# Supplementary material for: Organ Specificity and Commonality of Epigenetic Aging in Low‐ and High‐Running Capacity Rats
Source: Aging Cell. 2025 Jun 8;24(8):e70110. doi: 10.1111/acel.70110 (PMC12341768; doi:10.1111/acel.70110)
Supplement: Supplementary file 2 — Table S1: Predictions of Rat clock 1 and 2. [file ACEL-24-e70110-s006.csv]

	Sample name	Organ	Rat ID	Animal type	Age day	Age (months)	High cov. sites	Covered CpG sites (Rat clock 1)	Rat clock 1 (months)	Rat clock 1 (fna per CpG) (months)	High cov. common sites	Covered CpG sites (Rat clock 2)	Rat clock 2 (months)	Rat clock 2 (fna per CpG) (months)	AgeAccel Rat clock 1 (months)	AgeAccel Rat clock 1 (fna per CpG) (months)	AgeAccel Rat clock 2 (months)	AgeAccel Rat clock 2 (fna per CpG) (months)
Rat_ca_11	Rat_ca_11	ca	11	HCR	775	25.40983606557377	2958383	29	14.848555225432085	13.525417466910776	324131	29	13.144970046595263	13.144970046595263	-0.355076	-0.995327	-1.541732	-1.444024
Rat_ca_12	Rat_ca_12	ca	12	LCR	773	25.34426229508197	3233002	30	14.662844610055028	13.513281059059429	324436	29	13.50949726084782	13.50949726084782	-0.551881	-1.023247	-1.221354	-1.112862
Rat_ca_15	Rat_ca_15	ca	15	HCR	774	25.37704918032787	1717547	21	15.51114305367008	14.623319614107515	283042	26	15.553778058735135	15.285918938136543	0.301965	0.094683	0.845001	0.680242
Rat_ca_19	Rat_ca_19	ca	19	HCR	801	26.262295081967213	2940803	28	15.23186726545907	14.469128759290344	323334	28	14.97342979434888	14.884433934218055	0.172459	0.153577	0.86067	0.729182
Rat_ca_1	Rat_ca_1	ca	1	HCR	781	25.60655737704918	3119851	30	15.906753457610076	14.853203479404709	324633	29	14.897234981251286	14.897234981251286	0.736404	0.379811	0.342981	0.408335
Rat_ca_22	Rat_ca_22	ca	22	LCR	796	26.098360655737704	2994493	30	15.76289161625471	14.53393324056008	323842	29	13.183306350423509	13.183306350423509	0.675748	0.178921	-1.039827	-1.055358
Rat_ca_24	Rat_ca_24	ca	24	LCR	795	26.06557377	3569601	32	14.68820408	13.838183313975245	324735	29	13.44439600366851	13.44439600366851	-0.404487	-0.524721	-0.800812	-0.81095
Rat_ca_25	Rat_ca_25	ca	25	HCR	800	26.229508196721312	3158301	31	13.451648612314644	13.274907410923255	324604	29	12.760913200478472	12.760913200478472	-1.613307	-1.048536	-1.373921	-1.411021
Rat_ca_26	Rat_ca_26	ca	26	LCR	795	26.06557377	3058343	31	14.286143428216658	13.19531721910875	324409	29	13.775146318801028	13.775146318801028	-0.806547	-1.167587	-0.470061	-0.4802
Rat_ca_2	Rat_ca_2	ca	2	LCR	780	25.57377049180328	3416239	33	14.037697415432852	14.020403144727114	324599	29	14.34050375151202	14.34050375151202	-1.138199	-0.460881	-0.235825	-0.165078
Rat_ca_30	Rat_ca_30	ca	30	LCR	788	25.83606557377049	2960877	30	15.304114386682814	14.86890875	324127	29	16.01980989465123	16.01980989465123	0.172595	0.450761	1.620079	1.647687
Rat_ca_32	Rat_ca_32	ca	32	LCR	788	25.83606557377049	3343651	33	13.023087043798927	12.846544355688742	324716	29	12.096604559972231	12.096604559972231	-2.108433	-1.571604	-2.303126	-2.275519
Rat_ca_33	Rat_ca_33	ca	33	HCR	788	25.83606557377049	1979215	26	13.871216405196856	14.024925420678745	306698	27	13.996491336447749	13.904380147999415	-1.260303	-0.393223	-0.403239	-0.467743
Rat_ca_34	Rat_ca_34	ca	34	HCR	784	25.704918032786885	2142833	26	15.672861807474648	15.101761517418092	307037	28	15.636276505353244	15.330377250320073	0.519154	0.652045	1.148247	0.891525
Rat_ca_7	Rat_ca_7	ca	7	HCR	776	25.442622950819672	3274730	33	14.537033936437991	14.326810101411889	324565	29	13.32367979667852	13.32367979667852	-0.66105	-0.186042	-1.340947	-1.248632
Rat_hp_11	Rat_hp_11	hp	11	HCR	775	25.40983606557377	3245876	32	14.668219407088072	14.31409869873833	324543	29	15.083589371626216	15.083589371626216	-0.535412	-0.206646	0.396887	0.494595
Rat_hp_12	Rat_hp_12	hp	12	LCR	773	25.34426229508197	2775956	29	14.139404966123369	14.014688393239638	322999	29	15.008939247526436	15.008939247526436	-1.07532	-0.52184	0.278088	0.38658
Rat_hp_15	Rat_hp_15	hp	15	HCR	774	25.37704918032787	2910921	29	15.419798891514644	14.944015441945751	323164	29	15.909169368791355	15.909169368791355	0.210621	0.415379	1.200393	1.303493
Rat_hp_18	Rat_hp_18	hp	18	LCR	770	25.24590163934426	2674585	28	15.885573002582026	14.467331516513482	321867	28	14.682507706029025	14.373145558752745	0.654207	-0.092873	-0.114568	-0.29926
Rat_hp_19	Rat_hp_19	hp	19	HCR	801	26.262295081967213	3415890	33	14.248903410377912	14.055942012518202	324703	29	14.254915476877674	14.254915476877674	-0.810505	-0.25961	0.142156	0.099663
Rat_hp_1	Rat_hp_1	hp	1	HCR	781	25.60655737704918	2882596	30	15.415041971566437	14.099070702321516	323410	29	13.590173021061505	13.590173021061505	0.244693	-0.374322	-0.964081	-0.898727
Rat_hp_22	Rat_hp_22	hp	22	LCR	796	26.098360655737704	2947448	31	15.18799756319646	13.903318429424452	323409	29	13.211863027147574	13.211863027147574	0.100854	-0.451694	-1.01127	-1.026801
Rat_hp_24	Rat_hp_24	hp	24	LCR	795	26.06557377	3298542	33	14.020774307572175	13.827804759434343	324672	29	13.00792656644651	13.00792656644651	-1.071916	-0.535099	-1.237281	-1.24742
Rat_hp_26	Rat_hp_26	hp	26	LCR	795	26.06557377	3488597	32	15.326316412131312	14.310781366512582	324640	29	14.523232168615955	14.523232168615955	0.233626	-0.052123	0.278024	0.267886
Rat_hp_30	Rat_hp_30	hp	30	LCR	788	25.83606557377049	3002917	30	15.019203759750216	14.54295874103206	323607	29	14.293722567900032	14.293722567900032	-0.112316	0.124811	-0.106008	-0.078401
Rat_hp_32	Rat_hp_32	hp	32	LCR	788	25.83606557377049	2689071	27	14.612270139577335	14.27636321377153	321574	29	14.066198089209902	14.06619809	-0.51925	-0.141785	-0.333533	-0.305925
Rat_hp_33	Rat_hp_33	hp	33	HCR	788	25.83606557377049	2087793	24	15.685803734641707	14.539338594226397	302417	26	14.828408327155806	14.787578757137226	0.554284	0.12119	0.428678	0.415456
Rat_hp_34	Rat_hp_34	hp	34	HCR	784	25.704918032786885	3650632	33	14.531976978527831	14.333570852234685	324827	29	13.62460046829621	13.62460046829621	-0.621731	-0.116145	-0.863429	-0.814252
Rat_hp_7	Rat_hp_7	hp	7	HCR	776	25.442622950819672	2813286	28	15.97318430253404	14.718876379061992	322663	29	14.417784519837127	14.41778451983713	0.7751	0.206024	-0.246843	-0.154527
Rat_mp_11	Rat_mp_11	ms	11	HCR	775	25.40983606557377	3257551	29	15.047592181317803	14.03305910341165	323488	29	14.868434271795255	14.868434271795255	-0.156039	-0.487685	0.181732	0.27944
Rat_mp_12	Rat_mp_12	ms	12	LCR	773	25.34426229508197	2890993	29	14.544951769623166	14.449062400399711	323455	29	15.55674237348248	15.55674237348248	-0.669773	-0.087466	0.825891	0.934383
Rat_mp_18	Rat_mp_18	ms	18	LCR	770	25.24590163934426	3552861	34	14.125115699455984	14.125115699455984	324689	29	14.718216805548249	14.718216805548249	-1.106251	-0.435089	-0.078859	0.045811
Rat_mp_19	Rat_mp_19	ms	19	HCR	801	26.262295081967213	2165377	25	17.344592697524952	15.780901462800882	310143	28	16.37168899741317	16.472993370821257	2.285184	1.46535	2.25893	2.317741
Rat_mp_1	Rat_mp_1	ms	1	HCR	781	25.60655737704918	3320831	30	15.456400527745744	14.171044350401925	324534	29	15.837844962696824	15.837844962696824	0.286052	-0.302348	1.283591	1.348945
Rat_mp_22	Rat_mp_22	ms	22	LCR	796	26.098360655737704	3737135	33	14.05856959685041	14.031774107939423	324815	29	13.53567375424464	13.53567375424464	-1.028574	-0.323238	-0.687459	-0.70299
Rat_mp_24	Rat_mp_24	ms	24	LCR	795	26.06557377	3430441	32	14.751828332117698	13.849955967845638	324745	29	14.043310737833837	14.043310737833837	-0.340862	-0.512948	-0.201897	-0.212036
Rat_mp_25	Rat_mp_25	ms	25	HCR	800	26.229508196721312	3015857	29	15.51135449	14.382523653897474	324251	29	13.755165577057026	13.755165577057026	0.446399	0.05908	-0.379669	-0.416769
Rat_mp_26	Rat_mp_26	ms	26	LCR	795	26.06557377	3241207	33	15.333661356518364	15.22675513550056	324402	29	14.945114851474887	14.945114851474884	0.240971	0.863851	0.699907	0.689768
Rat_mp_2	Rat_mp_2	ms	2	LCR	780	25.57377049180328	3657942	33	15.234979599675452	15.213093333526237	324796	29	15.387704204178451	15.387704204178451	0.059084	0.731809	0.811376	0.882122
Rat_mp_30	Rat_mp_30	ms	30	LCR	788	25.83606557377049	2795934	29	14.468216802330533	14.142053299884743	322096	29	13.765331427354967	13.765331427354967	-0.663303	-0.276095	-0.634399	-0.606792
Rat_mp_32	Rat_mp_32	ms	32	LCR	788	25.83606557377049	3126241	30	14.912661399745954	13.56380894943025	324314	29	14.46352781898834	14.46352781898834	-0.218858	-0.854339	0.063797	0.091405
Rat_mp_33	Rat_mp_33	ms	33	HCR	788	25.83606557377049	3258029	32	14.781225464457956	14.59410281239736	324652	29	14.156167458848326	14.156167458848326	-0.350294	0.175955	-0.243563	-0.215956
Rat_mp_34	Rat_mp_34	ms	34	HCR	784	25.704918032786885	3057495	30	15.08288452	13.957603755983907	323854	29	14.545133781659992	14.545133781659992	-0.070823	-0.492113	0.057104	0.106281
Rat_mp_7	Rat_mp_7	ms	7	HCR	776	25.442622950819672	3297310	29	14.89328634278527	13.581206709466848	324594	29	13.863206870524918	13.863206870524918	-0.304798	-0.931646	-0.80142	-0.709105
UPL23-000073	Rat_hp_25	hp	25	HCR	800	26.229508196721312	1134773	13	13.873845818879264	13.705684490310922	183487	15	12.602042292716446	13.202052768647642	-1.19111	-0.617759	-1.532792	-0.969882
UPL23-000085	Rat_mp_15	ms	15	HCR	774	25.37704918032787	2662466	24	14.626425537981286	13.353692216625593	313925	26	12.88657816376989	13.433902970941643	-0.582753	-1.174944	-1.822198	-1.171774
UPL23-000098	Rat_ca_18	ca	18	LCR	770	25.24590163934426	2485936	28	15.929143695095195	14.247872632206896	271907	24	15.22302839	13.514563638235211	0.697777	-0.312332	0.425953	-1.157842
UPL23-000112	Rat_li_12	li	12	LCR	773	25.34426229508197	4435609	34	15.061250764031705	15.061250764031705	324803	29	13.501282163745945	13.501282163745945	-0.153474	0.524722	-1.229569	-1.121077
UPL23-000113	Rat_li_7	li	7	HCR	776	25.442622950819672	4778160	33	14.751008249327423	14.403541613603725	324841	29	13.435554495912678	13.435554495912678	-0.447076	-0.109311	-1.229073	-1.136757
UPL23-000114	Rat_li_18	li	18	LCR	770	25.24590163934426	4141472	33	15.190981522271516	14.827408989836735	324724	29	14.41030348769591	14.41030348769591	-0.040385	0.267204	-0.386772	-0.262103
UPL23-000115	Rat_li_11	li	11	HCR	775	25.40983606557377	4584914	33	16.647086910064488	16.322494074457055	324834	29	15.949755962425323	15.949755962425323	1.443456	1.80175	1.263054	1.360762
UPL23-000116	Rat_li_22	li	22	LCR	796	26.098360655737704	4603267	33	16.144734320095864	15.846870419455753	324781	29	15.498410529845092	15.498410529845092	1.057591	1.491858	1.275278	1.259747
UPL23-000117	Rat_li_15	li	15	HCR	774	25.37704918032787	4684124	33	16.22500342547469	15.888930854977442	324795	29	16.026026166914313	16.026026166914313	1.015825	1.360294	1.31725	1.42035
UPL23-000118	Rat_li_24	li	24	LCR	795	26.06557377	4185277	34	14.035416123431062	14.035416123431062	324711	29	14.290016653029348	14.29001665302935	-1.057274	-0.327488	0.044809	0.03467
UPL23-000119	Rat_li_19	li	19	HCR	801	26.262295081967213	1254781	15	15.363637143096696	12.925328401081364	162043	18	12.69742982830502	12.834566175917782	0.304229	-1.390223	-1.41533	-1.320686
UPL23-000120	Rat_li_26	li	26	LCR	795	26.06557377	4711582	34	15.96754188788383	15.96754188788383	324791	29	15.566426585190078	15.566426585190078	0.874851	1.604638	1.321219	1.31108
UPL23-000121	Rat_li_25	li	25	HCR	800	26.229508196721312	2097494	20	16.106845787899836	15.014086481424243	237884	25	14.518597368998163	14.778245684774056	1.04189	0.690643	0.383763	0.606311
UPL23-000122	Rat_li_30	li	30	LCR	788	25.83606557377049	4323199	34	15.573177785794789	15.573177785794789	324791	29	14.68263152	14.68263152	0.441658	1.15503	0.282901	0.310508
UPL23-000123	Rat_li_33	li	33	HCR	788	25.83606557377049	1645245	16	16.794698581420242	15.46782049237019	191585	21	17.355711258988915	17.863156520183715	1.663179	1.049672	2.955981	3.491033
UPL23-000124	Rat_li_32	li	32	LCR	788	25.83606557377049	976015	7	16.88924727636244	14.43457751498911	133108	11	16.715270983240597	14.017235078193838	1.757727	0.016429	2.31554	-0.354888
UPL23-000125	Rat_li_34	li	34	HCR	784	25.704918032786885	4572068	33	15.205984998965912	14.876423322883786	324704	29	14.581950277560868	14.581950277560868	0.052277	0.426707	0.093921	0.143098
UPL23-000991	Rat_hp_2	hp	2	LCR	780	25.57377049180328	873388	14	16.20387055012168	14.760427753244938	146932	16	13.61099104	14.295266712074152	1.027975	0.279143	-0.965337	-0.210315
UPL23-000999	Rat_li_2	li	2	LCR	780	25.57377049180328	4606653	34	15.35540895790766	15.35540895790766	324795	29	14.460614281095904	14.460614281095904	0.179513	0.874125	-0.115714	-0.044968
UPL23-001000	Rat_li_1	li	1	HCR	781	25.60655737704918	1923576	17	16.97038186226418	15.616259659512298	247775	21	16.482960763176308	16.441436941139656	1.800033	1.142867	1.928707	1.952537
