# Supplementary material for: Organ Specificity and Commonality of Epigenetic Aging in Low‐ and High‐Running Capacity Rats
Source: Aging Cell. 2025 Jun 8;24(8):e70110. doi: 10.1111/acel.70110 (PMC12341768; doi:10.1111/acel.70110)
Supplement: Supplementary file 3 — Table S2: Predictions of the intersection clock. [file ACEL-24-e70110-s008.csv]

Sample	Sample name	Organ	Rat ID	Animal type	VO2max	Running time	Running distance	Age (days)	Age (months)	Intersected_sites	r_CV	MedAE_CV	MeanPred	Pred 1	Pred 2	Pred 3	Pred 4	Pred 5	AgeAccel MeanPred (months)	DeltaAge MeanPred (months)
Rat_ca_11_sorted.deduplicated.CpG_report.txt-Format.py.tsv	Rat_ca_11	ca	11	HCR	48.77	20.9	416.5	775	25.40983606557377	712837	0.775	4.038	11.405	10.822	11.1	9.878	12.779	12.443	-1.818886	-14.00483607
Rat_ca_12_sorted.deduplicated.CpG_report.txt-Format.py.tsv	Rat_ca_12	ca	12	LCR	35.89	8.5	82.5	773	25.34426229508197	773926	0.787	4.021	12.417	10.774	13.152	10.156	12.86	15.14	-0.784589	-12.9272623
Rat_ca_15_sorted.deduplicated.CpG_report.txt-Format.py.tsv	Rat_ca_15	ca	15	HCR	49.45	17.1	288	774	25.37704918032787	430497	0.747	3.925	14.063	13.293	11.477	12.973	16.129	16.445	0.850263	-11.31404918
Rat_ca_19_sorted.deduplicated.CpG_report.txt-Format.py.tsv	Rat_ca_19	ca	19	HCR	57.37	19.9	381.5	801	26.262295081967213	716298	0.781	4.034	12.319	11.559	13.282	10.156	13.304	13.295	-1.194743	-13.94329508
Rat_ca_1_sorted.deduplicated.CpG_report.txt-Format.py.tsv	Rat_ca_1	ca	1	HCR	46.75	16.4	267	781	25.60655737704918	731718	0.78	4.131	13.685	12.28	14.499	10.611	14.725	16.311	0.394224	-11.92155738
Rat_ca_22_sorted.deduplicated.CpG_report.txt-Format.py.tsv	Rat_ca_22	ca	22	LCR	38.64	9.8	106	796	26.098360655737704	726915	0.771	4.21	12.455	10.909	13.349	11.215	13.382	13.421	-1.003001	-13.64336066
Rat_ca_24_sorted.deduplicated.CpG_report.txt-Format.py.tsv	Rat_ca_24	ca	24	LCR	44.1	11.1	132	795	26.06557377	835955	0.781	4.177	12.344	11.536	13.501	11.403	12.244	13.034	-1.102853	-13.72157377
Rat_ca_25_sorted.deduplicated.CpG_report.txt-Format.py.tsv	Rat_ca_25	ca	25	HCR	50.34	18.8	343	800	26.229508196721312	750333	0.777	4.251	11.602	9.74	12.293	10.409	13.043	12.526	-1.900595	-14.6275082
Rat_ca_26_sorted.deduplicated.CpG_report.txt-Format.py.tsv	Rat_ca_26	ca	26	LCR	46.83	10.7	124	795	26.06557377	732901	0.773	3.976	12.25	10.466	13.325	9.174	15.251	13.032	-1.196853	-13.81557377
Rat_ca_2_sorted.deduplicated.CpG_report.txt-Format.py.tsv	Rat_ca_2	ca	2	LCR	35.46	7.6	69	780	25.57377049180328	819509	0.787	4.088	12.457	11.325	12.237	10.129	14.556	14.038	-0.822627	-13.11677049
Rat_ca_30_sorted.deduplicated.CpG_report.txt-Format.py.tsv	Rat_ca_30	ca	30	LCR	13.18	8.9	88.5	788	25.83606557377049	687420	0.772	4.111	12.285	10.923	11.866	8.544	15.748	14.343	-1.083814	-13.55106557
Rat_ca_32_sorted.deduplicated.CpG_report.txt-Format.py.tsv	Rat_ca_32	ca	32	LCR	8.04	10.8	126	788	25.83606557377049	785023	0.792	3.829	12.458	12.967	11.645	10.835	12.919	13.925	-0.910814	-13.37806557
Rat_ca_33_sorted.deduplicated.CpG_report.txt-Format.py.tsv	Rat_ca_33	ca	33	HCR	54.26	12.9	172.5	788	25.83606557377049	489972	0.785	4.036	12.508	11.013	12.453	10.053	14.286	14.734	-0.860814	-13.32806557
Rat_ca_34_sorted.deduplicated.CpG_report.txt-Format.py.tsv	Rat_ca_34	ca	34	HCR	81.03	27.8	715	784	25.704918032786885	499585	0.778	4.068	13.479	13.252	12.692	10.168	15.317	15.967	0.154779	-12.22591803
Rat_ca_7_sorted.deduplicated.CpG_report.txt-Format.py.tsv	Rat_ca_7	ca	7	HCR	45.65	12.8	170	776	25.442622950819672	787324	0.794	4.063	12.515	12.115	12.589	9.758	12.738	15.376	-0.720034	-12.92762295
Rat_hp_11_sorted.deduplicated.CpG_report.txt-Format.py.tsv	Rat_hp_11	hp	11	HCR	48.77	20.9	416.5	775	25.40983606557377	748117	0.791	4.119	12.106	11.524	11.465	10.543	14.004	12.992	-1.117886	-13.30383607
Rat_hp_12_sorted.deduplicated.CpG_report.txt-Format.py.tsv	Rat_hp_12	hp	12	LCR	35.89	8.5	82.5	773	25.34426229508197	629842	0.783	4.324	11.575	11.825	10.89	8.3	14.451	12.41	-1.626589	-13.7692623
Rat_hp_15_sorted.deduplicated.CpG_report.txt-Format.py.tsv	Rat_hp_15	hp	15	HCR	49.45	17.1	288	774	25.37704918032787	646048	0.784	4.35	11.953	11.146	11.729	9.156	14.378	13.357	-1.259737	-13.42404918
Rat_hp_18_sorted.deduplicated.CpG_report.txt-Format.py.tsv	Rat_hp_18	hp	18	LCR	39.41	8.5	82.5	770	25.24590163934426	640886	0.782	4.14	12.625	11.249	13.155	10.232	14.288	14.2	-0.543144	-12.62090164
Rat_hp_19_sorted.deduplicated.CpG_report.txt-Format.py.tsv	Rat_hp_19	hp	19	HCR	57.37	19.9	381.5	801	26.262295081967213	800321	0.789	4.121	11.792	12.114	10.428	10.713	12.69	13.013	-1.721743	-14.47029508
Rat_hp_1_sorted.deduplicated.CpG_report.txt-Format.py.tsv	Rat_hp_1	hp	1	HCR	46.75	16.4	267	781	25.60655737704918	654356	0.783	4.171	12.37	12.238	11.548	9.277	14.025	14.764	-0.920776	-13.23655738
Rat_hp_22_sorted.deduplicated.CpG_report.txt-Format.py.tsv	Rat_hp_22	hp	22	LCR	38.64	9.8	106	796	26.098360655737704	661974	0.78	4.125	11.83	11.85	11.648	8.78	13.03	13.843	-1.628001	-14.26836066
Rat_hp_24_sorted.deduplicated.CpG_report.txt-Format.py.tsv	Rat_hp_24	hp	24	LCR	44.1	11.1	132	795	26.06557377	783559	0.784	4.129	10.963	10.834	10.695	8.491	12.375	12.422	-2.483853	-15.10257377
Rat_hp_26_sorted.deduplicated.CpG_report.txt-Format.py.tsv	Rat_hp_26	hp	26	LCR	46.83	10.7	124	795	26.06557377	751083	0.774	4.277	12.393	11.677	12.212	9.745	14.792	13.54	-1.053853	-13.67257377
Rat_hp_30_sorted.deduplicated.CpG_report.txt-Format.py.tsv	Rat_hp_30	hp	30	LCR	13.18	8.9	88.5	788	25.83606557377049	663753	0.787	4.278	13.144	13.863	12.874	10.646	14.007	14.327	-0.224814	-12.69206557
Rat_hp_32_sorted.deduplicated.CpG_report.txt-Format.py.tsv	Rat_hp_32	hp	32	LCR	8.04	10.8	126	788	25.83606557377049	605462	0.784	3.963	13.501	13.901	13.671	10.632	15.433	13.871	0.132186	-12.33506557
Rat_hp_33_sorted.deduplicated.CpG_report.txt-Format.py.tsv	Rat_hp_33	hp	33	HCR	54.26	12.9	172.5	788	25.83606557377049	481061	0.783	3.924	13.619	14.027	12.513	14.071	15.076	12.408	0.250186	-12.21706557
Rat_hp_34_sorted.deduplicated.CpG_report.txt-Format.py.tsv	Rat_hp_34	hp	34	HCR	81.03	27.8	715	784	25.704918032786885	806289	0.8	3.916	13.1	13.797	12.212	12.021	13.536	13.932	-0.224221	-12.60491803
Rat_hp_7_sorted.deduplicated.CpG_report.txt-Format.py.tsv	Rat_hp_7	hp	7	HCR	45.65	12.8	170	776	25.442622950819672	651388	0.774	3.804	11.813	11.838	10.743	9.259	14.589	12.635	-1.422034	-13.62962295
Rat_mp_11_sorted.deduplicated.CpG_report.txt-Format.py.tsv	Rat_mp_11	ms	11	HCR	48.77	20.9	416.5	775	25.40983606557377	690321	0.775	4.279	12.766	11.903	14.068	10.189	12.835	14.835	-0.457886	-12.64383607
Rat_mp_12_sorted.deduplicated.CpG_report.txt-Format.py.tsv	Rat_mp_12	ms	12	LCR	35.89	8.5	82.5	773	25.34426229508197	664504	0.774	4.094	13.056	10.077	14.503	12.17	13.404	15.127	-0.145589	-12.2882623
Rat_mp_18_sorted.deduplicated.CpG_report.txt-Format.py.tsv	Rat_mp_18	ms	18	LCR	39.41	8.5	82.5	770	25.24590163934426	771353	0.792	3.941	12.615	11.757	12.807	10.063	14.251	14.197	-0.553144	-12.63090164
Rat_mp_19_sorted.deduplicated.CpG_report.txt-Format.py.tsv	Rat_mp_19	ms	19	HCR	57.37	19.9	381.5	801	26.262295081967213	528161	0.736	4.134	15.124	14.254	18.729	12.908	14.087	15.639	1.610257	-11.13829508
Rat_mp_1_sorted.deduplicated.CpG_report.txt-Format.py.tsv	Rat_mp_1	ms	1	HCR	46.75	16.4	267	781	25.60655737704918	723541	0.778	4.067	12.962	10.954	14.304	12.024	13.898	13.632	-0.328776	-12.64455738
Rat_mp_22_sorted.deduplicated.CpG_report.txt-Format.py.tsv	Rat_mp_22	ms	22	LCR	38.64	9.8	106	796	26.098360655737704	802004	0.79	4.009	12.682	12.047	13.887	11.053	12.378	14.045	-0.776001	-13.41636066
Rat_mp_24_sorted.deduplicated.CpG_report.txt-Format.py.tsv	Rat_mp_24	ms	24	LCR	44.1	11.1	132	795	26.06557377	760828	0.78	4.139	12.97	12.926	14.722	9	13.737	14.466	-0.476853	-13.09557377
Rat_mp_25_sorted.deduplicated.CpG_report.txt-Format.py.tsv	Rat_mp_25	ms	25	HCR	50.34	18.8	343	800	26.229508196721312	702070	0.771	4.241	15.407	15.264	14.922	14.116	16.352	16.382	1.904405	-10.8225082
Rat_mp_26_sorted.deduplicated.CpG_report.txt-Format.py.tsv	Rat_mp_26	ms	26	LCR	46.83	10.7	124	795	26.06557377	713863	0.794	4.018	14.314	13.036	14.846	13.735	14.598	15.354	0.867147	-11.75157377
Rat_mp_2_sorted.deduplicated.CpG_report.txt-Format.py.tsv	Rat_mp_2	ms	2	LCR	35.46	7.6	69	780	25.57377049180328	804454	0.788	4.006	13.542	13.671	13.637	12.005	13.534	14.863	0.262373	-12.03177049
Rat_mp_30_sorted.deduplicated.CpG_report.txt-Format.py.tsv	Rat_mp_30	ms	30	LCR	13.18	8.9	88.5	788	25.83606557377049	643406	0.777	3.937	13.51	12.65	14.739	9.063	15.347	15.752	0.141186	-12.32606557
Rat_mp_32_sorted.deduplicated.CpG_report.txt-Format.py.tsv	Rat_mp_32	ms	32	LCR	8.04	10.8	126	788	25.83606557377049	712805	0.77	4.213	11.385	10.003	12.082	9.988	11.646	13.208	-1.983814	-14.45106557
Rat_mp_33_sorted.deduplicated.CpG_report.txt-Format.py.tsv	Rat_mp_33	ms	33	HCR	54.26	12.9	172.5	788	25.83606557377049	739870	0.788	4.005	14.359	13.13	14.738	13.191	14.049	16.69	0.990186	-11.47706557
Rat_mp_34_sorted.deduplicated.CpG_report.txt-Format.py.tsv	Rat_mp_34	ms	34	HCR	81.03	27.8	715	784	25.704918032786885	683357	0.781	4.109	12.976	11.907	13.249	12.662	12.734	14.327	-0.348221	-12.72891803
Rat_mp_7_sorted.deduplicated.CpG_report.txt-Format.py.tsv	Rat_mp_7	ms	7	HCR	45.65	12.8	170	776	25.442622950819672	743152	0.785	4.096	13.064	12.241	13.951	11.807	13.138	14.185	-0.171034	-12.37862295
UPL23-000073_sorted.deduplicated.CpG_report.txt-Format.py.tsv	Rat_hp_25	hp	25	HCR	50.34	18.8	343	800	26.229508196721312	277905	0.646	3.671	13.545	10.062	10.01	19.332	16.601	11.717	0.042405	-12.6845082
UPL23-000085_sorted.deduplicated.CpG_report.txt-Format.py.tsv	Rat_mp_15	ms	15	HCR	49.45	17.1	288	774	25.37704918032787	602384	0.77	4.328	13.019	12.595	11.989	11.373	14.912	14.226	-0.193737	-12.35804918
UPL23-000098_sorted.deduplicated.CpG_report.txt-Format.py.tsv	Rat_ca_18	ca	18	LCR	39.41	8.5	82.5	770	25.24590163934426	727417	0.798	4.128	11.246	10.352	12.159	9.915	10.199	13.606	-1.922144	-13.99990164
UPL23-000112_sorted.deduplicated.CpG_report.txt-Format.py.tsv	Rat_li_12	li	12	LCR	35.89	8.5	82.5	773	25.34426229508197	926397	0.788	4.154	13.539	13.066	13.844	12.92	13.299	14.568	0.337411	-11.8052623
UPL23-000113_sorted.deduplicated.CpG_report.txt-Format.py.tsv	Rat_li_7	li	7	HCR	45.65	12.8	170	776	25.442622950819672	932452	0.785	4.152	13.468	14.367	13.772	10.959	13.545	14.695	0.232966	-11.97462295
UPL23-000114_sorted.deduplicated.CpG_report.txt-Format.py.tsv	Rat_li_18	li	18	LCR	39.41	8.5	82.5	770	25.24590163934426	917303	0.787	4.119	14.264	14.624	14.021	11.775	15.373	15.526	1.095856	-10.98190164
UPL23-000115_sorted.deduplicated.CpG_report.txt-Format.py.tsv	Rat_li_11	li	11	HCR	48.77	20.9	416.5	775	25.40983606557377	927807	0.783	4.09	14.756	14.245	15.715	13.661	13.239	16.922	1.532114	-10.65383607
UPL23-000116_sorted.deduplicated.CpG_report.txt-Format.py.tsv	Rat_li_22	li	22	LCR	38.64	9.8	106	796	26.098360655737704	924438	0.785	4.152	14.949	14.749	14.937	11.994	16.211	16.853	1.490999	-11.14936066
UPL23-000117_sorted.deduplicated.CpG_report.txt-Format.py.tsv	Rat_li_15	li	15	HCR	49.45	17.1	288	774	25.37704918032787	927919	0.787	4.051	15.581	15.016	16.396	13.215	15.303	17.973	2.368263	-9.79604918
UPL23-000118_sorted.deduplicated.CpG_report.txt-Format.py.tsv	Rat_li_24	li	24	LCR	44.1	11.1	132	795	26.06557377	910433	0.789	4.121	13.249	12.423	13.546	11.356	13.977	14.945	-0.197853	-12.81657377
UPL23-000119_sorted.deduplicated.CpG_report.txt-Format.py.tsv	Rat_li_19	li	19	HCR	57.37	19.9	381.5	801	26.262295081967213	275290	0.716	3.912	14.995	13.828	14.499	14.065	15.609	16.973	1.481257	-11.26729508
UPL23-000120_sorted.deduplicated.CpG_report.txt-Format.py.tsv	Rat_li_26	li	26	LCR	46.83	10.7	124	795	26.06557377	923172	0.787	4.043	14.681	15.205	14.825	12.032	15.055	16.287	1.234147	-11.38457377
UPL23-000121_sorted.deduplicated.CpG_report.txt-Format.py.tsv	Rat_li_25	li	25	HCR	50.34	18.8	343	800	26.229508196721312	467068	0.757	4.445	14.189	13.224	16.474	10.743	15.423	15.081	0.686405	-12.0405082
UPL23-000122_sorted.deduplicated.CpG_report.txt-Format.py.tsv	Rat_li_30	li	30	LCR	13.18	8.9	88.5	788	25.83606557377049	923186	0.787	4.051	14.574	14.163	14.705	12.63	15.226	16.147	1.205186	-11.26206557
UPL23-000123_sorted.deduplicated.CpG_report.txt-Format.py.tsv	Rat_li_33	li	33	HCR	54.26	12.9	172.5	788	25.83606557377049	325363	0.755	4.178	17.83	13.209	17.462	25.024	17.375	16.082	4.461186	-8.006065574
UPL23-000124_sorted.deduplicated.CpG_report.txt-Format.py.tsv	Rat_li_32	li	32	LCR	8.04	10.8	126	788	25.83606557377049	230432	0.746	4.685	14.933	14.738	15.881	11.235	15.318	17.495	1.564186	-10.90306557
UPL23-000125_sorted.deduplicated.CpG_report.txt-Format.py.tsv	Rat_li_34	li	34	HCR	81.03	27.8	715	784	25.704918032786885	920950	0.787	4.119	14.346	13.212	14.433	12.535	15.622	15.928	1.021779	-11.35891803
UPL23-000991_sorted.deduplicated.CpG_report.txt-Format.py.tsv	Rat_hp_2	hp	2	LCR	35.46	7.6	69	780	25.57377049180328	217632	0.782	4.26	14.455	14.082	14.283	15.312	12.835	15.76	1.175373	-11.11877049
UPL23-000999_sorted.deduplicated.CpG_report.txt-Format.py.tsv	Rat_li_2	li	2	LCR	35.46	7.6	69	780	25.57377049180328	931708	0.789	4.121	15.291	15.257	14.944	14.116	15.223	16.915	2.011373	-10.28277049
UPL23-001000_sorted.deduplicated.CpG_report.txt-Format.py.tsv	Rat_li_1	li	1	HCR	46.75	16.4	267	781	25.60655737704918	446427	0.756	4.227	18.974	15.69	16.414	17.894	21.328	23.544	5.683224	-6.632557377
