# Supplementary material for: Organ Specificity and Commonality of Epigenetic Aging in Low‐ and High‐Running Capacity Rats
Source: Aging Cell. 2025 Jun 8;24(8):e70110. doi: 10.1111/acel.70110 (PMC12341768; doi:10.1111/acel.70110)
Supplement: Supplementary file 4 — Table S3: Predictions of the rat rDNA clock. [file ACEL-24-e70110-s003.csv]

ID name	Age (months)_x	Predicted_Age	Sample name	Organ	Rat ID	Animal type	Age day
Rat_ca_1	25.60655737704918	9.375613010613463	Rat_ca_1	ca	1	HCR	781
Rat_ca_11	25.40983606557377	9.533459068	Rat_ca_11	ca	11	HCR	775
Rat_ca_12	25.34426229508197	8.441813037289679	Rat_ca_12	ca	12	LCR	773
Rat_ca_15	25.37704918032787	9.020044113772595	Rat_ca_15	ca	15	HCR	774
Rat_ca_19	26.262295081967213	9.944962808820714	Rat_ca_19	ca	19	HCR	801
Rat_ca_2	25.57377049180328	11.188082458008576	Rat_ca_2	ca	2	LCR	780
Rat_ca_22	26.098360655737704	9.192565060444556	Rat_ca_22	ca	22	LCR	796
Rat_ca_24	26.06557377	9.152895231807102	Rat_ca_24	ca	24	LCR	795
Rat_ca_25	26.229508196721312	11.04834361558079	Rat_ca_25	ca	25	HCR	800
Rat_ca_26	26.06557377	9.729282342155118	Rat_ca_26	ca	26	LCR	795
Rat_ca_30	25.83606557377049	11.30513927387416	Rat_ca_30	ca	30	LCR	788
Rat_ca_32	25.83606557377049	9.342323623070236	Rat_ca_32	ca	32	LCR	788
Rat_ca_33	25.83606557377049	9.396249694	Rat_ca_33	ca	33	HCR	788
Rat_ca_34	25.704918032786885	9.234909822	Rat_ca_34	ca	34	HCR	784
Rat_ca_7	25.442622950819672	9.277543857461255	Rat_ca_7	ca	7	HCR	776
Rat_hp_1	25.60655737704918	9.346544739748898	Rat_hp_1	hp	1	HCR	781
Rat_hp_11	25.40983606557377	9.262326732560004	Rat_hp_11	hp	11	HCR	775
Rat_hp_12	25.34426229508197	9.025626337073302	Rat_hp_12	hp	12	LCR	773
Rat_hp_15	25.37704918032787	10.95393902413725	Rat_hp_15	hp	15	HCR	774
Rat_hp_18	25.24590163934426	10.391505656935278	Rat_hp_18	hp	18	LCR	770
Rat_hp_19	26.262295081967213	11.19124262651787	Rat_hp_19	hp	19	HCR	801
Rat_hp_22	26.098360655737704	9.320915187	Rat_hp_22	hp	22	LCR	796
Rat_hp_24	26.06557377	10.883252471296444	Rat_hp_24	hp	24	LCR	795
Rat_hp_26	26.06557377	7.684109501804877	Rat_hp_26	hp	26	LCR	795
Rat_hp_30	25.83606557377049	10.301513913424294	Rat_hp_30	hp	30	LCR	788
Rat_hp_32	25.83606557377049	9.939216739	Rat_hp_32	hp	32	LCR	788
Rat_hp_33	25.83606557377049	9.494097229771931	Rat_hp_33	hp	33	HCR	788
Rat_hp_34	25.704918032786885	12.048455951352004	Rat_hp_34	hp	34	HCR	784
Rat_hp_7	25.442622950819672	8.84375796	Rat_hp_7	hp	7	HCR	776
Rat_mp_1	25.60655737704918	9.448525709	Rat_mp_1	ms	1	HCR	781
Rat_mp_11	25.40983606557377	8.609675520829237	Rat_mp_11	ms	11	HCR	775
Rat_mp_12	25.34426229508197	11.14864238713018	Rat_mp_12	ms	12	LCR	773
Rat_mp_18	25.24590163934426	9.410317701	Rat_mp_18	ms	18	LCR	770
Rat_mp_19	26.262295081967213	9.260122890025068	Rat_mp_19	ms	19	HCR	801
Rat_mp_2	25.57377049180328	9.18574652	Rat_mp_2	ms	2	LCR	780
Rat_mp_22	26.098360655737704	10.845984064351164	Rat_mp_22	ms	22	LCR	796
Rat_mp_24	26.06557377	10.032861996193557	Rat_mp_24	ms	24	LCR	795
Rat_mp_25	26.229508196721312	8.256937868603211	Rat_mp_25	ms	25	HCR	800
Rat_mp_26	26.06557377	9.168256298803769	Rat_mp_26	ms	26	LCR	795
Rat_mp_30	25.83606557377049	10.248519952903532	Rat_mp_30	ms	30	LCR	788
Rat_mp_32	25.83606557377049	9.208616756089649	Rat_mp_32	ms	32	LCR	788
Rat_mp_33	25.83606557377049	9.222313035474809	Rat_mp_33	ms	33	HCR	788
Rat_mp_34	25.704918032786885	9.911792753751817	Rat_mp_34	ms	34	HCR	784
Rat_mp_7	25.442622950819672	9.571464070682564	Rat_mp_7	ms	7	HCR	776
UPL23-000073	26.229508196721312	8.948427087852545	Rat_hp_25	hp	25	HCR	800
UPL23-000085	25.37704918032787	15.469120591352956	Rat_mp_15	ms	15	HCR	774
UPL23-000098	25.24590163934426	8.396609686060987	Rat_ca_18	ca	18	LCR	770
UPL23-000112	25.34426229508197	11.750707598575026	Rat_li_12	li	12	LCR	773
UPL23-000113	25.442622950819672	10.172616133712626	Rat_li_7	li	7	HCR	776
UPL23-000114	25.24590163934426	11.20646019	Rat_li_18	li	18	LCR	770
UPL23-000115	25.40983606557377	14.681867260503775	Rat_li_11	li	11	HCR	775
UPL23-000116	26.098360655737704	10.54767631986362	Rat_li_22	li	22	LCR	796
UPL23-000117	25.37704918032787	9.865562065268392	Rat_li_15	li	15	HCR	774
UPL23-000118	26.06557377	11.731080910686574	Rat_li_24	li	24	LCR	795
UPL23-000119	26.262295081967213	12.919665526244325	Rat_li_19	li	19	HCR	801
UPL23-000120	26.06557377	9.013155783122318	Rat_li_26	li	26	LCR	795
UPL23-000121	26.229508196721312	7.7569075960987455	Rat_li_25	li	25	HCR	800
UPL23-000122	25.83606557377049	11.691042142096787	Rat_li_30	li	30	LCR	788
UPL23-000123	25.83606557377049	11.220122114323628	Rat_li_33	li	33	HCR	788
UPL23-000124	25.83606557377049	12.92786795372939	Rat_li_32	li	32	LCR	788
UPL23-000125	25.704918032786885	9.101980830813376	Rat_li_34	li	34	HCR	784
UPL23-000991	25.57377049180328	11.300247045843095	Rat_hp_2	hp	2	LCR	780
UPL23-000999	25.57377049180328	10.504863901957616	Rat_li_2	li	2	LCR	780
UPL23-001000	25.60655737704918	10.589282253038286	Rat_li_1	li	1	HCR	781
