# Supplementary material for: Organ Specificity and Commonality of Epigenetic Aging in Low‐ and High‐Running Capacity Rats
Source: Aging Cell. 2025 Jun 8;24(8):e70110. doi: 10.1111/acel.70110 (PMC12341768; doi:10.1111/acel.70110)
Supplement: Supplementary file 5 — Table S4: Weights of Rat clock 1. [file ACEL-24-e70110-s001.csv]

Interception	13.8390551039963
chr10_12559830	0.000257325
chr10_12560163	0.821123278322716
chr10_27858434	-1.774080322
chr10_54525176	2.33228535753607
chr10_85656451	1.0958702695749
chr11_31935194	0.236992470939427
chr11_31935201	0.355322198539524
chr13_80198861	-0.516788401
chr14_73747865	0.561970282099972
chr16_19546502	0.207620977015113
chr16_56632646	0.006721155
chr1_254779148	-1.337479062
chr1_254779194	-6.842949986
chr1_88503590	-0.022246448
chr20_3534416	3.16690270612768
chr20_4656586	0.462242627
chr2_139941829	0.003686265
chr3_138031421	1.65023368429501
chr3_138031427	1.364921962
chr3_152839938	3.49389186564303
chr3_3017716	0.132404009784979
chr3_7545729	0.12591837598602
chr3_89660538	-1.240808829
chr4_147094343	-0.775919712
chr4_51790818	1.2624448088209
chr5_151594092	-0.136877278
chr5_165504528	1.50513646971579
chr5_56681815	0.484825398820446
chr5_74173559	-1.31337211
chr5_74173623	-0.327923832
chr5_9979767	0.414709745108341
chr6_100410305	1.70136131885937
chr7_130841471	-0.747201891
chr7_1325127	-0.785568184
chr7_25672151	0.274830764645581
chr8_107977259	0.62739519738884
chr9_10019266	1.58885048958441
chr9_91635326	-0.14679425
chrUn_NW_023637849v1_70157	1.62554690891055
