# Supplementary material for: Organ Specificity and Commonality of Epigenetic Aging in Low‐ and High‐Running Capacity Rats
Source: Aging Cell. 2025 Jun 8;24(8):e70110. doi: 10.1111/acel.70110 (PMC12341768; doi:10.1111/acel.70110)
Supplement: Supplementary file 6 — Table S5: Weights of Rat clock 2. [file ACEL-24-e70110-s009.csv]

Interception	11.63232723010589
chr10_54525176	3.277933111412985
chr13_80198861	-1.594563231
chr3_89660538	-1.591575731
chr13_94092470	-1.27031636
chr5_56681893	0.1690988670952241
chr10_102700863	-0.196088923
chr7_130841471	-0.487146585
chr16_19546502	0.4174789796331268
chr10_102535469	-0.039699169
chr11_31935194	1.0298279825485213
chr20_3534416	6.956697044101901
chr3_138031421	2.1587612479973965
chr4_147094343	-1.589524308
chr16_19546461	1.4489351532945447
chr7_1325127	-1.021653094
chr6_100410305	1.5642958448791129
chr7_25672151	0.3720693735218884
chr10_12560163	0.761199745
chr10_27858434	-2.57624943
chr19_10834094	-0.500742894
chr3_162384306	1.1422937692458557
chr16_56632646	0.4606580571842422
chr10_54525209	0.8476896202280598
chr3_138031427	2.566014964268588
chr11_31935201	0.9073751486483346
chr6_100410273	1.3616232333638525
chr14_73747865	0.558824514
chr5_56681815	1.4159340224864376
chr10_12768031	1.300421864448057
