# Supplementary material for: Organ Specificity and Commonality of Epigenetic Aging in Low‐ and High‐Running Capacity Rats
Source: Aging Cell. 2025 Jun 8;24(8):e70110. doi: 10.1111/acel.70110 (PMC12341768; doi:10.1111/acel.70110)
Supplement: Supplementary file 7 — Table S6: Promoter methylation data. [file ACEL-24-e70110-s005.xlsx]

## Sheet: GCF_015227675.2_mRatBN7.2_genom
gene_id	feature	start	end	sense	gene_name	gene_biotype	start_prom	end_prom	n_CpG	Rat_ca_11	Rat_ca_12	Rat_ca_15	Rat_ca_19	Rat_ca_1	Rat_ca_22	Rat_ca_24	Rat_ca_25	Rat_ca_26	Rat_ca_2	Rat_ca_30	Rat_ca_32	Rat_ca_33	Rat_ca_34	Rat_ca_7	Rat_hp_11	Rat_hp_12	Rat_hp_15	Rat_hp_18	Rat_hp_19	Rat_hp_1	Rat_hp_22	Rat_hp_24	Rat_hp_26	Rat_hp_30	Rat_hp_32	Rat_hp_33	Rat_hp_34	Rat_hp_7	Rat_mp_11	Rat_mp_12	Rat_mp_18	Rat_mp_19	Rat_mp_1	Rat_mp_22	Rat_mp_24	Rat_mp_25	Rat_mp_26	Rat_mp_2	Rat_mp_30
LOC103690914	gene	548530	567649	+	GeneID:103690914	zin	547030	549030	5	0.5618	0.506	0.532	0.6436	0.6226	0.5696	0.6472	0.522	0.5786	0.592	0.6006	0.536	0.6578	0.4322	0.5622	0.56	0.6006	0.6092	0.6188	0.645	0.5094	0.518	0.5786	0.5776	0.4894	0.5598	0.531	0.6114	0.538	0.4334	0.5144	0.5266	0.576	0.4226	0.5412	0.4518	0.5108	0.5242	0.5662	0.4724
LOC100910848	gene	2032224	2048178	-	GeneID:100910848	retinoi	2047678	2049678	57	0.0101	0.015	0.0096	0.0206	0.0115	0.0192	0.0072	0.0049	0.0164	0.016	0.0102	0.0096	0.0168	0.0112	0.0099	0.0144	0.0141	0.0143	0.0055	0.0105	0.0135	0.0092	0.0086	0.0065	0.0115	0.0087	0.0126	0.0069	0.0098	0.0062	0.0078	0.0076	0.0079	0.0097	0.0079	0.0092	0.0118	0.0093	0.0101	0.0159
Lrp11	gene	2048307	2108115	+	GeneID:292462	LD	2046807	2048807	66	0.0115	0.0151	0.0089	0.0212	0.0126	0.0166	0.0072	0.0067	0.0175	0.0147	0.0088	0.0096	0.0145	0.0114	0.0085	0.0137	0.0131	0.0145	0.0048	0.0102	0.0125	0.0079	0.0091	0.006	0.0113	0.0083	0.0122	0.006	0.0095	0.006	0.0096	0.0087	0.0069	0.0101	0.0076	0.0094	0.0131	0.0088	0.0087	0.0153
Pcmt1	gene	2111756	2160354	-	GeneID:25604	protein-L-isoaspartat	2159854	2161854	138	0.0121	0.0082	0.0111	0.0123	0.0114	0.011	0.0126	0.0083	0.0115	0.0083	0.0091	0.0056	0.0101	0.0121	0.0086	0.0077	0.0105	0.0089	0.011	0.0124	0.0062	0.0077	0.0075	0.0099	0.0081	0.01	0.0089	0.0072	0.0093	0.0062	0.0111	0.0054	0.0101	0.0081	0.0073	0.0096	0.0103	0.008	0.0097	0.0137
Nup43	gene	2144427	2157887	+	GeneID:683983	nucleopori	2142927	2144927	89	0.0112	0.0064	0.0059	0.0165	0.0129	0.0104	0.0099	0.0053	0.0161	0.0084	0.0108	0.0077	0.0053	0.0109	0.0116	0.0111	0.0101	0.0087	0.007	0.0106	0.0085	0.0077	0.0097	0.0114	0.0114	0.0067	0.0092	0.0082	0.0117	0.0103	0.0069	0.0096	0.0093	0.0104	0.0094	0.01	0.0158	0.009	0.007	0.0062
Lats1	gene	2160411	2193640	+	GeneID:308265	larg	2158911	2160911	130	0.0116	0.0081	0.0109	0.0115	0.0112	0.0108	0.0117	0.0088	0.0116	0.0078	0.0097	0.0052	0.0094	0.0128	0.0087	0.0077	0.0109	0.0088	0.0106	0.0128	0.0062	0.0082	0.0079	0.0097	0.0083	0.0106	0.0095	0.0066	0.0099	0.0066	0.0114	0.0052	0.0107	0.008	0.007	0.0099	0.0109	0.0085	0.0103	0.0145
Rps23-ps6	gene	2200713	2201272	-	GeneID:684011	ribosoma	2200772	2202772	58	0.0267	0.0279	0.0367	0.0228	0.029	0.0269	0.025	0.0368	0.0303	0.0288	0.0321	0.0283	0.019	0.0081	0.0267	0.0279	0.031	0.0329	0.0314	0.0185	0.0366	0.028	0.0233	0.0241	0.0283	0.0239	0.0311	0.0249	0.0426	0.0313	0.0255	0.0326	0.0186	0.0321	0.0308	0.0257	0.036	0.031	0.0296	0.0305
Katna1	gene	2202501	2244132	+	GeneID:292464	katani	2201001	2203001	58	0.0267	0.0279	0.0367	0.0228	0.029	0.0269	0.025	0.0368	0.0303	0.0288	0.0321	0.0283	0.019	0.0081	0.0267	0.0279	0.031	0.0329	0.0314	0.0185	0.0366	0.028	0.0233	0.0241	0.0283	0.0239	0.0311	0.0249	0.0426	0.0313	0.0255	0.0326	0.0186	0.0321	0.0308	0.0257	0.036	0.031	0.0296	0.0305
Ginm1	gene	2246384	2262260	-	GeneID:361448	glycosylate	2261760	2263760	58	0.0114	0.0082	0.0143	0.0109	0.0125	0.0128	0.0107	0.0074	0.0116	0.0117	0.0116	0.0121	0.0139	0.0016	0.0143	0.0124	0.0087	0.0106	0.0134	0.009	0.0091	0.0122	0.0159	0.0094	0.0126	0.0081	0.0094	0.0078	0.008	0.0076	0.0124	0.0059	0.0111	0.0078	0.0096	0.0087	0.0076	0.0117	0.004	0.0123
Ppil4	gene	2273582	2305639	+	GeneID:361449	peptidylproly	2272082	2274082	30	0.0108	0.0057	0.0061	0.0099	0.0164	0.0032	0.0116	0.0039	0.006	0.0065	0.005	0.0073	0.0055	0.0087	0.0022	0.0073	0.0053	0.0071	0.0049	0.0151	0.0124	0.0141	0.0085	0.0089	0.0039	0.0042	0.0081	0.0056	0.0097	0.0051	0.0082	0.0035	0.0074	0.0116	0.0067	0.0109	0.0097	0.0056	0.0108	0.0053
Tab2	gene	2375026	2425115	-	GeneID:308267	TGF-bet	2424615	2426615	67	0.0104	0.0056	0.0155	0.0099	0.0066	0.0082	0.0089	0.0104	0.0115	0.0107	0.0069	0.0148	0.0084	0.0052	0.0112	0.0065	0.0076	0.0116	0.0209	0.0088	0.0091	0.0183	0.0081	0.009	0.0102	0.0074	0.0093	0.009	0.0145	0.013	0.0055	0.0042	0.0048	0.0059	0.0081	0.0111	0.0117	0.0087	0.009	0.0062
Ust	gene	2666983	2962276	-	GeneID:361450	uronyl-2-sulfotransferase	2961776	2963776	66	0.0126	0.0089	0.0083	0.014	0.0122	0.0109	0.0154	0.0107	0.0114	0.009	0.0119	0.0143	0.0159	0.0172	0.0067	0.0105	0.013	0.0175	0.0102	0.0128	0.013	0.0129	0.0134	0.0082	0.0094	0.0136	0.0069	0.006	0.0123	0.0111	0.0124	0.0115	0.019	0.0088	0.009	0.0122	0.0094	0.01	0.0104	0.0109
Fbl-ps8	gene	2976659	2978779	-	GeneID:365036	fibrillarin	2978279	2980279	7	0.5849	0.5873	0.4873	0.6044	0.5549	0.5513	0.577	0.5074	0.5127	0.6413	0.5693	0.5284	0.5997	0.4286	0.5534	0.234	0.3653	0.3596	0.2877	0.2391	0.3017	0.1646	0.3001	0.3029	0.1259	0.2457	0.3143	0.3796	0.3109	0.6146	0.524	0.5667	0.4642	0.5567	0.5953	0.5626	0.5673	0.5499	0.6107	0.5239
Samd5	gene	4041547	4090909	-	GeneID:365038	steril	4090409	4092409	141	0.0132	0.0224	0.0154	0.0157	0.0178	0.0088	0.0143	0.0151	0.015	0.0136	0.0117	0.0163	0.0099	0.018	0.0138	0.0099	0.0145	0.0091	0.0144	0.012	0.0103	0.0145	0.0107	0.0085	0.0103	0.009	0.0175	0.0115	0.0101	0.0109	0.0132	0.0116	0.0182	0.0142	0.0154	0.0106	0.0139	0.0085	0.0104	0.0144
LOC120098775	gene	4092074	4094867	+	GeneID:120098775	uncharacterize	4090574	4092574	122	0.0219	0.0315	0.0233	0.0216	0.0244	0.017	0.0222	0.0229	0.0213	0.0216	0.019	0.0217	0.0181	0.0259	0.0196	0.0148	0.0176	0.015	0.0262	0.0185	0.0148	0.0189	0.0153	0.011	0.0138	0.0145	0.0197	0.0125	0.0158	0.0187	0.0201	0.0173	0.0225	0.0201	0.0266	0.0162	0.0232	0.0152	0.0217	0.0212
Stxbp5	gene	4182489	4335290	-	GeneID:81022	syntaxi	4334790	4336790	94	0.0108	0.0071	0.011	0.0059	0.0153	0.012	0.0054	0.0106	0.0111	0.0112	0.0084	0.0106	0.0222	0.0089	0.0105	0.0064	0.0101	0.01	0.0097	0.0077	0.0108	0.0119	0.0114	0.0051	0.0115	0.0083	0.0095	0.0076	0.0097	0.0073	0.0103	0.0104	0.012	0.0102	0.007	0.0079	0.0051	0.009	0.0079	0.0112
Adgb	gene	4753621	4896268	-	GeneID:292477	androglobin	4895768	4897768	33	0.0772	0.1116	0.0455	0.0755	0.1155	0.0912	0.075	0.1269	0.0823	0.1079	0.0867	0.0914	0.1091	0.0826	0.093	0.0275	0.0312	0.0266	0.0137	0.0271	0.025	0.0261	0.0326	0.0218	0.0224	0.0149	0.0159	0.028	0.0398	0.0494	0.0723	0.0798	0.1037	0.0806	0.0631	0.0771	0.0599	0.0495	0.0807	0.0908
Rab32	gene	4946193	4961003	-	GeneID:365042	RAB32	4960503	4962503	44	0.0064	0.0233	0.0029	0.0178	0.0211	0.0141	0.0154	0.016	0.015	0.0101	0.0129	0.0084	0.0147	0.0272	0.0129	0.0081	0.0085	0.0099	0.0096	0.0127	0.0105	0.0148	0.011	0.0083	0.0095	0.0121	0.0031	0.0066	0.0077	0.0099	0.0119	0.0119	0.0019	0.0139	0.0071	0.0138	0.0087	0.0193	0.0101	0.0143
LOC120098778	gene	4962208	5059048	+	GeneID:120098778	uncharacterize	4960708	4962708	44	0.0064	0.0233	0.0029	0.0178	0.0211	0.0141	0.0154	0.016	0.015	0.0101	0.0129	0.0084	0.0147	0.0272	0.0129	0.0081	0.0085	0.0099	0.0096	0.0127	0.0105	0.0148	0.011	0.0083	0.0095	0.0121	0.0031	0.0066	0.0077	0.0099	0.0119	0.0119	0.0019	0.0139	0.0071	0.0138	0.0087	0.0193	0.0101	0.0143
Dctn3l1	gene	5526831	5527628	-	GeneID:498977	dynacti	5527128	5529128	25	0.0199	0.004	0.0097	0.0096	0.0104	0.0117	0.0146	0.0203	0.0149	0.0084	0.0132	0.0149	0	0.0122	0.0043	0.0149	0.0182	0.0188	0.0112	0.0117	0.0121	0.0138	0.0075	0.0013	0.0074	0.0195	0.0017	0.0039	0.0098	0.0056	0.0114	0.006	0.0096	0.0064	0.0084	0.0104	0.0107	0.0142	0.0046	0.007
Shprh	gene	5528827	5602537	+	GeneID:308282	SNF	5527327	5529327	30	0.0188	0.0033	0.0111	0.01	0.0105	0.0131	0.0148	0.0189	0.0136	0.007	0.0121	0.0146	0	0.0123	0.0054	0.0145	0.0152	0.0176	0.0124	0.0098	0.0116	0.0115	0.0111	0.0011	0.0062	0.0183	0.0014	0.0032	0.0081	0.0055	0.0095	0.005	0.0147	0.0066	0.0085	0.0087	0.0089	0.0118	0.0038	0.0125
LOC102547090	gene	5625915	5655228	-	GeneID:102547090	uncharacterize	5654728	5656728	128	0.0116	0.0112	0.0085	0.0141	0.0124	0.0057	0.0124	0.009	0.0069	0.0074	0.0088	0.0104	0.0103	0.0113	0.0109	0.0058	0.0118	0.0117	0.0161	0.0089	0.0129	0.01	0.0096	0.0052	0.0114	0.0106	0.012	0.0096	0.0047	0.009	0.0082	0.008	0.0121	0.0047	0.0065	0.0083	0.009	0.0105	0.0055	0.0101
Fbxo30	gene	5655341	5671558	+	GeneID:308283	F-bo	5653841	5655841	117	0.0115	0.0122	0.0095	0.0135	0.0118	0.0053	0.0123	0.0099	0.0066	0.0071	0.0087	0.0092	0.0099	0.0106	0.0111	0.0048	0.0123	0.0122	0.0161	0.0084	0.013	0.0097	0.0099	0.005	0.0109	0.0101	0.0125	0.0097	0.0052	0.0087	0.0078	0.008	0.0123	0.0046	0.0063	0.0082	0.0097	0.0101	0.0052	0.0107
Epm2a	gene	5727111	5845338	+	GeneID:114005	EPM2	5725611	5727611	117	0.0252	0.0174	0.0225	0.0232	0.0239	0.0198	0.0236	0.0237	0.0192	0.0306	0.0297	0.0232	0.0228	0.0296	0.0232	0.014	0.0156	0.0164	0.0202	0.015	0.0123	0.0156	0.0168	0.0089	0.0131	0.0146	0.0132	0.0144	0.0147	0.0227	0.0203	0.0162	0.0236	0.0207	0.0181	0.0193	0.0221	0.0223	0.0274	0.0305
Utrn	gene	6720854	7224313	-	GeneID:25600	utrophin	7223813	7225813	85	0.0113	0.016	0.0164	0.015	0.011	0.0108	0.0118	0.0127	0.0102	0.009	0.0098	0.0107	0.016	0.0142	0.0061	0.0104	0.012	0.0096	0.0136	0.0141	0.0106	0.0102	0.0105	0.0072	0.0099	0.017	0.0122	0.0092	0.0074	0.0128	0.0101	0.0065	0.0097	0.0096	0.0064	0.0063	0.0053	0.0132	0.008	0.0125
Trnal-uaa	gene	7271980	7272062	-	GeneID:108349877	Gene	7271562	7273562	98	0.0111	0.0105	0.0079	0.0089	0.0102	0.0083	0.012	0.0108	0.0085	0.0107	0.0065	0.0088	0.0055	0.0053	0.0082	0.011	0.0076	0.0076	0.0065	0.0084	0.0096	0.0095	0.0125	0.0078	0.0069	0.0118	0.0059	0.0054	0.007	0.0081	0.0088	0.0049	0.0148	0.0079	0.0061	0.009	0.0067	0.0076	0.0105	0.0084
Stx11	gene	7293427	7320060	-	GeneID:292483	syntaxi	7319560	7321560	123	0.0125	0.0187	0.0208	0.0108	0.0167	0.0179	0.0178	0.0191	0.0154	0.0102	0.0113	0.0161	0.0124	0.0179	0.0123	0.018	0.0195	0.0189	0.023	0.0137	0.0176	0.0136	0.0137	0.013	0.017	0.0178	0.0153	0.0137	0.0136	0.0082	0.0143	0.0122	0.0108	0.0093	0.0099	0.0116	0.0144	0.014	0.0098	0.0114
Sf3b5	gene	7357040	7357752	+	GeneID:680891	splicin	7355540	7357540	10	0.4984	0.5416	0.5428	0.57	0.5496	0.5373	0.5316	0.4512	0.5647	0.5127	0.4964	0.5399	0.5738	0.57	0.563	0.5823	0.5453	0.5283	0.5079	0.5714	0.5538	0.5138	0.4873	0.5505	0.5237	0.5227	0.5647	0.5357	0.5798	0.5425	0.5215	0.5387	0.5634	0.5235	0.5698	0.5554	0.5452	0.5457	0.5564	0.5247
Plagl1	gene	7477295	7517229	+	GeneID:25157	PLAG	7475795	7477795	53	0.2485	0.3269	0.191	0.2682	0.1974	0.3482	0.2772	0.3361	0.2958	0.3334	0.1139	0.1916	0.2135	0.0855	0.3889	0.2844	0.1324	0.1496	0.299	0.4661	0.1698	0.1438	0.4047	0.2015	0.1978	0.21	0.1631	0.2151	0.2608	0.0737	0.1221	0.1975	0.2323	0.096	0.1384	0.1955	0.1342	0.0737	0.2756	0.0377
Ltv1	gene	7565673	7578398	-	GeneID:361452	LTV	7577898	7579898	68	0.0141	0.0192	0.0168	0.0152	0.0119	0.01	0.0152	0.0099	0.016	0.0128	0.0175	0.0181	0.0141	0.0087	0.0088	0.0162	0.0109	0.0151	0.0157	0.0168	0.0119	0.0146	0.0184	0.0107	0.0168	0.0174	0.0149	0.0097	0.0106	0.0123	0.0169	0.0148	0.0223	0.0161	0.0231	0.0166	0.0223	0.0185	0.0151	0.0123
Phactr2	gene	7591254	7860431	-	GeneID:308291	phosphatas	7859931	7861931	35	0.0105	0.0224	0.0375	0.0173	0.0253	0.0203	0.0093	0.0315	0.0136	0.0201	0.0105	0.0226	0.0309	0.0289	0.0153	0.0165	0.0269	0.0186	0.0235	0.0174	0.0146	0.0313	0.0237	0.0101	0.0222	0.0198	0.0219	0.0172	0.0142	0.0256	0.0105	0.0109	0.0296	0.0136	0.0109	0.0159	0.0362	0.0119	0.0095	0.0134
LOC120098783	gene	7848984	7858411	-	GeneID:120098783	uncharacterize	7857911	7859911	8	0.0132	0.0242	0.0209	0.0132	0.0084	0.0375	0.0054	0.0089	0.0217	0.0304	0.0229	0.022	0.0267	0.0256	0.0682	0.0078	0	0.0185	0.0139	0	0.0151	0.0128	0.007	0	0.0148	0.0239	0	0	0.0151	0.0108	0.0228	0.0095	0.0139	0.0219	0.0072	0.0116	0.0045	0.0054	0.012	0
Fuca2	gene	7885986	7900777	+	GeneID:292485	alpha-L-fucosidas	7884486	7886486	10	0.0336	0	0	0.0083	0.0236	0	0.029	0.0143	0.0158	0	0.0071	0.0262	0.045	0.0222	0.0145	0	0.0082	0.0285	0.0267	0.0173	0.0147	0.0143	0.0056	0.0042	0	0.0468	0.02	0.0053	0.0306	0.0042	0.0102	0.0112	0	0.0161	0.0128	0.0224	0.0071	0.0223	0.0211	0.0067
Pex3	gene	7912508	7954474	-	GeneID:83519	peroxisoma	7953974	7955974	56	0.0113	0.0083	0.0114	0.0089	0.0061	0.0171	0.0093	0.0067	0.0091	0.0144	0.0088	0.0106	0.0091	0.0107	0.0112	0.0083	0.0151	0.0116	0.0062	0.0111	0.01	0.0099	0.0132	0.0088	0.0072	0.0064	0.0131	0.0089	0.0113	0.0089	0.0096	0.0073	0.0098	0.0069	0.0055	0.01	0.0091	0.0118	0.0066	0.0086
Adat2	gene	7954520	7975254	+	GeneID:361453	adenosin	7953020	7955020	56	0.0113	0.0083	0.0114	0.0089	0.0061	0.0171	0.0093	0.0067	0.0091	0.0144	0.0088	0.0106	0.0091	0.0107	0.0112	0.0083	0.0151	0.0116	0.0062	0.0111	0.01	0.0099	0.0132	0.0088	0.0072	0.0064	0.0131	0.0089	0.0113	0.0089	0.0096	0.0073	0.0098	0.0069	0.0055	0.01	0.0091	0.0118	0.0066	0.0086
Aig1	gene	8046430	8269276	-	GeneID:292486	androgen-induce	8268776	8270776	43	0.0237	0.0219	0.0138	0.0194	0.0166	0.0172	0.0253	0.014	0.0548	0.0198	0.0193	0.0148	0.016	0.0213	0.0168	0.0358	0.0352	0.0233	0.0222	0.0321	0.0225	0.0369	0.0449	0.0217	0.0207	0.0297	0.0219	0.0288	0.0304	0.0106	0.0055	0.0084	0.0055	0.0177	0.007	0.016	0.0215	0.0148	0.0121	0.0095
Hivep2	gene	8358205	8555993	+	GeneID:29721	HIVE	8356705	8358705	120	0.0098	0.0111	0.0049	0.0131	0.0107	0.0143	0.0123	0.0135	0.007	0.0104	0.0112	0.0116	0.013	0.0134	0.0108	0.0095	0.0081	0.0076	0.0136	0.0129	0.0104	0.0104	0.0134	0.0063	0.0081	0.0084	0.0116	0.01	0.0087	0.0106	0.0117	0.0039	0.0099	0.009	0.01	0.0111	0.0103	0.0088	0.0096	0.0062
Adgrg6	gene	8812889	8954239	-	GeneID:308376	adhesio	8953739	8955739	93	0.0166	0.0115	0.0118	0.011	0.0189	0.016	0.0115	0.0112	0.0124	0.0122	0.0083	0.0112	0.014	0.0164	0.0171	0.01	0.0046	0.0107	0.0107	0.0103	0.0086	0.0094	0.0095	0.0083	0.0119	0.011	0.0106	0.0099	0.0108	0.0124	0.0113	0.0082	0.0152	0.0126	0.0092	0.0111	0.0117	0.0113	0.008	0.0104
Vta1	gene	9032861	9080635	-	GeneID:292640	vesicl	9080135	9082135	12	0.0093	0.0176	0.0294	0.014	0.0234	0.0093	0.0039	0.0268	0.0119	0.0097	0.0052	0.0153	0.0368	0.0148	0.0187	0.0198	0.0102	0.0164	0.0243	0.0134	0.0343	0.0139	0.0107	0.0111	0.007	0.0213	0.0182	0.0184	0.0134	0.0181	0.023	0.0278	0.0119	0.0074	0.0102	0.0196	0.0113	0.0158	0.0298	0.0145
LOC103690921	gene	9080660	9091019	+	GeneID:103690921	uncharacterize	9079160	9081160	14	0.0112	0.0151	0.0267	0.0188	0.0226	0.0169	0.0034	0.0288	0.0155	0.0083	0.0044	0.0174	0.0312	0.0174	0.0231	0.017	0.0121	0.0159	0.0376	0.0115	0.0315	0.0142	0.0091	0.0134	0.006	0.0225	0.0156	0.0198	0.0176	0.0184	0.0197	0.0238	0.0102	0.011	0.0087	0.0204	0.0097	0.0177	0.0295	0.0159
Cited2	gene	12312426	12314869	+	GeneID:114490	Cbp/p300-interactin	12310926	12312926	142	0.0092	0.0108	0.0117	0.01	0.0119	0.0124	0.0092	0.009	0.0103	0.0113	0.0103	0.0089	0.0132	0.0127	0.0119	0.0109	0.0078	0.0116	0.0059	0.0074	0.008	0.0093	0.0123	0.0107	0.0083	0.0121	0.0119	0.0078	0.0107	0.0073	0.0102	0.0064	0.0139	0.0081	0.0083	0.0079	0.0074	0.0091	0.007	0.0098
Txlnb	gene	12404845	12449977	+	GeneID:308622	taxili	12403345	12405345	10	0.0583	0.0809	0.0396	0.0544	0.0875	0.0563	0.08	0.1349	0.0529	0.1051	0.0534	0.0824	0.0465	0.0892	0.0686	0.0664	0.0296	0.1007	0.0886	0.1124	0.0751	0.076	0.1056	0.0442	0.0934	0.0903	0.0184	0.0867	0.0795	0.0491	0.1127	0.0592	0.0339	0.0462	0.0518	0.0452	0.0742	0.044	0.1061	0.0418
Heca	gene	12525445	12575358	-	GeneID:308624	hd	12574858	12576858	70	0.0142	0.0073	0.0124	0.0065	0.0091	0.0107	0.008	0.0086	0.0104	0.0118	0.0099	0.0104	0.0146	0.0101	0.0102	0.0086	0.0067	0.0056	0.0113	0.0133	0.008	0.0143	0.0113	0.004	0.0113	0.01	0.0027	0.0096	0.0134	0.0057	0.0087	0.006	0.009	0.0059	0.007	0.0047	0.0071	0.0077	0.0101	0.0079
Abracl	gene	12654951	12665143	-	GeneID:685045	ABR	12664643	12666643	25	0.0164	0.0096	0	0.02	0.0108	0.0094	0.0059	0.0117	0.015	0.0043	0.0066	0.0036	0.0106	0.0182	0.0095	0.0083	0.0082	0.0112	0.0174	0.0152	0.0197	0.0184	0.0107	0.0091	0.0106	0.0186	0.0146	0.0097	0.0117	0.0093	0.0083	0.0106	0.0177	0.0212	0.0061	0.012	0.002	0.0134	0.0079	0.0112
Reps1	gene	12697742	12775562	+	GeneID:292944	RALBP	12696242	12698242	39	0.0254	0.0298	0.0225	0.0387	0.0225	0.0209	0.0346	0.0235	0.0412	0.0336	0.0329	0.0333	0.0383	0.005	0.0241	0.0282	0.0167	0.022	0.0252	0.0252	0.0288	0.0161	0.0339	0.0198	0.0112	0.0116	0.0129	0.0258	0.0246	0.0149	0.0233	0.0129	0.0227	0.0113	0.0282	0.0141	0.0199	0.0135	0.0207	0.0212
Nhsl1	gene	12956525	13188580	+	GeneID:308631	NHS-lik	12955025	12957025	122	0.0214	0.0093	0.0143	0.017	0.0094	0.0165	0.0114	0.0172	0.0105	0.0178	0.0099	0.0136	0.017	0.0143	0.015	0.0159	0.018	0.0141	0.0154	0.015	0.012	0.0117	0.0147	0.0103	0.0071	0.0173	0.0192	0.0093	0.0157	0.012	0.0149	0.0109	0.0186	0.0131	0.0113	0.011	0.012	0.0143	0.0108	0.0122
Hebp2	gene	13194982	13201777	-	GeneID:308632	hem	13201277	13203277	33	0.0155	0.0092	0.0058	0.0151	0.0129	0.0127	0.0158	0.0147	0.0078	0.0175	0.0055	0.012	0.0092	0.0027	0.0125	0.0038	0.0112	0.0141	0.0145	0.0104	0.0161	0.0131	0.0091	0.0135	0.0093	0.0112	0.0065	0.0125	0.0139	0.0119	0.0102	0.0028	0.0137	0.0123	0.0091	0.0107	0.0068	0.0098	0.0119	0.0068
Arfgef3	gene	13245578	13404319	-	GeneID:292947	ARFGE	13403819	13405819	12	0.0294	0.0072	0.0739	0.0298	0.0239	0.0113	0.0322	0.0138	0.0273	0.0211	0.0136	0.0302	0.0182	0.0092	0.0154	0.0132	0.0295	0.0078	0.0453	0.0121	0.0145	0.0148	0.0242	0.0143	0.0098	0.0168	0.0033	0.0103	0.0238	0.0135	0.0155	0.0086	0.021	0.0208	0.0272	0.0227	0.014	0.0313	0.0101	0.0109
Perp	gene	13542067	13554514	+	GeneID:292949	p5	13540567	13542567	23	0.0746	0.0596	0.0743	0.1093	0.0861	0.07	0.0787	0.0647	0.0773	0.081	0.0706	0.0375	0.1176	0.0464	0.0836	0.0858	0.0732	0.0913	0.072	0.0727	0.0905	0.0792	0.0716	0.0942	0.0814	0.1147	0.0944	0.0673	0.0656	0.0891	0.065	0.0759	0.0945	0.0859	0.0865	0.05	0.1038	0.0838	0.0811	0.0436
Tnfaip3	gene	13709211	13724291	-	GeneID:683206	TN	13723791	13725791	71	0.0084	0.0145	0.009	0.011	0.0128	0.0034	0.0106	0.0058	0.0107	0.0078	0.0146	0.0127	0.0097	0.0067	0.0118	0.0076	0.0123	0.0091	0.0148	0.0108	0.0135	0.0089	0.0154	0.0065	0.008	0.0127	0.0114	0.0073	0.0127	0.0075	0.0128	0.005	0.0076	0.012	0.0094	0.0092	0.0119	0.0103	0.0085	0.0097
Olig3	gene	14081259	14083336	+	GeneID:293012	oligodendrocyt	14079759	14081759	16	0.0263	0.0379	0.0307	0.0056	0.0311	0.0231	0.0167	0.0549	0.0287	0.0462	0.0145	0.0457	0.0113	0.0216	0.032	0.0332	0.0149	0.0434	0.0325	0.0464	0.0101	0.0215	0.0276	0.0327	0.0343	0.0472	0.0102	0.0252	0.037	0.0479	0.0192	0.0118	0.0507	0.0223	0.0352	0.0166	0.0339	0.0548	0.0132	0.0261
Pex7	gene	14582698	14646686	-	GeneID:308718	peroxisoma	14646186	14648186	59	0.0069	0.0133	0.0058	0.0135	0.01	0.0141	0.016	0.0041	0.0144	0.0073	0.0172	0.0132	0.012	0.0106	0.0042	0.0127	0.0163	0.0148	0.0061	0.0098	0.0152	0.0128	0.0153	0.0095	0.0118	0.0127	0.013	0.0088	0.0137	0.0054	0.0067	0.0145	0.0172	0.0103	0.0072	0.0095	0.0143	0.0103	0.0088	0.008
Map3k5	gene	14685776	14904935	+	GeneID:365057	mitogen-activate	14684276	14686276	92	0.0072	0.013	0.0041	0.0048	0.0108	0.0088	0.0112	0.0099	0.0069	0.0089	0.0067	0.0101	0.0103	0.0046	0.0074	0.0104	0.009	0.0079	0.0063	0.0085	0.0114	0.0111	0.0085	0.0078	0.0098	0.013	0.01	0.0061	0.0093	0.0054	0.009	0.0081	0.0034	0.0065	0.0061	0.0072	0.0041	0.0079	0.0086	0.0108
LOC120100374	gene	14828587	14828721	-	GeneID:120100374	smal	14828221	14830221	10	0.0189	0.0589	0.0233	0.0403	0.0584	0.0467	0.0576	0.0265	0.0279	0.069	0.0374	0.0295	0.0456	0.0504	0.0795	0.0184	0.033	0.022	0.0263	0.0394	0.0255	0.0226	0.0434	0.0188	0.0238	0.0264	0.0156	0.0191	0.0139	0.0319	0.0426	0.0288	0.0277	0.0164	0.0316	0.0162	0.0332	0.0261	0.0185	0.0328
Map7	gene	14910433	15037574	+	GeneID:293016	microtubule-associate	14908933	14910933	178	0.0294	0.0367	0.0335	0.0329	0.0383	0.0328	0.0308	0.0313	0.0277	0.0324	0.0267	0.0261	0.0375	0.0223	0.0251	0.0128	0.0195	0.0145	0.0207	0.0202	0.0186	0.0164	0.0145	0.013	0.0172	0.0169	0.0165	0.0175	0.0161	0.0198	0.0297	0.0169	0.0249	0.0224	0.0267	0.0265	0.0234	0.0229	0.0242	0.0232
Bclaf1	gene	15088436	15117666	+	GeneID:293017	BCL2-associate	15086936	15088936	51	0.0094	0.0152	0.011	0.0102	0.0093	0.0107	0.0135	0.0156	0.008	0.0084	0.013	0.0082	0.0154	0.0178	0.0148	0.0084	0.0114	0.0125	0.0126	0.0133	0.0095	0.0108	0.0096	0.0085	0.008	0.0105	0.0139	0.0087	0.0114	0.0057	0.0116	0.0076	0.0083	0.0127	0.0066	0.0063	0.0084	0.0139	0.0061	0.0106
Mtfr2	gene	15123232	15138632	+	GeneID:100911069	mitochondria	15121732	15123732	13	0.007	0.007	0.0128	0.0319	0.0175	0.0088	0.0131	0.0198	0.0119	0.0148	0.0048	0.0209	0.0085	0	0.028	0.0097	0.0144	0.0077	0.011	0.0556	0.018	0.0245	0.0288	0.0138	0.0148	0.0077	0.0145	0.02	0.024	0.0028	0.0162	0.0136	0.0198	0.0148	0.0048	0.0129	0.0333	0.0115	0.0185	0.0171
Pde7b	gene	15174001	15493267	-	GeneID:140929	phosphodiesteras	15492767	15494767	12	0.0113	0.0278	0.037	0	0.0098	0.0087	0.0249	0	0.0108	0.0035	0.0047	0	0.0167	0.0068	0.0052	0.007	0.0057	0.0054	0.0071	0.0183	0.0038	0	0.0162	0.002	0.0062	0.0111	0.0049	0.0043	0.0166	0.0092	0.0047	0.003	0.0092	0.0069	0.0118	0.0158	0.0112	0.0082	0.0044	0.0044
LOC108349499	gene	15573915	15579154	-	GeneID:108349499	uncharacterize	15578654	15580654	16	0.0633	0.0728	0.0728	0.0348	0.0488	0.0674	0.1016	0.0588	0.0453	0.0541	0.0351	0.0665	0.0358	0.1006	0.0639	0.0602	0.1588	0.0423	0.06	0.1904	0.0856	0.0696	0.0566	0.0546	0.0336	0.0565	0.0157	0.0636	0.1328	0.0566	0.0623	0.0439	0.0414	0.0518	0.0699	0.0781	0.0467	0.0483	0.0381	0.0658
Ahi1	gene	15762485	15891213	+	GeneID:308923	Abelso	15760985	15762985	73	0.0038	0.0053	0.0082	0.0133	0.013	0.0118	0.0132	0.009	0.0125	0.012	0.0076	0.0105	0.0126	0.0119	0.0118	0.0098	0.0112	0.0089	0.0168	0.0078	0.0108	0.0048	0.0132	0.007	0.0088	0.0086	0.0112	0.0058	0.0175	0.0088	0.0085	0.0098	0.0115	0.0073	0.0043	0.0079	0.0098	0.009	0.0061	0.0117
Myb	gene	15939771	15973367	-	GeneID:498982	MY	15972867	15974867	33	0.0143	0.0197	0.0047	0.0148	0.0187	0.0125	0.0105	0.0134	0.0186	0.0144	0.0122	0.0165	0.0182	0.0087	0.0143	0.0095	0.0159	0.0158	0.0102	0.0071	0.0115	0.0069	0.0175	0.0115	0.0099	0.0223	0.0125	0.0098	0.0081	0.0122	0.0162	0.0066	0.0026	0.0129	0.0045	0.0104	0.0137	0.015	0.0067	0.0128
Hbs1l	gene	16092529	16170082	+	GeneID:293408	HBS1-lik	16091029	16093029	68	0.0081	0.0127	0.01	0.0136	0.0087	0.0085	0.0099	0.008	0.0091	0.0129	0.0145	0.0114	0.0201	0.0095	0.0095	0.0089	0.0063	0.0101	0.0061	0.0105	0.0067	0.0092	0.005	0.0095	0.0072	0.0077	0.0115	0.0068	0.0083	0.0116	0.0101	0.0095	0.0126	0.0126	0.0097	0.0064	0.0076	0.0083	0.0092	0.0052
Ptprk	gene	16738896	17236687	-	GeneID:360302	protei	17236187	17238187	50	0.0094	0.0141	0.0157	0.019	0.0103	0.0119	0.0232	0.0161	0.0197	0.0206	0.01	0.0103	0.0203	0.0233	0.0214	0.0147	0.0109	0.0138	0.0103	0.0123	0.0185	0.0181	0.023	0.0098	0.0097	0.0107	0.0134	0.0062	0.0118	0.0106	0.0118	0.0055	0.0152	0.0161	0.0104	0.0151	0.0157	0.0078	0.0058	0.0086
Lama2	gene	17672675	18320641	+	GeneID:309368	lamini	17671175	17673175	14	0.0289	0.0807	0.0294	0.0265	0.0026	0.0143	0.0151	0.0477	0.0381	0.0625	0.0435	0.0123	0.0583	0.0151	0.0217	0.0968	0.1021	0.0581	0.1396	0.1215	0.1056	0.1225	0.1622	0.0904	0.0869	0.1169	0.0693	0.1477	0.1079	0.0281	0.0273	0.0297	0.0814	0.0356	0.0195	0.0266	0.0361	0.0243	0.0278	0.0391
Arhgap18	gene	18403531	18637306	-	GeneID:293947	Rh	18636806	18638806	18	0.1278	0.0749	0.0694	0.0981	0.0294	0.0933	0.0752	0.0761	0.1019	0.1323	0.2052	0.1632	0.0406	0.0799	0.1207	0.0381	0.0538	0.0175	0.0154	0.0581	0.0258	0.032	0.0255	0.0696	0.0404	0.0311	0.0123	0.0288	0.0322	0.0399	0.0388	0.0119	0	0.0237	0.0225	0.0384	0.0308	0.0641	0.0454	0.0108
LOC100360791	gene	19107389	19108208	+	GeneID:100360791	tumo	19105889	19107889	10	0.745	0.8335	0.8341	0.8052	0.8602	0.846	0.8424	0.847	0.9044	0.8542	0.8364	0.8762	0.8841	0.8065	0.7851	0.8657	0.8376	0.9223	0.851	0.8351	0.9107	0.9406	0.8434	0.9093	0.8991	0.9144	0.8332	0.8574	0.8978	0.8731	0.8922	0.9068	0.8927	0.9423	0.9025	0.8756	0.9225	0.9155	0.9135	0.9222
Tmem200a	gene	19323646	19408324	+	GeneID:498987	transmembran	19322146	19324146	7	0.0131	0.016	0	0.0253	0.007	0.0039	0.0044	0.0191	0.0036	0.0316	0.0124	0.0026	0.0076	0.0088	0.006	0.0207	0.0026	0.0126	0.0203	0.0323	0.0209	0.0263	0.0127	0.0051	0.0103	0.017	0.0127	0.011	0.0097	0.0063	0.0187	0.0123	0.0194	0.0204	0.0127	0.0101	0.0109	0.0143	0.0149	0.013
Epb41l2	gene	19863010	20037795	-	GeneID:309557	erythrocyt	20037295	20039295	55	0.0115	0.011	0.0059	0.0071	0.0171	0.0077	0.0095	0.0087	0.0045	0.0167	0.0084	0.0095	0.007	0.0104	0.0105	0.0137	0.0083	0.0114	0.011	0.0081	0.0189	0.0142	0.0174	0.0073	0.0084	0.0182	0.016	0.0063	0.0114	0.0132	0.0089	0.0054	0.0194	0.0133	0.0092	0.0089	0.0096	0.0067	0.0076	0.0075
LOC102552728	gene	20079062	20087734	-	GeneID:102552728	uncharacterize	20087234	20089234	61	0.0061	0.0177	0.0142	0.0225	0.0188	0.0117	0.0179	0.0186	0.0159	0.0158	0.0122	0.006	0.0118	0.0163	0.01	0.01	0.0099	0.0097	0.0173	0.0152	0.0125	0.0096	0.0137	0.0129	0.0109	0.0124	0.0162	0.0148	0.0148	0.011	0.0077	0.0102	0.021	0.0172	0.0068	0.0097	0.0109	0.0176	0.0103	0.0152
Akap7	gene	20087190	20217799	+	GeneID:361458	A-kinas	20085690	20087690	53	0.0043	0.0152	0.0111	0.0175	0.0171	0.0036	0.0114	0.0115	0.0092	0.014	0.0095	0.0048	0.0119	0.0143	0.0091	0.0085	0.0069	0.0089	0.0113	0.0107	0.0093	0.0082	0.0117	0.0124	0.0108	0.0076	0.0114	0.0122	0.0119	0.0076	0.0062	0.0075	0.0147	0.0127	0.0055	0.0057	0.0055	0.0161	0.0083	0.0102
LOC120098836	gene	20561474	20565071	-	GeneID:120098836	uncharacterize	20564571	20566571	14	0.0554	0.0349	0.0269	0.0501	0.0447	0.0498	0.0191	0.0296	0.0519	0.023	0.0362	0.0271	0.0334	0.0242	0.0226	0.0292	0.0432	0.048	0.0487	0.0301	0.0613	0.0204	0.0329	0.0277	0.0346	0.0532	0.0314	0.0316	0.0466	0.0242	0.0135	0.0151	0.0333	0.0161	0.0086	0.0146	0.0391	0.0169	0.0149	0.0389
Enpp1	gene	20698746	20763741	+	GeneID:85496	ectonucleotid	20697246	20699246	84	0.0106	0.0156	0.0175	0.0118	0.0104	0.0164	0.0144	0.016	0.0086	0.008	0.0082	0.0135	0.0074	0.0097	0.0135	0.0179	0.0135	0.0169	0.0156	0.0181	0.0148	0.0165	0.0188	0.0128	0.0177	0.0129	0.0235	0.0122	0.0195	0.021	0.0145	0.017	0.0186	0.0171	0.0101	0.0183	0.0252	0.0148	0.012	0.0123
Ccn2	gene	20802199	20805315	-	GeneID:64032	cellula	20804815	20806815	47	0.0102	0.0126	0.0195	0.0134	0.0133	0.0107	0.0054	0.0092	0.0094	0.0107	0.0162	0.0072	0.0074	0.0367	0.0119	0.0088	0.0159	0.0193	0.0131	0.0111	0.0137	0.0169	0.018	0.0144	0.0112	0.0132	0.0188	0.0111	0.0178	0.0115	0.0159	0.0127	0.0064	0.0046	0.0043	0.0074	0.0122	0.0111	0.0064	0.0082
LOC102553526	gene	20930165	20935165	-	GeneID:102553526	uncharacterize	20934665	20936665	14	0.4716	0.4782	0.4896	0.4589	0.4699	0.452	0.4791	0.5072	0.4041	0.4628	0.3957	0.4005	0.627	0.4043	0.4436	0.2448	0.1917	0.1395	0.1854	0.2281	0.2066	0.1054	0.2449	0.1683	0.1155	0.2762	0.1869	0.2591	0.1255	0.2865	0.1917	0.2383	0.3521	0.4467	0.2386	0.2593	0.3562	0.213	0.3143	0.2271
LOC102553457	gene	20935165	20952028	+	GeneID:102553457	uncharacterize	20933665	20935665	14	0.4716	0.4782	0.4896	0.4589	0.4699	0.452	0.4791	0.5072	0.4041	0.4628	0.3957	0.4005	0.627	0.4043	0.4436	0.2448	0.1917	0.1395	0.1854	0.2281	0.2066	0.1054	0.2449	0.1683	0.1155	0.2762	0.1869	0.2591	0.1255	0.2865	0.1917	0.2383	0.3521	0.4467	0.2386	0.2593	0.3562	0.213	0.3143	0.2271
Slc18b1	gene	21628235	21670807	-	GeneID:309570	solut	21670307	21672307	35	0.0251	0.0164	0.0227	0.0085	0.0174	0.0157	0.0163	0.0213	0.0298	0.023	0.025	0.0173	0.0284	0.0266	0.0187	0.0107	0.0137	0.011	0.0143	0.0207	0.0151	0.0129	0.0047	0.0105	0.0171	0.0134	0.021	0.0072	0.0188	0.0157	0.0136	0.0083	0.0205	0.0146	0.0114	0.0152	0.0167	0.0161	0.0225	0.013
LOC100910237	gene	21679940	21680668	-	GeneID:100910237	uncharacterize	21680168	21682168	10	0.0096	0.0104	0.0095	0.0202	0.0134	0.0127	0.009	0.0031	0.0038	0.0331	0.0073	0.0024	0.0067	0.003	0.0196	0.0036	0	0.0162	0.0071	0.0119	0.0136	0.014	0.0068	0.0175	0.0137	0.0118	0.0103	0.008	0.0075	0.0107	0.0244	0.0095	0	0.0058	0.01	0.0072	0.0126	0.0141	0.0126	0.0065
Rps12	gene	21680854	21683010	+	GeneID:65139	ribosoma	21679354	21681354	22	0.0095	0.0073	0.0063	0.0092	0.0099	0.0148	0.0041	0.0073	0.006	0.0215	0.0074	0.0067	0.014	0.007	0.0163	0.005	0.0015	0.0074	0.0086	0.0098	0.0113	0.0077	0.0077	0.0107	0.0092	0.0093	0.0097	0.0059	0.0091	0.0079	0.0149	0.0074	0	0.0082	0.0064	0.0052	0.0092	0.0152	0.007	0.009
LOC120100344	gene	21681557	21681630	+	GeneID:120100344	smal	21680057	21682057	10	0.0096	0.0104	0.0095	0.0202	0.0134	0.0127	0.009	0.0031	0.0038	0.0331	0.0073	0.0024	0.0067	0.003	0.0196	0.0036	0	0.0162	0.0071	0.0119	0.0136	0.014	0.0068	0.0175	0.0137	0.0118	0.0103	0.008	0.0075	0.0107	0.0244	0.0095	0	0.0058	0.01	0.0072	0.0126	0.0141	0.0126	0.0065
Eya4	gene	22172275	22415978	+	GeneID:292172	EY	22170775	22172775	21	0.0243	0.027	0.0144	0.0082	0.0539	0.0143	0.0184	0.0154	0.0222	0.0153	0.0061	0.0249	0.0164	0.0173	0.018	0.0106	0.0105	0.0186	0.0117	0.014	0.0139	0.0271	0.0147	0.0087	0.005	0.0117	0.0128	0.0044	0.019	0.0172	0.0072	0.0057	0.0175	0.0189	0.0055	0.0132	0.0168	0.0116	0.0092	0.0087
Tcf21	gene	22701353	22704212	+	GeneID:252856	transcriptio	22699853	22701853	8	0.1625	0.1251	0.1586	0.2196	0.1407	0.1884	0.1455	0.1739	0.1505	0.181	0.1235	0.1514	0.196	0.1052	0.1101	0.2629	0.2055	0.2594	0.2852	0.2626	0.2606	0.3969	0.3486	0.2621	0.2169	0.3101	0.2678	0.2361	0.2798	0.3714	0.3318	0.3806	0.3614	0.2965	0.3364	0.306	0.2925	0.3795	0.3652	0.357
LOC120098885	gene	22766379	22777891	-	GeneID:120098885	uncharacterize	22777391	22779391	168	0.0092	0.0118	0.0163	0.0106	0.0065	0.01	0.0102	0.0081	0.0122	0.0081	0.0102	0.0062	0.0067	0.0081	0.0074	0.0094	0.0082	0.0089	0.0072	0.0079	0.0083	0.0078	0.0081	0.0076	0.0084	0.0079	0.0085	0.0069	0.0112	0.009	0.0082	0.006	0.0097	0.0071	0.0057	0.0094	0.0079	0.0093	0.0065	0.0084
Tbpl1	gene	22777892	22803305	+	GeneID:689030	TATA-bo	22776392	22778392	77	0.0077	0.0102	0.0301	0.0092	0.0056	0.0103	0.0068	0.0072	0.012	0.0111	0.0096	0.0065	0.0081	0.0032	0.0069	0.0089	0.0097	0.0113	0.0039	0.01	0.0094	0.0079	0.0102	0.0051	0.0085	0.0059	0.011	0.0074	0.0108	0.0102	0.0073	0.0074	0.0121	0.0096	0.0055	0.0093	0.0073	0.0117	0.0052	0.0085
LOC102555830	gene	22868401	22877359	-	GeneID:102555830	uncharacterize	22876859	22878859	5	0.5218	0.481	0.4086	0.521	0.5274	0.57	0.6496	0.4722	0.4898	0.5338	0.4662	0.547	0.6108	0.673	0.5882	0.5	0.3056	0.4284	0.73	0.7424	0.208	0.1694	0.4822	0.393	0.2754	0.2222		0.6624	0.528	0.805	0.85	0.7694	0.8708	0.8212	0.7568	0.7288	0.606	0.626	0.668	0.6548
Sgk1	gene	22980257	23098122	-	GeneID:29517	serum/glucocorticoi	23097622	23099622	54	0.0653	0.083	0.0838	0.1124	0.0691	0.0489	0.085	0.0755	0.0713	0.0524	0.048	0.0729	0.0736	0.0882	0.0695	0.0147	0.0112	0.0176	0.0215	0.0203	0.0263	0.0163	0.0181	0.0153	0.0197	0.0151	0.011	0.0198	0.0203	0.0315	0.0193	0.0207	0.0374	0.0441	0.0198	0.0231	0.0457	0.0249	0.0267	0.0166
Clvs2	gene	23735660	23842685	+	GeneID:361459	clavesi	23734160	23736160	54	0.0658	0.0538	0.0608	0.0427	0.0328	0.0365	0.045	0.0571	0.0554	0.0536	0.0358	0.0554	0.0683	0.0509	0.0479	0.0216	0.0283	0.0306	0.0348	0.0301	0.0343	0.016	0.0244	0.0195	0.0174	0.0302	0.0206	0.0251	0.0185	0.0381	0.0456	0.0322	0.0682	0.0334	0.0375	0.0311	0.049	0.0318	0.0347	0.0336
Nkain2	gene	24668627	25877051	+	GeneID:102551716	sodium/potassiu	24667127	24669127	21	0.0594	0.0405	0.0186	0.0652	0.0416	0.0464	0.0336	0.0138	0.0416	0.0596	0.0209	0.0415	0.0656	0.0384	0.0344	0.0097	0.0111	0.0211	0.0188	0.024	0.015	0.0261	0.0282	0.021	0.0142	0.0157	0.0159	0.0143	0.01	0.0146	0.0155	0.0263	0.0388	0.0136	0.0184	0.0186	0.0239	0.0171	0.0197	0.0173
Rnf217	gene	26016668	26108736	+	GeneID:292188	rin	26015168	26017168	159	0.0102	0.0136	0.0208	0.0158	0.0119	0.0106	0.0116	0.0115	0.0126	0.0213	0.0126	0.0144	0.0178	0.019	0.0168	0.0132	0.0165	0.019	0.017	0.0144	0.0179	0.0145	0.0193	0.0118	0.0132	0.0139	0.0102	0.0113	0.0159	0.0103	0.0081	0.0075	0.0189	0.0107	0.0115	0.0087	0.0136	0.0112	0.0089	0.0093
Tpd52l1	gene	26172038	26290704	+	GeneID:689256	TPD5	26170538	26172538	30	0.0247	0.0174	0.0135	0.0159	0.0291	0.0138	0.0114	0.0707	0.0306	0.0219	0.0286	0.0112	0.0183	0.0332	0.0176	0.0145	0.0104	0.0167	0.0135	0.0161	0.0069	0.0127	0.0168	0.0122	0.0116	0.016	0.0048	0.0087	0.0039	0.0051	0.0157	0.0089	0.0161	0.012	0.0141	0.0129	0.016	0.0103	0.0193	0.0098
Hddc2	gene	26294030	26313914	-	GeneID:361462	H	26313414	26315414	27	0.0172	0.0089	0.0073	0.0052	0.0144	0.0111	0.0206	0.0124	0.0095	0.0105	0.0196	0.014	0.0091	0.0125	0.0096	0.0176	0.0136	0.0119	0.0082	0.0093	0.0112	0.0168	0.0156	0.012	0.0166	0.0075	0.0072	0.0057	0.0063	0.0111	0.0088	0.0082	0.0112	0.0077	0.0153	0.0142	0.0078	0.0102	0.0077	0.0116
Hey2	gene	26822131	26832218	+	GeneID:155430	hes-relate	26820631	26822631	68	0.016	0.0214	0.0149	0.0306	0.0288	0.0258	0.0308	0.012	0.0163	0.0299	0.0208	0.0264	0.0204	0.025	0.0159	0.0264	0.0338	0.0259	0.0201	0.0364	0.0259	0.04	0.0363	0.0251	0.0256	0.0316	0.0277	0.0288	0.0347	0.0496	0.0281	0.03	0.0368	0.0435	0.0355	0.0261	0.044	0.034	0.0288	0.0401
Trnae-cuc	gene	26846413	26846484	-	GeneID:108349879	Gene	26845984	26847984	10	0.0126	0.0056	0.02	0.0165	0.0133	0.0191	0.0078	0.0171	0.0241	0.0045	0.0088	0.0089	0.0053	0	0.0148	0.021	0.0142	0.0096	0.0262	0.0069	0.0051	0.0203	0.0075	0.0135	0.0072	0.0058	0.016	0.0057	0.0076	0.0157	0.009	0.0155	0	0.0112	0.0123	0.0121	0.0201	0.0106	0.0132	0.009
Ncoa7	gene	26856228	27016950	+	GeneID:498995	nuclea	26854728	26856728	55	0.0171	0.0122	0.0119	0.0176	0.016	0.0119	0.0186	0.0122	0.0196	0.0111	0.0116	0.0079	0.0131	0.0187	0.0081	0.0101	0.0099	0.0133	0.0101	0.0106	0.0101	0.0154	0.0131	0.0076	0.0122	0.0154	0.006	0.0078	0.0153	0.0193	0.0116	0.0118	0.0209	0.01	0.0093	0.0123	0.0158	0.0182	0.012	0.0148
Trmt11	gene	27054437	27109765	+	GeneID:378794	tRN	27052937	27054937	51	0.0125	0.0069	0.0197	0.0118	0.0142	0.0131	0.012	0.0165	0.0044	0.0132	0.0097	0.0129	0.0198	0.0052	0.0158	0.0069	0.0087	0.0079	0.0192	0.0101	0.0167	0.0119	0.01	0.0096	0.0101	0.0072	0.0077	0.0047	0.011	0.0083	0.0137	0.0119	0.0102	0.0106	0.0075	0.0109	0.0093	0.013	0.0062	0.0146
Cenpw	gene	27525324	27530464	+	GeneID:689399	centromer	27523824	27525824	14	0.0309	0.0091	0	0.0114	0.004	0.0238	0.0161	0.0407	0.0196	0.0366	0.0069	0.0215	0.011	0.0098	0.0113	0.0114	0.0154	0.0185	0.0236	0.0195	0.0061	0.0271	0.0071	0.0064	0.0156	0.0229	0.0328	0.0099	0.0062	0.0133	0.0064	0.0227	0.0079	0.0021	0.0171	0.0123	0.0136	0.0175	0.0158	0.0222
Rspo3	gene	28283914	28368661	+	GeneID:498997	R-spondi	28282414	28284414	23	0.054	0.0381	0.0443	0.0516	0.0284	0.059	0.035	0.0553	0.0283	0.0579	0.03	0.0481	0.0354	0.0647	0.0443	0.0177	0.0127	0.0251	0.0112	0.0224	0.0308	0.0173	0.026	0.0199	0.0187	0.0289	0.0157	0.0134	0.0186	0.0244	0.0226	0.0137	0.029	0.0212	0.0204	0.0213	0.0227	0.019	0.0064	0.0142
Rnf146	gene	28458864	28475758	+	GeneID:308051	rin	28457364	28459364	111	0.0127	0.0076	0.0111	0.0054	0.0078	0.0145	0.0099	0.0116	0.0127	0.0176	0.009	0.0074	0.0048	0.0064	0.0064	0.013	0.0085	0.0126	0.0114	0.014	0.0091	0.0064	0.0138	0.006	0.0115	0.0108	0.0128	0.0097	0.0116	0.0106	0.0088	0.0077	0.0132	0.0099	0.0056	0.01	0.0087	0.0111	0.0077	0.007
Echdc1	gene	28476354	28507173	-	GeneID:361465	ethylmalonyl-Co	28506673	28508673	74	0.0166	0.0073	0.0204	0.0165	0.0146	0.0181	0.0095	0.0096	0.0158	0.0123	0.0112	0.0175	0.0075	0.0154	0.0143	0.0158	0.0118	0.0236	0.0113	0.0149	0.0148	0.0106	0.0134	0.008	0.0164	0.0159	0.0151	0.0106	0.0117	0.0083	0.0196	0.0172	0.0081	0.0088	0.0068	0.0106	0.0097	0.0091	0.0068	0.0151
Soga3	gene	28629036	28701416	-	GeneID:108349256	SOG	28700916	28702916	19	0.0112	0.0222	0.0507	0.02	0.0277	0.0248	0.0359	0.0331	0.0372	0.0175	0.0248	0.0086	0.0521	0.0271	0.0229	0.0157	0.0229	0.0126	0.011	0.0157	0.0131	0.0127	0.0174	0.0053	0.0054	0.0153	0.0164	0.0191	0.0353	0.0186	0.0188	0.0119	0.0248	0.0228	0.0189	0.0169	0.0217	0.0223	0.0245	0.0159
LOC100911237	gene	28884390	28908726	+	GeneID:100911237	zin	28882890	28884890	18	0.0508	0.4327	0.2687	0.2496	0.2683	0.4004	0.4624	0.1631	0.4093	0.4643	0.497	0.4222	0.1115	0.0479	0.2507	0.1102	0.4103	0.3491	0.8188	0.3921	0.3667	0.5489	0.6504	0.5008	0.4957	0.1191	0.0313	0.5062	0.3096	0.1246	0.3793	0.3869	0.3006	0.3443	0.3846	0.4528	0.1367	0.2897	0.3966	0.4906
Lrrc14b	gene	28921475	28925646	+	GeneID:502225	leucin	28919975	28921975	14	0.3917	0.4888	0.5733	0.3771	0.3686	0.4595	0.4654	0.3806	0.4639	0.5189	0.3762	0.4795	0.5416	0.3236	0.4836	0.78	0.6504	0.6518	0.7733	0.7667	0.8109	0.6711	0.8278	0.7149	0.7364	0.79		0.6695	0.757	0.0856	0.1426	0.1355	0.2256	0.0897	0.185	0.1832	0.1701	0.1009	0.2601	0.1654
Ccdc127	gene	28928420	28935885	-	GeneID:308060	coiled-coi	28935385	28937385	34	0.0028	0.002	0.0098	0.0066	0.0071	0.0036	0.013	0.0129	0.0032	0.0031	0.0124	0.0076	0.0111	0.0099	0.0051	0.0039	0.0072	0.0085	0.0081	0.007	0.0032	0.0092	0.0091	0.0041	0.0043	0.0099	0.0126	0.0087	0.0116	0.0074	0.0171	0.0036	0.0029	0.0066	0.0054	0.016	0.0035	0.0099	0.0067	0.0043
Sdha	gene	28935965	28960936	+	GeneID:157074	succinat	28934465	28936465	34	0.0028	0.002	0.0098	0.0066	0.0071	0.0036	0.013	0.0129	0.0032	0.0031	0.0124	0.0076	0.0111	0.0099	0.0051	0.0039	0.0072	0.0085	0.0081	0.007	0.0032	0.0092	0.0091	0.0041	0.0043	0.0099	0.0126	0.0087	0.0116	0.0074	0.0171	0.0036	0.0029	0.0066	0.0054	0.016	0.0035	0.0099	0.0067	0.0043
Slc9a3	gene	29124633	29167912	-	GeneID:24784	solut	29167412	29169412	13	0.0289	0.0244	0.0052	0.0082	0.0053	0.007	0.0091	0.015	0.027	0.0237	0.0118	0.0221	0.0666	0.0085	0.0166	0.0455	0.022	0.037	0.0052	0.0325	0.035	0.0225	0.0147	0.0066	0.0085	0.0132	0.0344	0.0142	0.0192	0.0075	0.0233	0.0121	0.0239	0.0025	0.0134	0.0117	0.0082	0.0057	0.0171	0.039
Cep72	gene	29225312	29255294	+	GeneID:308064	centrosoma	29223812	29225812	46	0.0137	0.0065	0.0259	0.0159	0.0161	0.0077	0.0176	0.0081	0.0057	0.0137	0.0077	0.0189	0.0144	0.0099	0.0129	0.0102	0.0192	0.0165	0.0119	0.0151	0.012	0.0144	0.014	0.0088	0.021	0.0133	0.0108	0.0073	0.0052	0.0139	0.0184	0.0068	0.0072	0.0163	0.0118	0.0117	0.0101	0.0091	0.0117	0.0067
Tppp	gene	29257111	29281134	-	GeneID:361466	tubuli	29280634	29282634	85	0.0112	0.0089	0.0184	0.0164	0.0181	0.0115	0.0086	0.011	0.0122	0.0113	0.0109	0.0137	0.02	0.0162	0.0156	0.0152	0.0145	0.0109	0.0113	0.0106	0.0118	0.0142	0.0109	0.0078	0.0106	0.0116	0.0104	0.005	0.0176	0.0147	0.0088	0.01	0.0154	0.0142	0.0071	0.012	0.013	0.0116	0.0078	0.012
Brd9	gene	29329981	29357285	-	GeneID:308067	bromodomai	29356785	29358785	128	0.0091	0.0091	0.0139	0.0107	0.0081	0.0098	0.0105	0.0104	0.0104	0.0091	0.0093	0.0082	0.0107	0.0088	0.0076	0.0088	0.0063	0.0123	0.007	0.0109	0.009	0.008	0.0073	0.0079	0.0086	0.0092	0.0104	0.0056	0.0099	0.0095	0.0102	0.0047	0.0111	0.0065	0.0059	0.0067	0.0086	0.0068	0.006	0.0073
Trip13	gene	29357093	29402078	+	GeneID:292206	thyroi	29355593	29357593	128	0.0091	0.0091	0.0139	0.0107	0.0081	0.0098	0.0105	0.0104	0.0104	0.0091	0.0093	0.0082	0.0107	0.0088	0.0076	0.0088	0.0063	0.0123	0.007	0.0109	0.009	0.008	0.0073	0.0079	0.0086	0.0092	0.0104	0.0056	0.0099	0.0095	0.0102	0.0047	0.0111	0.0065	0.0059	0.0067	0.0086	0.0068	0.006	0.0073
Clptm1l	gene	29667545	29683530	-	GeneID:316916	CLPTM1-like	29683030	29685030	29	0.0064	0.0178	0.0044	0.0033	0.0103	0.0083	0.0146	0.0115	0.0158	0.0112	0.0085	0.0267	0.0102	0.0104	0.0138	0.004	0.0173	0.0131	0.0182	0.0078	0.0067	0.0082	0.0183	0.0139	0.0121	0.0118	0.0101	0.0075	0.0135	0.0083	0.0124	0.0052	0.0069	0.0184	0.0088	0.0077	0.0174	0.0155	0.0166	0.0119
Slc6a3	gene	29709443	29750413	-	GeneID:24898	solut	29749913	29751913	43	0.0759	0.0593	0.0626	0.0718	0.0556	0.0497	0.0586	0.0627	0.077	0.0634	0.0465	0.0456	0.0422	0.0861	0.0281	0.0637	0.0481	0.0612	0.047	0.0585	0.0379	0.0366	0.03	0.0625	0.0401	0.056	0.0606	0.0449	0.046	0.0388	0.0412	0.0439	0.0885	0.0461	0.0414	0.0406	0.0735	0.0445	0.0343	0.0446
Lpcat1	gene	29766070	29816401	-	GeneID:361467	lysophosphatidylcholin	29815901	29817901	35	0.0055	0.0081	0.0063	0.0118	0.0092	0.0129	0.0059	0.0102	0.0061	0.0107	0.0066	0.0033	0	0.0081	0.0109	0.0051	0.0154	0.0053	0.0114	0.0089	0.0085	0.0118	0.0078	0.0068	0.0097	0.005	0.0114	0.0061	0.0076	0.0073	0.0053	0.0046	0	0.0099	0.0036	0.0059	0.0022	0.0068	0.0052	0.0111
Mrpl36	gene	29965481	29968896	-	GeneID:364656	mitochondria	29968396	29970396	49	0.0136	0.0111	0.0283	0.0147	0.0136	0.0121	0.0169	0.0112	0.0059	0.0132	0.0109	0.0046	0.0114	0.0143	0.0155	0.01	0.0176	0.014	0.0121	0.0036	0.0046	0.0115	0.0073	0.0075	0.0166	0.0092	0.0126	0.0126	0.0114	0.0133	0.0128	0.001	0.0179	0.0142	0.0058	0.0124	0.005	0.0147	0.0092	0.0197
Ndufs6l1	gene	29968833	29977423	+	GeneID:679739	NADH:ubiquinon	29967333	29969333	49	0.0136	0.0111	0.0283	0.0147	0.0136	0.0121	0.0169	0.0112	0.0059	0.0132	0.0109	0.0046	0.0114	0.0143	0.0155	0.01	0.0176	0.014	0.0121	0.0036	0.0046	0.0115	0.0073	0.0075	0.0166	0.0092	0.0126	0.0126	0.0114	0.0133	0.0128	0.001	0.0179	0.0142	0.0058	0.0124	0.005	0.0147	0.0092	0.0197
Irx4	gene	30030561	30039549	-	GeneID:306655	iroquoi	30039049	30041049	119	0.0174	0.0242	0.0276	0.0235	0.0251	0.0287	0.0249	0.0252	0.0233	0.027	0.0195	0.0293	0.0254	0.0242	0.0247	0.0297	0.0253	0.0264	0.0212	0.0327	0.0265	0.0278	0.0229	0.0216	0.0208	0.0309	0.021	0.0255	0.0276	0.0193	0.0225	0.016	0.0172	0.0204	0.0186	0.0187	0.0186	0.0238	0.0183	0.0183
LOC120097701	gene	30157963	30160240	-	GeneID:120097701	uncharacterize	30159740	30161740	20	0.6886	0.739	0.7282	0.6957	0.6988	0.7206	0.7282	0.7562	0.767	0.7021	0.6822	0.7169			0.7302	0.1203	0.0585	0.0447	0.1157	0.0873	0.0972	0.0888	0.1702	0.082	0.0426	0.0582	0.085	0.1609	0.0852	0.5196	0.5199	0.4764	0.5868	0.5462	0.4633	0.4643	0.5167	0.4561	0.5068	0.4655
Irx2	gene	30660960	30666378	-	GeneID:306657	iroquoi	30665878	30667878	160	0.0324	0.0288	0.0202	0.0349	0.0283	0.032	0.0206	0.0296	0.031	0.0266	0.022	0.0207	0.0265	0.0235	0.0215	0.0177	0.0143	0.0203	0.0232	0.0158	0.0138	0.0195	0.0177	0.0134	0.0114	0.0222	0.0227	0.0152	0.0195	0.023	0.0269	0.0209	0.024	0.0316	0.027	0.0198	0.0276	0.0236	0.0244	0.0305
Irx1	gene	31294615	31300444	+	GeneID:306659	iroquoi	31293115	31295115	75	0.0165	0.0223	0.0222	0.0193	0.0294	0.0228	0.0246	0.0163	0.0213	0.0257	0.0165	0.0282	0.0297	0.0276	0.0241	0.0153	0.0191	0.0206	0.0081	0.0223	0.0167	0.0231	0.0161	0.0135	0.0156	0.0236	0.0175	0.0119	0.0142	0.0342	0.019	0.0161	0.0278	0.0105	0.0133	0.0247	0.0212	0.0209	0.0086	0.0203
Adamts16	gene	32430436	32562481	+	GeneID:306664	ADA	32428936	32430936	18	0.0096	0.0138	0.0304	0.0324	0.0329	0.0179	0.0194	0.0112	0.0164	0.0179	0.0208	0.0298	0.0362	0.0538	0.027	0.0137	0.0303	0.0168	0.0056	0.0244	0.0303	0.0052	0.0137	0.0101	0.0208	0.0302	0.0249	0.0133	0.0185	0.012	0.0411	0.0146	0.0181	0.0211	0.0332	0.0156	0.0214	0.0281	0.0169	0.0153
Ice1	gene	32640372	32682669	+	GeneID:306665	interacto	32638872	32640872	32	0.0125	0.0189	0.018	0.0154	0.0114	0.0119	0.0215	0.0238	0.0082	0.0164	0.0125	0.0245	0.0224	0.0062	0.0118	0.0098	0.0175	0.0145	0.01	0.0092	0.0166	0.0122	0.0156	0.0116	0.0175	0.0072	0.0104	0.0088	0.0249	0.019	0.0266	0.0102	0.0272	0.0098	0.0074	0.0122	0.0024	0.0075	0.0085	0.0102
LOC108349392	gene	33287167	33302936	+	GeneID:108349392	uncharacterize	33285667	33287667	8	0.2976	0.1877	0.2859	0.2856	0.2526	0.2209	0.3383	0.249	0.2319	0.2489	0.2079	0.2609	0.3167	0.2062	0.2404	0.4201	0.3816	0.3692	0.3128	0.419	0.5217	0.4616	0.4781	0.4032	0.4386	0.3889	0.3319	0.3617	0.4066	0.2214	0.1849	0.213	0.2558	0.2368	0.2434	0.2339	0.2385	0.1779	0.221	0.1709
Ube2ql1	gene	33548814	33589174	+	GeneID:679949	ubiquitin-conjugatin	33547314	33549314	166	0.0228	0.0174	0.0175	0.0217	0.0167	0.0289	0.0258	0.0303	0.0217	0.0239	0.0197	0.021	0.0209	0.0206	0.0236	0.0142	0.0151	0.0122	0.0123	0.0115	0.0127	0.0153	0.0129	0.01	0.0089	0.0107	0.0145	0.01	0.0116	0.0155	0.015	0.0123	0.0214	0.0106	0.0136	0.0135	0.018	0.016	0.0184	0.0191
Nsun2	gene	33662139	33685887	-	GeneID:361191	NOP2/Su	33685387	33687387	120	0.0066	0.0133	0.0119	0.0112	0.0072	0.0124	0.0084	0.011	0.0102	0.0115	0.0083	0.0104	0.0108	0.0122	0.0068	0.0085	0.0073	0.0125	0.0056	0.0081	0.0124	0.0077	0.0119	0.0088	0.0084	0.0112	0.0123	0.007	0.0099	0.0093	0.0094	0.0079	0.014	0.0091	0.0062	0.0087	0.0105	0.0109	0.0077	0.0059
Srd5a1	gene	33686069	33720468	+	GeneID:24950	steroi	33684569	33686569	95	0.0058	0.0132	0.006	0.0111	0.007	0.0098	0.0075	0.0101	0.0097	0.01	0.008	0.0086	0.0103	0.0116	0.0063	0.0065	0.0078	0.0107	0.0038	0.006	0.0112	0.0083	0.0127	0.0059	0.0091	0.0127	0.0093	0.0063	0.0047	0.0088	0.0079	0.0078	0.0123	0.0084	0.0039	0.009	0.0072	0.0101	0.0083	0.0067
Tent4a	gene	33765949	33799405	+	GeneID:306672	termina	33764449	33766449	204	0.0126	0.0189	0.0079	0.0167	0.0175	0.0146	0.0125	0.0157	0.0073	0.016	0.0134	0.0176	0.0143	0.0128	0.0136	0.0113	0.0109	0.016	0.0142	0.0184	0.0161	0.0152	0.0152	0.0086	0.01	0.0149	0.0166	0.0129	0.018	0.015	0.0149	0.0111	0.0141	0.0123	0.0124	0.0134	0.0153	0.0122	0.0096	0.0146
Adcy2	gene	34375639	34822252	+	GeneID:81636	adenylat	34374139	34376139	97	0.0299	0.0279	0.0257	0.0343	0.0382	0.0205	0.0428	0.0234	0.0326	0.0355	0.024	0.0548	0.0238	0.0297	0.0285	0.0127	0.012	0.0119	0.0135	0.0187	0.0146	0.0186	0.0146	0.0086	0.0108	0.0208	0.0087	0.01	0.0111	0.0141	0.0179	0.0091	0.0372	0.0227	0.0194	0.0244	0.0139	0.028	0.0167	0.0203
Fastkd3	gene	34858342	34866988	-	GeneID:290946	FAS	34866488	34868488	37	0.0156	0.0074	0.02	0.0063	0.0067	0.0115	0.0116	0.0054	0.011	0.0072	0.0027	0.0131	0.0052	0.0199	0.0107	0.0059	0.0093	0.0098	0.0154	0.0118	0.0139	0.0119	0.0154	0.0052	0.0121	0.0109	0.0135	0.0007	0.014	0.012	0.0115	0.0049	0.0115	0.0108	0.0059	0.0087	0.0119	0.0098	0.0054	0.0126
Mtrr	gene	34866991	34899425	+	GeneID:290947	5-methyltetrahydrofolate-homocystein	34865491	34867491	37	0.0156	0.0074	0.02	0.0063	0.0067	0.0115	0.0116	0.0054	0.011	0.0072	0.0027	0.0131	0.0052	0.0199	0.0107	0.0059	0.0093	0.0098	0.0154	0.0118	0.0139	0.0119	0.0154	0.0052	0.0121	0.0109	0.0135	0.0007	0.014	0.012	0.0115	0.0049	0.0115	0.0108	0.0059	0.0087	0.0119	0.0098	0.0054	0.0126
Zfp972	gene	34979132	34989337	-	GeneID:680222	Gene	34988837	34990837	8	0.0066	0	0.025	0.0278	0.0041	0.0056	0.0192	0.0062	0.007	0.0116	0.0099	0.0106	0.0235	0.009	0.0062	0.0032	0.0074	0.0279	0.01	0.0168	0.0095	0.0188	0.0144	0.0172	0.006	0	0	0.0091	0.0091	0.0026	0.0114	0.0031	0.0084	0.0084	0.0084	0.0174	0.0161	0.0058	0.0071	0.0165
LOC120099099	gene	34989340	35015200	+	GeneID:120099099	uncharacterize	34987840	34989840	8	0.0066	0	0.025	0.0278	0.0041	0.0056	0.0192	0.0062	0.007	0.0116	0.0099	0.0106	0.0235	0.009	0.0062	0.0032	0.0074	0.0279	0.01	0.0168	0.0095	0.0188	0.0144	0.0172	0.006	0	0	0.0091	0.0091	0.0026	0.0114	0.0031	0.0084	0.0084	0.0084	0.0174	0.0161	0.0058	0.0071	0.0165
Zfp273l-ps1	gene	35222325	35238553	-	GeneID:501406	zin	35238053	35240053	13	0.0192	0.0119	0.0333	0.0141	0.0152	0.0246	0.0063	0.0057	0.0199	0.0163	0.0091	0.0057	0.016	0.0262	0.0045	0.0069	0.0172	0.0115	0.0242	0.017	0.0115	0.0145	0.0235	0.0098	0.013	0.0118	0.0298	0.0074	0.0111	0.0117	0.0135	0.0145	0.0098	0.011	0.0118	0.0145	0.0185	0.0152	0.0092	0.0107
LOC120093155	gene	35271852	35375055	-	GeneID:120093155	uncharacterize	35374555	35376555	16	0.0121	0.0201	0.0138	0.0231	0.0296	0.0018	0.0478	0.0165	0.0227	0.0057	0.0168	0.0511	0.0154	0.0271	0.032	0.0081	0.0149	0.0158	0.0192	0.0152	0.0136	0.0133	0.0139	0.007	0.0104	0.0216	0.0102	0.0148	0.0094	0.0168	0.0294	0.0147	0.0461	0.0291	0.0207	0.0137	0.0083	0.0217	0.0151	0.0309
LOC681177	gene	35675200	35781741	+	GeneID:681177	simila	35673700	35675700	8	0.0459	0.048	0.0466	0.0395	0.0241	0.025	0.0469	0.0645	0.011	0.0625	0.0425	0.0454	0.0156	0.067	0.026	0.0211	0.0114	0.0247	0.0184	0.0182	0.0188	0.022	0.014	0.0119	0.0204	0.0095	0	0.0189	0	0.0366	0.0188	0	0.0156	0.0178	0.0181	0.0076	0.0114	0.0217	0.0185	0.0253
LOC120099107	gene	40205916	40280051	+	GeneID:120099107	uncharacterize	40204416	40206416	37	0.0094	0.0203	0.012	0.0153	0.0181	0.0124	0.0114	0.0109	0.0097	0.0112	0.0154	0.0122	0.0193	0.0213	0.0087	0.0093	0.0129	0.0136	0.0065	0.0171	0.0106	0.0115	0.0061	0.0079	0.0111	0.0067	0.0154	0.0063	0.0128	0.0129	0.0157	0.0069	0.0209	0.0088	0.0103	0.0111	0.0185	0.0097	0.0076	0.0143
Mthfd1l	gene	40443926	40632911	+	GeneID:361472	methylenetetrahydrofolat	40442426	40444426	46	0.0132	0.0064	0.0116	0.0168	0.0129	0.0157	0.0097	0.0116	0.0128	0.0077	0.0113	0.0159	0.0194	0.0079	0.013	0.0096	0.0106	0.0138	0.0141	0.0103	0.0113	0.0135	0.0054	0.0091	0.0055	0.0101	0.0161	0.0073	0.0149	0.015	0.0178	0.0117	0.0101	0.0113	0.009	0.0129	0.0153	0.0081	0.0085	0.014
Akap12	gene	40730123	40819863	+	GeneID:83425	A-kinas	40728623	40730623	75	0.0319	0.0186	0.0396	0.0203	0.0298	0.0185	0.0379	0.0432	0.0318	0.0233	0.0184	0.02	0.0407	0.0548	0.0248	0.0202	0.0166	0.0202	0.0188	0.0166	0.0163	0.0185	0.0193	0.0123	0.0141	0.0163	0.0231	0.02	0.0216	0.0251	0.0305	0.0215	0.0339	0.0275	0.0225	0.0235	0.0384	0.0328	0.0265	0.0238
Zbtb2	gene	40827457	40846733	-	GeneID:308126	zin	40846233	40848233	60	0.013	0.0138	0.0142	0.0116	0.0185	0.0197	0.0127	0.0155	0.0116	0.0071	0.0161	0.0145	0.016	0.0091	0.0113	0.0136	0.011	0.0155	0.0136	0.0119	0.0167	0.018	0.0144	0.0114	0.0129	0.0108	0.0142	0.0098	0.0103	0.0081	0.0119	0.0105	0.0044	0.0126	0.0124	0.0105	0.0124	0.01	0.011	0.0121
Rmnd1	gene	40859829	40894376	-	GeneID:292268	require	40893876	40895876	50	0.0136	0.0165	0.0164	0.0106	0.0139	0.006	0.0093	0.0056	0.0131	0.0078	0.0081	0.0175	0.0047	0.0089	0.0167	0.0096	0.0154	0.0168	0.0153	0.0095	0.0096	0.0096	0.0086	0.0088	0.0164	0.0087	0.0108	0.0075	0.0074	0.0062	0.0107	0.0036	0.0223	0.0102	0.0075	0.0091	0.009	0.0093	0.0127	0.0073
Armt1	gene	40894558	40918302	+	GeneID:292267	acidi	40893058	40895058	50	0.0136	0.0165	0.0164	0.0106	0.0139	0.006	0.0093	0.0056	0.0131	0.0078	0.0081	0.0175	0.0047	0.0089	0.0167	0.0096	0.0154	0.0168	0.0153	0.0095	0.0096	0.0096	0.0086	0.0088	0.0164	0.0087	0.0108	0.0075	0.0074	0.0062	0.0107	0.0036	0.0223	0.0102	0.0075	0.0091	0.009	0.0093	0.0127	0.0073
Ccdc170	gene	40945607	41050010	+	GeneID:292266	coiled-coi	40944107	40946107	6	0.0118	0.0175	0	0.012	0	0.014	0.0473	0.0568	0.0177	0.1267	0.0118	0.0117	0	0.0093	0.0623	0	0.0122	0.006	0	0.0415	0.0418	0.022	0.016	0.0245	0.0388	0.0088	0.052	0.0035	0.0453	0.0333	0	0.0242	0.0872	0.033	0.0145	0	0	0.0082	0.0123	0.0158
Syne1	gene	41512146	41983382	-	GeneID:499010	spectri	41982882	41984882	23	0.191	0.1117	0.1333	0.1741	0.0965	0.1127	0.1512	0.1209	0.067	0.1043	0.0515	0.087	0.0657	0.1606	0.1433	0.0131	0.0941	0.1827	0.0598	0.1631	0.1906	0.2	0.1872	0.1022	0.114	0.1666	0.0622	0.143	0.1978	0.0973	0.171	0.1219	0.1029	0.1324	0.1257	0.1029	0.0849	0.1138	0.0951	0.1062
Fbxo5	gene	42196068	42202437	-	GeneID:292263	F-bo	42201937	42203937	84	0.0102	0.009	0.0125	0.0055	0.009	0.0099	0.0119	0.0091	0.0094	0.0074	0.0117	0.0091	0.0123	0.0058	0.0083	0.005	0.0118	0.012	0.0131	0.0075	0.0073	0.0114	0.0124	0.005	0.01	0.009	0.0069	0.0076	0.0096	0.0086	0.0072	0.0084	0.0108	0.0109	0.0075	0.0118	0.0064	0.0092	0.0071	0.0163
Mtrf1l	gene	42208553	42221020	-	GeneID:361473	mitochondria	42220520	42222520	69	0.008	0.0087	0.0051	0.009	0.0107	0.0072	0.0115	0.0117	0.0078	0.0144	0.0106	0.0078	0.0069	0.003	0.0086	0.0055	0.0106	0.0114	0.0107	0.011	0.0117	0.0094	0.0047	0.005	0.0078	0.0063	0.0145	0.0092	0.0074	0.0103	0.0058	0.0054	0.007	0.0051	0.0076	0.0075	0.0096	0.0067	0.0123	0.0117
Rgs17	gene	42222248	42324625	-	GeneID:308118	regulato	42324125	42326125	54	0.0092	0.0098	0.0062	0.0123	0.0209	0.0137	0.012	0.0198	0.0179	0.0177	0.0154	0.0147	0.0141	0.0223	0.0147	0.0186	0.0135	0.009	0.0093	0.0073	0.0072	0.0066	0.0111	0.0124	0.0121	0.0155	0.0024	0.0072	0.0146	0.0149	0.0094	0.0121	0.009	0.0171	0.0073	0.0106	0.0104	0.0113	0.0091	0.019
Nt5c2-ps2	gene	42699720	42701497	+	GeneID:365090	5'-nucleotidase	42698220	42700220	6	0.6307	0.585	0.634	0.6338	0.6138	0.649	0.6427	0.6217	0.6217	0.6102	0.5643	0.6342	0.625	0.6856	0.6445	0.6672	0.61	0.6667	0.6452	0.6673	0.6237	0.6065	0.6523	0.606	0.657	0.611	0.6297	0.643	0.6577	0.5435	0.5713	0.6253	0.5927	0.647	0.6155	0.61	0.5743	0.6123	0.5828	0.566
Cnksr3	gene	43499273	43591630	-	GeneID:308113	Cnks	43591130	43593130	137	0.0085	0.008	0.0092	0.0115	0.0122	0.0141	0.0101	0.0085	0.0092	0.009	0.0103	0.0108	0.0081	0.0127	0.0068	0.011	0.0083	0.0091	0.0074	0.0086	0.0103	0.008	0.0109	0.0057	0.0093	0.0071	0.0106	0.0062	0.0096	0.0081	0.0098	0.0084	0.0122	0.008	0.0071	0.0085	0.0066	0.0076	0.0066	0.0102
Scaf8	gene	43727686	43855889	+	GeneID:245926	SR-relate	43726186	43728186	126	0.0116	0.0074	0.0072	0.0062	0.0123	0.0108	0.0065	0.0273	0.0158	0.0127	0.0153	0.0104	0.0113	0.0074	0.0082	0.0081	0.0088	0.0114	0.0101	0.0073	0.0109	0.0073	0.0067	0.0101	0.0087	0.0091	0.0102	0.0065	0.009	0.0092	0.0087	0.0106	0.0081	0.0081	0.0101	0.0062	0.0068	0.0104	0.0059	0.0067
Tiam2	gene	43918179	44119499	+	GeneID:100362710	TIA	43916679	43918679	76	0.0102	0.0158	0.0303	0.0198	0.0202	0.015	0.0154	0.0178	0.0317	0.0145	0.0171	0.0206	0.025	0.0185	0.0118	0.0102	0.0116	0.0136	0.0163	0.0126	0.018	0.0141	0.0151	0.0133	0.0131	0.0114	0.0125	0.0094	0.0088	0.0111	0.012	0.0098	0.0057	0.0098	0.0104	0.0131	0.0141	0.0097	0.013	0.0066
Tfb1m	gene	44115240	44161737	-	GeneID:308140	transcriptio	44161237	44163237	45	0.008	0.0141	0.0065	0.0077	0.0124	0.0046	0.0065	0.009	0.0104	0.0105	0.0155	0.0063	0.0083	0	0.0131	0.0049	0.008	0.0037	0.0074	0.0084	0.0022	0.0058	0.0097	0.0063	0.0136	0.0047	0.008	0.0041	0.0037	0.0065	0.0117	0.0034	0.0095	0.008	0.0088	0.0082	0.006	0.004	0.0052	0.0034
LOC102548198	gene	45077489	45100267	-	GeneID:102548198	uncharacterize	45099767	45101767	21	0.737	0.7105	0.8099	0.6866	0.7203	0.7746	0.7554	0.7466	0.6943	0.7668	0.6303	0.6897	0.6548	0.5888	0.6977	0.1345	0.1324	0.1087	0.2571	0.1473	0.1669	0.1087	0.1535	0.1231	0.1422	0.1602	0.0995	0.2722	0.1306	0.2232	0.2529	0.3388	0.2627	0.3042	0.3009	0.2924	0.2992	0.2525	0.3466	0.1948
Arid1b	gene	45567991	45923644	+	GeneID:282546	AT-ric	45566491	45568491	71	0.0078	0.0058	0.0013	0.0093	0.0188	0.007	0.0056	0.008	0.012	0.0062	0.0083	0.0119	0.0083	0.0046	0.0117	0.0089	0.0156	0.0082	0.0152	0.0063	0.0083	0.003	0.0095	0.0065	0.0152	0.0095	0.0079	0.0098	0.0118	0.0126	0.0071	0.0051	0.0066	0.0093	0.0051	0.0082	0.0076	0.0063	0.006	0.0064
Tmem242	gene	45992713	46019684	-	GeneID:292228	transmembran	46019184	46021184	19	0.0082	0.0026	0	0.0234	0.0079	0.0154	0.0143	0.0106	0.0202	0.002	0.0141	0.0078	0.0125	0	0.0029	0.0152	0.0122	0.0089	0.0139	0.0033	0.0072	0.015	0.0131	0.0111	0.0041	0.013	0.0116	0.0029	0.0229	0.0069	0.0056	0.0091	0	0.0101	0.0008	0.011	0.0041	0.0251	0.0066	0.0043
LOC120099115	gene	46057253	46062998	-	GeneID:120099115	uncharacterize	46062498	46064498	7	0.4754	0.5097	0.6497	0.4923	0.5921	0.4853	0.5097	0.5313	0.4963	0.487	0.5153	0.4596	0.5177	0.5636	0.5506	0.4606	0.4379	0.4811	0.4743	0.5037	0.4804	0.3997	0.4463	0.3894	0.4329	0.5467	0.344	0.4973	0.4506	0.3064	0.3066	0.3336	0.4216	0.3714	0.3951	0.4469	0.4171	0.3293	0.4421	0.266
Zdhhc14	gene	46069127	46340806	+	GeneID:499014	zin	46067627	46069627	152	0.0125	0.0107	0.0087	0.0114	0.0108	0.008	0.0091	0.0068	0.0093	0.0118	0.0079	0.0073	0.0082	0.0096	0.0102	0.0084	0.0085	0.0081	0.0074	0.0078	0.0108	0.0069	0.0086	0.0059	0.007	0.0103	0.0145	0.0063	0.0083	0.0092	0.0065	0.0111	0.0159	0.0063	0.006	0.0071	0.0091	0.0093	0.0098	0.0086
Snx9	gene	46424897	46510096	+	GeneID:683687	sortin	46423397	46425397	183	0.0112	0.0109	0.0102	0.0141	0.0118	0.0086	0.0119	0.0078	0.0115	0.0084	0.0104	0.0114	0.0076	0.0074	0.0091	0.0092	0.0087	0.0105	0.0114	0.0115	0.014	0.0114	0.0118	0.0077	0.0103	0.01	0.01	0.0068	0.01	0.0118	0.0097	0.0101	0.015	0.0095	0.0112	0.0096	0.0169	0.0103	0.0073	0.0103
Synj2	gene	46518594	46621919	+	GeneID:84018	synaptojani	46517094	46519094	131	0.0275	0.0285	0.0289	0.0263	0.0308	0.0247	0.0272	0.0275	0.0259	0.0303	0.021	0.0259	0.0281	0.0315	0.0235	0.0255	0.0231	0.028	0.0273	0.0302	0.0242	0.0238	0.0196	0.02	0.0229	0.0288	0.0301	0.0208	0.0248	0.027	0.0194	0.0192	0.0406	0.0303	0.0204	0.0205	0.0241	0.0254	0.0223	0.022
Serac1	gene	46620741	46656801	-	GeneID:499015	serin	46656301	46658301	30	0.0047	0.0119	0.0135	0.0104	0.0137	0.0044	0.0083	0.0146	0.017	0.0124	0.0155	0.0159	0.0141	0.0114	0.0122	0.017	0.019	0.0121	0.0079	0.0136	0.0146	0.0082	0.0084	0.0079	0.0124	0.013	0.0077	0.0116	0.0168	0.0142	0.0112	0.0053	0.0084	0.0152	0.0069	0.0086	0.0154	0.0121	0.0093	0.0014
Gtf2h5	gene	46656804	46663512	+	GeneID:502227	genera	46655304	46657304	30	0.0047	0.0119	0.0135	0.0104	0.0137	0.0044	0.0083	0.0146	0.017	0.0124	0.0155	0.0159	0.0141	0.0114	0.0122	0.017	0.019	0.0121	0.0079	0.0136	0.0146	0.0082	0.0084	0.0079	0.0124	0.013	0.0077	0.0116	0.0168	0.0142	0.0112	0.0053	0.0084	0.0152	0.0069	0.0086	0.0154	0.0121	0.0093	0.0014
LOC102551377	gene	46666167	46682516	-	GeneID:102551377	uncharacterize	46682016	46684016	91	0.0111	0.0038	0.0097	0.0132	0.0084	0.0126	0.0114	0.0157	0.0096	0.0196	0.0139	0.0069	0.0129	0.0084	0.0105	0.0103	0.0094	0.0119	0.0076	0.0126	0.0085	0.0099	0.0174	0.0066	0.0129	0.0095	0.0092	0.0073	0.0129	0.0101	0.0084	0.0055	0.008	0.0125	0.0055	0.0105	0.0134	0.0098	0.0066	0.0065
Tulp4	gene	46682416	46813167	+	GeneID:499016	TU	46680916	46682916	46	0.0107	0.0063	0.0074	0.009	0.0051	0.0096	0.0046	0.0109	0.0083	0.0236	0.0119	0.0021	0	0.0072	0.0033	0.0049	0.0065	0.0094	0.0055	0.0175	0.0076	0.0079	0.0175	0.0072	0.0135	0.008	0.0089	0.007	0.0144	0.0068	0.0055	0.0052	0.0092	0.0144	0.0055	0.0105	0.014	0.0118	0.0069	0.0072
Tmem181	gene	46830812	46885173	+	GeneID:502228	transmembran	46829312	46831312	94	0.0234	0.0333	0.0374	0.0306	0.0408	0.0232	0.0263	0.0323	0.0258	0.0259	0.0223	0.0281	0.0263	0.0251	0.0313	0.0087	0.024	0.0171	0.0136	0.015	0.0118	0.012	0.0121	0.0136	0.0137	0.0154	0.0123	0.0081	0.0128	0.0205	0.0174	0.0242	0.0228	0.0159	0.0192	0.0194	0.018	0.0168	0.0129	0.0185
Dynlt1	gene	46887017	46893956	-	GeneID:83462	dynei	46893456	46895456	12	0.0209	0.0173	0.0113	0.0118	0.0114	0.0098	0.0083	0.0062	0.0076	0.0072	0.0078	0.0111	0.0108	0.0118	0.0105	0.0078	0.0096	0.0079	0.003	0.0039	0.0089	0.0114	0.0138	0.0109	0.0095	0.0052	0.0074	0.0094	0.0146	0.0172	0.0164	0.0077	0	0.0176	0	0.0042	0.0183	0.0142	0.0047	0.0079
Ezr	gene	46967961	47011505	-	GeneID:54319	ezrin	47011005	47013005	116	0.0086	0.0086	0.0131	0.0173	0.009	0.0078	0.008	0.0072	0.0077	0.0114	0.0091	0.0048	0.0119	0.01	0.0108	0.0095	0.0113	0.0119	0.0073	0.0109	0.0125	0.0124	0.0152	0.0069	0.0099	0.0122	0.008	0.0112	0.0121	0.018	0.0086	0.0095	0.0137	0.0175	0.0069	0.0082	0.008	0.0099	0.0076	0.0085
Tagap	gene	47170725	47179705	-	GeneID:308097	T-cel	47179205	47181205	5	0.3464	0.4258	0.3548	0.2818	0.4218	0.3762	0.4388	0.3996	0.3856	0.3182	0.2912	0.3164	0.259	0.3952	0.3468	0.518	0.2728	0.5066	0.4875	0.4384	0.5852	0.225	0.4122	0.449	0.2926	0.373	0.1	0.4144	0.4802	0.2752	0.2208	0.32	0.3008	0.2102	0.179	0.1756	0.2776	0.1178	0.2356	0.2522
RGD1560015	gene	47263647	47264682	-	GeneID:499018	simila	47264182	47266182	10	0.5964	0.5882	0.5839	0.6276	0.5662	0.6325	0.6692	0.6016	0.5953	0.6241	0.6019	0.6303	0.5909	0.3552	0.5682	0.7486	0.5995	0.7323	0.775	0.659	0.5878	0.6332	0.7328	0.6593	0.7358			0.7644	0.6672	0.6499	0.4507	0.537	0.6791	0.4693	0.5946	0.5298	0.6631	0.5543	0.6167	0.6444
Fndc1	gene	47281839	47364247	+	GeneID:308099	fibronecti	47280339	47282339	82	0.027	0.0113	0.0035	0.0105	0.0124	0.0125	0.016	0.0217	0.0163	0.0114	0.0106	0.0162	0.0085	0.0143	0.0158	0.0144	0.0099	0.015	0.021	0.0103	0.0133	0.0115	0.0125	0.011	0.0144	0.0115	0.0054	0.007	0.0119	0.0103	0.0111	0.0122	0.0076	0.013	0.0072	0.0098	0.0203	0.0162	0.0104	0.0115
Sod2	gene	47638318	47645163	-	GeneID:24787	superoxid	47644663	47646663	101	0.0105	0.0063	0.0096	0.0155	0.0082	0.0081	0.0093	0.01	0.01	0.0093	0.0061	0.0097	0.0107	0.0056	0.0064	0.0065	0.0094	0.0056	0.0131	0.0079	0.0085	0.0095	0.0085	0.0075	0.0081	0.007	0.0082	0.0071	0.0085	0.0057	0.0147	0.0083	0.0133	0.0065	0.0072	0.0066	0.0084	0.0081	0.0043	0.0074
Wtap	gene	47665965	47691067	+	GeneID:499020	WT	47664465	47666465	185	0.0088	0.0095	0.0094	0.0092	0.0082	0.0092	0.0066	0.007	0.0107	0.0072	0.0092	0.0121	0.0123	0.0072	0.0113	0.0077	0.0091	0.0098	0.0068	0.0108	0.0074	0.0088	0.0086	0.0062	0.0105	0.009	0.0079	0.0075	0.0088	0.0088	0.0084	0.0076	0.0075	0.0082	0.0055	0.0065	0.0085	0.0087	0.0055	0.0079
LOC102553528	gene	47690551	47695815	-	GeneID:102553528	uncharacterize	47695315	47697315	30	0.0069	0.0072	0.0153	0.0056	0.0092	0.007	0.0064	0.0103	0.0063	0.004	0.0145	0.0043	0.014	0.0041	0.0061	0.0026	0.0118	0.0092	0.0055	0.0075	0.0101	0.0067	0.004	0.0102	0.0059	0.0065	0.0064	0.0093	0.0126	0.0117	0.0037	0.0104	0.0329	0.0052	0.0044	0.0065	0.0057	0.0016	0.006	0.0068
Acat2	gene	47695833	47713879	+	GeneID:308100	acetyl-Co	47694333	47696333	30	0.0069	0.0072	0.0153	0.0056	0.0092	0.007	0.0064	0.0103	0.0063	0.004	0.0145	0.0043	0.014	0.0041	0.0061	0.0026	0.0118	0.0092	0.0055	0.0075	0.0101	0.0067	0.004	0.0102	0.0059	0.0065	0.0064	0.0093	0.0126	0.0117	0.0037	0.0104	0.0329	0.0052	0.0044	0.0065	0.0057	0.0016	0.006	0.0068
LOC120099120	gene	47717196	47723781	+	GeneID:120099120	acetyl-Co	47715696	47717696	20	0.1498	0.0989	0.0934	0.1004	0.1069	0.116	0.1129	0.0981	0.1044	0.1705	0.0832	0.0931	0.088	0.0558	0.1327	0.1577	0.1371	0.1344	0.0925	0.1577	0.1132	0.1116	0.1449	0.1658	0.1128	0.1014	0.082	0.155	0.1294	0.084	0.1272	0.1006	0.0994	0.0766	0.0958	0.0786	0.1337	0.0729	0.099	0.0822
LOC120099122	gene	47727526	47730867	+	GeneID:120099122	uncharacterize	47726026	47728026	18	0.1717	0.1712	0.1578	0.1884	0.0682	0.1639	0.0562	0.1413	0.1337	0.1553	0.0858	0.1303	0.0696	0.1214	0.1329	0.1039	0.0581	0.0979	0.0882	0.0589	0.0894	0.0751	0.0817	0.0864	0.0842	0.0764	0.0824	0.0848	0.0562	0.109	0.0714	0.0804	0.0333	0.0821	0.0896	0.1093	0.1072	0.0792	0.0838	0.0923
Acat2l1	gene	47803822	47829012	+	GeneID:365096	acetyl-Co	47802322	47804322	36	0.2206	0.233	0.2227	0.1996	0.178	0.2034	0.2806	0.2083	0.2594	0.2791	0.2249	0.2273	0.2089	0.12	0.2095	0.2152	0.2072	0.1622	0.2212	0.2693	0.1693	0.1658	0.2702	0.2096	0.1898	0.1519	0.1788	0.2415	0.2019	0.1778	0.2248	0.1842	0.2397	0.158	0.1704	0.197	0.2023	0.1923	0.2553	0.1954
Tcp1	gene	47829061	47836809	-	GeneID:24818	t-comple	47836309	47838309	35	0.0161	0.0134	0.0431	0.0077	0.0141	0.0117	0.0184	0.0132	0.0103	0.0136	0.0208	0.0198	0.0126	0.0169	0.0185	0.0173	0.0213	0.0134	0.0211	0.0187	0.0173	0.0253	0.0154	0.0062	0.0136	0.0305	0.017	0.0092	0.0214	0.0136	0.0112	0.0123	0	0.0083	0.0126	0.0197	0.0107	0.0119	0.0127	0.015
Mrpl18	gene	47837169	47841987	+	GeneID:292244	mitochondria	47835669	47837669	33	0.0127	0.0093	0.0366	0.0082	0.0123	0.0111	0.0141	0.012	0.008	0.0117	0.017	0.0144	0.007	0.0114	0.0149	0.0174	0.0177	0.0134	0.0173	0.0139	0.0172	0.0268	0.0163	0.0045	0.0099	0.0251	0.0096	0.0083	0.0112	0.0083	0.0102	0.0093	0	0.0062	0.0093	0.0169	0.0113	0.0094	0.0113	0.008
Igf2r	gene	47979109	48067501	+	GeneID:25151	insulin-lik	47977609	47979609	86	0.2433	0.2391	0.3988	0.2555	0.2503	0.1811	0.3101	0.1896	0.2844	0.2575	0.1578	0.2582	0.1556	0.0875	0.2479	0.0645	0.044	0.0167	0.0665	0.0877	0.0952	0.0291	0.0878	0.0307	0.0282	0.0291	0.0189	0.0372	0.045	0.1607	0.1558	0.1306	0.188	0.0943	0.1932	0.1468	0.1936	0.1295	0.1687	0.1565
Slc22a3	gene	48235476	48324617	+	GeneID:29504	solut	48233976	48235976	30	0.0105	0.0155	0.0151	0.0047	0.0093	0.0129	0.0176	0.0243	0.011	0.015	0.0204	0.0179	0.0056	0.0345	0.0192	0.0139	0.016	0.0113	0.0123	0.0124	0.0132	0.0095	0.0055	0.0096	0.001	0.0092	0.0071	0.0161	0.0221	0.0098	0.0062	0.005	0.01	0.0107	0.0079	0.0059	0.0093	0.0107	0.0105	0.0106
Dut-ps	gene	48368748	48369608	-	GeneID:680847	deoxyuridin	48369108	48371108	8	0.2058	0.3349	0.2298	0.1152	0.1375	0.4648	0.4198	0.0891	0.0656	0.3476	0.3409	0.3075	0.3215	0.3552	0.2298	0.2501	0.4118	0.1316	0.45	0.1639	0.3444	0.38	0.3308	0.144	0.3492	0.1564	0.0286	0.45	0.3808	0.1831	0.4291	0.3185	0.3661	0.4798	0.4046	0.3365	0.1875	0.2692	0.4521	0.2236
Map3k4	gene	48431801	48519358	+	GeneID:308106	mitoge	48430301	48432301	86	0.0064	0.0065	0.0093	0.0061	0.0158	0.017	0.0114	0.0099	0.0059	0.0088	0.0073	0.0062	0.0108	0.0115	0.01	0.0076	0.0102	0.006	0.0073	0.0098	0.0135	0.0074	0.0082	0.0057	0.0078	0.0069	0.0103	0.0065	0.0103	0.0078	0.0055	0.0071	0.0098	0.0068	0.01	0.0082	0.0141	0.0083	0.0075	0.008
Agpat4	gene	48525131	48633798	-	GeneID:170919	1-acylglycerol-3-phosphat	48633298	48635298	33	0.0161	0.0074	0.0158	0.017	0.0329	0.0206	0.0244	0.0232	0.0073	0.0287	0.014	0.0128	0.0202	0.0168	0.0105	0.0175	0.0186	0.0223	0.0154	0.0225	0.021	0.0189	0.0232	0.0197	0.0182	0.0148	0.0162	0.0148	0.0155	0.0159	0.0198	0.0091	0.0261	0.0187	0.0116	0.0146	0.0182	0.0144	0.012	0.0111
Prkn	gene	48688651	49882520	-	GeneID:56816	parki	49882020	49884020	86	0.0146	0.0085	0.0015	0.0128	0.0091	0.008	0.0132	0.0075	0.0085	0.0112	0.0054	0.0056	0.0076	0.0108	0.0103	0.0074	0.0109	0.0099	0.0093	0.0076	0.0092	0.0111	0.0091	0.0061	0.0093	0.005	0.0093	0.0059	0.0079	0.0103	0.01	0.0077	0.0102	0.007	0.0074	0.0086	0.007	0.0059	0.0071	0.0105
Pacrg	gene	49882671	50305564	+	GeneID:499021	parki	49881171	49883171	86	0.0146	0.0085	0.0015	0.0128	0.0091	0.008	0.0132	0.0075	0.0085	0.0112	0.0054	0.0056	0.0076	0.0108	0.0103	0.0074	0.0109	0.0099	0.0093	0.0076	0.0092	0.0111	0.0091	0.0061	0.0093	0.005	0.0093	0.0059	0.0079	0.0103	0.01	0.0077	0.0102	0.007	0.0074	0.0086	0.007	0.0059	0.0071	0.0105
Cahm	gene	50385803	50386959	-	GeneID:106182183	colo	50386459	50388459	147	0.0127	0.007	0.0096	0.012	0.0097	0.0112	0.0085	0.008	0.0095	0.0088	0.0112	0.0112	0.0123	0.0082	0.0075	0.0084	0.0074	0.0082	0.0133	0.0094	0.0089	0.0094	0.0116	0.0045	0.0075	0.0108	0.012	0.0068	0.0124	0.0098	0.0086	0.0076	0.0061	0.0035	0.0063	0.0105	0.0119	0.0099	0.0072	0.0069
Qki	gene	50387716	50501568	+	GeneID:499022	QKI	50386216	50388216	147	0.0127	0.007	0.0096	0.012	0.0097	0.0112	0.0085	0.008	0.0095	0.0088	0.0112	0.0112	0.0123	0.0082	0.0075	0.0084	0.0074	0.0082	0.0133	0.0094	0.0089	0.0094	0.0116	0.0045	0.0075	0.0108	0.012	0.0068	0.0124	0.0098	0.0086	0.0076	0.0061	0.0035	0.0063	0.0105	0.0119	0.0099	0.0072	0.0069
LOC102549608	gene	50934184	50953773	-	GeneID:102549608	uncharacterize	50953273	50955273	6	0.0445	0.0343	0	0.0218	0.0195	0.0222	0.0043	0.0093	0.02	0.0243	0.0188	0.0298	0	0.0123	0.0165	0.023	0.0122	0.0067	0.0342	0.0633	0.008	0.0303	0.0322	0.008	0.0247	0.0218	0.0093	0.0067	0.0293	0.0055	0.0067	0.0305	0.0198	0.0062	0.0098	0.0233	0.0063	0.0083	0.0088	0
Pde10a	gene	51765743	52218086	-	GeneID:63885	phosphodiesteras	52217586	52219586	28	0.0142	0	0.0116	0.0177	0.0097	0.0079	0.0246	0.0116	0.0055	0.0136	0.0191	0.0139	0.0079	0.0045	0.0053	0.002	0.0212	0.0061	0.0115	0.0063	0.002	0.0037	0.0177	0.0082	0.0058	0.0105	0.0092	0.006	0.0028	0.0051	0.0135	0.0087	0.003	0.0042	0.0056	0.0101	0.008	0.0081	0.0073	0.0079
Tbxt	gene	52298104	52309813	-	GeneID:292301	T-bo	52309313	52311313	9	0.136	0.096	0	0.0842	0.0672	0.1927	0.0812	0.0637	0.1704	0.0833	0.0702	0.0471	0.0602	0.0943	0.1016	0.191	0.1453	0.2433	0.1641	0.296	0.2476	0.2142	0.2477	0.2062	0.1903	0.2132	0.1718	0.2286	0.1893	0.1146	0.0416	0.148	0.1543	0.0861	0.1122	0.1211	0.1847	0.0986	0.0899	0.1643
LOC120100103	gene	52353381	52363220	+	GeneID:120100103	uncharacterize	52351881	52353881	11	0.0675	0.0752	0.0413	0.1135	0.0463	0.086	0.0749	0.0611	0.0981	0.0594	0.0785	0.0886	0.0724	0.0597	0.1225	0.1419	0.069	0.1548	0.0567	0.1133	0.0983	0.1182	0.0556	0.0868	0.0896	0.1637	0.2154	0.1409	0.1925	0.1155	0.1202	0.1204	0.2024	0.1195	0.1112	0.0901	0.1153	0.1189	0.1095	0.1019
Prr18	gene	52400215	52403998	-	GeneID:361481	prolin	52403498	52405498	55	0.0248	0.019	0.0195	0.0177	0.0222	0.0172	0.0195	0.0318	0.0243	0.0331	0.0277	0.0193	0.0172	0.014	0.0324	0.0141	0.0115	0.0171	0.0169	0.0147	0.0145	0.017	0.0148	0.0113	0.0139	0.0147	0.0131	0.0098	0.0136	0.0206	0.0229	0.0161	0.0194	0.0233	0.0181	0.0154	0.0165	0.0168	0.0135	0.0217
Sft2d1	gene	52409687	52425583	-	GeneID:292305	SFT	52425083	52427083	68	0.0041	0.0102	0.0097	0.0103	0.0078	0.0094	0.0096	0.013	0.0079	0.0058	0.007	0.0082	0.0089	0.0096	0.0101	0.0123	0.0125	0.0099	0.0149	0.0075	0.0086	0.0058	0.0084	0.0071	0.009	0.0087	0.0146	0.0081	0.0074	0.0077	0.0084	0.0064	0.0064	0.0083	0.0068	0.0051	0.0078	0.0102	0.0058	0.0078
Mpc1	gene	52437745	52449399	-	GeneID:171087	mitochondria	52448899	52450899	129	0.0111	0.0118	0.0092	0.0145	0.0085	0.0132	0.0108	0.0117	0.0094	0.0126	0.0101	0.0075	0.0059	0.0087	0.0094	0.0111	0.0155	0.0098	0.0115	0.0122	0.0094	0.0118	0.0121	0.009	0.0098	0.0123	0.0097	0.0095	0.0134	0.0107	0.0073	0.0092	0.0108	0.0106	0.0055	0.0105	0.0113	0.0103	0.0064	0.0057
Cep43	gene	52533418	52564025	-	GeneID:683722	centrosoma	52563525	52565525	9	0.0026	0.0211	0.0117	0.0134	0.0267	0.0228	0.0062	0.0209	0.0161	0.0097	0.009	0.0209	0.015	0.0272	0.0249	0.0096	0.007	0.0183	0.0192	0.0022	0.0093	0.0086	0.0169	0.0047	0.0098	0.0071	0.021	0.0078	0.0047	0.0094	0.01	0.0131	0.0186	0.0073	0.0102	0.0233	0.0069	0.029	0.0159	0.0047
LOC102555131	gene	53128776	53138065	-	GeneID:102555131	afadin-like	53137565	53139565	11	0.8675	0.8675	0.8946	0.919	0.857	0.8635	0.8932	0.8666	0.885	0.9033	0.8798	0.9283	0.8758	0.9082	0.8958	0.9055	0.9091	0.9019	0.9552	0.943	0.8678	0.9356	0.9105	0.911	0.8681	0.9284	0.8886	0.9175	0.9279	0.8464	0.8625	0.9063	0.9203	0.8852	0.8955	0.8791	0.903	0.8295	0.8623	0.8646
LOC108348481	gene	53833194	53833888	+	GeneID:108348481	hig	53831694	53833694	5	0.8166	0.744		0.7906	0.8266	0.8	0.733	0.8406	0.76	0.8	0.9112	0.7714	0.85		0.8182	0.8		0.8546	0.8332	0.8	0.825		0.85	0.825	0.8	0.8778		0.7818	0.75		0.8066	0.745	0.92	0.8	0.7144	0.8798	0.8332	0.725	0.8092	0.725
LOC120100106	gene	53839943	53906439	-	GeneID:120100106	uncharacterize	53905939	53907939	54	0.0084	0.0055	0.0144	0.0077	0.0207	0.0174	0.0154	0.0209	0.0175	0.0273	0.0137	0.014	0.0089	0.0089	0.0144	0.0088	0.0061	0.0159	0.0225	0.0125	0.0058	0.0116	0.0069	0.0159	0.0134	0.0068	0.0054	0.0123	0.0201	0.0111	0.0112	0.0068	0.016	0.0092	0.0095	0.0111	0.0079	0.0088	0.0085	0.0097
Afdn	gene	53905344	54034216	+	GeneID:26955	afadin	53903844	53905844	153	0.0094	0.0121	0.0127	0.0091	0.0158	0.0141	0.0175	0.017	0.0106	0.0141	0.0078	0.0111	0.0132	0.0138	0.0114	0.0082	0.0098	0.0115	0.0109	0.0108	0.0105	0.0111	0.0109	0.0059	0.0101	0.0105	0.013	0.0061	0.0091	0.0102	0.0077	0.0061	0.0138	0.0127	0.0091	0.0101	0.0111	0.0103	0.0103	0.0113
Zswim5-ps1	gene	54918444	54923515	+	GeneID:502239	zin	54916944	54918944	19	0.024	0.009	0.0176	0.0053	0.0213	0.0262	0	0.0064	0.0121	0.0312	0.0048	0.0442	0.0156	0.0215	0.0238	0.0255	0.0217	0.0192	0.0206	0.0104	0.0147	0.0103	0.0217	0.0071	0.0372	0.0252	0.0134	0.0238	0.0358	0.0111	0.0147	0	0	0.0237	0.02	0.0097	0.0142	0.0177	0.0099	0.0118
Dact2	gene	55181023	55191026	-	GeneID:308212	dishevelled-bindin	55190526	55192526	5	0.4742	0.4028	0.295	0.4356	0.365	0.3004	0.357	0.3564	0.52	0.51	0.2848	0.5004	0.5312	0.3036	0.3968	0.4996	0.279	0.413	0.3716	0.3444	0.2952	0.3836	0.4684	0.308	0.3236	0.3668	0.2888	0.4266	0.4486	0.143	0.5	0.4736	0.6898	0.6194	0.5268	0.5258	0.5084	0.4514	0.35	0.4028
Smoc2	gene	55262472	55391804	+	GeneID:292401	SPAR	55260972	55262972	41	0.0278	0.0287	0.0189	0.0195	0.0346	0.0216	0.0194	0.0147	0.0552	0.0188	0.0109	0.0329	0.0068	0.0309	0.0323	0.008	0.0153	0.0178	0.0169	0.019	0.0131	0.0125	0.0173	0.0127	0.01	0.0167	0.0219	0.0105	0.0122	0.0113	0.0094	0.0141	0.0145	0.0178	0.0154	0.0162	0.015	0.0194	0.0134	0.0141
Thbs2	gene	55670394	55699789	-	GeneID:292406	thrombospondi	55699289	55701289	6	0.1528	0.0622	0.0715	0.0503	0.0593	0.1027	0.0797	0	0.0342	0.0512	0.0648	0.055	0	0.0138	0.0417	0.2622	0.2728	0.2333		0.222	0.1458	0.3833	0.1365	0.2448	0.217	0.2123	0.1333	0.1472	0.4245	0.0855	0.1353	0.1082	0.222	0.0795	0.1098	0.1067	0.0758	0.0263	0.0583	0.0898
Wdr27	gene	55832240	55950457	-	GeneID:308222	W	55949957	55951957	34	0.0125	0.0164	0.0232	0.0103	0.0242	0.0056	0.0174	0.0236	0.0181	0.0216	0.0195	0.0153	0.0144	0.0138	0.0187	0.0148	0.0224	0.0113	0.0231	0.02	0.0198	0.0156	0.0151	0.0142	0.0176	0.0166	0.0188	0.019	0.017	0.0252	0.0139	0.0204	0.0483	0.0193	0.0164	0.0093	0.0151	0.0269	0.0163	0.0032
LOC100125364	gene	55950449	55953173	+	GeneID:100125364	hypothetica	55948949	55950949	23	0.0152	0.0151	0.0232	0.0079	0.0151	0.0031	0.0135	0.0205	0.005	0.0278	0.0154	0.013	0.0213	0.01	0.0205	0.0131	0.027	0.0084	0.0178	0.0208	0.0234	0.0145	0.0223	0.0124	0.0219	0.0162	0.022	0.0163	0.0134	0.017	0.0175	0.0175	0.028	0.0099	0.0131	0.0013	0.013	0.0181	0.0059	0.0018
Phf10	gene	55952249	55968994	-	GeneID:292404	PH	55968494	55970494	62	0.0143	0.0112	0.0043	0.0086	0.0101	0.0107	0.0102	0.0098	0.0126	0.0124	0.006	0.0115	0.0227	0.0156	0.0141	0.0088	0.0072	0.0125	0.01	0.0118	0.0305	0.0056	0.0143	0.0058	0.0112	0.0156	0.0095	0.01	0.0147	0.008	0.0044	0.0092	0.0084	0.0119	0.0071	0.0089	0.0084	0.0134	0.0071	0.0102
Dynlt2	gene	55971285	55983249	-	GeneID:365153	dynei	55982749	55984749	62	0.0108	0.0264	0.008	0.0151	0.0146	0.0142	0.0104	0.0161	0.0058	0.01	0.0092	0.0142	0.0174	0.0163	0.0109	0.0092	0.0123	0.0147	0.0176	0.0194	0.0142	0.0138	0.009	0.0043	0.0106	0.0176	0.0149	0.006	0.011	0.0131	0.0098	0.0086	0.0118	0.0097	0.0087	0.007	0.0115	0.0105	0.0117	0.0203
Ermard	gene	55983312	56004569	+	GeneID:361485	E	55981812	55983812	62	0.0108	0.0264	0.008	0.0151	0.0146	0.0142	0.0104	0.0161	0.0058	0.01	0.0092	0.0142	0.0174	0.0163	0.0109	0.0092	0.0123	0.0147	0.0176	0.0194	0.0142	0.0138	0.009	0.0043	0.0106	0.0176	0.0149	0.006	0.011	0.0131	0.0098	0.0086	0.0118	0.0097	0.0087	0.007	0.0115	0.0105	0.0117	0.0203
Dll1	gene	56312062	56320177	-	GeneID:84010	delt	56319677	56321677	135	0.0148	0.019	0.0137	0.0131	0.0134	0.0114	0.0181	0.0171	0.0158	0.0169	0.0114	0.013	0.0091	0.0208	0.0161	0.0117	0.0091	0.015	0.0149	0.0115	0.0123	0.0146	0.013	0.011	0.0108	0.0125	0.0103	0.0084	0.0095	0.0204	0.0143	0.0189	0.0147	0.0126	0.0128	0.0133	0.0154	0.0155	0.011	0.0159
Fam120b	gene	56320015	56385064	+	GeneID:308218	famil	56318515	56320515	113	0.0182	0.0195	0.0162	0.0189	0.0161	0.0152	0.0263	0.0177	0.0129	0.0205	0.013	0.0139	0.0112	0.0247	0.0131	0.0137	0.0132	0.0227	0.0196	0.0191	0.0158	0.0152	0.0202	0.0159	0.0128	0.022	0.0159	0.014	0.0127	0.0267	0.0142	0.0146	0.0214	0.0174	0.0152	0.0166	0.0157	0.0117	0.0157	0.012
Psmb1	gene	56442432	56463544	-	GeneID:94198	proteasom	56463044	56465044	77	0.0115	0.0091	0.0121	0.0114	0.0106	0.0134	0.0095	0.016	0.0112	0.0102	0.0105	0.0106	0.0069	0.0145	0.0056	0.0057	0.0077	0.0081	0.0073	0.0114	0.0081	0.013	0.0102	0.0083	0.0124	0.01	0.0043	0.0043	0.0116	0.0122	0.006	0.0071	0.0116	0.0087	0.009	0.0058	0.0032	0.0121	0.0059	0.0123
Tbp	gene	56463330	56480430	+	GeneID:117526	TAT	56461830	56463830	62	0.0133	0.0095	0.0103	0.0115	0.0115	0.0126	0.0082	0.018	0.0082	0.0103	0.0121	0.0111	0.0036	0.0154	0.0061	0.0048	0.0085	0.0083	0.0074	0.0118	0.0083	0.0154	0.0111	0.008	0.0142	0.0098	0.0045	0.0048	0.0103	0.0131	0.0068	0.0079	0.0116	0.0082	0.0077	0.0043	0.0033	0.012	0.0067	0.0131
Pdcd2	gene	56484947	56490437	-	GeneID:58934	programme	56489937	56491937	89	0.0241	0.0142	0.0112	0.0079	0.0176	0.0167	0.0165	0.0141	0.0109	0.0126	0.0124	0.0155	0.0154	0.0165	0.0136	0.0134	0.0122	0.017	0.0106	0.0112	0.0114	0.0097	0.0144	0.0099	0.0126	0.0113	0.011	0.0104	0.0101	0.0179	0.0179	0.0075	0.0066	0.0145	0.0138	0.0158	0.0136	0.0142	0.0106	0.0098
Prdm9	gene	56505579	56525726	-	GeneID:365155	PR/SE	56525226	56527226	6	0.0135	0.01	0.0377	0.0053	0.0165	0.0047	0.0198	0.0043	0.0113	0.044	0.0283	0.0173	0	0.0162	0.0098	0.03	0.0163	0.0142	0.0378	0.0387	0.0103	0.0158	0.0112	0.0185	0.0138	0.004	0.0153	0.0128	0.0247	0.0208	0.0232	0.0087	0.0067	0.0213	0.0275	0.0052	0.0232	0.0063	0.0027	0.018
LOC102551889	gene	56525814	56559776	+	GeneID:102551889	uncharacterize	56524314	56526314	6	0.0135	0.01	0.0377	0.0053	0.0165	0.0047	0.0198	0.0043	0.0113	0.044	0.0283	0.0173	0	0.0162	0.0098	0.03	0.0163	0.0142	0.0378	0.0387	0.0103	0.0158	0.0112	0.0185	0.0138	0.004	0.0153	0.0128	0.0247	0.0208	0.0232	0.0087	0.0067	0.0213	0.0275	0.0052	0.0232	0.0063	0.0027	0.018
Chd1	gene	56661743	56729119	+	GeneID:308215	chromodomai	56660243	56662243	161	0.007	0.0085	0.0104	0.0104	0.008	0.01	0.0093	0.0116	0.0089	0.0112	0.0111	0.0087	0.0061	0.0095	0.009	0.0087	0.0111	0.0076	0.01	0.0077	0.0093	0.0122	0.0092	0.0063	0.0071	0.0113	0.0111	0.0081	0.0107	0.0068	0.0075	0.0084	0.0075	0.0092	0.0066	0.0073	0.0103	0.0081	0.0115	0.0072
Rgmb	gene	56766598	56792396	-	GeneID:681433	repulsiv	56791896	56793896	80	0.013	0.0099	0.0108	0.0117	0.0104	0.0125	0.007	0.0104	0.0129	0.0093	0.0083	0.0112	0.0025	0.0126	0.0152	0.01	0.0102	0.0078	0.0106	0.008	0.0128	0.0125	0.0114	0.0108	0.0077	0.0107	0.0108	0.0064	0.0117	0.0092	0.0102	0.0077	0.0147	0.0093	0.0084	0.0094	0.0114	0.0122	0.0087	0.0106
Riok2	gene	58103132	58119397	+	GeneID:308201	RI	58101632	58103632	13	0.1603	0.1551	0.1048	0.1768	0.1435	0.1353	0.1569	0.1985	0.1166	0.1328	0.1423	0.1408	0.0935	0.1154	0.0687	0.1168	0.0797	0.1005	0.1673	0.1142	0.0632	0.1301	0.1103	0.0778	0.1355	0.1381	0.1044	0.1472	0.0927	0.1796	0.1181	0.1788	0.0334	0.1463	0.1122	0.1146	0.1558	0.1223	0.1402	0.1521
Lnpep	gene	58258642	58355532	-	GeneID:171105	leucy	58355032	58357032	27	0.0257	0.0083	0	0.0138	0.0193	0.0142	0.0207	0.0109	0.0117	0.006	0.015	0.0085	0.0066	0.0213	0.0189	0.0107	0.0226	0.0066	0.0218	0.0086	0.0115	0.0098	0.0143	0.0103	0.0155	0.0143	0.0267	0.0069	0.0126	0.002	0.0107	0.0093	0.0112	0.0089	0.0097	0.0084	0.0114	0.0077	0.0026	0.0135
LOC102552823	gene	58455448	58482226	+	GeneID:102552823	zin	58453948	58455948	5	0.0106	0.0174	0	0	0.0122	0.0174	0.0118	0.0154	0.0118	0.019	0.0298	0	0.0222	0.02	0.009	0.0106	0.0112	0.023	0.0444	0.0168	0.0204	0.0072	0.008	0.0128	0.0334	0.0206	0.0118	0.0052	0	0	0.01	0.0296	0.0182	0.0222	0	0.0054	0	0.0096	0.0152	0.0072
Mir99b	gene	58677015	58677084	+	GeneID:100314189	RGD:2325431	58675515	58677515	39	0.3674	0.3281	0.3691	0.3461	0.3067	0.3011	0.2705	0.3692	0.3013	0.3056	0.285	0.3138	0.322	0.3469	0.3371	0.2013	0.1426	0.1902	0.1651	0.1672	0.1851	0.1609	0.1354	0.1581	0.1373	0.1743	0.2052	0.1623	0.1709	0.2943	0.2916	0.2933	0.4092	0.3167	0.2514	0.2719	0.3025	0.271	0.3244	0.2565
Mir3596c	gene	58677171	58677287	-	GeneID:100526599	RGD:4888580	58676787	58678787	36	0.3948	0.3555	0.3998	0.3699	0.3309	0.3229	0.293	0.3999	0.3237	0.3283	0.3087	0.3371	0.3606	0.3675	0.3641	0.2163	0.1545	0.2033	0.1788	0.1812	0.2006	0.1708	0.1466	0.1699	0.1488	0.1857	0.22	0.1758	0.1836	0.3152	0.3142	0.3165	0.4398	0.3409	0.2702	0.2946	0.3234	0.2901	0.3504	0.2779
Mirlet7e	gene	58677180	58677272	+	GeneID:100313991	RGD:2325606	58675680	58677680	36	0.3948	0.3555	0.3998	0.3699	0.3309	0.3229	0.293	0.3999	0.3237	0.3283	0.3087	0.3371	0.3606	0.3675	0.3641	0.2163	0.1545	0.2033	0.1788	0.1812	0.2006	0.1708	0.1466	0.1699	0.1488	0.1857	0.22	0.1758	0.1836	0.3152	0.3142	0.3165	0.4398	0.3409	0.2702	0.2946	0.3234	0.2901	0.3504	0.2779
Mir125a	gene	58677626	58677710	+	GeneID:100314236	RGD:2325387	58676126	58678126	36	0.3948	0.3555	0.3998	0.3699	0.3309	0.3229	0.293	0.3999	0.3237	0.3283	0.3087	0.3371	0.3606	0.3675	0.3641	0.2163	0.1545	0.2033	0.1788	0.1812	0.2006	0.1708	0.1466	0.1699	0.1488	0.1857	0.22	0.1758	0.1836	0.3152	0.3142	0.3165	0.4398	0.3409	0.2702	0.2946	0.3234	0.2901	0.3504	0.2779
Taf5l-ps1	gene	59890127	59892594	+	GeneID:690283	TATA-bo	59888627	59890627	28	0.0766	0.033	0.0893	0.0603	0.0716	0.0351	0.0304	0.1037	0.0655	0.0401	0.0519	0.0659	0.0851	0.017	0.0638	0.0486	0.0405	0.0289	0.0422	0.0366	0.053	0.0145	0.0284	0.0344	0.0278	0.0459	0.0316	0.0289	0.0598	0.07	0.0511	0.0297	0.1318	0.0506	0.0299	0.0619	0.0998	0.0522	0.0429	0.0656
Ppp2r1a	gene	60540223	60559467	+	GeneID:117281	protei	60538723	60540723	91	0.009	0.0079	0.0108	0.0068	0.0057	0.0155	0.0041	0.0129	0.0114	0.0081	0.0097	0.0088	0.006	0.0088	0.0105	0.0087	0.0097	0.0067	0.0112	0.0073	0.0069	0.0068	0.0073	0.004	0.0055	0.0103	0.0065	0.0094	0.0111	0.009	0.0074	0.0071	0.0092	0.0071	0.0068	0.008	0.0064	0.0112	0.0052	0.0065
Zfp160	gene	60683775	60706242	+	GeneID:100365363	zin	60682275	60684275	21	0.016	0.0142	0.0106	0.0149	0.0157	0.0111	0.0076	0.0152	0.0292	0.0067	0.016	0.0076	0.0048	0.0262	0.0199	0.009	0.0102	0.0125	0.0078	0.0174	0.0149	0.0118	0.01	0.0058	0.0131	0.0071	0.0204	0.0111	0.0159	0.0205	0.0018	0.0073	0.0273	0.0103	0.0102	0.0092	0.0128	0.0146	0.0063	0.0191
Zfp35-ps1	gene	61111082	61126052	+	GeneID:102554200	zin	61109582	61111582	16	0.0054	0.0074	0.0069	0.0107	0.0061	0.01	0.0057	0.0079	0.0114	0.0114	0.0061	0.0141	0.0069	0.0045	0.0134	0.0019	0.0094	0.0103	0.0138	0.0086	0.0081	0.0075	0.0062	0.0099	0.0077	0.0044	0.0119	0.0075	0.0128	0.0035	0.0124	0.0051	0.0102	0.0068	0.0034	0.0074	0.0118	0.0093	0.0135	0.0042
LOC102552527	gene	61136683	61155127	+	GeneID:102552527	zin	61135183	61137183	14	0.0185	0.0044	0.0356	0.0099	0.0059	0.0174	0.0204	0.0255	0	0.0388	0	0.0292	0.0071	0.0475	0	0.0081	0	0.0024	0.0059	0.0135	0.0057	0.0089	0.0035	0.006	0.0145	0.0167	0.0209	0.0084	0.0129	0.0131	0.0112	0.0056	0	0.0083	0.005	0.0036	0.0136	0.0067	0.0139	0.0152
LOC102547319	gene	61313796	61320523	-	GeneID:102547319	uncharacterize	61320023	61322023	7	0.0083	0	0	0	0.018	0	0.011	0.0076	0	0.0179	0	0.0213	0	0.0064	0	0.0037	0.0053	0.0074	0.0096	0.0057	0	0	0	0.009	0.0054	0	0	0.0064	0.0239	0.0059	0.0143	0	0	0.019	0	0	0.0136	0.0054	0	0
LOC108348215	gene	61427013	61448873	+	GeneID:108348215	zin	61425513	61427513	10	0.0196	0.0506	0.0125	0.0208	0.0128	0.023	0.017	0.0198	0.005	0.0358	0.0224	0.025	0.0327	0.0151	0.0161	0.034	0.0434	0.0316	0.0211	0.0602	0.0551	0.0539	0.045	0.0565	0.0391	0.0645	0.0368	0.0512	0.0494	0.0117	0.015	0.0182	0.0893	0.0126	0.0346	0.0108	0.0223	0.0351	0.0233	0.0208
Zfp51l1	gene	61460417	61474179	+	GeneID:499056	zin	61458917	61460917	24	0.0087	0.0036	0	0.0153	0.0119	0.011	0.0121	0.0038	0.007	0.0088	0.0068	0.0078	0	0.013	0.0061	0.0113	0.0118	0.003	0.0074	0.0131	0.005	0.005	0.0111	0.0075	0.013	0.011	0.005	0.0077	0.0066	0.0117	0.0025	0.0055	0.0089	0.0156	0.0037	0.0106	0.0098	0.0092	0.0059	0.0075
RGD1565566	gene	61494196	61494783	+	GeneID:499057	simila	61492696	61494696	14	0.8333	0.8196	0.8287	0.8259	0.8191	0.8217	0.8386	0.8337	0.8401	0.8524	0.8151	0.854	0.8221	0.8356	0.8288	0.8409	0.8599	0.8475	0.8698	0.8369	0.8555	0.8556	0.8234	0.8377	0.844	0.8464	0.8433	0.8542	0.8549	0.8292	0.8288	0.8196	0.8494	0.8336	0.8347	0.8367	0.8431	0.8252	0.8264	0.8326
LOC102553001	gene	61632218	61637216	+	GeneID:102553001	zin	61630718	61632718	26	0.0265	0.0219	0.0041	0.0185	0.034	0.0445	0.0252	0.0223	0.0491	0.0698	0.0205	0.017	0.0261	0.0213	0.025	0.021	0.0097	0.0218	0.015	0.0259	0.0276	0.0618	0.0124	0.0079	0.03	0.0257	0.033	0.0611	0.0247	0.0154	0.0408	0.044	0.0815	0.0359	0.0193	0.0147	0.0134	0.0287	0.0542	0.0421
LOC102548728	gene	61696651	61723296	+	GeneID:102548728	zin	61695151	61697151	10	0.0382	0.0697	0.025	0.0632	0.0789	0.0294	0.0364	0.0801	0.0384	0.0564	0.0548	0.0272	0.0118	0.06	0.0327	0.042	0.0258	0.0282	0.0594	0.0703	0.0272	0.0371	0.022	0.0129	0.0152	0.0121	0.0101	0.0135	0.0167	0.0485	0.0367	0.027	0.0816	0.0429	0.0301	0.0183	0.0273	0.036	0.0207	0.0287
Zfp758	gene	61941284	61989354	-	GeneID:690559	zin	61988854	61990854	7	0.0159	0	0	0	0	0	0	0	0.008	0	0	0.0159	0	0	0	0	0	0.0123	0	0	0.008	0.0214	0.0621	0.0273	0.0054	0.0089	0	0	0.0089	0.0109	0	0.016	0.065	0.0183	0.0151	0.0047	0.0057	0.0049	0.008	0
LOC102555644	gene	62435503	62457346	-	GeneID:102555644	zin	62456846	62458846	26	0.0195	0.0155	0.01	0.0105	0.0193	0.0153	0.0085	0.0136	0.0088	0.0205	0.0165	0.0107	0.0132	0.0022	0.0082	0.0099	0.0102	0.0186	0.0098	0.0146	0.0075	0.0247	0.0126	0.0055	0.0093	0.0194	0.0068	0.0144	0.0095	0.0132	0.0085	0.0026	0.0111	0.0055	0.0055	0.009	0.0215	0.0135	0.0043	0.0104
LOC102555377	gene	62457455	62493728	+	GeneID:102555377	zin	62455955	62457955	26	0.0195	0.0155	0.01	0.0105	0.0193	0.0153	0.0085	0.0136	0.0088	0.0205	0.0165	0.0107	0.0132	0.0022	0.0082	0.0099	0.0102	0.0186	0.0098	0.0146	0.0075	0.0247	0.0126	0.0055	0.0093	0.0194	0.0068	0.0144	0.0095	0.0132	0.0085	0.0026	0.0111	0.0055	0.0055	0.009	0.0215	0.0135	0.0043	0.0104
Zfp420-ps2	gene	62550228	62586857	-	GeneID:102555191	zin	62586357	62588357	16	0.0126	0.0099	0	0.0111	0.0089	0	0.0144	0.0182	0.0128	0.013	0.0141	0.0079	0.0089	0.0057	0.0072	0.016	0.0021	0.0061	0.0042	0.0048	0.0066	0.0039	0.0066	0.0018	0.0039	0.0097	0.0292	0.0082	0.0128	0.0059	0.0069	0.005	0.0105	0.0121	0.0123	0.0061	0.0072	0.0119	0.0036	0.0229
Zfp945	gene	62630131	62702850	-	GeneID:100362641	zin	62702350	62704350	14	0.0076	0.0141	0	0.0106	0.0092	0.0164	0.0148	0.0094	0.0129	0.0094	0.0222	0.0156	0.0048	0.0172	0.0164	0.0064	0.0092	0.0115	0.0115	0.0035	0.0106	0.0038	0.0068	0.0021	0.0074	0.0066	0.0145	0.0115	0.0204	0.0061	0.0104	0.003	0.0089	0.0039	0.0098	0.0051	0.0053	0.0054	0.0034	0.0125
Zfp40	gene	62962456	62985007	-	GeneID:690661	zin	62984507	62986507	13	0.0192	0.0179	0.0085	0.0291	0.0121	0.0043	0.0029	0.0224	0.0157	0.0032	0.0068	0.0306	0.014	0.0096	0.0037	0.0083	0.0092	0.0069	0.0045	0.0127	0.0072	0.0043	0.0081	0.0123	0.0137	0.0152	0.0161	0.0057	0.0081	0.0077	0.0048	0.0105	0.0134	0.0045	0.0102	0.0042	0.0405	0.0075	0.0062	0.0161
Mob1a-ps1	gene	63799541	63800341	-	GeneID:680562	MO	63799841	63801841	12	0	0.0898	0.05	0.0937	0.0183	0.0625	0.0385	0.0758	0.0872	0.0417	0.0258	0.0676		0.0695	0.0596	0.0511	0.0444	0.0346	0.037	0.0682	0.0596	0.0185	0.0361	0.037	0.0653	0.0347	0.0729	0.0356	0.0333	0.0398	0.0596	0.0417	0.0648	0.034	0.0402	0.0417	0.0648	0.0753	0.05	0.0637
Vom2r26	gene	65129475	65166916	-	GeneID:292531	vomeronasa	65166416	65168416	5	0.9084	0.8936	0.9168	0.8332	0.9332	0.8136	0.8522	0.8932	0.8224	0.8306	0.8318	0.8668	0.76		0.8756	0.9778	0.9066	0.9162	0.8168	0.9044	0.887		0.8774	0.7892	0.7444		0.9	0.9132	0.868	0.8836	0.8984	0.8346	0.8932	0.8632	0.7428	0.7618	0.9254	0.83	0.8764	0.84
Tsen34	gene	65517324	65525194	-	GeneID:292534	tRN	65524694	65526694	93	0.0072	0.0096	0.0064	0.0088	0.0125	0.0075	0.0078	0.01	0.0114	0.0076	0.0077	0.0061	0.0036	0.008	0.0063	0.006	0.007	0.0081	0.0091	0.0063	0.0052	0.0069	0.0074	0.007	0.0139	0.0086	0.0109	0.0062	0.0086	0.0067	0.0082	0.0056	0.0115	0.0081	0.0078	0.0086	0.0089	0.0087	0.004	0.0103
Mboat7	gene	65525206	65539538	+	GeneID:308309	membran	65523706	65525706	97	0.0072	0.01	0.0061	0.0084	0.012	0.0086	0.0074	0.0096	0.0116	0.0073	0.0074	0.0065	0.0036	0.0093	0.006	0.0057	0.0073	0.0077	0.0087	0.006	0.005	0.0066	0.0077	0.0067	0.0139	0.0094	0.0105	0.0065	0.0083	0.0064	0.0078	0.0053	0.011	0.0078	0.0075	0.0083	0.0086	0.0083	0.0043	0.0099
Tmc4	gene	65539777	65551683	+	GeneID:308310	transmembran	65538277	65540277	11	0.5702	0.6233	0.606	0.6328	0.5931	0.6117	0.6105	0.5685	0.6528	0.6015	0.5004	0.5695	0.6017	0.5969	0.607	0.5746	0.498	0.59	0.5696	0.5292	0.616	0.5014	0.4969	0.5325	0.5053	0.5515	0.2096	0.5177	0.492	0.5407	0.4759	0.4602	0.5063	0.5345	0.5002	0.5849	0.5516	0.5048	0.5509	0.4586
Leng1	gene	65551983	65556915	+	GeneID:292535	leukocyt	65550483	65552483	41	0.0126	0.0065	0.0124	0.0179	0.0085	0.0147	0.014	0.0118	0.0146	0.007	0.0129	0.0083	0.0081	0.0101	0.0103	0.0066	0.0119	0.0155	0.0137	0.0172	0.0078	0.0128	0.0141	0.007	0.0061	0.0071	0.005	0.0051	0.013	0.0159	0.0078	0.0077	0.0028	0.0092	0.0077	0.0131	0.0054	0.0109	0.0049	0.0102
Cnot3	gene	65555924	65572167	-	GeneID:308311	CCR4-NO	65571667	65573667	112	0.0082	0.0115	0.0089	0.0063	0.0102	0.0077	0.0069	0.01	0.0081	0.0105	0.0095	0.0064	0.0062	0.009	0.0082	0.0092	0.0116	0.0111	0.005	0.0086	0.0074	0.013	0.0106	0.0077	0.0106	0.008	0.0116	0.0072	0.0073	0.0081	0.0101	0.0031	0.0124	0.0082	0.0089	0.0094	0.0117	0.0097	0.0077	0.0093
Prpf31	gene	65575887	65587561	-	GeneID:292536	pre-mRN	65587061	65589061	29	0.1362	0.108	0.1704	0.1298	0.0839	0.1425	0.1405	0.0767	0.1128	0.1333	0.105	0.1434	0.0399	0.0752	0.1061	0.104	0.1572	0.1092	0.1588	0.1086	0.134	0.0924	0.1928	0.1397	0.1127	0.0954	0.2024	0.165	0.1086	0.0564	0.0858	0.0998	0.0848	0.1256	0.0972	0.107	0.1373	0.1177	0.1425	0.183
Tfpt	gene	65587633	65597407	+	GeneID:85423	TCF	65586133	65588133	12	0	0.0064	0.0119	0	0.0119	0.0238	0	0.0112	0.0056	0	0	0.0069	0.0119	0	0.0238	0.0068	0.0104	0.0133	0.0208	0.0064	0	0.0123	0.0044	0.0052	0	0.0088	0.0119	0	0.0171	0.0026	0.0064	0.0097		0.0085	0	0.0108	0.0092	0	0.0104	0.0052
Cacng6	gene	65732910	65747377	-	GeneID:140727	calciu	65746877	65748877	39	0.0436	0.0283	0.0173	0.0172	0.0268	0.0275	0.0266	0.0238	0.03	0.0286	0.0232	0.0168	0.0264	0.0387	0.0356	0.028	0.0252	0.0188	0.0204	0.0249	0.0163	0.0171	0.0166	0.0147	0.0116	0.0197	0.0139	0.0074	0.0158	0.0363	0.0264	0.0233	0.0263	0.0249	0.0249	0.0213	0.0207	0.0217	0.0166	0.0486
Mir935	gene	65755777	65755867	-	GeneID:100314272	RGD:2314890	65755367	65757367	62	0.0169	0.01	0.0072	0.0183	0.0145	0.0077	0.0131	0.0107	0.0067	0.0163	0.0067	0.0071	0.0145	0.0168	0.012	0.0065	0.0089	0.0134	0.0142	0.0121	0.0191	0.0104	0.0058	0.007	0.0127	0.0162	0.0154	0.0092	0.0158	0.0103	0.012	0.0074	0.0084	0.0112	0.0103	0.0046	0.012	0.0112	0.0085	0.011
Cacng7	gene	65800059	65831246	-	GeneID:140728	calciu	65830746	65832746	38	0.0326	0.0402	0.0221	0.0233	0.0222	0.0316	0.0207	0.0322	0.0167	0.0319	0.0226	0.0277	0.0285	0.0397	0.024	0.0133	0.0171	0.0339	0.0283	0.0152	0.0195	0.0228	0.0219	0.007	0.0195	0.0133	0.0227	0.0091	0.019	0.0263	0.0369	0.0179	0.0434	0.0243	0.0288	0.02	0.0241	0.0237	0.0119	0.0251
Rpl17-ps11	gene	65892255	65892870	+	GeneID:120097720	ribosoma	65890755	65892755	5	0.7292	0.6218	0.833	0.782	0.7178	0.7738	0.7492	0.6716	0.615	0.7124	0.6938	0.694	0.6667	0.7202	0.8386	0.71	0.7596	0.7656	0.6984	0.7362	0.7258	0.85	0.7278	0.7522	0.7412	0.6988		0.657	0.67	0.7225	0.609	0.6826	0.6714	0.7188	0.7184	0.5712	0.6896	0.6502	0.7162	0.5427
Mir293	gene	65963050	65963121	-	GeneID:100314136	RGD:2325475	65962621	65964621	12	0.1661	0.1284	0.1402	0.15	0.1416	0.1375	0.1557	0.2286	0.1508	0.1148	0.125	0.1524	0.1157	0.2462	0.1882	0.4138	0.2536	0.2166	0.2431	0.3117	0.3154	0.2563	0.3317	0.3019	0.2723	0.2861	0.2873	0.2805	0.2793	0.2397	0.1846	0.1859	0.3947	0.2213	0.2599	0.1986	0.3007	0.1945	0.2307	0.1883
Mir291b	gene	65963774	65963881	-	GeneID:100526632	RGD:4888545	65963381	65965381	24	0.1725	0.1995	0.2861	0.2011	0.2013	0.2345	0.2246	0.28	0.1783	0.1939	0.1626	0.1946	0.0991	0.255	0.2627	0.4841	0.3454	0.3196	0.2895	0.4196	0.3771	0.3048	0.3863	0.3512	0.317	0.3263	0.3142	0.3306	0.366	0.318	0.2548	0.2264	0.4818	0.2604	0.3078	0.2397	0.3089	0.2456	0.278	0.216
Mir292	gene	65964062	65964143	-	GeneID:100314062	RGD:2325541	65963643	65965643	30	0.1678	0.1813	0.2359	0.2035	0.1947	0.2281	0.2024	0.2484	0.1634	0.1847	0.1525	0.1784	0.0854	0.2082	0.2375	0.4432	0.3072	0.3048	0.2775	0.3874	0.358	0.2752	0.3741	0.3253	0.2982	0.3008	0.2804	0.3006	0.3322	0.2758	0.2262	0.2011	0.4026	0.2335	0.2744	0.216	0.2768	0.2266	0.2455	0.1898
Mir291a	gene	65964350	65964431	-	GeneID:100314061	RGD:2325542	65963931	65965931	30	0.1678	0.1813	0.2359	0.2035	0.1947	0.2281	0.2024	0.2484	0.1634	0.1847	0.1525	0.1784	0.0854	0.2082	0.2375	0.4432	0.3072	0.3048	0.2775	0.3874	0.358	0.2752	0.3741	0.3253	0.2982	0.3008	0.2804	0.3006	0.3322	0.2758	0.2262	0.2011	0.4026	0.2335	0.2744	0.216	0.2768	0.2266	0.2455	0.1898
Mir290	gene	65964648	65964728	-	GeneID:100314249	RGD:2325374	65964228	65966228	30	0.1678	0.1813	0.2359	0.2035	0.1947	0.2281	0.2024	0.2484	0.1634	0.1847	0.1525	0.1784	0.0854	0.2082	0.2375	0.4432	0.3072	0.3048	0.2775	0.3874	0.358	0.2752	0.3741	0.3253	0.2982	0.3008	0.2804	0.3006	0.3322	0.2758	0.2262	0.2011	0.4026	0.2335	0.2744	0.216	0.2768	0.2266	0.2455	0.1898
E2f5-ps1	gene	66075144	66076828	-	GeneID:120099302	E2	66076328	66078328	25	0.0316	0.0331		0.0361	0.0169	0.0582	0.0484	0.0368	0.0471	0.026	0.0216	0.0479	0.0664	0.028	0.0456	0.0301	0.0081	0.0202	0.02	0.0183	0.0294	0.0366	0.0198	0.0185	0.0168	0.0322	0.0461	0.018	0.0171	0.0302	0.0399	0.052	0.0644	0.0328	0.044	0.0426	0.0273	0.0292	0.0255	0.0401
Zfp772	gene	66702628	66709355	-	GeneID:308318	zin	66708855	66710855	36	0.0057	0.0114	0.016	0.0082	0.0134	0.0182	0.0189	0.0148	0.0115	0.0138	0.026	0.0151	0.0037	0.0263	0.0101	0.0047	0.0175	0.0091	0.0123	0.0107	0.0124	0.0131	0.0146	0.0107	0.014	0.0084	0.0096	0.0118	0.0102	0.0087	0.0106	0.0117	0.0095	0.012	0.0173	0.0133	0.0093	0.0149	0.0176	0.0128
LOC108349540	gene	66742449	66775540	-	GeneID:108349540	uncharacterize	66775040	66777040	6	0.6625	0.651	0.6315	0.668	0.8078	0.6753	0.6467	0.6702	0.7058	0.6678	0.6228	0.6295	0.9082		0.6483	0.6103	0.6592	0.6772	0.6147	0.6887	0.7145	0.6073	0.7048	0.6177	0.7143	0.394	0.7667	0.6015	0.6528	0.1102	0.0953	0.1295	0.1275	0.2775	0.1618	0.1215	0.3417	0.0267	0.2417	0.1442
Zfp954	gene	66776279	66782224	+	GeneID:308320	zin	66774779	66776779	6	0.6625	0.651	0.6315	0.668	0.8078	0.6753	0.6467	0.6702	0.7058	0.6678	0.6228	0.6295	0.9082		0.6483	0.6103	0.6592	0.6772	0.6147	0.6887	0.7145	0.6073	0.7048	0.6177	0.7143	0.394	0.7667	0.6015	0.6528	0.1102	0.0953	0.1295	0.1275	0.2775	0.1618	0.1215	0.3417	0.0267	0.2417	0.1442
LOC103691033	gene	66850680	66864596	-	GeneID:103691033	zin	66864096	66866096	35	0.0515	0.0633	0.0406	0.0611	0.0519	0.0426	0.0566	0.042	0.0561	0.0611	0.0553	0.0605	0.0686	0.0562	0.0601	0.0495	0.0407	0.0485	0.0508	0.0513	0.0453	0.0458	0.0629	0.0557	0.0618	0.0503	0.0362	0.0371	0.0487	0.0383	0.0346	0.0412	0.0587	0.0454	0.0374	0.044	0.0398	0.037	0.0417	0.0432
LOC103690204	gene	66864307	66883924	+	GeneID:103690204	uncharacterize	66862807	66864807	31	0.0127	0.0139	0	0.0145	0.0104	0.0039	0.0132	0.0025	0.0082	0.0126	0.0037	0.0175	0.0398	0.01	0.013	0.0057	0.0037	0.0082	0.0053	0.0142	0.0052	0.0073	0.0196	0.0098	0.0174	0.0125	0.0151	0.0053	0.0126	0.0063	0.0107	0.0057	0.0109	0.0183	0.0026	0.0191	0.0083	0.013	0.0068	0.0299
Usp29	gene	66874216	67097731	-	GeneID:361495	ubiquiti	67097231	67099231	12	0.3238	0.2917	0.4098	0.3805	0.2362	0.3696	0.327	0.3368	0.4093	0.3907	0.1852	0.3825	0.1388	0.1676	0.4007	0.3572	0.2519	0.2058	0.4548	0.4323	0.4159	0.0871	0.3292	0.2479	0.1901	0.2741	0.2485	0.3306	0.2228	0.2187	0.2387	0.2892	0.3627	0.1428	0.3357	0.1922	0.3263	0.2117	0.3322	0.1671
Peg3	gene	67097874	67124692	+	GeneID:103691034	paternall	67096374	67098374	12	0.3238	0.2917	0.4098	0.3805	0.2362	0.3696	0.327	0.3368	0.4093	0.3907	0.1852	0.3825	0.1388	0.1676	0.4007	0.3572	0.2519	0.2058	0.4548	0.4323	0.4159	0.0871	0.3292	0.2479	0.1901	0.2741	0.2485	0.3306	0.2228	0.2187	0.2387	0.2892	0.3627	0.1428	0.3357	0.1922	0.3263	0.2117	0.3322	0.1671
Zim1	gene	67132076	67157843	+	GeneID:308322	zin	67130576	67132576	18	0.0116	0.0107	0.0079	0.0141	0.0191	0.0259	0.0267	0.0126	0.0119	0.0122	0.022	0.0074	0.0216	0.0253	0.0218	0.0148	0.0167	0.0136	0.0031	0.0115	0.0123	0.0049	0.0059	0.011	0.0046	0.0047	0.0239	0.0066	0.0071	0.0026	0.0119	0.0096	0.0034	0.0087	0.0044	0.0061	0.0058	0.012	0.0202	0.0096
Zfp28	gene	67494862	67510801	-	GeneID:102548693	zin	67510301	67512301	6	0.7093	0.669	0.76	0.6527	0.6952	0.6537	0.7125	0.693	0.7647	0.7107	0.6848	0.6983	0.8		0.7157	0.665	0.7015	0.673	0.6738	0.64	0.758	0.7	0.7192	0.6538	0.6725	0.7262		0.6802	0.6637	0.7392	0.764	0.7275	0.8342	0.7012	0.6918	0.6998	0.731	0.6223	0.6795	0.6667
Zfp583	gene	67575854	67594476	+	GeneID:499068	zin	67574354	67576354	24	0.0182	0.0242	0.0214	0.02	0.0315	0.0121	0.0213	0.0018	0.0349	0.0066	0.0068	0.0076	0.013	0	0.0211	0.0119	0.0143	0.006	0.0112	0.0142	0.002	0.0163	0.0145	0.0036	0.0108	0.0052	0	0.0064	0	0.0068	0.0095	0.0051	0.0042	0.0173	0.0079	0.0157	0.0143	0.0114	0.0096	0.0133
Zfp667	gene	67601803	67622041	-	GeneID:308326	zin	67621541	67623541	54	0.01	0.0063	0.0011	0.0075	0.0115	0.008	0.0087	0.0125	0.0083	0.0087	0.0144	0.008	0.0116	0.0127	0.0142	0.0071	0.0068	0.0057	0.0088	0.0134	0.0109	0.0119	0.0091	0.006	0.0071	0.014	0.0073	0.0018	0.0126	0.0076	0.011	0.0029	0.0039	0.0092	0.0078	0.005	0.0081	0.0103	0.0089	0.0044
Zfp444	gene	67709052	67729283	-	GeneID:292569	zin	67728783	67730783	5	0	0.0462	0	0.0248	0.0248	0	0.01	0	0.0106	0.0068	0.0066	0.019	0.025	0	0.0118	0.0112	0.0236	0.0098	0.0166	0.0166	0.008	0	0.0118	0	0.0124	0.023	0	0.019	0.0154	0.0192	0.026	0	0.0666	0.01	0.0118	0.01	0.0142	0	0	0
Zfp787	gene	67745702	67771132	+	GeneID:365176	zin	67744202	67746202	87	0.0087	0.0111	0.0207	0.0082	0.0111	0.0101	0.0093	0.0082	0.0111	0.0083	0.0096	0.0143	0.0159	0.01	0.0094	0.0068	0.0078	0.0097	0.0089	0.0114	0.0129	0.0103	0.0118	0.0066	0.0068	0.011	0.0104	0.0104	0.0087	0.0078	0.0097	0.0071	0.0055	0.0081	0.0082	0.0078	0.0134	0.011	0.0076	0.0075
Epn1	gene	68742491	68760570	-	GeneID:117277	Epsi	68760070	68762070	56	0.0182	0.0116	0.0201	0.0152	0.0147	0.011	0.0162	0.0112	0.0247	0.0081	0.011	0.0138	0.0228	0.0131	0.0194	0.0141	0.0152	0.0125	0.0127	0.0139	0.0133	0.0089	0.0077	0.0087	0.0206	0.0126	0.011	0.009	0.016	0.0144	0.0083	0.0137	0.0105	0.0135	0.0061	0.0086	0.0091	0.0137	0.0038	0.0104
U2af2	gene	68760911	68779730	-	GeneID:308335	U	68779230	68781230	54	0.0202	0.0135	0.0125	0.0171	0.0118	0.0149	0.009	0.0074	0.0111	0.0109	0.009	0.0111	0.0233	0.0106	0.0164	0.0119	0.0117	0.0087	0.0112	0.0092	0.0097	0.0119	0.0147	0.008	0.0109	0.0146	0.0083	0.0085	0.0049	0.0102	0.0094	0.0085	0.0204	0.0068	0.01	0.0079	0.0056	0.0106	0.0046	0.01
Zfp580	gene	68787118	68789286	-	GeneID:308336	zin	68788786	68790786	16	0.0066	0.0207	0.0062	0.0131	0.0158	0.0031	0.0159	0	0	0.0094	0.0161	0.0141	0.0139	0.0057	0.0087	0.0086	0.0158	0.0126	0.0162	0.0051	0.0167	0.0136	0.0114	0.0019	0.0058	0.0112	0.0192	0.0094	0.0126	0.0137	0.0082	0.0137	0.0106	0.0066	0.0081	0.0059	0.0161	0.0128	0.0048	0.0124
Zfp865	gene	68805302	68809780	+	GeneID:308337	zin	68803802	68805802	14	0.0193	0.011	0	0.0061	0.0149	0.0194	0.0056	0.027	0.0124	0.0163	0.0104	0.0079	0.0197	0.0114	0.0021	0.0195	0.0175	0.0284	0.0265	0.0087	0.0074	0.0051	0.0151	0.0069	0.0176	0.0161	0.0148	0.0104	0.0136	0.0086	0.0085	0.0128	0	0.0191	0.0176	0.0113	0.0149	0.0075	0.0063	0
Fiz1	gene	68822741	68835723	+	GeneID:292584	FLT3-interactin	68821241	68823241	22	0.0057	0.004	0	0.0106	0.0184	0.0085	0.0082	0.0137	0.0139	0.0092	0.0127	0.0091	0.0028	0.0069	0.0216	0.0113	0.017	0.0138	0.0093	0.0103	0.017	0.0112	0.0113	0.0106	0.0087	0.0096	0.0139	0.0055	0.0113	0.0067	0.0119	0.0055	0.0024	0.0012	0.007	0.0055	0.0094	0.0188	0.01	0.0019
Zfp524	gene	68824803	68828363	-	GeneID:365179	zin	68827863	68829863	81	0.0072	0.011	0.0104	0.0101	0.0142	0.0078	0.0111	0.0118	0.0119	0.0103	0.0155	0.0139	0.0101	0.0107	0.0163	0.0098	0.0133	0.0103	0.0113	0.0119	0.0062	0.0104	0.0104	0.007	0.0086	0.01	0.0092	0.0076	0.0141	0.012	0.0099	0.0101	0.0173	0.0083	0.0064	0.0076	0.0113	0.0111	0.007	0.0103
Zfp579	gene	68847547	68850751	+	GeneID:308339	zin	68846047	68848047	32	0.0107	0.0179	0.0165	0.0114	0.0143	0.0122	0.0247	0.0093	0.0159	0.0193	0.0303	0.0136	0.0193	0.025	0.0136	0.0203	0.0129	0.0115	0.0092	0.0139	0.0131	0.0128	0.0176	0.0082	0.0135	0.0148	0.009	0.0074	0.0127	0.0176	0.0143	0.0075	0.0272	0.0186	0.0106	0.0095	0.0165	0.0072	0.0111	0.0101
Sbk3	gene	68867847	68873249	+	GeneID:691408	SH	68866347	68868347	14	0.0437	0.0193	0.0312	0.0379	0.0379	0.0371	0.0188	0.0243	0.0189	0.0329	0.0147	0.0166	0.0454	0.0342	0.0203	0.0436	0.0196	0.0881	0.0999	0.0333	0.035	0.0536	0.0256	0.0326	0.0861	0.0362	0.0321	0.0436	0.0959	0.042	0.0059	0.0206	0.0119	0.0306	0.0094	0.0276	0.0064	0.0156	0.0279	0
Zfp628	gene	68913600	68921186	-	GeneID:100359484	zin	68920686	68922686	37	0.1022	0.1044	0.0809	0.1147	0.1069	0.1147	0.1129	0.108	0.1087	0.1079	0.1	0.1085	0.0981	0.065	0.1215	0.1064	0.0969	0.0997	0.1082	0.0886	0.0894	0.095	0.1018	0.0945	0.0775	0.0996	0.0119	0.0885	0.0837	0.0636	0.0923	0.0759	0.0376	0.0871	0.0937	0.0975	0.0909	0.0765	0.0934	0.0698
Isoc2a	gene	68938916	68957179	-	GeneID:684270	isochorismatas	68956679	68958679	55	0.0077	0.0137	0.0154	0.0103	0.0111	0.0099	0.0099	0.0072	0.0086	0.0092	0.0075	0.0097	0.0121	0.0132	0.007	0.0063	0.0122	0.0087	0.0063	0.0079	0.0098	0.0066	0.0095	0.0105	0.0071	0.0106	0.0057	0.007	0.0114	0.0056	0.0117	0.0088	0.0104	0.0053	0.0071	0.0094	0.009	0.0079	0.0086	0.0058
Isoc2b	gene	68972960	68993760	+	GeneID:361501	isochorismatas	68971460	68973460	59	0.017	0.032	0.0311	0.0085	0.0219	0.0131	0.0558	0.0154	0.0128	0.0161	0.018	0.0143	0.01	0.0218	0.0197	0.0121	0.0254	0.0174	0.0166	0.0173	0.0152	0.0307	0.0194	0.0143	0.0299	0.0153	0.0203	0.0148	0.0285	0.0111	0.0138	0.0088	0.0095	0.0117	0.0107	0.0108	0.014	0.0105	0.0119	0.0148
Shisa7	gene	68993900	69012943	+	GeneID:691429	shis	68992400	68994400	5	0.0796	0.0512	0.0833	0.112	0.0542	0.0506	0.069	0.0352	0.0516	0.1	0.0324	0.0504	0.0582	0	0.0532	0.0208	0.006	0.0242	0.0142	0.035	0.0378	0.0224	0.0262	0.0224	0.0188	0.0474	0.0134	0.0112	0.0182	0.027	0.0068	0.0636	0.0142	0.0188	0.0156	0.0264	0.062	0.051	0.0498	0.0112
Ube2s	gene	69028853	69032914	+	GeneID:292588	ubiquitin-conjugatin	69027353	69029353	61	0.0073	0.0128	0.0136	0.0127	0.005	0.0146	0.0156	0.01	0.0074	0.0118	0.0069	0.0081	0.0151	0.0135	0.0077	0.0075	0.0099	0.0066	0.0094	0.0077	0.0095	0.0091	0.0092	0.0066	0.0049	0.0104	0.0042	0.0071	0.0059	0.0051	0.0135	0.0033	0.0128	0.0047	0.0063	0.0095	0.0074	0.0046	0.007	0.0108
Rpl28	gene	69052148	69054735	-	GeneID:64638	ribosoma	69054235	69056235	80	0.0187	0.007	0.0198	0.0169	0.0146	0.0179	0.0184	0.0154	0.0143	0.0155	0.0137	0.0124	0.0156	0.0103	0.0105	0.0104	0.0136	0.0164	0.0164	0.0126	0.0173	0.0127	0.0176	0.0084	0.0189	0.0166	0.0119	0.0112	0.0128	0.0097	0.0138	0.0104	0.0136	0.0125	0.0098	0.0101	0.0148	0.0135	0.0082	0.0111
Tmem238	gene	69057083	69062477	+	GeneID:499072	transmembran	69055583	69057583	31	0.0496	0.0534	0.0568	0.0481	0.0527	0.0583	0.0595	0.0684	0.0509	0.0493	0.0553	0.0475	0.0351	0.0333	0.0486	0.0129	0.0262	0.0226	0.0138	0.0097	0.0203	0.014	0.009	0.0198	0.0147	0.0232	0.0301	0.0178	0.0196	0.055	0.0512	0.0613	0.0537	0.0423	0.041	0.045	0.0499	0.0384	0.0485	0.0397
Il11	gene	69069829	69076129	+	GeneID:171040	interleuki	69068329	69070329	32	0.029	0.0254	0.0112	0.0241	0.0289	0.0285	0.0241	0.0248	0.0291	0.026	0.027	0.0146	0.0341	0.027	0.0407	0.0183	0.0239	0.0242	0.0262	0.0313	0.0184	0.0251	0.0221	0.0189	0.025	0.0338	0.0328	0.0281	0.0203	0.0317	0.0344	0.0367	0.0381	0.0248	0.0328	0.0145	0.0332	0.0266	0.0267	0.0471
Kmt5c	gene	69099531	69107145	-	GeneID:308345	lysin	69106645	69108645	14	0.0116	0.0207	0.0154	0.0159	0.018	0.0057	0.0024	0.0071	0.0191	0.0185	0.01	0.0109	0.0119	0.0102	0.0109	0.0137	0.0146	0.0221	0	0.0163	0.0265	0.0159	0.0061	0.0024	0.0073	0.0121	0.0133	0.0042	0.0099	0.0157	0.0103	0.0193	0.0265	0.0098	0.0134	0.0091	0.0091	0.0086	0.0193	0.0029
Brsk1	gene	69134166	69159947	-	GeneID:499073	B	69159447	69161447	5	0.02	0.02	0.0166	0	0.0274	0.0154	0.0124	0.0142	0.0385	0.009	0.0124	0.0154	0	0.0364	0	0	0.0734	0	0.0448	0	0.008	0	0.01	0	0	0.0076	0	0.0124	0	0.0124	0.0222	0	0.0236	0	0.01	0	0.0302	0.0188	0.0074	0.0536
LOC108349434	gene	69160500	69162688	+	GeneID:108349434	uncharacterize	69159000	69161000	5	0.02	0.02	0.0166	0	0.0274	0.0154	0.0124	0.0142	0.0385	0.009	0.0124	0.0154	0	0.0364	0	0	0.0734	0	0.0448	0	0.008	0	0.01	0	0	0.0076	0	0.0124	0	0.0124	0.0222	0	0.0236	0	0.01	0	0.0302	0.0188	0.0074	0.0536
Hspbp1	gene	69165394	69189062	+	GeneID:246146	HSP	69163894	69165894	14	0.0159	0.0111	0.0143	0.0113	0.014	0.003	0.0146	0.0156	0.0095	0.0273	0.0188	0.0151	0.0429	0.0279	0.0161	0.0141	0.0199	0.0106	0.0206	0.0031	0.0095	0.0098	0.015	0.0109	0.0099	0.0144	0.0115	0.0024	0.0055	0.0129	0.0081	0.0129	0.0051	0.0077	0.0081	0.0136	0.0082	0.0116	0.0144	0.0079
Ppp6r1	gene	69190856	69217598	+	GeneID:361502	protei	69189356	69191356	101	0.007	0.0083	0.0086	0.0069	0.0097	0.0112	0.0106	0.0085	0.0075	0.0097	0.0124	0.0062	0.0154	0.0101	0.0084	0.0046	0.0087	0.0095	0.0063	0.0066	0.0074	0.0072	0.0054	0.0055	0.0089	0.0066	0.0094	0.0078	0.0101	0.0091	0.0098	0.0057	0.0149	0.0053	0.0053	0.0052	0.0077	0.0093	0.0048	0.0088
Ppp1r12c	gene	69320240	69343200	+	GeneID:499076	protei	69318740	69320740	33	0.0207	0.0056	0.0122	0.0065	0.0132	0.0023	0.0195	0.0188	0.0095	0.0181	0.0115	0.0139	0.0131	0.0074	0.0034	0.006	0.0136	0.0059	0.0058	0.0031	0.0056	0.0189	0.0106	0	0.0043	0.0082	0.0065	0.0162	0.0123	0	0.0079	0.0061	0.0074	0.005	0.0083	0.0035	0.0114	0.0083	0.0045	0.007
Rdh13	gene	69373014	69401454	+	GeneID:361504	retino	69371514	69373514	56	0.008	0.0148	0.0049	0.0169	0.0074	0.0092	0.0094	0.0068	0.0069	0.0136	0.0121	0.0104	0.0145	0.0098	0.0079	0.0088	0.0142	0.0081	0.013	0.0118	0.0136	0.0093	0.0112	0.0086	0.0088	0.0083	0.0064	0.005	0.0066	0.0107	0.0101	0.0071	0.0102	0.0131	0.0095	0.0141	0.0098	0.0138	0.0101	0.0093
Leng9	gene	70039099	70041559	+	GeneID:100912286	leukocyt	70037599	70039599	13	0.1806	0.0955	0.0828	0.1035	0.0809	0.1057	0.0992	0.0672	0.0615	0.1305	0.0837	0.0881	0.2	0.0836	0.087	0.1835	0.142	0.1903	0.1084	0.2368	0.1195	0.0942	0.1319	0.1115	0.1397	0.1526	0.1483	0.1235	0.2081	0.1425	0.0946	0.1443	0.1671	0.0858	0.1175	0.0945	0.1375	0.1067	0.1238	0.0965
Leng8	gene	70040785	70052662	-	GeneID:361506	leukocyt	70052162	70054162	102	0.0076	0.0058	0.0089	0.003	0.0097	0.0106	0.006	0.0123	0.0061	0.0092	0.0115	0.0085	0.0059	0.0108	0.0104	0.0049	0.011	0.0056	0.0064	0.0101	0.0066	0.0093	0.011	0.0079	0.0102	0.0068	0.0155	0.0048	0.0073	0.0084	0.011	0.0051	0.0099	0.0096	0.005	0.0062	0.007	0.0094	0.007	0.0078
Ttyh1	gene	70053312	70071872	-	GeneID:292597	tweet	70071372	70073372	17	0.0151	0.0181	0.0147	0.0258	0.0444	0.0126	0.0158	0.0513	0.0237	0.0379	0.0125	0.0325	0.0219	0.0242	0.0348	0.0044	0.0036	0.0316	0.0304	0.0295	0.0224	0.0052	0.0128	0.0069	0.0186	0.019	0.0334	0.0234	0.0245	0.0102	0.0185	0.0264	0.0377	0.0069	0.0128	0.0199	0.0165	0.0165	0.0091	0.0226
Nlrp4b-ps2	gene	71010902	71056467	+	GeneID:100361673	NL	71009402	71011402	5	0.2268	0.2298	0.27	0.2288	0.2102	0.2402	0.2652	0.2586	0.322	0.2582	0.292	0.2478	0.1817	0.3418	0.171	0.2434	0.2822	0.4014	0.3474	0.337	0.1894	0.3428	0.278	0.2158	0.3444	0.2268	0.8	0.3124	0.3352	0.2	0.2688	0.2286	0.3818	0.1646	0.236	0.1876	0.3158	0.251	0.2238	0.2092
Sbk1-ps1	gene	72054843	72057618	+	GeneID:120099576	SH	72053343	72055343	28	0.0648	0.0312	0.0813	0.0686	0.0445	0.0585	0.0365	0.0843	0.0964	0.0468	0.0329	0.0579	0.0815	0.0615	0.0587	0.0452	0.0209	0.0315	0.0366	0.0314	0.0361	0.0323	0.03	0.0349	0.0234	0.0339	0.0292	0.0229	0.0392	0.066	0.0277	0.0471	0.046	0.032	0.0405	0.0574	0.0367	0.0487	0.0563	0.0223
Zfp551	gene	72543815	72554060	-	GeneID:682964	zin	72553560	72555560	16	0.0438	0.0119	0.0409	0.0471	0.0249	0.0212	0.0282	0.0117	0.0444	0.0616	0.0419	0.0363	0.0052	0.0372	0.0195	0.0168	0.0052	0.0224	0.0218	0.0071	0.0064	0.0066	0.0094	0.0202	0.017	0.0194	0	0.0081	0.0166	0.0321	0.026	0.0166	0.0078	0.0142	0.0181	0.0142	0.0392	0.0141	0.0159	0.0174
Vom1r-ps62	gene	72851264	72852372	-	GeneID:100312730	vomeronasa	72851872	72853872	5	0.5638	0.575	0.6254	0.4332	0.5984	0.5744	0.481	0.6092	0.5276	0.6424	0.5384	0.5308	0.595		0.5284	0.6384	0.6772	0.5532	0.653	0.7564	0.6114	0.504	0.6126	0.6168	0.5916	0.603	0.6666	0.6068	0.593	0.525	0.4666	0.6016	0.66	0.5668	0.562	0.6468	0.6454	0.5204	0.6064	0.425
Zfp606	gene	72981920	73022423	+	GeneID:292610	zin	72980420	72982420	31	0.0117	0.0096	0.0108	0.0186	0.0105	0.0161	0.0089	0.0191	0.0189	0.0199	0.0105	0.0055	0.0063	0.0221	0.0065	0.0105	0.0149	0.0221	0.0191	0.0186	0.0184	0.0069	0.0141	0.0088	0.0096	0.0124	0.0137	0.0168	0.0103	0.0189	0.0122	0.0077	0	0.0086	0.0118	0.0153	0.0131	0.0034	0.0069	0.007
Zfp329	gene	73403067	73498349	-	GeneID:308361	zin	73497849	73499849	20	0.0124	0.0172	0.0111	0.016	0.0055	0.0082	0.0093	0.0188	0.0108	0.0266	0.0069	0.0071	0.0274	0.0034	0.0202	0.0133	0.0118	0.0143	0.0139	0.0114	0.0226	0.0106	0.0156	0.0085	0.0119	0.0173	0.0141	0.0084	0.0192	0.0159	0.0074	0.0078	0.0286	0.0104	0.0116	0.0342	0.0043	0.0206	0.002	0.0174
Znf8	gene	73498526	73511929	+	GeneID:120099766	zin	73497026	73499026	20	0.0124	0.0172	0.0111	0.016	0.0055	0.0082	0.0093	0.0188	0.0108	0.0266	0.0069	0.0071	0.0274	0.0034	0.0202	0.0133	0.0118	0.0143	0.0139	0.0114	0.0226	0.0106	0.0156	0.0085	0.0119	0.0173	0.0141	0.0084	0.0192	0.0159	0.0074	0.0078	0.0286	0.0104	0.0116	0.0342	0.0043	0.0206	0.002	0.0174
Zscan22	gene	73516328	73527766	+	GeneID:102553002	zin	73514828	73516828	11	0.0091	0.0152	0	0.0075	0.0109	0.013	0.0131	0.0083	0.0122	0.0155	0.0106	0	0	0.015	0.0227	0.0058	0.0061	0.0041	0.0101	0.0075	0.0054	0.0051	0.0061	0	0.0148	0.0161	0.0171	0.0065	0.0174	0.0031	0	0.0044	0	0.0113	0.0064	0.0025	0.0129	0.0187	0.0076	0.0182
Rps5	gene	73538776	73543073	+	GeneID:25538	ribosoma	73537276	73539276	48	0.0128	0.0115	0.0112	0.0097	0.0104	0.0084	0.0133	0.0173	0.0099	0.0094	0.0177	0.0129	0.0088	0.0047	0.0108	0.0069	0.0084	0.0136	0.0113	0.0107	0.0117	0.0102	0.0096	0.0082	0.0105	0.0128	0.0098	0.0105	0.007	0.0098	0.0121	0.0088	0.0161	0.0059	0.0104	0.0112	0.0135	0.0138	0.0069	0.011
Rnf225	gene	73543598	73546269	+	GeneID:502300	rin	73542098	73544098	8	0.658	0.6296	0.6369	0.5699	0.5735	0.6749	0.6454	0.5838	0.5854	0.6404	0.7312	0.6554	0.6366	0.7155	0.6699	0.6108	0.5252	0.5748	0.548	0.7018	0.649	0.2975	0.5975	0.5949	0.6191	0.4919	0.5214	0.6306	0.6406	0.376	0.5412	0.4375	0.6012	0.5185	0.5248	0.5115	0.6086	0.4324	0.4804	0.4657
Zfp324	gene	73591411	73600601	+	GeneID:365192	zin	73589911	73591911	38	0.0093	0.0061	0.0058	0.0089	0.0126	0.0058	0.0063	0.0062	0.0092	0.0069	0.0154	0.0091	0.0078	0.0052	0.0086	0.0108	0.0086	0.0058	0.0083	0.0081	0.0058	0.014	0.0105	0.0068	0.0107	0.0074	0.011	0.005	0.0053	0.0079	0.0112	0.004	0.0072	0.0049	0.0092	0.0057	0.0106	0.0121	0.0028	0.0079
Zbtb45	gene	73634895	73639802	-	GeneID:308366	zin	73639302	73641302	49	0.0093	0.0051	0.0092	0.0114	0.0051	0.0105	0.0056	0.0088	0.0071	0.0031	0.0075	0.0124	0.0065	0.0098	0.0142	0.0037	0.0102	0.0052	0.0121	0.006	0.0094	0.0077	0.0144	0.0055	0.0073	0.0071	0.006	0.0063	0.0066	0.0064	0.0098	0.0026	0.0037	0.0089	0.0048	0.0081	0.0086	0.011	0.0047	0.012
Trim28	gene	73652441	73659388	+	GeneID:116698	tripartit	73650941	73652941	27	0.0053	0.0067	0.0159	0	0.0031	0.0109	0.0132	0.0105	0	0.0061	0.0046	0.0148	0	0.0093	0.0139	0.0023	0.005	0.0053	0.0211	0.0089	0.0064	0.0083	0.0031	0.0022	0.0127	0.0022	0.0099	0.0039	0.0061	0.0046	0.0053	0.0051	0	0.0089	0.0071	0.0041	0.0044	0.0021	0	0.0123
Chmp2a	gene	73660045	73662894	-	GeneID:365191	charge	73662394	73664394	23	0.0088	0.0095	0.0043	0.0097	0.011	0.0118	0.0045	0.0027	0.0047	0.018	0.0096	0.016	0.0057	0.0029	0.0113	0.0028	0.016	0.0065	0.0078	0.0146	0.0096	0.0043	0.0191	0.0102	0.0092	0.0068	0.0091	0.013	0.0103	0.004	0.0061	0.0013	0.0124	0.0073	0.006	0.0048	0.0115	0.012	0.0083	0.0107
Ube2m	gene	73662576	73666113	-	GeneID:361509	ubiquitin-conjugatin	73665613	73667613	97	0.0091	0.0128	0.0094	0.0141	0.011	0.0096	0.009	0.0072	0.0039	0.0094	0.0153	0.0092	0.0107	0.0091	0.0111	0.007	0.0112	0.0111	0.0122	0.0096	0.0079	0.0116	0.0065	0.0047	0.008	0.0074	0.0072	0.0064	0.0084	0.0071	0.0071	0.0045	0.0118	0.0108	0.0044	0.0097	0.0068	0.0059	0.0056	0.0115
Mzf1	gene	73670522	73682885	-	GeneID:361508	myeloi	73682385	73684385	12	0.0426	0.0203	0.0064	0.0078	0.0098	0.008	0.0193	0.0352	0.0256	0.0231	0.0051	0.0061	0	0.0098	0.0177	0.0102	0.0126	0.0172	0.0101	0.0127	0.0101	0.0081	0.013	0.0095	0.0098	0.015	0.0048	0.0064	0.0092	0.0166	0.0019	0.005	0.0264	0.0197	0.0124	0.0147	0.0085	0.0051	0.0162	0.0108
RGD1564801	gene	74017248	74019633	-	GeneID:499084	simila	74019133	74021133	30	0.1915	0.2097	0.3488	0.2541	0.3177	0.1671	0.2783	0.2637	0.2713	0.3482	0.2623	0.2223	0.2727	0.1599	0.2659	0.4998	0.4703	0.3965	0.3818	0.4417	0.5058	0.3456	0.436	0.4224	0.4832	0.318	0.3405	0.4157	0.4639	0.4488	0.4629	0.2768	0.3663	0.2793	0.3284	0.3875	0.2646	0.336	0.3277	0.396
Zswim9	gene	74144818	74165804	-	GeneID:308381	zin	74165304	74167304	38	0.0085	0.0069	0.0051	0.0181	0.0131	0.008	0.0186	0.0105	0.0043	0.0147	0.0112	0.0102	0.0058	0.0148	0.0123	0.0136	0.0175	0.0139	0.0266	0.0112	0.0101	0.0095	0.0102	0.007	0.0163	0.0184	0.0182	0.008	0.0202	0.0156	0.0122	0.0047	0.0028	0.0112	0.0125	0.0092	0.0094	0.0139	0.0156	0.0069
Lig1	gene	74165688	74204400	+	GeneID:81513	DN	74164188	74166188	38	0.0085	0.0069	0.0051	0.0181	0.0131	0.008	0.0186	0.0105	0.0043	0.0147	0.0112	0.0102	0.0058	0.0148	0.0123	0.0136	0.0175	0.0139	0.0266	0.0112	0.0101	0.0095	0.0102	0.007	0.0163	0.0184	0.0182	0.008	0.0202	0.0156	0.0122	0.0047	0.0028	0.0112	0.0125	0.0092	0.0094	0.0139	0.0156	0.0069
Nop53	gene	76629084	76636902	-	GeneID:292624	NOP5	76636402	76638402	7	0.0244	0.0116	0.5	0.0076	0.0064	0.011	0.043	0	0.0071	0.0156	0.0097	0.008	0.0076	0	0.0084	0.0106	0.0049	0.0044	0.0076	0.0101	0.0084	0.018	0	0	0.0063	0.0159	0.0096	0.0217	0.0046	0.0134	0.0064	0.0151	0.021	0.0061	0.0036	0.0061	0.0171	0.0124	0.0134	0.0147
Bicra	gene	76661897	76736146	-	GeneID:292622	BRD	76735646	76737646	43	0.0116	0.0171	0.0045	0.0171	0.0115	0.0091	0.0085	0.0049	0.0214	0.0127	0.0055	0.0086	0.016	0.0129	0.0078	0.013	0.0133	0.0073	0.0053	0.0119	0.0145	0.0082	0.011	0.0053	0.0093	0.0079	0.0128	0.0105	0.0124	0.0072	0.0031	0.0081	0.009	0.0091	0.0057	0.0124	0.0077	0.0141	0.001	0.0089
Zfp541	gene	76750236	76786567	+	GeneID:308108	zin	76748736	76750736	26	0.3351	0.3069	0.4048	0.3013	0.2913	0.2885	0.2957	0.2979	0.2553	0.3492	0.2925	0.3137	0.3557	0.2648	0.2414	0.3835	0.4944	0.4324	0.2405	0.3365	0.347	0.3077	0.3657	0.3652	0.3891	0.2977	0.3556	0.3377	0.301	0.2797	0.3038	0.2972	0.332	0.3372	0.3037	0.3741	0.2883	0.2517	0.2885	0.3925
Napa	gene	76787036	76805869	+	GeneID:140673	NS	76785536	76787536	53	0.0145	0.0138	0.0081	0.0085	0.0118	0.0126	0.0097	0.0129	0.008	0.0099	0.0139	0.0089	0.0062	0.0119	0.0074	0.0097	0.0068	0.0104	0.0064	0.0108	0.0093	0.0076	0.0133	0.0037	0.0085	0.0081	0.005	0.0066	0.0148	0.0116	0.0177	0.0076	0.0111	0.0125	0.0058	0.0091	0.0063	0.0082	0.0115	0.01
Dhx34	gene	76880867	76905148	-	GeneID:684903	DExH-bo	76904648	76906648	43	0.0084	0.0072	0.0094	0.0101	0.0059	0.0085	0.0137	0.0108	0.0067	0.0082	0.0072	0.012	0.0036	0.004	0.0074	0.0053	0.0064	0.0058	0.0072	0.0068	0.0058	0.0068	0.0074	0.0066	0.0106	0.0099	0.0078	0.0043	0.0057	0.0063	0.0148	0.0135	0.0156	0.0102	0.0126	0.0032	0.006	0.0053	0.0044	0.0064
Inafm1	gene	76976808	76978292	-	GeneID:100192314	InaF-moti	76977792	76979792	33	0.1785	0.1228	0.2309	0.1792	0.1422	0.1043	0.1309	0.1686	0.1442	0.1436	0.1197	0.1208	0.1619	0.1024	0.1467	0.1154	0.0643	0.0913	0.0654	0.0641	0.0857	0.0594	0.0652	0.0921	0.0737	0.0846	0.0753	0.0745	0.0979	0.1563	0.111	0.0833	0.1402	0.152	0.0862	0.1005	0.1268	0.1042	0.0959	0.137
Ccdc9	gene	76978312	76991673	-	GeneID:684934	coiled-coi	76991173	76993173	30	0.0094	0.0153	0.037	0.0077	0.0052	0.0106	0.0091	0.0076	0.013	0.0016	0.0156	0.0102	0.015	0.0097	0.0095	0.0116	0.008	0.0084	0.0069	0.0081	0.0178	0.0059	0.0016	0.0066	0.0213	0.0122	0.0048	0.0093	0.0078	0.0256	0.0089	0.011	0.011	0.0075	0.0075	0.0103	0.0095	0.0122	0.0073	0.0165
Sae1	gene	77030961	77086937	-	GeneID:308384	SUMO	77086437	77088437	28	0.0068	0.0127	0.0158	0.0064	0.0125	0.0064	0.0034	0.0157	0.0038	0.0189	0.0117	0.0181	0.003	0.0041	0.0086	0.0087	0.0109	0.0084	0.0107	0.0149	0.005	0.0144	0.008	0.0036	0.0082	0.0106	0.0078	0.0059	0.0088	0.0085	0.0098	0.0082	0.0081	0.0093	0.006	0.0099	0.006	0.0102	0.0062	0.0129
Ftl1-ps12	gene	77086896	77095834	+	GeneID:120098274	ferriti	77085396	77087396	28	0.0068	0.0127	0.0158	0.0064	0.0125	0.0064	0.0034	0.0157	0.0038	0.0189	0.0117	0.0181	0.003	0.0041	0.0086	0.0087	0.0109	0.0084	0.0107	0.0149	0.005	0.0144	0.008	0.0036	0.0082	0.0106	0.0078	0.0059	0.0088	0.0085	0.0098	0.0082	0.0081	0.0093	0.006	0.0099	0.006	0.0102	0.0062	0.0129
Zc3h4	gene	77106309	77143827	+	GeneID:678741	zin	77104809	77106809	36	0.0083	0.0056	0.0046	0.0056	0.004	0.0178	0.008	0.0044	0.0065	0.0083	0.0073	0.0149	0.0119	0.0099	0.0134	0.0055	0.0101	0.0068	0.0066	0.0078	0.0098	0.0121	0.0056	0.006	0.0094	0.01	0.01	0.0045	0.0139	0.009	0.0124	0.009	0.0065	0.0035	0.0061	0.006	0.0131	0.0087	0.0044	0.0087
Tmem160	gene	77164448	77167156	+	GeneID:292654	transmembran	77162948	77164948	84	0.0215	0.0232	0.0279	0.0278	0.0293	0.0316	0.0305	0.0313	0.0265	0.0283	0.0214	0.027	0.036	0.0376	0.0293	0.0296	0.0305	0.0309	0.0252	0.0309	0.0288	0.0335	0.0238	0.0234	0.0298	0.0303	0.0333	0.0271	0.0292	0.0213	0.0192	0.0162	0.0277	0.0266	0.0254	0.021	0.0345	0.0228	0.0215	0.0165
Arhgap35	gene	77202436	77319298	-	GeneID:306400	Rh	77318798	77320798	21	0.0296	0.0228	0.0167	0.0076	0.0163	0.0222	0.0187	0.0226	0.0195	0.0331	0.0192	0.0196	0.0162	0.014	0.0168	0.012	0.0278	0.0098	0.0221	0.0262	0.0124	0.0226	0.0074	0.0187	0.016	0.024	0.029	0.0096	0.0155	0.0123	0.0185	0.0111	0.0161	0.0211	0.0215	0.0181	0.024	0.0159	0.0182	0.011
Ceacam9	gene	77405619	77410154	+	GeneID:116711	CE	77404119	77406119	9	0.3424	0.4338	0.47	0.4398	0.3727	0.4603	0.4167	0.4262	0.4206	0.4268	0.2836	0.4153	0.3746	0.3234	0.383	0.5643	0.587	0.447	0.574	0.669	0.7067	0.6785	0.6053	0.5413	0.4427	0.6214	0.3375	0.5389	0.6157	0.2183	0.1919	0.2862	0.2701	0.2106	0.2033	0.2163	0.2942	0.1907	0.2289	0.1632
Ap2s1	gene	77417496	77428903	+	GeneID:65046	adapto	77415996	77417996	35	0.0193	0.0094	0.0171	0.0137	0.015	0.0142	0.0065	0.0115	0.0125	0.0233	0.0144	0.0079	0.0183	0.0139	0.0104	0.0105	0.0135	0.0113	0.009	0.0172	0.0177	0.0127	0.0104	0.0083	0.0179	0.0259	0.0167	0.0072	0.0185	0.007	0.0131	0.0151	0.0118	0.0141	0.0118	0.0144	0.0146	0.0189	0.0074	0.0103
Slc1a5	gene	77456849	77470952	+	GeneID:292657	solut	77455349	77457349	29	0.0125	0.0453	0	0.0214	0.0059	0.0055	0.0072	0.0078	0.0071	0.0109	0.0089	0.019	0.0182	0.0162	0.0104	0.0199	0.0249	0.0516	0.0333	0.0205	0.0139	0.0086	0.0271	0.0154	0.0158	0.034	0.0388	0.0158	0.0301	0.0061	0.0086	0.0086	0.0102	0.0118	0.0059	0.0067	0.0056	0.0132	0.0127	0.004
Fkrp	gene	77479641	77486954	-	GeneID:308390	fukuti	77486454	77488454	52	0.0168	0.0118	0.0079	0.0045	0.0138	0.0104	0.0094	0.0053	0.0119	0.0075	0.0066	0.0056	0.0049	0.0097	0.011	0.0094	0.0042	0.0057	0.0077	0.0152	0.0054	0.0138	0.0057	0.0031	0.0105	0.0089	0.0065	0.0078	0.0065	0.0087	0.0073	0.0051	0.0123	0.0117	0.0075	0.0118	0.0098	0.0137	0.0041	0.0046
Strn4	gene	77482267	77511862	+	GeneID:308392	striati	77480767	77482767	18	0.3917	0.4131	0.7749	0.5514	0.3489	0.4204	0.4794	0.5557	0.4904	0.4477	0.3448	0.4256	0.2612	0.3869	0.4597	0.1508	0.0764	0.2414	0.0983	0.2783	0.2154	0.0967	0.2031	0.1552	0.0944	0.2309	0.1643	0.194	0.2911	0.405	0.3699	0.3873	0.533	0.4548	0.3649	0.3658	0.412	0.3299	0.3497	0.3239
Prkd2	gene	77513625	77542386	+	GeneID:292658	protei	77512125	77514125	5	0	0.0222	0.0572	0	0.0358	0.0124	0.0142	0.0166	0.0546	0.0154	0	0	0.0364		0	0.019	0.02	0.0404	0.0154	0.0534	0.0154	0.02	0	0.0118	0	0.0308	0	0.009	0.0096	0	0.0462	0.0134	0.0332	0.026	0.02	0.0354	0.0222	0.039	0.0236	0
Dact3	gene	77546900	77558631	+	GeneID:499088	dishevelled-bindin	77545400	77547400	50	0.0127	0.0071	0.0025	0.0089	0.0148	0.0144	0.0113	0.0096	0.008	0.0168	0.0099	0.0171	0.0091	0.0074	0.0082	0.007	0.0079	0.0104	0.0078	0.0094	0.0117	0.0114	0.0185	0.005	0.0032	0.0085	0.0081	0.0089	0.009	0.0084	0.0041	0.0064	0.0101	0.0059	0.0081	0.0066	0.0112	0.0104	0.011	0.0105
Gng8	gene	77564512	77568371	+	GeneID:245986		77563012	77565012	16	0.0385	0.0357	0	0.0656	0.0381	0.0074	0.0102	0.0384	0.0096	0.0366	0.0126	0.0481	0.0624	0.0522	0.0296	0.021	0.0171	0.0464	0.0199	0.0194	0.0281	0.0051	0.0293	0.0121	0.0215	0.0613	0.0603	0.0635	0.0057	0.0406	0.0101	0.0031	0.0333	0.0074	0.0102	0.0069	0.0144	0.0242	0.0044	0.0076
Calm3	gene	77590668	77597776	-	GeneID:24244	calmoduli	77597276	77599276	100	0.0097	0.0101	0.0026	0.0102	0.0082	0.0086	0.0073	0.0074	0.01	0.0118	0.0054	0.0113	0.0046	0.0077	0.0091	0.0073	0.0107	0.0086	0.0078	0.0125	0.0107	0.0089	0.0075	0.0064	0.0071	0.0066	0.0058	0.0075	0.0135	0.0065	0.0142	0.0041	0.0083	0.0099	0.0105	0.0066	0.0117	0.0111	0.0075	0.0081
LOC120099771	gene	77666921	77668985	-	GeneID:120099771	uncharacterize	77668485	77670485	14	0.045	0.0264	0.0405	0.0285	0.0502	0.0169	0.0339	0.0313	0.0159	0.0216	0.046	0.0199	0.0166	0.0644	0.0581	0.0146	0.006	0.0135	0.0044	0.0175	0.0124	0.0113	0.0099	0.0088	0.0116	0.0068	0	0.0106	0.0095	0.0883	0.0544	0.0544	0.0857	0.0344	0.0196	0.0389	0.0487	0.0149	0.0385	0.0503
Pnma8c	gene	77669062	77671517	+	GeneID:120099770	PNM	77667562	77669562	14	0.045	0.0264	0.0405	0.0285	0.0502	0.0169	0.0339	0.0313	0.0159	0.0216	0.046	0.0199	0.0166	0.0644	0.0581	0.0146	0.006	0.0135	0.0044	0.0175	0.0124	0.0113	0.0099	0.0088	0.0116	0.0068	0	0.0106	0.0095	0.0883	0.0544	0.0544	0.0857	0.0344	0.0196	0.0389	0.0487	0.0149	0.0385	0.0503
Ppp5c	gene	77690203	77714507	-	GeneID:65179	protei	77714007	77716007	12	0.0063	0.0241	0.028	0.0166	0.0082	0.0125	0.0239	0.0276	0.0268	0.0157	0.002	0.0277	0.035	0.0208	0.0082	0.0252	0.0182	0.0214	0.0195	0.0159	0.0404	0.0218	0.0402	0.011	0.011	0.0262	0.0102	0.0093	0.0181	0.023	0.0172	0.0228	0.0189	0.011	0.0235	0.0187	0.0294	0.0176	0.015	0.0201
LOC120099776	gene	78522285	78530274	+	GeneID:120099776	uncharacterize	78520785	78522785	6	0.264	0.3438	0.2523	0.2755	0.2992	0.2472	0.3753	0.1083	0.2303	0.5322	0.2985	0.264	0.25	0.2012	0.254	0.2352	0.1673	0.131	0.297	0.202	0.2328	0.165	0.2492	0.1448	0.1815	0.1535	0.1903	0.1948	0.3345	0.2007	0.1533	0.165	0.1445	0.2523	0.1777	0.1812	0.1148	0.1662	0.2495	0.2522
Ccdc61	gene	78537494	78557686	-	GeneID:292680	coiled-coi	78557186	78559186	55	0.0037	0.0132	0	0.0088	0.0057	0.0052	0.0105	0.0127	0.0123	0.0145	0.009	0.014	0.0139	0.0075	0.0053	0.0047	0.0081	0.0072	0.0087	0.0103	0.0107	0.009	0.0132	0.01	0.0038	0.0032	0.0072	0.0059	0.0047	0.0085	0.0077	0.0029	0.013	0.0074	0.0059	0.0084	0.0123	0.0081	0.0089	0.0086
Nova2	gene	78572253	78613703	+	GeneID:292681	NOV	78570753	78572753	16	0.0227	0.0161	0.0291	0.0282	0.029	0.0247	0.015	0.0261	0.0117	0.0351	0.0275	0.0151	0.0062	0.0118	0.0241	0.0268	0.024	0.0394	0.0352	0.0334	0.021	0.0121	0.0373	0.0101	0.0242	0.0339	0.0122	0.0171	0.0061	0.0217	0.0071	0.0138	0.0101	0.0266	0.0101	0.0207	0.0164	0.0192	0.0156	0.0236
Mypop	gene	78639699	78650555	+	GeneID:499090	Myb-relate	78638199	78640199	33	0.0215	0.0162	0.0167	0.013	0.0253	0.0159	0.0192	0.0101	0.008	0.0119	0.0165	0.017	0.0258	0.0102	0.0184	0.0102	0.0115	0.0105	0.0049	0.0129	0.011	0.0142	0.0175	0.0096	0.0067	0.01	0.0111	0.0079	0.0122	0.0161	0.019	0.0127	0.0161	0.0146	0.0167	0.0135	0.0119	0.0136	0.014	0.0129
Irf2bp1	gene	78652736	78655437	+	GeneID:308404	interfero	78651236	78653236	26	0.0184	0.0096	0.0172	0.0075	0.0027	0.0127	0.003	0.0065	0.0093	0.0081	0.0064	0.013	0.0032	0.007	0.0133	0.0083	0.0072	0.0165	0.011	0.0178	0.006	0.0105	0.0058	0.0088	0.0085	0.009	0.0167	0.0059	0.0027	0.0085	0.0014	0.0043	0	0.0049	0.0031	0.006	0.0035	0.0062	0.0085	0.0064
Foxa3	gene	78662067	78672321	-	GeneID:25100	forkhea	78671821	78673821	86	0.0125	0.0191	0.0114	0.0178	0.0108	0.005	0.0193	0.0095	0.0124	0.0133	0.0136	0.0181	0.007	0.0077	0.0129	0.0089	0.0121	0.0165	0.0104	0.0113	0.0143	0.0149	0.0147	0.0069	0.0106	0.0185	0.0154	0.0113	0.0151	0.0113	0.0113	0.0113	0.0065	0.0123	0.0088	0.015	0.0147	0.0085	0.01	0.0071
Sympk	gene	78672372	78700684	+	GeneID:292683	sympleki	78670872	78672872	119	0.0178	0.0295	0.013	0.0204	0.0137	0.0101	0.0206	0.0154	0.0191	0.0165	0.0165	0.0193	0.0143	0.0145	0.0175	0.0116	0.0145	0.0203	0.0147	0.0122	0.0166	0.0165	0.0134	0.0072	0.0138	0.02	0.0192	0.0147	0.0149	0.0131	0.0117	0.0142	0.0066	0.0137	0.0098	0.0157	0.014	0.0094	0.0104	0.01
Rsph6a	gene	78700801	78720444	+	GeneID:292684	radia	78699301	78701301	31	0.6187	0.6779	0.6884	0.7033	0.6729	0.6743	0.688	0.6804	0.6788	0.6416	0.6308	0.6204	0.6915	0.638	0.7058	0.6754	0.6	0.6664	0.5898	0.69	0.6625	0.6339	0.6802	0.6534	0.5944	0.6501	0.5529	0.6172	0.6554	0.5763	0.5962	0.5846	0.601	0.6054	0.5857	0.5573	0.6604	0.5621	0.5888	0.4825
LOC108349062	gene	78712408	78722549	-	GeneID:108349062	uncharacterize	78722049	78724049	77	0.0117	0.0132	0.0073	0.0115	0.0116	0.0243	0.0086	0.0084	0.0174	0.0101	0.014	0.0106	0.0065	0.0108	0.015	0.0062	0.0162	0.0088	0.0155	0.0106	0.0141	0.0101	0.0092	0.0068	0.0127	0.0105	0.0118	0.0083	0.0081	0.0093	0.0105	0.0039	0.0084	0.0072	0.0102	0.0092	0.0106	0.0113	0.0076	0.0154
Dmwd	gene	78722436	78729224	+	GeneID:680252	DM	78720936	78722936	69	0.0104	0.0147	0.0083	0.0114	0.0121	0.0252	0.0073	0.0094	0.0179	0.0085	0.0135	0.0119	0.0073	0.0121	0.0157	0.0069	0.0174	0.0098	0.0141	0.0112	0.015	0.01	0.0087	0.0076	0.0134	0.0109	0.011	0.0082	0.0091	0.0087	0.0098	0.0043	0.0066	0.0065	0.0096	0.0092	0.0106	0.0118	0.0075	0.0166
Six5	gene	78740812	78745890	+	GeneID:308406	SI	78739312	78741312	54	0.0135	0.0103	0.027	0.0135	0.0072	0.0107	0.0088	0.0054	0.009	0.0099	0.0107	0.0115	0.0134	0.0041	0.0068	0.0204	0.0117	0.0183	0.0119	0.0237	0.0211	0.0054	0.016	0.0115	0.0205	0.0212	0.0147	0.0112	0.0149	0.0044	0.0047	0.0156	0.0178	0.0096	0.0065	0.0124	0.0112	0.0086	0.0108	0.0154
Fbxo46	gene	78770059	78786582	+	GeneID:292686	F-bo	78768559	78770559	19	0.0175	0.0224	0.0134	0.0227	0.0106	0.0125	0.0147	0.0116	0.0122	0.0176	0.0104	0.0239	0.0091	0.0158	0.016	0.009	0.0044	0.0121	0.0025	0.0244	0.0162	0.0094	0.0152	0.0074	0.0142	0.0079	0.0075	0.0158	0.0235	0.0139	0.0078	0.0034	0.0098	0.0119	0.006	0.0183	0.0245	0.0049	0.0086	0.0049
Qpctl	gene	78786730	78797956	-	GeneID:292687	glutaminyl-peptid	78797456	78799456	41	0.0107	0.0082	0.0141	0.0197	0.0072	0.0059	0.0087	0.0069	0.0079	0.0105	0.0024	0.0158	0.0059	0.0104	0.0095	0.0079	0.0065	0.012	0.0031	0.0121	0.014	0.0093	0.0103	0.0131	0.0117	0.0062	0.0119	0.0085	0.0057	0.0091	0.0102	0.0058	0.0077	0.0035	0.0048	0.0063	0.0075	0.0066	0.0054	0.0116
Snrpd2	gene	78798377	78801227	+	GeneID:680309	smal	78796877	78798877	41	0.0107	0.0082	0.0141	0.0197	0.0072	0.0059	0.0087	0.0069	0.0079	0.0105	0.0024	0.0158	0.0059	0.0104	0.0095	0.0079	0.0065	0.012	0.0031	0.0121	0.014	0.0093	0.0103	0.0131	0.0117	0.0062	0.0119	0.0085	0.0057	0.0091	0.0102	0.0058	0.0077	0.0035	0.0048	0.0063	0.0075	0.0066	0.0054	0.0116
Eml2	gene	78827595	78859342	+	GeneID:192360	EMA	78826095	78828095	6	0.0908	0.0118	0.0667	0.0557	0.0427	0.0365	0.1037	0.0667	0.0308	0.0622	0.043	0	0.0238	0.0455	0.0835	0.0177	0.0303	0.0083	0.0485	0.007	0.0302	0.0367	0.0317	0.0067	0.0185	0.007	0.0455	0.0668	0	0.0497	0.0623	0.0747		0.0223	0.0452	0.0543	0.0833	0.048	0.0152	0.0433
Mir330	gene	78833178	78833274	+	GeneID:100313974	RGD:2325620	78831678	78833678	20	0.0191	0.0245	0.0143	0.0233	0.0324	0.0183	0.0111	0.0116	0.0203	0.0128	0.0112	0.0158	0.0178	0.0092	0.0094	0.1716	0.1374	0.1897	0.1488	0.2125	0.1856	0.181	0.1836	0.2422	0.2026	0.1914	0.1708	0.107	0.2283	0.0242	0.0129	0.0241	0.0213	0.0283	0.0179	0.0161	0.018	0.0268	0.0128	0.0079
Gpr4	gene	78865376	78877126	+	GeneID:308408		78863876	78865876	20	0.0091	0.0121	0.0163	0.0194	0.0148	0.0258	0.0088	0.0266	0.0324	0.0231	0.0106	0.0134	0.0174	0.0174	0.0021	0.003	0.0205	0.0104	0.0259	0.0219	0.0178	0.01	0.0068	0.0099	0.0069	0.0156	0.0153	0.0152	0.0098	0.0249	0.0078	0.0312	0	0.0204	0.013	0.0189	0.0176	0.0152	0.0154	0.0149
Vasp	gene	78910009	78925791	-	GeneID:361517	vasodilator-stimulate	78925291	78927291	7	0	0.0143	0.0357	0.0119	0.0089	0	0	0	0.0089	0.011	0	0.015	0	0	0	0	0	0	0.0817	0	0	0.0053	0	0	0	0.0136	0	0	0.0144	0.0096	0.0064	0	0.0286	0	0.0044	0.0061		0.0247	0.0156	0.0169
Ppm1n	gene	78929350	78934435	-	GeneID:292690	protei	78933935	78935935	71	0.0195	0.0213	0.024	0.0261	0.0147	0.0195	0.0206	0.0187	0.0221	0.0174	0.0181	0.0165	0.0159	0.0131	0.0141	0.0086	0.0121	0.0097	0.0179	0.013	0.0126	0.0128	0.0127	0.0075	0.0114	0.0178	0.0166	0.0077	0.0125	0.0109	0.0089	0.01	0.0206	0.0135	0.0067	0.016	0.0124	0.0132	0.0123	0.012
Rtn2	gene	78935056	78948069	+	GeneID:308410	reticulo	78933556	78935556	63	0.02	0.0209	0.0246	0.0284	0.016	0.0199	0.0201	0.0172	0.0231	0.0169	0.0192	0.0177	0.0183	0.0149	0.0129	0.0093	0.013	0.0099	0.0201	0.0121	0.0133	0.0139	0.0102	0.0068	0.0105	0.0171	0.0168	0.0081	0.0133	0.0097	0.01	0.0084	0.0237	0.0125	0.0072	0.0149	0.0132	0.0127	0.0133	0.012
Trnastop-uca	gene	78952601	78952687	+	GeneID:120100503	transfe	78951101	78953101	10	0.0074	0.0219	0	0.0059	0.0184	0.0133	0.0061	0.0122	0.0048	0.0104	0.0029	0.0036	0.0062	0.0255	0.0071	0.0092	0.017	0.0182	0	0.0088	0.0107	0.0178	0	0.0115	0.0098	0.0024	0.0134	0.0164	0	0.007	0.0247	0.0088	0.0136	0.0024	0.0156	0.0153	0.0062	0.0107	0.0232	0.0022
Fosb	gene	78954312	78961492	-	GeneID:100360880	Fos	78960992	78962992	110	0.0205	0.0267	0.0143	0.0258	0.0252	0.0202	0.0247	0.0214	0.0263	0.0294	0.0227	0.0214	0.0224	0.0252	0.0246	0.0211	0.0187	0.0159	0.0211	0.0193	0.0145	0.0188	0.0174	0.02	0.0205	0.0168	0.0114	0.0177	0.0182	0.0153	0.0225	0.0186	0.0146	0.0174	0.0154	0.0216	0.0178	0.024	0.0216	0.0199
LOC103691049	gene	78956178	78957297	+	GeneID:103691049	uncharacterize	78954678	78956678	43	0.0543	0.0596	0.0553	0.0471	0.0434	0.0431	0.068	0.0453	0.0623	0.068	0.0365	0.046	0.0437	0.0409	0.0507	0.0669	0.0282	0.0557	0.0389	0.0413	0.0355	0.0336	0.0339	0.0396	0.0379	0.0702	0.0491	0.0445	0.0497	0.3544	0.247	0.2879	0.3624	0.3047	0.2612	0.2932	0.3697	0.3441	0.2572	0.3248
Ercc1	gene	78971310	79007963	+	GeneID:292673	ERC	78969810	78971810	47	0.0378	0.0276	0.0089	0.0348	0.0279	0.037	0.0223	0.0431	0.0258	0.0317	0.0274	0.0323	0.0256	0.0313	0.0219	0.0182	0.0203	0.0271	0.0132	0.0157	0.0162	0.0191	0.0136	0.0119	0.013	0.0156	0.0161	0.0148	0.0198	0.023	0.0176	0.021	0.0296	0.0176	0.0149	0.0152	0.0283	0.0206	0.0191	0.017
Polr1g	gene	79007490	79010766	-	GeneID:680493	RN	79010266	79012266	18	0.0044	0.0022	0	0.0031	0.0171	0.0099	0.0098	0.0089	0.0065	0.0019	0.0108	0.0077	0.0077	0.0022	0.0069	0.0127	0.0041	0.0038	0.0163	0.0117	0.0102	0.0052	0.0179	0.0034	0.0019	0.0083	0.0149	0.0013	0.0147	0.0061	0.0067	0.0059	0.0095	0.0119	0.0073	0.0109	0.0118	0.0122	0.0102	0.0136
Ppp1r13l	gene	79010997	79030714	+	GeneID:686781	protei	79009497	79011497	18	0.0044	0.0022	0	0.0031	0.0171	0.0099	0.0098	0.0089	0.0065	0.0019	0.0108	0.0077	0.0077	0.0022	0.0069	0.0127	0.0041	0.0038	0.0163	0.0117	0.0102	0.0052	0.0179	0.0034	0.0019	0.0083	0.0149	0.0013	0.0147	0.0061	0.0067	0.0059	0.0095	0.0119	0.0073	0.0109	0.0118	0.0122	0.0102	0.0136
Ercc2	gene	79033342	79047102	+	GeneID:308415	ERC	79031842	79033842	92	0.0065	0.0095	0.0055	0.0113	0.0115	0.0123	0.0118	0.0109	0.0113	0.0137	0.0097	0.0096	0.0133	0.0073	0.0081	0.0094	0.0108	0.0076	0.0155	0.0115	0.0062	0.0103	0.0075	0.0076	0.007	0.012	0.0085	0.0071	0.0111	0.01	0.0093	0.0071	0.0064	0.0068	0.0057	0.0061	0.0109	0.0119	0.0069	0.0079
Mark4	gene	79075353	79108882	-	GeneID:680407	microtubul	79108382	79110382	34	0.0201	0.0146	0.0186	0.0125	0.0114	0.0097	0.0163	0.0182	0.0121	0.0119	0.0186	0.0176	0.0149	0.0085	0.0181	0.0072	0.0144	0.0159	0.0156	0.0109	0.01	0.016	0.0181	0.0095	0.0148	0.0178	0.0159	0.0079	0.0119	0.0081	0.0079	0.0089	0.021	0.0123	0.0144	0.0105	0.017	0.0126	0.014	0.0107
LOC120100211	gene	79111011	79111155	-	GeneID:120100211	U	79110655	79112655	8	0.1724	0.1876	0.1604	0.1481	0.1385	0.161	0.1486	0.1492	0.1555	0.2336	0.1739	0.1508	0.1682	0.1841	0.1292	0.0516	0.1082	0.0694	0.0834	0.0642	0.0632	0.0676	0.0448	0.057	0.0685	0.0524	0.0666	0.0746	0.0881	0.0791	0.0939	0.0966	0.15	0.0944	0.0765	0.1136	0.1306	0.1219	0.091	0.1042
Exoc3l2	gene	79113784	79145359	+	GeneID:686809	exocys	79112284	79114284	8	0.1724	0.1876	0.1604	0.1481	0.1385	0.161	0.1486	0.1492	0.1555	0.2336	0.1739	0.1508	0.1682	0.1841	0.1292	0.0516	0.1082	0.0694	0.0834	0.0642	0.0632	0.0676	0.0448	0.057	0.0685	0.0524	0.0666	0.0746	0.0881	0.0791	0.0939	0.0966	0.15	0.0944	0.0765	0.1136	0.1306	0.1219	0.091	0.1042
Bloc1s3	gene	79155873	79158247	-	GeneID:680476	biogenesi	79157747	79159747	34	0.0105	0.0189	0.0212	0.0089	0.0169	0.0053	0.013	0.0086	0.0136	0.0116	0.0053	0.0135	0.0033	0.0086	0.0165	0.0113	0.0105	0.0101	0.0107	0.0089	0.0109	0.0054	0.0173	0.0033	0.0061	0.011	0.007	0.0113	0.0116	0.0059	0.0096	0.011	0.0167	0.0116	0.011	0.0117	0.0051	0.0143	0.0073	0.0088
Trappc6a	gene	79158587	79165502	+	GeneID:680465	traffickin	79157087	79159087	67	0.0513	0.0409	0.1105	0.0583	0.0555	0.0418	0.0664	0.0486	0.0576	0.0354	0.0486	0.0435	0.031	0.0401	0.0525	0.0142	0.0089	0.0125	0.0146	0.0183	0.0113	0.0099	0.0136	0.0113	0.0122	0.0125	0.0151	0.0091	0.0218	0.0343	0.0132	0.0275	0.0314	0.0275	0.028	0.0232	0.0214	0.0231	0.0225	0.0148
Ppp1r37	gene	79180794	79212612	-	GeneID:308398	protei	79212112	79214112	41	0.0108	0.0036	0	0.0101	0.0089	0.0157	0.0035	0.0092	0.0148	0.0103	0.0105	0.0099	0.0133	0.0015	0.0168	0.0089	0.0073	0.0079	0.0146	0.0089	0.0081	0.0077	0.0095	0.004	0.0053	0.0197	0.0095	0.0036	0.0091	0.0064	0.0105	0.0076	0.0136	0.0032	0.0095	0.008	0.008	0.0103	0.0136	0.0037
Gemin7	gene	79215054	79228769	-	GeneID:499391	ge	79228269	79230269	92	0.0182	0.0072	0.0127	0.0202	0.0179	0.0128	0.0096	0.021	0.0172	0.0126	0.0176	0.0098	0.0143	0.0157	0.0175	0.0108	0.0128	0.0202	0.0118	0.0128	0.0124	0.0152	0.0105	0.0175	0.0149	0.0166	0.0242	0.0094	0.0114	0.0094	0.0099	0.008	0.0183	0.0084	0.0091	0.0094	0.0136	0.0095	0.0115	0.0086
Zfp296	gene	79228649	79231866	+	GeneID:365511	zin	79227149	79229149	92	0.0182	0.0072	0.0127	0.0202	0.0179	0.0128	0.0096	0.021	0.0172	0.0126	0.0176	0.0098	0.0143	0.0157	0.0175	0.0108	0.0128	0.0202	0.0118	0.0128	0.0124	0.0152	0.0105	0.0175	0.0149	0.0166	0.0242	0.0094	0.0114	0.0094	0.0099	0.008	0.0183	0.0084	0.0091	0.0094	0.0136	0.0095	0.0115	0.0086
Clasrp	gene	79232260	79256462	-	GeneID:499390	CLK4-associatin	79255962	79257962	42	0.0089	0.0095	0.0157	0.0109	0.0126	0.0145	0.0126	0.005	0.0144	0.0103	0.0138	0.0135	0.0106	0.0135	0.0058	0.0108	0.0121	0.0127	0.0027	0.0133	0.0109	0.0137	0.0089	0.0073	0.0059	0.0141	0.0126	0.008	0.0145	0.0096	0.0103	0.0061	0.0103	0.0041	0.0048	0.0083	0.0058	0.0114	0.0085	0.0091
Relb	gene	79257738	79285490	-	GeneID:100360982	REL	79284990	79286990	78	0.0105	0.0056	0.0188	0.0057	0.0157	0.0096	0.011	0.0083	0.0129	0.0098	0.0072	0.0128	0.0172	0.0081	0.0156	0.0096	0.0089	0.0125	0.0163	0.0146	0.0103	0.0123	0.0129	0.0087	0.0122	0.0086	0.0095	0.0027	0.0129	0.0146	0.0083	0.0057	0.0052	0.0053	0.0071	0.0087	0.0072	0.0112	0.0109	0.0082
Clptm1	gene	79289478	79321079	-	GeneID:292696	CLPTM	79320579	79322579	23	0.0102	0.0214	0.0144	0.0194	0.0164	0.0242	0.0117	0.0167	0.0263	0.017	0.0181	0.0274	0.0186	0.0075	0.0176	0.0168	0.0084	0.0153	0.0189	0.0163	0.0109	0.0129	0.0072	0.0148	0.0106	0.0049	0.0235	0.0139	0.0233	0.009	0.0098	0.013	0.0199	0.0115	0.0103	0.0054	0.0151	0.0083	0.0207	0.019
Apoe	gene	79353924	79357852	-	GeneID:25728	apolipoprotei	79357352	79359352	29	0.0088	0.0195	0.0158	0.0143	0.0093	0.0406	0.0432	0.0247	0.0179	0.0504	0.0215	0.0042	0.012	0.0343	0.0482	0.0496	0.0128	0.0396	0.0363	0.0223	0.0079	0.0169	0.0237	0.0123	0.0182	0.0244	0.0318	0.0153	0.0275	0.0376	0.0343	0.0169	0.0058	0.0654	0.0205	0.0213	0.0284	0.0146	0.0114	0.0226
Tomm40	gene	79358781	79370882	-	GeneID:308416	translocas	79370382	79372382	50	0.0097	0.0105	0.0144	0.0064	0.0093	0.0086	0.013	0.0084	0.0051	0.0136	0.0098	0.0098	0.0115	0.017	0.0117	0.0093	0.009	0.0132	0.0088	0.0166	0.013	0.0099	0.0186	0.0112	0.0097	0.0088	0.0134	0.0097	0.0116	0.0086	0.0084	0.0033	0.0277	0.0063	0.007	0.0148	0.0093	0.0129	0.0083	0.004
Nectin2	gene	79372123	79407379	-	GeneID:308417	necti	79406879	79408879	97	0.0076	0.0141	0.0059	0.018	0.0128	0.0107	0.0069	0.0156	0.0105	0.0148	0.008	0.0091	0.0112	0.0124	0.0119	0.01	0.0106	0.0112	0.0105	0.012	0.0119	0.0108	0.0155	0.0113	0.0089	0.0175	0.0071	0.0067	0.0065	0.0091	0.0096	0.0081	0.0062	0.0095	0.0088	0.0118	0.0185	0.0135	0.0076	0.0086
Bcam	gene	79415016	79429403	-	GeneID:78958	basa	79428903	79430903	14	0.0044	0.0154	0	0.0096	0.0161	0.0132	0.0042	0.0179	0.0143	0.0215	0.014	0.0096	0.0271	0.0071	0.0092	0.0139	0.0038	0.0156	0.009	0.0086	0.0134	0.0022	0.0072	0.0076	0.0111	0.0056	0.028	0.0072	0.025	0.0172	0.0229	0.0024	0.0065	0.0032	0.0099	0.0057	0.0228	0.0071	0.0122	0.0213
Cblc	gene	79439975	79456755	-	GeneID:292699	Cb	79456255	79458255	53	0.1782	0.1552	0.1937	0.2036	0.1673	0.1438	0.1461	0.1882	0.1533	0.1582	0.1446	0.1538	0.1988	0.2062	0.1798	0.1115	0.0824	0.093	0.0997	0.0853	0.0975	0.071	0.0804	0.0867	0.0835	0.0935	0.0969	0.0868	0.097	0.2047	0.1565	0.1577	0.2019	0.156	0.1426	0.1612	0.2075	0.1654	0.1463	0.1308
Bcl3	gene	79471368	79485908	-	GeneID:680611	BCL3	79485408	79487408	82	0.0182	0.0245	0.0187	0.0152	0.0183	0.0119	0.0131	0.023	0.0191	0.0238	0.0221	0.0176	0.0213	0.0149	0.0193	0.0355	0.0305	0.0378	0.028	0.0346	0.0309	0.0334	0.0279	0.0371	0.0405	0.0512	0.0433	0.0351	0.0352	0.0321	0.0217	0.0215	0.0267	0.0269	0.0216	0.0205	0.0383	0.0148	0.0149	0.0195
Pvr	gene	79561294	79576700	-	GeneID:25066	PV	79576200	79578200	73	0.0191	0.0107	0.0069	0.009	0.0161	0.0101	0.0097	0.0113	0.0166	0.0145	0.0142	0.0125	0.0123	0.0072	0.0164	0.0092	0.0133	0.0132	0.0125	0.0109	0.014	0.0135	0.015	0.0134	0.0121	0.0106	0.0157	0.0147	0.0124	0.0088	0.0156	0.0084	0.0123	0.0115	0.0095	0.0097	0.0103	0.0126	0.0099	0.0103
Zfp180	gene	79652441	79672737	+	GeneID:246279	zin	79650941	79652941	17	0.0103	0.008	0.0553	0.0098	0.0228	0.0126	0.009	0.0239	0	0.008	0.0092	0.0137	0.0069	0.0113	0.0122	0.0137	0.0155	0.017	0.0035	0.0132	0.0195	0.0095	0.0056	0.0071	0.0181	0.0149	0.0082	0.0051	0.0138	0.0184	0.0074	0.0127	0.0076	0.0079	0.0191	0.0043	0.0086	0.0098	0.0057	0.0097
Zfp112	gene	79676933	79691994	+	GeneID:308420	zin	79675433	79677433	10	0.0402	0.0289	0.007	0.0296	0.0204	0.0172	0.0262	0.046	0.0262	0.018	0.0282	0.0196	0.0516	0.01	0.0296	0.0158	0.0065	0.0173	0.0166	0.0301	0.026	0.0306	0.0144	0.0079	0.011	0.0272	0.0401	0.0175	0.0211	0.0097	0.008	0.0114	0.0048	0.0285	0.0165	0.0122	0.0183	0.0136	0.0155	0.0189
Znf235	gene	79698989	79708439	+	GeneID:102548230	zin	79697489	79699489	6	0.019	0.0057	0.0112	0.0332	0.0688	0.0167	0.0503	0.007	0.0322	0.0283	0.0343	0.0123	0.064	0.0217	0.0228	0.0238	0.0133	0.017	0.0378	0.0057	0.0215	0.0195	0.005	0.016	0.0235	0.0087	0.0187	0.0085	0	0.0368	0.0375	0.0287	0.054	0.0347	0.0295	0.0142	0.0123	0.017	0.012	0.0075
LOC108348999	gene	79789098	79799671	-	GeneID:108348999	uncharacterize	79799171	79801171	24	0.0236	0.0235	0.0067	0.0234	0.0257	0.0163	0.0063	0.0215	0.0114	0.0168	0.0125	0.0413	0.0348	0.0212	0.015	0.0073	0.0075	0.009	0.0176	0.0094	0.0174	0.0083	0.0163	0.0054	0.0127	0.0212	0.0171	0.0123	0.0113	0.0099	0.0106	0.0125	0.0255	0.0175	0.0063	0.0153	0.0137	0.0087	0.01	0.0171
Znf235-ps1	gene	79799766	79808543	+	GeneID:102548600	zin	79798266	79800266	24	0.0236	0.0235	0.0067	0.0234	0.0257	0.0163	0.0063	0.0215	0.0114	0.0168	0.0125	0.0413	0.0348	0.0212	0.015	0.0073	0.0075	0.009	0.0176	0.0094	0.0174	0.0083	0.0163	0.0054	0.0127	0.0212	0.0171	0.0123	0.0113	0.0099	0.0106	0.0125	0.0255	0.0175	0.0063	0.0153	0.0137	0.0087	0.01	0.0171
Zfp61	gene	79850013	79857993	-	GeneID:499094	zin	79857493	79859493	21	0.0163	0.0072	0	0.013	0.0104	0.0191	0	0.0089	0.0186	0.0227	0.0075	0.0186	0.008	0.0103	0.011	0.0023	0.0139	0.0084	0.011	0.0078	0.016	0.0059	0.0173	0.0084	0.0051	0.0112	0.0087	0.0081	0.012	0.0075	0.0175	0.011	0.0119	0.0117	0.0036	0.0088	0.0183	0.007	0.0028	0.0148
Zfp94	gene	79858188	79879702	-	GeneID:499095	zin	79879202	79881202	36	0.0448	0.0229	0.0454	0.0419	0.0399	0.0468	0.0476	0.0331	0.0515	0.0701	0.0492	0.0312	0.0525	0.0251	0.0402	0.0412	0.0413	0.0417	0.0803	0.0331	0.0351	0.0451	0.0492	0.0421	0.0363	0.0325	0.057	0.0441	0.0396	0.0297	0.048	0.0507	0.0411	0.0464	0.0363	0.0327	0.0329	0.0475	0.0295	0.0532
LOC103691053	gene	79879723	79894281	+	GeneID:103691053	uncharacterize	79878223	79880223	36	0.0448	0.0229	0.0454	0.0419	0.0399	0.0468	0.0476	0.0331	0.0515	0.0701	0.0492	0.0312	0.0525	0.0251	0.0402	0.0412	0.0413	0.0417	0.0803	0.0331	0.0351	0.0451	0.0492	0.0421	0.0363	0.0325	0.057	0.0441	0.0396	0.0297	0.048	0.0507	0.0411	0.0464	0.0363	0.0327	0.0329	0.0475	0.0295	0.0532
Tescl	gene	79896554	79920998	-	GeneID:292706	tescalcin-like	79920498	79922498	10	0.195	0.2104	0.3641	0.2439	0.2774	0.3018	0.3366	0.2772	0.3046	0.2908	0.214	0.4359	0.1588	0.2246	0.2879	0.3984	0.3697	0.3263	0.5357	0.5593	0.4171	0.3693	0.5954	0.5512	0.5783	0.5129	0.4663	0.4702	0.4983	0.3627	0.3498	0.4493	0.4037	0.3641	0.336	0.3089	0.2808	0.2836	0.3024	0.376
Kcnn4	gene	79956380	79974354	+	GeneID:65206	potassiu	79954880	79956880	6	0.3193	0.2895	0.3405	0.2565	0.1915	0.3768	0.3907	0.281	0.3565	0.3532	0.2712	0.3307	0.204	0.164	0.2868	0.7218	0.6758	0.6245	0.6355	0.5533	0.6312	0.6708	0.6313	0.6662	0.6678	0.575	0.1835	0.5953	0.5223	0.2088	0.1838	0.1847	0.1272	0.236	0.16	0.1477	0.1302	0.0973	0.112	0.1387
Smg9	gene	79988540	80011262	+	GeneID:365215	SMG	79987040	79989040	25	0	0.0031	0.0146	0.0044	0.0076	0.0057	0.0057	0.0133	0.0068	0.0027	0.005	0.0054	0.0172	0.0031	0.004	0.0058	0.008	0.0114	0.0057	0.0142	0.004	0.0048	0.0062	0.0012	0.0073	0.0062	0.0056	0.008	0.0062	0.0061	0.0031	0.0087	0.008	0.005	0.0034	0.0101	0.0047	0.0023	0.0064	0.0041
Irgc	gene	80020114	80025797	-	GeneID:308428	immunit	80025297	80027297	19	0.0079	0.0116	0.01	0.0179	0.0334	0.0192	0.0248	0.0224	0.0181	0.0304	0.0109	0.0054	0.0345	0.0228	0.011	0.0914	0.0482	0.0594	0.0349	0.0188	0.0398	0.037	0.042	0.0635	0.0419	0.044	0.0913	0.0356	0.035	0.0498	0.0527	0.0669	0.0229	0.0314	0.0404	0.0605	0.0387	0.0615	0.0277	0.0311
Cadm4	gene	80075163	80097423	+	GeneID:365216	cel	80073663	80075663	55	0.0244	0.0134	0.0132	0.0187	0.0116	0.0195	0.0178	0.0183	0.0083	0.0118	0.0112	0.0165	0.0083	0.0157	0.0147	0.0104	0.0083	0.0111	0.0062	0.0146	0.0099	0.0163	0.0125	0.0101	0.0113	0.006	0.017	0.006	0.0116	0.0106	0.0124	0.0084	0.0068	0.0143	0.012	0.016	0.0165	0.0127	0.0121	0.0085
Zfp428	gene	80099520	80108875	+	GeneID:361519	zin	80098020	80100020	113	0.0347	0.0346	0.0465	0.0368	0.0397	0.03	0.0486	0.049	0.0396	0.0376	0.0223	0.0408	0.0392	0.0379	0.0377	0.0449	0.0311	0.0338	0.03	0.028	0.0317	0.0315	0.0241	0.0261	0.0199	0.0314	0.0303	0.0293	0.0275	0.0476	0.0467	0.0512	0.0615	0.0585	0.0476	0.0521	0.0584	0.0419	0.0434	0.0415
Irgq	gene	80123925	80131881	+	GeneID:292708	immunity-relate	80122425	80124425	8	0.0242	0.0451	0	0	0.038	0	0.0374	0.0078	0.0139	0.0305	0.0191	0.015	0	0.0226	0.0288	0.0078	0.0186	0.0221	0.0312	0	0.0319	0.025	0.0446	0.0165	0.0206	0.0281	0	0.0081	0.0632	0.0096	0	0.0054	0.0139	0.0253	0.0282	0.0132	0.007	0	0.0116	0
Pinlyp	gene	80134642	80140488	-	GeneID:308429	phospholipas	80139988	80141988	90	0.0432	0.0324	0.0469	0.0387	0.0351	0.047	0.0421	0.0453	0.0424	0.0443	0.0384	0.0392	0.0427	0.0356	0.0499	0.0595	0.0463	0.0503	0.0609	0.0571	0.0544	0.0492	0.0502	0.0442	0.0576	0.0627	0.025	0.0531	0.0562	0.0148	0.0224	0.0169	0.0211	0.0174	0.0191	0.0164	0.019	0.0188	0.024	0.0136
Xrcc1	gene	80140495	80168705	+	GeneID:84495	X-ra	80138995	80140995	10	0.4105	0.377	0.5441	0.3797	0.3352	0.4172	0.356	0.3825	0.3959	0.4393	0.3564	0.3654	0.4011	0.3026	0.4417	0.6104	0.453	0.4482	0.5516	0.5319	0.491	0.4351	0.5149	0.4073	0.5659	0.56	0.5023	0.5516	0.5041	0.144	0.1603	0.1477	0.1469	0.1336	0.1788	0.1838	0.1844	0.1259	0.2343	0.084
Zfp575	gene	80175016	80177176	-	GeneID:308430	zin	80176676	80178676	41	0.0671	0.0736	0.0558	0.0401	0.0595	0.045	0.0619	0.0583	0.0566	0.052	0.0621	0.0543	0.0512	0.0244	0.0558	0.0326	0.0344	0.0217	0.0405	0.0464	0.0401	0.0204	0.0389	0.0216	0.0288	0.0344	0.023	0.0428	0.0408	0.0752	0.0784	0.0449	0.0374	0.0475	0.0549	0.0564	0.0441	0.0708	0.0559	0.0576
Ethe1	gene	80184037	80199092	+	GeneID:292710	ETHE1	80182537	80184537	16	0.0062	0.0173	0	0.0201	0.0062	0.0339	0.0258	0.0075	0.0108	0.0221	0.0208	0.0084	0	0.0136	0.0178	0.0081	0.0107	0.0151	0.0247	0.0239	0.0229	0.0028	0.0207	0.0261	0.0136	0.0218	0.0068	0.0031	0.0142	0.0143	0.0176	0.0096	0.0078	0.0269	0.0129	0.0151	0.0042	0.0226	0.0206	0.0169
Phldb3	gene	80201083	80219541	+	GeneID:308431	pleckstri	80199583	80201583	70	0.0492	0.0418	0.045	0.0503	0.0505	0.041	0.0472	0.0372	0.0478	0.0519	0.0282	0.0376	0.0538	0.0428	0.0385	0.0461	0.0524	0.0518	0.0455	0.0612	0.053	0.0524	0.0495	0.0415	0.0469	0.0483	0.046	0.0379	0.0555	0.0527	0.0413	0.0478	0.0647	0.041	0.0482	0.0389	0.045	0.0427	0.0457	0.0443
Cd177	gene	80340034	80360599	-	GeneID:499099	CD17	80360099	80362099	6	0.3547	0.3668	0.3542	0.4465	0.2892	0.3742	0.4277	0.3288	0.4032	0.4017	0.3302	0.3127	0.3062	0.2715	0.4088	0.465	0.437	0.4187	0.3322	0.5997	0.4787	0.5	0.4745	0.4015	0.3855	0.5035	0.2857	0.429	0.5262	0.4268	0.4988	0.4808	0.4037	0.5105	0.4652	0.4387	0.5137	0.4537	0.5338	0.4685
Pym1-ps10	gene	80374115	80376604	-	GeneID:120096891	PY	80376104	80378104	14	0.7874	0.7555	0.738	0.7605	0.7723	0.7766	0.7617	0.7817	0.7769	0.7434	0.7762	0.7544	0.82	0.7924	0.7852	0.8184	0.8124	0.7936	0.7653	0.828	0.7805	0.7666	0.7739	0.7674	0.7633	0.8121	0.7321	0.79	0.7534	0.6999	0.7039	0.7034	0.762	0.7771	0.7309	0.6901	0.7406	0.676	0.7238	0.7124
Rps19	gene	80480718	80486511	+	GeneID:29287	ribosoma	80479218	80481218	83	0.0138	0.0106	0.0239	0.0133	0.0083	0.008	0.0091	0.01	0.0094	0.0074	0.0069	0.0137	0.0126	0.0103	0.0127	0.0046	0.0122	0.0066	0.0079	0.0092	0.008	0.0149	0.0107	0.0055	0.0067	0.0137	0.0073	0.0064	0.0142	0.0047	0.0078	0.0051	0.0107	0.0064	0.0086	0.0087	0.0101	0.0085	0.0091	0.0056
Arhgef1	gene	80499026	80520954	+	GeneID:60323	Rh	80497526	80499526	47	0.0188	0.0114	0.014	0.0177	0.0179	0.0136	0.0101	0.009	0.0131	0.0133	0.0096	0.0115	0.0203	0.0197	0.0025	0.0131	0.0177	0.0166	0.0132	0.0123	0.0159	0.0153	0.0114	0.0083	0.0193	0.0222	0.0158	0.0066	0.0159	0.0179	0.0216	0.0081	0.0081	0.01	0.0074	0.023	0.0143	0.0141	0.0165	0.0147
Erfl	gene	80521378	80526262	-	GeneID:292720	ET	80525762	80527762	10	0.1242	0.1906	0.1209	0.0777	0.1811	0.1073	0.122	0.0809	0.1552	0.1563	0.1113	0.1401	0.1097	0.1117	0.1041	0.0646	0.0476	0.1207	0.1028	0.0888	0.1124	0.1391	0.1131	0.0933	0.0601	0.1337	0.1266	0.1052	0.0639	0.0415	0.0777	0.0504	0.0922	0.0752	0.0668	0.0567	0.1126	0.0771	0.1278	0.0603
Rabac1	gene	80564029	80567164	-	GeneID:83583	Ra	80566664	80568664	18	0.014	0.0061	0.0322	0.0059	0.0083	0.0172	0.0034	0.0019	0.0082	0.0123	0.0038	0.0044	0.0178	0.0079	0.0071	0.0209	0.0058	0.0082	0.0034	0.0119	0.0016	0.0068	0	0.0114	0.0109	0.0127	0.0078	0.002	0.01	0.0053	0.0081	0.0062	0.0102	0.0087	0.0111	0.014	0.0025	0.0113	0.0136	0.0103
Atp1a3	gene	80572790	80601936	-	GeneID:24213	ATPas	80601436	80603436	22	0.014	0.0181	0.0474	0.0137	0.026	0.0172	0.0106	0.0082	0.0239	0.0244	0.0133	0.018	0.0339	0.0279	0.0229	0.0101	0.0137	0.009	0.0087	0.0074	0.0057	0.0175	0.0103	0.0066	0.0056	0.0099	0.0108	0.0085	0.0092	0.0137	0.0134	0.0279	0.0319	0.0111	0.0115	0.0317	0.021	0.0135	0.0195	0.0213
Grik5	gene	80605878	80667896	-	GeneID:24407	glutamat	80667396	80669396	7	0.0271	0.004	0.0194	0.0321	0.0071	0.025	0.0086	0.0213	0.015	0.0193	0.015	0.047	0	0.0086	0.0203	0.0134	0.012	0.0154	0.012	0.0067	0.0263	0.0079	0.0276	0.0024	0.0176	0.0376	0.058	0.0091	0.0064	0.0347	0.0114	0.0211	0.0214	0.0236	0.026	0.011	0.0154	0.0211	0.011	0.0213
Zfp574	gene	80667984	80678257	+	GeneID:308434	zin	80666484	80668484	18	0.0434	0.0437	0.0393	0.0776	0.0456	0.0192	0.0334	0.0162	0.0098	0.0398	0.0172	0.0514	0.0429	0.0333	0.0337	0.0191	0.0173	0.0219	0.0047	0.0547	0.0308	0.0421	0.0206	0.0097	0.0382	0.033	0.0268	0.0198	0.0319	0.0984	0.0488	0.055	0.0481	0.0791	0.0589	0.0281	0.0308	0.0667	0.0475	0.0394
LOC103691054	gene	80724358	80747156	+	GeneID:103691054	uncharacterize	80722858	80724858	10	0.5914	0.5881	0.5061	0.5717	0.5598	0.6065	0.6094	0.5478	0.5887	0.5731	0.5677	0.5331	0.4837	0.6218	0.5637	0.5349	0.5262	0.5112	0.4998	0.6548	0.6193	0.4975	0.537	0.5407	0.4183	0.6079	0.5447	0.5163	0.649	0.1888	0.3381	0.2677	0.3363	0.3536	0.3021	0.2473	0.3715	0.2162	0.3756	0.1632
Zfp526	gene	80807791	80817852	+	GeneID:687127	zin	80806291	80808291	67	0.0149	0.0105	0.0071	0.0054	0.0094	0.0076	0.0076	0.0047	0.0158	0.0078	0.0119	0.0105	0.007	0.0144	0.0096	0.0095	0.0071	0.0073	0.0037	0.0119	0.0051	0.008	0.0077	0.0086	0.0106	0.0133	0.0066	0.0065	0.0078	0.0112	0.0116	0.0041	0.0096	0.0064	0.0071	0.0066	0.002	0.0085	0.0071	0.0113
Gsk3a	gene	80815843	80825732	-	GeneID:50686	glycoge	80825232	80827232	140	0.0121	0.0091	0.0111	0.0066	0.0092	0.0074	0.0083	0.0071	0.0104	0.0117	0.0098	0.0122	0.0076	0.0095	0.0108	0.0073	0.0076	0.01	0.0095	0.0106	0.0133	0.0099	0.0093	0.0062	0.0062	0.0076	0.0074	0.0058	0.0083	0.0095	0.0103	0.008	0.01	0.0079	0.0078	0.0064	0.0083	0.0079	0.0078	0.0039
Erf	gene	80829935	80838388	-	GeneID:292721	Ets	80837888	80839888	61	0.0264	0.0207	0.02	0.0305	0.0091	0.0128	0.0397	0.0237	0.021	0.012	0.02	0.0238	0.0295	0.0133	0.0317	0.0101	0.0107	0.0105	0.0238	0.0155	0.0132	0.0175	0.0163	0.0108	0.019	0.0108	0.0173	0.0137	0.0148	0.0294	0.014	0.0135	0.0496	0.0122	0.0229	0.0152	0.0157	0.0164	0.0152	0.0256
Cic	gene	80853920	80880537	+	GeneID:308435	capicu	80852420	80854420	53	0.0123	0.0075	0.0102	0.0088	0.0092	0.0078	0.008	0.0042	0.0056	0.0088	0.0042	0.0089	0.0064	0.0109	0.0117	0.0071	0.0093	0.01	0.0095	0.0108	0.0082	0.011	0.0129	0.0074	0.0098	0.0101	0.0065	0.0056	0.0124	0.0089	0.0086	0.0076	0.0062	0.0041	0.0072	0.0051	0.0074	0.0093	0.0075	0.0061
Pafah1b3	gene	80881263	80883789	-	GeneID:114113	platelet-activatin	80883289	80885289	64	0.0106	0.0113	0.0076	0.0108	0.0105	0.0084	0.0099	0.0092	0.0079	0.0077	0.005	0.0102	0.0054	0.0089	0.0041	0.0052	0.0107	0.0115	0.01	0.0088	0.0093	0.0114	0.0027	0.0128	0.0131	0.0127	0.0162	0.0077	0.0117	0.0085	0.0059	0.0064	0.0086	0.0126	0.0067	0.0101	0.0141	0.0103	0.0076	0.0101
Prr19	gene	80884529	80890712	+	GeneID:681408	prolin	80883029	80885029	64	0.0106	0.0113	0.0076	0.0108	0.0105	0.0084	0.0099	0.0092	0.0079	0.0077	0.005	0.0102	0.0054	0.0089	0.0041	0.0052	0.0107	0.0115	0.01	0.0088	0.0093	0.0114	0.0027	0.0128	0.0131	0.0127	0.0162	0.0077	0.0117	0.0085	0.0059	0.0064	0.0086	0.0126	0.0067	0.0101	0.0141	0.0103	0.0076	0.0101
Tmem145	gene	80891888	80901615	+	GeneID:292722	transmembran	80890388	80892388	52	0.0094	0.0065	0.0096	0.0088	0.0152	0.0139	0.0081	0.0072	0.0076	0.0112	0.01	0.0101	0.0083	0.015	0.013	0.0126	0.0093	0.005	0.0103	0.0142	0.0114	0.0072	0.0132	0.0073	0.0098	0.0082	0.0082	0.0073	0.0051	0.0141	0.0085	0.0045	0.0133	0.0084	0.0075	0.0085	0.0107	0.0118	0.0038	0.0109
Megf8	gene	80902236	80951614	+	GeneID:114029	multipl	80900736	80902736	69	0.0125	0.0258	0.0131	0.0158	0.0165	0.0158	0.012	0.0227	0.0197	0.0182	0.0135	0.0194	0.0215	0.019	0.0156	0.0344	0.0151	0.025	0.035	0.0307	0.0248	0.0207	0.0282	0.0342	0.0375	0.0317	0.0533	0.0248	0.0155	0.0163	0.0149	0.0137	0.0105	0.0133	0.0127	0.0148	0.0173	0.0129	0.0176	0.0135
Dmac2	gene	81128760	81134810	+	GeneID:361520	dista	81127260	81129260	37	0.0119	0.0155	0.0079	0.019	0.0049	0.0057	0.0111	0.0049	0.011	0.0154	0.0051	0.0088	0.0073	0.0109	0.0048	0.0078	0.0091	0.01	0.0112	0.0093	0.0118	0.0084	0.0091	0.0064	0.0036	0.0066	0.0098	0.0054	0.0036	0.0107	0.0139	0.0053	0.0058	0.0052	0.0078	0.0098	0.0127	0.0111	0.0077	0.0055
B3gnt8	gene	81135602	81138501	+	GeneID:308440	UDP-GlcNAc:betaGa	81134102	81136102	9	0.0869	0.05	0	0.0618	0.0782	0.0519	0.0807	0.0572	0.0597	0.0681	0.0919	0.0447	0.0128	0.145	0.0826	0.1992	0.1773	0.202	0.1492	0.2811	0.198	0.2063	0.2544	0.1711	0.1619	0.1779	0.1356	0.2367	0.1787	0.1617	0.2016	0.2188	0.2182	0.1598	0.1956	0.2308	0.1134	0.172	0.1593	0.3028
Bckdha	gene	81138946	81167765	-	GeneID:25244	branche	81167265	81169265	26	0.0121	0.0047	0.0206	0.0064	0.0155	0.0392	0.0015	0.0097	0.0114	0.0136	0.0128	0.0135	0.0185	0.0157	0.0094	0.0063	0.0196	0.0083	0.0083	0.0087	0.0182	0.0108	0.0162	0.0085	0.011	0.0067	0.0119	0.0139	0.0134	0.0051	0.0065	0.0084	0.0077	0.0063	0.0041	0.0147	0.0118	0.0085	0.0073	0.0044
Exosc5	gene	81168128	81177266	+	GeneID:308441	exosom	81166628	81168628	26	0.0121	0.0047	0.0206	0.0064	0.0155	0.0392	0.0015	0.0097	0.0114	0.0136	0.0128	0.0135	0.0185	0.0157	0.0094	0.0063	0.0196	0.0083	0.0083	0.0087	0.0182	0.0108	0.0162	0.0085	0.011	0.0067	0.0119	0.0139	0.0134	0.0051	0.0065	0.0084	0.0077	0.0063	0.0041	0.0147	0.0118	0.0085	0.0073	0.0044
B9d2	gene	81189395	81195383	+	GeneID:308443	B	81187895	81189895	10	0.0172	0.0131	0	0.0165	0.0118	0.0209	0.0212	0.0089	0.0192	0.0176	0.0078	0.0072	0	0.0167	0.0194	0.0145	0.0102	0.011	0.0071	0.0234	0.0063	0.0033	0.023	0.0093	0.0096	0.0099	0.0067	0.015	0	0.0102	0.0275	0.004	0.0174	0.0259	0.0065	0.0165	0.0131	0.0125	0.0077	0.0145
LOC120096894	gene	81191679	81194780	-	GeneID:120096894	uncharacterize	81194280	81196280	13	0.021	0.0099	0.0154	0	0.0077	0.007	0.0125	0.0086	0.0128	0.0128	0	0.0109	0	0.0083	0.0086	0.0052	0.0085	0.0118	0.0103	0.028	0.0209	0.0035	0	0.0127	0.0183	0.0187	0.0231	0.0124	0	0.0088	0.0125	0	0	0.0074	0	0.015	0	0.0094	0.0045	0.021
Tgfb1	gene	81196532	81212848	+	GeneID:59086	transformin	81195032	81197032	98	0.0159	0.0135	0.0119	0.0068	0.0088	0.0111	0.0107	0.0092	0.0114	0.0104	0.0079	0.0064	0.0068	0.0109	0.01	0.0121	0.0107	0.0169	0.0102	0.0122	0.0113	0.0137	0.0121	0.0103	0.0145	0.0187	0.016	0.0096	0.0118	0.0083	0.01	0.0118	0.0089	0.0084	0.0068	0.0082	0.0117	0.0108	0.0039	0.0099
Ccdc97	gene	81219225	81227017	-	GeneID:292724	coiled-coi	81226517	81228517	22	0.0235	0.01	0.007	0.0142	0.0104	0.0141	0.0099	0.0231	0.007	0.0121	0.0191	0.013	0.0279	0.0129	0.0121	0.0127	0.0111	0.019	0.0124	0.0193	0.0133	0.0073	0.0082	0.0067	0.0131	0.0088	0.0174	0.007	0.0119	0.0102	0.0169	0.0124	0.0043	0.016	0.0138	0.0079	0.013	0.0123	0.0035	0.0169
Hnrnpul1	gene	81228404	81264121	-	GeneID:361522	heterogeneou	81263621	81265621	14	0.0211	0.0134	0.0101	0	0.0079	0.0259	0.0053	0.0193	0.0082	0.0134	0.0102	0.0119	0.0055	0.0155	0	0.0059	0.0087	0	0.0044	0.0107	0.0076	0.0051	0.0151	0.0027	0.0074	0.0132	0.0086	0.0121	0.0304	0.0058	0.0097	0	0.0119	0.0073	0.0022	0.0087	0.0146	0.0134	0.0046	0.0116
Axl	gene	81265088	81296278	-	GeneID:308444	Ax	81295778	81297778	14	0.0687	0.0199	0.0306	0.05	0.0362	0.1379	0.0615	0.0721	0.0472	0.0486	0.0731	0.0164	0.0242	0.0267	0.0293	0.0178	0.0114	0.0252	0.0161	0.0177	0.0143	0.0385	0.0242	0.0304	0.0384	0.0435	0.0357	0.0257	0.0164	0.0385	0.0174	0.0266	0.0191	0.0249	0.0145	0.0276	0.0155	0.0271	0.0172	0.0521
LOC120096893	gene	81296334	81301538	+	GeneID:120096893	uncharacterize	81294834	81296834	16	0.0649	0.0398	0.0306	0.0656	0.0431	0.1302	0.0709	0.0776	0.0538	0.069	0.064	0.024	0.042	0.0234	0.0396	0.0542	0.0264	0.0408	0.0297	0.0378	0.0221	0.0594	0.0391	0.0578	0.0336	0.0589	0.0357	0.0409	0.0268	0.0684	0.0308	0.0275	0.0191	0.0357	0.0237	0.0311	0.0188	0.0238	0.0298	0.0706
Cyp2s1	gene	81309948	81325303	-	GeneID:308445	cytochrom	81324803	81326803	6	0.048	0.0298	0.0667	0.0878	0.0578	0.0647	0.0407	0.0828	0.1158	0.0678	0.0325	0.0605	0.0313	0.0618	0.0573	0.0283	0.0507	0.0358	0.0368	0.0217	0.0655	0.0785	0.0857	0.0683	0.0527	0.0263	0.0402	0.04	0.029	0.0995	0.0348	0.0522	0.0557	0.0777	0.0683	0.0183	0.0605	0.0702	0.0875	0.0803
LOC120096896	gene	81326653	81328809	+	GeneID:120096896	uncharacterize	81325153	81327153	6	0.048	0.0298	0.0667	0.0878	0.0578	0.0647	0.0407	0.0828	0.1158	0.0678	0.0325	0.0605	0.0313	0.0618	0.0573	0.0283	0.0507	0.0358	0.0368	0.0217	0.0655	0.0785	0.0857	0.0683	0.0527	0.0263	0.0402	0.04	0.029	0.0995	0.0348	0.0522	0.0557	0.0777	0.0683	0.0183	0.0605	0.0702	0.0875	0.0803
Cyp2t1	gene	82446321	82451564	+	GeneID:171380	cytochrom	82444821	82446821	5	0.284	0.1898	0.4764	0.2002	0.249	0.181	0.1618	0.2	0.2316	0.1664	0.1412	0.1602	0.15	0.2066	0.2694	0.4544	0.311	0.2834	0.1336	0.2964	0.4138	0.188	0.2344	0.1866	0.4	0.45	0.3286	0.4664		0.3352	0.4808	0.251	0.3838	0.3302	0.3186	0.2408	0.197	0.2486	0.3174	0.2668
Egln2	gene	82451554	82459809	-	GeneID:308457	egl-	82459309	82461309	100	0.0097	0.0131	0.0154	0.0103	0.0136	0.0104	0.0148	0.0123	0.0167	0.01	0.0157	0.0178	0.0129	0.0062	0.0095	0.008	0.0113	0.0139	0.0096	0.0126	0.0122	0.0147	0.014	0.0083	0.0106	0.0114	0.0122	0.0102	0.013	0.0135	0.0147	0.01	0.0183	0.0109	0.0074	0.009	0.014	0.0111	0.0082	0.0114
Rab4b	gene	82461396	82472784	-	GeneID:50866	RAB4B	82472284	82474284	32	0.0145	0.0117	0.0132	0.0132	0.0112	0.0155	0.0083	0.0208	0.004	0.0126	0.0119	0.0115	0.016	0.0068	0.0056	0.0098	0.0018	0.0125	0.0106	0.0123	0.008	0.0108	0.0142	0.0112	0.0131	0.0052	0.0294	0.0073	0.0032	0.0037	0.0091	0.0058	0.0096	0.0033	0.0132	0.0062	0.0222	0.008	0.0064	0.0101
Snrpa	gene	82481770	82490540	-	GeneID:292729	smal	82490040	82492040	83	0.0106	0.0091	0.0119	0.0105	0.0119	0.0136	0.0091	0.0062	0.0089	0.0078	0.0099	0.0137	0.0143	0.0085	0.0106	0.0084	0.0106	0.0089	0.0104	0.0108	0.0075	0.0065	0.0099	0.0068	0.0092	0.0058	0.0085	0.0073	0.0102	0.0094	0.0057	0.0072	0.008	0.0061	0.0058	0.0068	0.0063	0.0089	0.0069	0.0098
Actmap	gene	82490313	82499841	+	GeneID:499106	acti	82488813	82490813	81	0.0113	0.0069	0.0137	0.0108	0.0099	0.015	0.0093	0.0064	0.0085	0.0069	0.0097	0.0131	0.0139	0.0087	0.0124	0.008	0.0099	0.0075	0.012	0.0091	0.0077	0.0058	0.0113	0.0073	0.0091	0.0063	0.0081	0.0078	0.0109	0.0094	0.0053	0.0074	0.0097	0.007	0.0052	0.0077	0.0057	0.0095	0.0065	0.0101
Itpkc	gene	82500957	82522533	-	GeneID:308451	inositol-trisphosphat	82522033	82524033	83	0.02	0.0111	0.0045	0.0141	0.013	0.0107	0.0115	0.0106	0.0088	0.0171	0.0163	0.0154	0.0127	0.0117	0.0151	0.0137	0.0137	0.0098	0.011	0.0109	0.0138	0.0096	0.0152	0.0084	0.0092	0.0126	0.0142	0.0067	0.0166	0.0085	0.0071	0.0103	0.0112	0.0125	0.0089	0.0101	0.0076	0.0061	0.0081	0.0136
Numbl	gene	82549814	82573788	+	GeneID:292732	NUMB-like	82548314	82550314	47	0.0929	0.0668	0.0124	0.0823	0.0586	0.0628	0.0834	0.0536	0.0627	0.1129	0.0807	0.0577	0.014	0.0435	0.0751	0.0454	0.0559	0.0226	0.042	0.0306	0.0326	0.0456	0.0449	0.044	0.0338	0.0367	0.0499	0.0279	0.0272	0.0561	0.0548	0.032	0.0761	0.0588	0.0335	0.0259	0.0296	0.0416	0.0387	0.027
Shkbp1	gene	82636797	82650330	-	GeneID:292735	Sh3kbp	82649830	82651830	10	0.0131	0.0037	0	0.02	0.0128	0.0163	0.0099	0.0065	0.0033	0.0172	0.0166	0.0168	0.0053	0.0208	0.0115	0.006	0.0119	0.0152	0.0211	0.0195	0.0165	0.0142	0.0188	0.0148	0.0187	0.0251	0.0164	0.006	0.0153	0.0116	0.0229	0.0031	0.0157	0.0091	0.0123	0.0079	0	0.004	0.0051	0.0233
Blvrb	gene	82738646	82756312	+	GeneID:292737	biliverdi	82737146	82739146	58	0.0094	0.0098	0.0127	0.0153	0.0142	0.0097	0.014	0.0082	0.0144	0.0107	0.0093	0.0127	0.0088	0.0068	0.0168	0.0088	0.0093	0.009	0.0079	0.0107	0.0137	0.0086	0.0093	0.0103	0.0104	0.0119	0.0102	0.0122	0.0103	0.0054	0.0114	0.0054	0.0098	0.0083	0.0081	0.0102	0.011	0.0097	0.0124	0.012
Sertad3	gene	82763535	82767271	+	GeneID:499108	SERT	82762035	82764035	19	0.0137	0.0064	0.0313	0.022	0.0113	0.0106	0.0189	0.0095	0.0171	0.0066	0.0087	0.0067	0.0071	0.0072	0.0019	0.0172	0.0093	0.0178	0.0121	0.0054	0.0045	0.0092	0.0091	0.0101	0.0164	0.0238	0.0085	0.0079	0.0061	0.0089	0.0162	0.0016	0	0.0091	0.0139	0.0152	0.0305	0.0189	0.0075	0.0078
Sertad1	gene	82775692	82778961	+	GeneID:361526	SERT	82774192	82776192	44	0.01	0.0032	0.0077	0.0169	0.0083	0.0138	0.0084	0.0083	0.0103	0.0066	0.0105	0.0168	0.0109	0.0037	0.0123	0.0135	0.013	0.0148	0.0233	0.0078	0.0069	0.0168	0.0152	0.0121	0.0133	0.0117	0.0081	0.0107	0.0145	0.0076	0.0075	0.0067	0.0078	0.0103	0.0076	0.0122	0.0104	0.0066	0.0028	0.0129
LOC103691074	gene	82947348	82950417	-	GeneID:103691074	uncharacterize	82949917	82951917	12	0.0162	0.0227	0	0.0417	0.0203	0.0237	0.0188	0.029	0.0234	0.0148	0.015	0.0214	0.0351	0.0251	0.0278	0.0166	0.0225	0.0149	0.0143	0.0223	0.0212	0.0148	0.0144	0.0103	0.0111	0.0254	0.021	0.0096	0.0098	0.0137	0.0276	0.0163	0.0064	0.0142	0.0146	0.0063	0.0227	0.0139	0.0253	0.0178
Ttc9b	gene	82953434	82955659	+	GeneID:361528	tetratricopeptid	82951934	82953934	44	0.0298	0.02	0.039	0.0228	0.021	0.0235	0.0214	0.0203	0.0242	0.0173	0.0283	0.018	0.0136	0.0152	0.0228	0.0143	0.0158	0.0206	0.0119	0.0299	0.0063	0.0175	0.0088	0.0067	0.0154	0.01	0.0031	0.0137	0.0119	0.0208	0.015	0.0154	0.0135	0.0285	0.0113	0.0185	0.012	0.0175	0.0102	0.0198
Map3k10	gene	82955784	82974084	-	GeneID:308463	mitoge	82973584	82975584	42	0.0146	0.0211	0.0097	0.015	0.0108	0.008	0.0114	0.0122	0.0167	0.0132	0.0178	0.0088	0.0278	0.0123	0.0166	0.0046	0.0073	0.0117	0.0047	0.0189	0.0097	0.0136	0.0108	0.0075	0.0086	0.0068	0.013	0.0078	0.0089	0.007	0.011	0.0079	0.0217	0.0095	0.0114	0.0098	0.0081	0.0146	0.0078	0.0161
LOC120099780	gene	83044744	83049885	-	GeneID:120099780	uncharacterize	83049385	83051385	8	0.2141	0.279	0.3955	0.2082	0.2754	0.2835	0.231	0.2492	0.2346	0.2698	0.2	0.2302	0.2248	0.2618	0.2764	0.0846	0.0446	0.0574	0.0676	0.0816	0.0626	0.0926	0.1202	0.0879	0.0216	0.0536	0.0766	0.1156	0.0406	0.1295	0.19	0.1458	0.2239	0.1919	0.178	0.1246	0.1769	0.1605	0.1361	0.189
Trnas-aga	gene	83048428	83048502	-	GeneID:120100533	Gene	83048002	83050002	8	0.2141	0.279	0.3955	0.2082	0.2754	0.2835	0.231	0.2492	0.2346	0.2698	0.2	0.2302	0.2248	0.2618	0.2764	0.0846	0.0446	0.0574	0.0676	0.0816	0.0626	0.0926	0.1202	0.0879	0.0216	0.0536	0.0766	0.1156	0.0406	0.1295	0.19	0.1458	0.2239	0.1919	0.178	0.1246	0.1769	0.1605	0.1361	0.189
Csde1-ps2	gene	83051554	83056439	-	GeneID:365219	col	83055939	83057939	7	0.8209	0.8487	0.8137	0.872	0.8564	0.8739	0.8451	0.8344	0.8306	0.8639	0.8583	0.8184	0.8776	0	0.8337	0.8351	0.8637	0.8254	0.842	0.8737	0.8454	0.7987	0.8636	0.8577	0.8286	0.8461	0.8694	0.85	0.8691		0.9107	0.8097	0.854	0.8573	0.8454	0.8184	0.827	0.8571	0.8441	0.8809
LOC100362069	gene	83056318	83056902	+	GeneID:100362069	ribosoma	83054818	83056818	7	0.8209	0.8487	0.8137	0.872	0.8564	0.8739	0.8451	0.8344	0.8306	0.8639	0.8583	0.8184	0.8776	0	0.8337	0.8351	0.8637	0.8254	0.842	0.8737	0.8454	0.7987	0.8636	0.8577	0.8286	0.8461	0.8694	0.85	0.8691		0.9107	0.8097	0.854	0.8573	0.8454	0.8184	0.827	0.8571	0.8441	0.8809
Zfp780b	gene	83058993	83182629	+	GeneID:102554136	zin	83057493	83059493	42	0.0075	0.0132	0.0047	0.0097	0.017	0.0086	0.0107	0.0147	0.0141	0.0123	0.0109	0.011	0.0059	0.01	0.0138	0.0086	0.013	0.0174	0.0082	0.0124	0.015	0.0112	0.0142	0.0057	0.007	0.0126	0.0086	0.0066	0.013	0.0074	0.0076	0.0119	0.0158	0.0143	0.0085	0.0115	0.0123	0.012	0.0075	0.005
LOC102553760	gene	83203850	83223665	-	GeneID:102553760	zin	83223165	83225165	30	0.0118	0.0147	0.0176	0.0076	0.0114	0.0087	0.0127	0.0137	0.0136	0.0099	0.0099	0.0156	0.0075	0.0111	0.0157	0.0111	0.0078	0.0124	0.0113	0.0085	0.0157	0.0286	0.0074	0.0102	0.0135	0.0124	0.0086	0.0086	0.0109	0.0059	0.0097	0.0054	0.0168	0.0107	0.0033	0.012	0.0057	0.0086	0.0039	0.0152
Zfp59	gene	83307916	83330139	-	GeneID:685610	zin	83329639	83331639	10	0.0274	0.0134	0.0114	0.0273	0.0248	0.034	0.0089	0.0374	0.0191	0.0184	0.0239	0.0273	0.0075	0.0183	0.0163	0.0293	0.028	0.0208	0.0174	0.0429	0.0288	0.0416	0.0147	0.0285	0.0103	0.0254	0.0215	0.0051	0.0171	0.0202	0.0195	0.024	0.0192	0.0364	0.0313	0.0381	0.0109	0.0311	0.023	0.0112
Psmc4	gene	83349127	83357497	-	GeneID:117262	proteasom	83356997	83358997	24	0.0153	0.0206	0.0048	0.0026	0.0065	0.0076	0.0066	0.0155	0.0243	0.0115	0.0078	0.0166	0.0179	0.0118	0.0072	0.0134	0.0151	0.0186	0.0175	0.012	0.0143	0.011	0.0042	0.0107	0.0205	0.0149	0.0086	0.0136	0.0055	0.0237	0.0162	0.0152	0.0119	0.0043	0.0017	0.0132	0.0254	0.0199	0.0168	0.0104
Fbl	gene	83469832	83478932	+	GeneID:292747	fibrillarin	83468332	83470332	48	0.0111	0.0087	0.0214	0.0091	0.0072	0.0113	0.0049	0.0068	0.0092	0.0107	0.0088	0.0091	0.0108	0.0095	0.0091	0.0106	0.0169	0.0067	0.0106	0.0147	0.0111	0.0124	0.008	0.0076	0.0078	0.0129	0.0106	0.0077	0.0067	0.0098	0.0069	0.0061	0.0109	0.0073	0.0087	0.0078	0.0073	0.0092	0.0057	0.008
Dyrk1b	gene	83479168	83497011	+	GeneID:308468	dua	83477668	83479668	67	0.0194	0.0218	0.0251	0.0262	0.0272	0.0216	0.0214	0.0211	0.0262	0.0294	0.0146	0.0226	0.0056	0.0039	0.0212	0.0179	0.015	0.0271	0.0205	0.0177	0.0144	0.0221	0.0197	0.0174	0.0135	0.0214	0.0089	0.0152	0.0141	0.0113	0.0202	0.0239	0.0296	0.0182	0.0145	0.0181	0.0213	0.018	0.0194	0.0122
Eid2	gene	83538274	83539599	+	GeneID:685691	EP30	83536774	83538774	114	0.0144	0.0127	0.0083	0.0162	0.0119	0.0123	0.0115	0.0112	0.0161	0.0122	0.0148	0.0154	0.0131	0.0182	0.0115	0.0104	0.0124	0.0108	0.0121	0.0164	0.0068	0.012	0.0124	0.0089	0.0079	0.0082	0.0131	0.0063	0.0146	0.0113	0.0092	0.01	0.014	0.022	0.0122	0.0144	0.0157	0.0136	0.0136	0.0098
Eid2b	gene	83545530	83547338	+	GeneID:103690162	EP30	83544030	83546030	56	0.0163	0.0138	0.0119	0.0155	0.0089	0.0198	0.014	0.0117	0.0106	0.0139	0.0137	0.0115	0.0176	0.0125	0.0115	0.0081	0.0115	0.0076	0.0098	0.0093	0.009	0.01	0.0127	0.0086	0.016	0.0087	0.0062	0.0134	0.0115	0.0081	0.0119	0.0086	0.0117	0.0105	0.0068	0.0065	0.0131	0.0093	0.0065	0.0059
Selenov	gene	83551473	83558756	-	GeneID:499113	selenoprotei	83558256	83560256	53	0.0416	0.0378	0.0108	0.0294	0.0276	0.0277	0.0284	0.037	0.0346	0.0307	0.0399	0.0262	0.0209	0.0364	0.0258	0.0354	0.033	0.0421	0.0358	0.0381	0.0308	0.0269	0.0307	0.0331	0.0396	0.0411	0.0517	0.031	0.0232	0.0337	0.0537	0.0284	0.0529	0.0327	0.0272	0.029	0.0335	0.0348	0.0296	0.0374
Timm50	gene	83574872	83582748	-	GeneID:687295	translocas	83582248	83584248	53	0.0105	0.0078	0.0126	0.0131	0.0156	0.0076	0.0146	0.0065	0.0095	0.0084	0.0093	0.0129	0.0181	0.0058	0.0099	0.0088	0.0094	0.0105	0.0138	0.0142	0.0107	0.0082	0.0085	0.0094	0.0098	0.0133	0.0145	0.0055	0.0194	0.014	0.0092	0.008	0.0115	0.0125	0.0112	0.01	0.0101	0.0089	0.0079	0.0092
Supt5h	gene	83586713	83616971	-	GeneID:308472	SPT	83616471	83618471	32	0.0089	0.0127	0.0191	0.0094	0.0099	0.0176	0.0091	0.0029	0.0187	0.0108	0.0052	0.009	0.0018	0.0124	0.0165	0.0056	0.0159	0.005	0.0101	0.0107	0.0109	0.0091	0.0189	0.0103	0.0076	0.0212	0.0069	0.0085	0.0111	0.0066	0.0143	0.0048	0.0042	0.0146	0.008	0.0122	0.0112	0.0058	0.0028	0.0115
LOC102550060	gene	83634289	83643045	-	GeneID:102550060	uncharacterize	83642545	83644545	28	0.0074	0.0051	0	0.012	0.0084	0.0067	0.0044	0.0055	0.005	0.0086	0.0115	0.0095	0	0.0122	0.0102	0.0067	0.0105	0.0065	0.0096	0.0055	0.0053	0.003	0.0063	0.0062	0.0058	0.0124	0.0069	0.0011	0.0076	0.0049	0.0101	0.0087	0.003	0.0052	0.006	0.0032	0.0071	0.0122	0.0068	0.0018
Rps16	gene	83643066	83646056	+	GeneID:140655	ribosoma	83641566	83643566	28	0.0074	0.0051	0	0.012	0.0084	0.0067	0.0044	0.0055	0.005	0.0086	0.0115	0.0095	0	0.0122	0.0102	0.0067	0.0105	0.0065	0.0096	0.0055	0.0053	0.003	0.0063	0.0062	0.0058	0.0124	0.0069	0.0011	0.0076	0.0049	0.0101	0.0087	0.003	0.0052	0.006	0.0032	0.0071	0.0122	0.0068	0.0018
LOC120100461	gene	83643919	83644044	+	GeneID:120100461	smal	83642419	83644419	28	0.0074	0.0051	0	0.012	0.0084	0.0067	0.0044	0.0055	0.005	0.0086	0.0115	0.0095	0	0.0122	0.0102	0.0067	0.0105	0.0065	0.0096	0.0055	0.0053	0.003	0.0063	0.0062	0.0058	0.0124	0.0069	0.0011	0.0076	0.0049	0.0101	0.0087	0.003	0.0052	0.006	0.0032	0.0071	0.0122	0.0068	0.0018
Plekhg2	gene	83651902	83665063	-	GeneID:292750	pleckstri	83664563	83666563	66	0.0083	0.0114	0.0235	0.007	0.0129	0.0067	0.008	0.0125	0.0061	0.0066	0.0082	0.0075	0.0095	0.0078	0.0113	0.0107	0.0088	0.0096	0.0053	0.0069	0.0141	0.0042	0.0062	0.006	0.0084	0.0083	0.0051	0.005	0.0112	0.007	0.0121	0.0116	0.011	0.0116	0.0084	0.0081	0.0062	0.0086	0.0079	0.0086
Trnai-uau	gene	83665464	83665557	+	GeneID:108349881	Gene	83663964	83665964	121	0.0105	0.0111	0.0155	0.0106	0.0143	0.0091	0.0133	0.0153	0.0096	0.0075	0.0096	0.0085	0.011	0.0074	0.0098	0.0133	0.0102	0.0134	0.0104	0.0078	0.0127	0.0099	0.0095	0.0079	0.0094	0.0134	0.0076	0.0077	0.0137	0.0109	0.0096	0.0111	0.0142	0.0098	0.0084	0.0123	0.0095	0.0108	0.0079	0.014
Zfp36	gene	83669084	83671564	-	GeneID:79426	zin	83671064	83673064	79	0.0113	0.0058	0.0097	0.007	0.0122	0.0117	0.0119	0.0074	0.0064	0.0096	0.0107	0.0094	0.01	0.0144	0.0076	0.0469	0.0317	0.0478	0.0404	0.0487	0.0383	0.0271	0.0334	0.0434	0.0306	0.0643	0.0656	0.0512	0.054	0.0086	0.0082	0.0071	0.0089	0.0117	0.0098	0.0083	0.0094	0.0094	0.0081	0.0071
Med29	gene	83677961	83683365	-	GeneID:292751	mediato	83682865	83684865	50	0.0168	0.0102	0.004	0.0152	0.0112	0.0109	0.0176	0.0094	0.0107	0.0186	0.0109	0.0083	0.0064	0.0092	0.0142	0.0056	0.0081	0.0099	0.0213	0.0102	0.008	0.0132	0.0129	0.0093	0.0188	0.0164	0.0033	0.0083	0.012	0.0126	0.004	0.0067	0.0076	0.0057	0.0061	0.0128	0.008	0.008	0.0052	0.0073
Paf1	gene	83683654	83689233	+	GeneID:361531	PAF	83682154	83684154	63	0.0174	0.0154	0.0124	0.0249	0.0159	0.0134	0.0187	0.0132	0.0162	0.0223	0.0112	0.0125	0.0087	0.0131	0.0171	0.0108	0.0138	0.012	0.0225	0.0145	0.0147	0.0149	0.0166	0.0118	0.017	0.0172	0.0038	0.0121	0.0131	0.0138	0.0076	0.0103	0.0081	0.0104	0.009	0.0161	0.013	0.0113	0.008	0.0101
Samd4b	gene	83689413	83728652	-	GeneID:308473	steril	83728152	83730152	10	0	0.0043	0.0173	0.0202	0.0152	0	0.0189	0.0037	0.0034	0.0045	0.0164	0.0125	0.0086	0.0129	0.0126	0.0068	0.021	0.015	0.0133	0.0099	0.0038	0.0067	0.0148	0.0072	0.0045	0.0071	0	0.013	0	0.0158	0.004	0.004	0.0062	0.011	0.004	0.0078	0.0043	0.0045	0.0084	0.02
Gmfg	gene	83728797	83739189	+	GeneID:113940	gli	83727297	83729297	41	0.0088	0.0128	0.014	0.0076	0.0067	0.0054	0.0104	0.0104	0.0058	0.0092	0.0141	0.0065	0.0122	0.0059	0.0132	0.003	0.0051	0.0062	0.0103	0.0041	0.0087	0.0031	0.0116	0.0041	0.0054	0.0047	0.0058	0.0083	0.002	0.0081	0.0023	0.0039	0.0084	0.0064	0.0018	0.003	0.001	0.0058	0.002	0.0085
Nccrp1	gene	83835083	83838620	-	GeneID:292755	NCCRP1	83838120	83840120	41	0.0334	0.0199	0.0235	0.0293	0.0278	0.0238	0.0207	0.0247	0.0322	0.0339	0.0295	0.0125	0.0257	0.016	0.0341	0.0249	0.0306	0.0219	0.0171	0.0193	0.0259	0.021	0.0214	0.022	0.0217	0.0259	0.0272	0.0223	0.0267	0.0243	0.019	0.0169	0.0188	0.022	0.0283	0.0129	0.0181	0.0287	0.0205	0.02
Pak4	gene	83849904	83889188	-	GeneID:292756	p2	83888688	83890688	46	0.012	0.0081	0.0031	0.0048	0.0105	0.0165	0.0094	0.0083	0.0116	0.0091	0.0085	0.0085	0.0044	0.0068	0.0141	0.0147	0.0146	0.0094	0.0074	0.0096	0.0093	0.009	0.009	0.0047	0.0149	0.0087	0.008	0.0078	0.0099	0.0107	0.0053	0.0058	0.011	0.007	0.0104	0.0071	0.0139	0.0243	0.0057	0.0074
LOC108349512	gene	83964371	83981022	-	GeneID:108349512	uncharacterize	83980522	83982522	18	0.0194	0.0215	0.0388	0.0238	0.0168	0.0401	0.0254	0.0234	0.018	0.0185	0.0143	0.0064	0.0291	0.0288	0.0157	0.0067	0.0226	0.0147	0.0191	0.0287	0.0228	0.0207	0.0361	0.0398	0.0357	0.0058	0.0116	0.0261	0.0248	0.0187	0.0177	0.0228	0.0324	0.0169	0.0057	0.0134	0.0027	0.0121	0.013	0.015
Fbxo17	gene	84002276	84024455	+	GeneID:292757	F-bo	84000776	84002776	32	0.174	0.1963	0.2757	0.115	0.1606	0.22	0.2544	0.1426	0.2486	0.2367	0.2185	0.261	0.2364	0.1506	0.2332	0.1558	0.1591	0.2185	0.2837	0.1522	0.1401	0.1562	0.287	0.1611	0.1778	0.1558	0.1561	0.2036	0.1772	0.0983	0.1239	0.1371	0.1204	0.1341	0.1406	0.1629	0.1309	0.1138	0.1409	0.1187
Mrps12	gene	84025896	84028896	-	GeneID:292758	mitochondria	84028396	84030396	16	0.0089	0.0141	0	0	0.0144	0.0086	0.0059	0.0124	0.0074	0.0188	0.0111	0.0096	0.0257	0.0069	0.0069	0.0039	0.0045	0.0091	0.0104	0.0156	0.0096	0	0.0101	0	0.0041	0	0.0118	0.0059	0.0096	0.0058	0.0039	0.002	0.0119	0.0018	0.0066	0.0023	0	0.0102	0.0056	0.0047
Sars2	gene	84028972	84040725	+	GeneID:292759	seryl-tRN	84027472	84029472	16	0.0089	0.0141	0	0	0.0144	0.0086	0.0059	0.0124	0.0074	0.0188	0.0111	0.0096	0.0257	0.0069	0.0069	0.0039	0.0045	0.0091	0.0104	0.0156	0.0096	0	0.0101	0	0.0041	0	0.0118	0.0059	0.0096	0.0058	0.0039	0.002	0.0119	0.0018	0.0066	0.0023	0	0.0102	0.0056	0.0047
Nfkbib	gene	84046292	84053862	-	GeneID:81525	NFK	84053362	84055362	30	0.0047	0.0245	0.0118	0.0131	0.0183	0.0119	0.0129	0.0098	0.0121	0.009	0.0074	0.0138	0.0042	0.0136	0.0086	0.0166	0.0096	0.0048	0.0121	0.0136	0.0131	0.0089	0.0126	0.0054	0.0103	0.0154	0.0042	0.0084	0.0087	0.0067	0.0041	0.0091	0.0102	0.011	0.0102	0.0064	0.0125	0.0076	0.0071	0.0111
Sirt2	gene	84053883	84076975	+	GeneID:361532	sirtui	84052383	84054383	32	0.0116	0.0299	0.0215	0.0161	0.025	0.018	0.0178	0.0116	0.0153	0.0147	0.0125	0.0236	0.0039	0.0224	0.0147	0.0281	0.0114	0.0045	0.0158	0.0179	0.0173	0.0149	0.0147	0.0171	0.0119	0.0167	0.0164	0.0151	0.0121	0.0155	0.0077	0.0088	0.0134	0.014	0.0121	0.0112	0.0157	0.0123	0.0111	0.0126
LOC120099783	gene	84092978	84095550	+	GeneID:120099783	uncharacterize	84091478	84093478	6	0.0242	0.0138	0.025	0.0412	0.0222	0.0577	0.0325	0.0208	0.0453	0.068	0.0218	0.0273	0	0.0257	0.0318	0.0997	0.0537	0.0748	0.0932	0.1152	0.1518	0.1438	0.094	0.0715	0.0922	0.075	0.09	0.147	0.0943	0.0533	0.0563	0.0257	0.0768	0.0692	0.045	0.0712	0.0647	0.013	0.0123	0.0387
Hnrnpl	gene	84098558	84111568	+	GeneID:80846	heterogeneou	84097058	84099058	8	0.0215	0.0188	0	0.0096	0.0249	0.029	0.0062	0.0209	0.0078	0.0089	0.0039	0.0178	0	0	0.0196	0.0319	0.0115	0.0366	0.0166	0	0	0	0.0066	0.0191	0.015	0.0101	0	0	0.0054	0.013	0.0183	0	0.0312	0.0056	0	0.0085	0.0074	0.0156	0.0202	0.0202
Lgals7	gene	84148612	84152016	+	GeneID:29518	galecti	84147112	84149112	12	0.3582	0.5519	0.2961	0.5538	0.2971	0.2838	0.5133	0.2909	0.412	0.6331	0.2686	0.4825	0.3469	0.1072	0.4142	0.4218	0.4749	0.4439	0.6127	0.7236	0.504	0.5721	0.6197	0.4636	0.484	0.3135	0.1827	0.5321	0.6619		0.4358	0.5193	0.7917	0.5939	0.4977	0.4886	0.662	0.4258	0.5719	0.4973
LOC102550499	gene	84164932	84178207	-	GeneID:102550499	uncharacterize	84177707	84179707	60	0.038	0.027	0.026	0.0089	0.0241	0.032	0.0337	0.0141	0.0294	0.0242	0.0172	0.0171	0.0388	0.0201	0.0198	0.0162	0.0157	0.0108	0.0151	0.0158	0.0149	0.0118	0.0104	0.007	0.0121	0.0181	0.0168	0.0106	0.0143	0.0197	0.0166	0.0115	0.02	0.0152	0.0164	0.0231	0.0135	0.0165	0.0088	0.021
Actn4	gene	84182783	84251867	-	GeneID:63836	actini	84251367	84253367	72	0.0121	0.0083	0.004	0.0101	0.012	0.0124	0.0106	0.0124	0.006	0.011	0.0124	0.0124	0.0083	0.0081	0.0065	0.013	0.0124	0.0061	0.0106	0.01	0.0084	0.0108	0.0137	0.0071	0.0056	0.0158	0.0103	0.0031	0.01	0.0086	0.0134	0.0081	0.0129	0.0064	0.0065	0.0104	0.014	0.0111	0.0055	0.0114
Eif3k	gene	84260127	84270051	-	GeneID:292762	eukaryoti	84269551	84271551	34	0.0117	0.0105	0.0054	0.0189	0.0146	0.0205	0.0197	0.0046	0.0133	0.0206	0.013	0.0212	0.0325	0.0084	0.0109	0.0097	0.0105	0.0151	0.0131	0.0153	0.0125	0.0252	0.0135	0.0079	0.0089	0.0142	0.0102	0.0074	0.0122	0.0121	0.0109	0.007	0.0153	0.0071	0.0082	0.0071	0.0103	0.0077	0.008	0.0095
Map4k1	gene	84270951	84292496	+	GeneID:292763	mitoge	84269451	84271451	34	0.0117	0.0105	0.0054	0.0189	0.0146	0.0205	0.0197	0.0046	0.0133	0.0206	0.013	0.0212	0.0325	0.0084	0.0109	0.0097	0.0105	0.0151	0.0131	0.0153	0.0125	0.0252	0.0135	0.0079	0.0089	0.0142	0.0102	0.0074	0.0122	0.0121	0.0109	0.007	0.0153	0.0071	0.0082	0.0071	0.0103	0.0077	0.008	0.0095
LOC120099787	gene	84422931	84429407	+	GeneID:120099787	uncharacterize	84421431	84423431	7	0.2374	0.262	0.4192	0.3724	0.221	0.2313	0.2609	0.214	0.2141	0.2981	0.1799	0.2521	0.1112	0.0851	0.2661	0.3016	0.0953	0.2313	0.2246	0.2994	0.2444	0.148	0.2259	0.2524	0.2329	0.2341	0.1179	0.2597	0.2186	0.0264	0.1121	0.0834	0.1044	0.1009	0.0639	0.1181	0.1251	0.0481	0.1501	0.0747
Rasgrp4	gene	84433033	84452841	+	GeneID:170668	RA	84431533	84433533	21	0.0328	0.0284	0.0052	0.0304	0.0311	0.042	0.0351	0.0289	0.0263	0.0338	0.0303	0.0357	0.0493	0.0335	0.0307	0.0691	0.0549	0.0986	0.15	0.0668	0.0728	0.0765	0.0996	0.0824	0.07	0.112	0.0883	0.0697	0.0676	0.0479	0.0379	0.0251	0.0425	0.0262	0.0309	0.0352	0.051	0.0223	0.0352	0.0333
Fam98c	gene	84452806	84456414	-	GeneID:292764	famil	84455914	84457914	26	0.009	0.0092	0.0161	0.0111	0.0088	0.006	0.0093	0.0152	0.0114	0.0131	0.0097	0.0114	0.0141	0.0082	0.0147	0.0057	0.0157	0.0133	0.0167	0.0066	0.0082	0.01	0.0105	0.0066	0.0112	0.0131	0.0049	0.0063	0.015	0.0073	0.008	0.0094	0.0038	0.0103	0.0073	0.0115	0.0094	0.0008	0.0098	0.037
Spred3	gene	84458779	84470425	-	GeneID:308478	sprouty-related	84469925	84471925	14	0.0136	0.0226	0.0101	0.0132	0.0073	0.0061	0.0121	0.0151	0.01	0.0181	0.0079	0.0191	0.0072	0.0129	0.0165	0.0114	0.0137	0.011	0.017	0.0129	0.0066	0.0051	0.0092	0.0048	0.0112	0.0216	0.0089	0.0183	0.0144	0.0254	0.007	0.0167	0.0076	0.0108	0.0095	0.0136	0.011	0.0075	0.0062	0.0153
Ggn	gene	84470488	84474120	+	GeneID:292765	gametogenetin	84468988	84470988	14	0.0136	0.0226	0.0101	0.0132	0.0073	0.0061	0.0121	0.0151	0.01	0.0181	0.0079	0.0191	0.0072	0.0129	0.0165	0.0114	0.0137	0.011	0.017	0.0129	0.0066	0.0051	0.0092	0.0048	0.0112	0.0216	0.0089	0.0183	0.0144	0.0254	0.007	0.0167	0.0076	0.0108	0.0095	0.0136	0.011	0.0075	0.0062	0.0153
Psmd8	gene	84474377	84481209	-	GeneID:292766	proteasom	84480709	84482709	60	0.01	0.0048	0.0187	0.0077	0.0078	0.0057	0.0114	0.0091	0.0086	0.0118	0.0118	0.0133	0.0096	0.0054	0.0112	0.0079	0.0082	0.0144	0.0119	0.0104	0.0093	0.0096	0.0065	0.0054	0.0066	0.011	0.0093	0.0084	0.0085	0.0072	0.01	0.007	0.0105	0.0071	0.0046	0.0088	0.0116	0.0118	0.0084	0.0032
Kcnk6	gene	84525613	84533948	-	GeneID:116491	potassiu	84533448	84535448	90	0.0149	0.0261	0.019	0.0241	0.0218	0.024	0.0249	0.0167	0.0146	0.0232	0.0216	0.0246	0.0183	0.0165	0.0181	0.0292	0.0287	0.0357	0.0299	0.0269	0.0306	0.0284	0.0334	0.0218	0.0331	0.0278	0.0248	0.0238	0.0283	0.0195	0.023	0.0167	0.026	0.0253	0.0152	0.0201	0.0125	0.0192	0.0162	0.0211
Yif1b	gene	84539673	84549906	+	GeneID:292768	Yip	84538173	84540173	61	0.0061	0.0091	0.0083	0.0155	0.0115	0.0129	0.0113	0.012	0.0109	0.0117	0.008	0.0062	0.007	0.016	0.0086	0.0066	0.0112	0.011	0.0086	0.0096	0.0136	0.009	0.0099	0.0053	0.0084	0.006	0.0035	0.0103	0.0059	0.0066	0.0089	0.0056	0.0082	0.0092	0.0048	0.0105	0.0081	0.0072	0.0085	0.0145
LOC100361913	gene	84549830	84550666	-	GeneID:100361913	rCG54286-like	84550166	84552166	25	0.0446	0.0693	0.1496	0.1306	0.086	0.1024	0.132	0.0599	0.0765	0.0672	0.0434	0.0641	0.0676	0.0388	0.0808	0.2977	0.2507	0.2983	0.3242	0.4909	0.34	0.365	0.3593	0.3049	0.3434	0.2562	0.3069	0.2263	0.3795	0.1893	0.135	0.2233	0.243	0.1526	0.1724	0.1518	0.1689	0.1818	0.2354	0.2016
Spint2	gene	84558159	84580616	-	GeneID:292770	serin	84580116	84582116	92	0.0175	0.0121	0.0159	0.0143	0.0171	0.0092	0.019	0.0136	0.0212	0.0125	0.0187	0.0157	0.0085	0.0143	0.0212	0.0152	0.0125	0.0084	0.012	0.0162	0.0098	0.01	0.0106	0.0095	0.0073	0.0077	0.0123	0.0077	0.0109	0.0096	0.0119	0.0117	0.0142	0.0127	0.01	0.0168	0.0151	0.0128	0.0159	0.0178
Dpf1	gene	84602212	84615954	+	GeneID:50545	doubl	84600712	84602712	54	0.029	0.0186	0.0251	0.0236	0.0183	0.0109	0.0236	0.0321	0.0282	0.0183	0.0157	0.024	0.0126	0.015	0.0216	0.0112	0.0145	0.0154	0.0139	0.0132	0.0111	0.0139	0.0133	0.0121	0.0077	0.0175	0.0149	0.0097	0.0082	0.0145	0.0119	0.0103	0.0159	0.0194	0.0117	0.0196	0.0177	0.0184	0.0083	0.009
Sipa1l3	gene	84618714	84825956	-	GeneID:292771	signal-induce	84825456	84827456	73	0.0097	0.011	0.0073	0.0095	0.0077	0.0102	0.0136	0.0102	0.0077	0.0102	0.0119	0.0102	0.0048	0.0095	0.0126	0.0091	0.011	0.0116	0.014	0.007	0.0084	0.0109	0.0081	0.0101	0.007	0.0122	0.0061	0.009	0.0028	0.0113	0.013	0.0145	0.0165	0.0095	0.0114	0.0149	0.0141	0.0133	0.0098	0.0236
Wdr87	gene	84826282	84845693	+	GeneID:103691095	W	84824782	84826782	97	0.0108	0.0114	0.008	0.0094	0.011	0.0112	0.014	0.0104	0.0091	0.0117	0.0128	0.0102	0.009	0.011	0.0137	0.0094	0.0112	0.01	0.0108	0.0075	0.0096	0.0098	0.01	0.0102	0.0101	0.0135	0.0052	0.0096	0.0035	0.0098	0.0129	0.0142	0.014	0.0119	0.011	0.0136	0.0132	0.0145	0.0087	0.0245
LOC120096976	gene	84983891	84987197	-	GeneID:120096976	uncharacterize	84986697	84988697	6	0	0.0167		0.0278	0.031	0.0112	0	0	0.0223	0.0103	0.0417	0	0	0.0103	0.0103	0	0.0247	0.04	0.0152	0.0333	0	0.0333	0.0088	0.0355	0.0088	0.0167	0.0555	0	0.0138	0	0	0.0093	0	0	0	0.0048	0	0.0175	0.0088	0.0265
Zfp84	gene	84987352	85015478	+	GeneID:308482	zin	84985852	84987852	6	0	0.0167		0.0278	0.031	0.0112	0	0	0.0223	0.0103	0.0417	0	0	0.0103	0.0103	0	0.0247	0.04	0.0152	0.0333	0	0.0333	0.0088	0.0355	0.0088	0.0167	0.0555	0	0.0138	0	0	0.0093	0	0	0	0.0048	0	0.0175	0.0088	0.0265
Zfp27	gene	85117455	85130578	-	GeneID:100362022	zin	85130078	85132078	14	0.0107	0.0032	0.0102	0.0371	0.0171	0.0166	0.0115	0.0142	0.0103	0.0198	0.0181	0.0076	0.0139	0.0139	0.0119	0.0059	0.0114	0.0151	0.0075	0.0121	0.0076	0.0074	0.0086	0.0111	0.017	0.0219	0.0181	0	0.0225	0.0105	0.0216	0.0031	0.0221	0.0169	0.0079	0.0082	0.0225	0.0066	0.0091	0.0059
Zfp14	gene	85268649	85286125	-	GeneID:499124	ZFP1	85285625	85287625	20	0.0059	0.0114	0.0107	0.0261	0.0246	0.0159	0.0227	0.0066	0.0325	0.0169	0.0193	0.0114	0.0198	0.0068	0.0152	0.0097	0.0061	0.0111	0.0037	0.007	0.0165	0.0133	0.0161	0.0061	0.0113	0.0164	0.0041	0.0078	0.0084	0.0098	0.0241	0.0141	0.0042	0.0146	0.0107	0.0143	0.0148	0.0131	0.0081	0.0113
Zfp260	gene	85336567	85349896	+	GeneID:53982	zin	85335067	85337067	8	0.0091	0.0231	0.0232	0	0.0081	0.0182	0.0241	0.0249	0.0128	0.0062	0.0258	0.0094	0.03	0.0032	0.0072	0.0141	0.0154	0.0105	0.0032	0.0151	0.0162	0.0137	0.0176	0.0128	0.017	0.0209	0.0275	0.002	0.0131	0.0252	0.0154	0.009	0.0085	0.0115	0.0175	0.0058	0.0132	0.0066	0.0115	0.0213
Zfp382	gene	85377614	85400832	+	GeneID:246264	zin	85376114	85378114	64	0.0105	0.0117	0.0085	0.0067	0.0124	0.0117	0.011	0.0117	0.0088	0.0092	0.0128	0.0096	0.0182	0.0069	0.0105	0.0113	0.0068	0.0077	0.0111	0.0058	0.0096	0.0058	0.0075	0.0033	0.0086	0.0101	0.0031	0.0062	0.0035	0.0139	0.0113	0.0183	0.0072	0.0126	0.0104	0.0097	0.0126	0.0077	0.0062	0.0131
Zfp146	gene	85409570	85421835	-	GeneID:102555183	zin	85421335	85423335	26	0.0044	0.0117	0.0068	0.0055	0.0063	0.0014	0.003	0.0051	0.0113	0.0204	0.0185	0.0064	0.007	0.0085	0.0107	0.0053	0.0168	0.0116	0.0048	0.0196	0.0154	0.0058	0.011	0.0072	0.0036	0.0083	0.012	0.0075	0.0142	0.0077	0.0108	0.0067	0.012	0.0034	0.0067	0.0075	0.01	0.0068	0.0088	0.0047
Cox7a1	gene	85422162	85447530	+	GeneID:687508	cytochrom	85420662	85422662	26	0.0044	0.0117	0.0068	0.0055	0.0063	0.0014	0.003	0.0051	0.0113	0.0204	0.0185	0.0064	0.007	0.0085	0.0107	0.0053	0.0168	0.0116	0.0048	0.0196	0.0154	0.0058	0.011	0.0072	0.0036	0.0083	0.012	0.0075	0.0142	0.0077	0.0108	0.0067	0.012	0.0034	0.0067	0.0075	0.01	0.0068	0.0088	0.0047
Capns1	gene	85444613	85454861	-	GeneID:29156	calpain	85454361	85456361	40	0.0094	0.0124	0.0073	0.0095	0.0099	0.0178	0.0097	0.0075	0.01	0.0123	0.0094	0.0107	0.0134	0.0062	0.014	0.0146	0.0119	0.0099	0.0094	0.0061	0.0141	0.012	0.0083	0.0059	0.0078	0.0142	0.0146	0.0052	0.0106	0.0119	0.0082	0.0089	0.0156	0.0088	0.0088	0.0111	0.0125	0.0124	0.0112	0.0083
Rnu6-826	gene	85468325	85468431	-	GeneID:120100141	RNA	85467931	85469931	5	0.5714	0.76	0.76	0.697	0.6774	0.7266	0.7166	0.5904	0.6398	0.8304		0.781	0.5106		0.606	0.7556	0.7732	0.8	0.75	0.66	0.5284	0.575	0.706	0.64	0.4666	0.4668	0.5432	0.75	0.58	0.5142		0.7182	0.8	0.5778	0.6744	0.5882		0.725	0.7	0.7556
Tbcb	gene	85477639	85483488	-	GeneID:292777	tubuli	85482988	85484988	80	0.0645	0.0964	0.0895	0.0673	0.0489	0.0637	0.08	0.0538	0.0857	0.069	0.0566	0.0865	0.0519	0.0558	0.075	0.0705	0.0669	0.0757	0.0655	0.079	0.0489	0.0809	0.0856	0.0656	0.0664	0.079	0.0412	0.0773	0.0604	0.0783	0.0569	0.0798	0.0703	0.0865	0.0698	0.0696	0.0836	0.0525	0.0656	0.0804
Polr2i	gene	85483515	85484952	+	GeneID:292778	RN	85482015	85484015	20	0.0122	0.009	0.0252	0.0105	0.0097	0.0166	0.0446	0.0182	0.0136	0.0185	0.0048	0.0094	0	0	0.0232	0.0195	0.0206	0.0218	0.0261	0.0222	0.0206	0.0156	0.0293	0.0176	0.0201	0.0092	0	0.0326	0.0188	0.0254	0.0099	0.0192	0.0098	0.0118	0.0048	0.0171	0.0137	0.0266	0.0117	0.0082
Wdr62	gene	85491531	85530643	-	GeneID:308492	W	85530143	85532143	84	0.0112	0.0165	0.0145	0.0111	0.0114	0.013	0.0117	0.0087	0.0119	0.0117	0.0144	0.0127	0.0136	0.0124	0.0105	0.0105	0.0141	0.0116	0.0127	0.0162	0.0141	0.0135	0.0101	0.007	0.0145	0.0117	0.0073	0.0102	0.008	0.0105	0.0104	0.0086	0.0117	0.0093	0.0081	0.0133	0.0155	0.0101	0.0121	0.0164
Thap8	gene	85531127	85543782	+	GeneID:102548322	THA	85529627	85531627	102	0.0112	0.0191	0.017	0.0133	0.0126	0.0132	0.0111	0.0084	0.0124	0.0118	0.0145	0.0141	0.0126	0.012	0.011	0.0104	0.0157	0.0125	0.0128	0.0163	0.0153	0.0138	0.0136	0.0077	0.0148	0.0132	0.0103	0.0101	0.0086	0.011	0.0119	0.0086	0.01	0.0095	0.0093	0.0135	0.0143	0.0098	0.0104	0.0158
Syne4	gene	85569409	85573775	+	GeneID:292781	spectri	85567909	85569909	30	0.4692	0.2774	0.4553	0.5589	0.5243	0.4482	0.4338	0.4925	0.4023	0.364	0.3037	0.277	0.4244	0.3365	0.5052	0.2589	0.0511	0.1783	0.2383	0.3353	0.1968	0.1427	0.1759	0.0997	0.0555	0.2348	0.1575	0.1186	0.2197	0.2627	0.2993	0.1536	0.3722	0.3775	0.1826	0.1825	0.337	0.1249	0.3036	0.1325
Sdhaf1	gene	85576207	85577156	-	GeneID:499125	succinat	85576656	85578656	90	0.0099	0.0119	0.0122	0.0149	0.0165	0.0192	0.0111	0.0132	0.0192	0.0182	0.015	0.0199	0.0059	0.0092	0.0147	0.0115	0.0102	0.0165	0.0193	0.0208	0.013	0.0136	0.0139	0.0132	0.0177	0.022	0.0276	0.0162	0.0227	0.0142	0.0127	0.0085	0.017	0.0115	0.0117	0.0108	0.0146	0.015	0.0112	0.0109
Lrfn3	gene	85616862	85623725	-	GeneID:308495	leucin	85623225	85625225	33	0.0682	0.0648	0.0446	0.0864	0.074	0.0789	0.0506	0.0966	0.0898	0.0767	0.0661	0.0837	0.0814	0.0715	0.0431	0.0402	0.0288	0.0335	0.0374	0.0363	0.0247	0.0525	0.0207	0.0262	0.023	0.0279	0.0392	0.0254	0.04	0.0642	0.0474	0.0468	0.0533	0.0675	0.0504	0.0527	0.0384	0.0666	0.0573	0.0604
LOC120096986	gene	85624677	85626808	+	GeneID:120096986	uncharacterize	85623177	85625177	33	0.0682	0.0648	0.0446	0.0864	0.074	0.0789	0.0506	0.0966	0.0898	0.0767	0.0661	0.0837	0.0814	0.0715	0.0431	0.0402	0.0288	0.0335	0.0374	0.0363	0.0247	0.0525	0.0207	0.0262	0.023	0.0279	0.0392	0.0254	0.04	0.0642	0.0474	0.0468	0.0533	0.0675	0.0504	0.0527	0.0384	0.0666	0.0573	0.0604
Aplp1	gene	85696880	85707215	-	GeneID:502317	amyloi	85706715	85708715	42	0.0235	0.0103	0.008	0.0163	0.0205	0.0097	0.0138	0.0273	0.0137	0.0106	0.0092	0.0156	0.0151	0.0201	0.0158	0.008	0.0084	0.0078	0.0153	0.0097	0.0166	0.0101	0.0064	0.0057	0.0135	0.013	0.0035	0.0084	0.0076	0.0139	0.0186	0.003	0.0209	0.018	0.0102	0.0137	0.0217	0.02	0.008	0.0096
Kirrel2	gene	85708793	85718670	-	GeneID:100359836	kirr	85718170	85720170	37	0.0409	0.0448	0.0355	0.0278	0.0459	0.0321	0.047	0.0292	0.0288	0.0394	0.0282	0.0308	0.0232	0.0327	0.0483	0.0437	0.0291	0.0366	0.0424	0.0281	0.041	0.0362	0.0345	0.0382	0.0331	0.0352	0.0453	0.0228	0.0305	0.0171	0.0262	0.0147	0.013	0.0228	0.0139	0.0223	0.0215	0.0216	0.0088	0.0176
Nphs1	gene	85720812	85749079	+	GeneID:64563	NPHS	85719312	85721312	6	0.1373	0.1505	0.143	0.0958	0.1242	0.1087	0.1395	0.1025	0.1012	0.1627	0.1153	0.1192	0.0758	0.116	0.1417	0.1787	0.1178	0.1293	0.1393	0.0933	0.1592	0.1407	0.0965	0.1707	0.148	0.104	0.2142	0.0847	0.127	0.0503	0.0388	0.0387	0.0612	0.0758	0.0363	0.049	0.0248	0.0628	0.0252	0.0282
Proser3	gene	85793363	85806682	-	GeneID:361541	prolin	85806182	85808182	36	0.0078	0.0161	0.0213	0.0099	0.0076	0.0107	0.0133	0.0139	0.0147	0.0131	0.0051	0.0081	0.0067	0.0169	0.0128	0.0079	0.01	0.0063	0.0102	0.0146	0.0097	0.013	0.0142	0.0116	0.0095	0.0147	0.0044	0.0177	0.0104	0.0083	0.0107	0.0031	0.0135	0.012	0.0121	0.0129	0.0119	0.0106	0.0118	0.0114
Hspb6	gene	85806898	85809072	+	GeneID:192245	hea	85805398	85807398	42	0.0073	0.0138	0.0174	0.0085	0.0087	0.0132	0.012	0.0135	0.0136	0.0124	0.006	0.0108	0.0057	0.0184	0.0109	0.0102	0.0093	0.0085	0.0123	0.0125	0.0083	0.013	0.0136	0.0147	0.0081	0.0154	0.0047	0.0166	0.0098	0.008	0.0156	0.0034	0.0126	0.011	0.0108	0.0141	0.0111	0.0105	0.0101	0.0106
Psenen	gene	85814905	85816654	-	GeneID:292788	presenili	85816154	85818154	46	0.0163	0.0192	0.018	0.023	0.0265	0.0248	0.0198	0.0275	0.0231	0.0229	0.0107	0.0175	0.0132	0.0215	0.0238	0.0142	0.0139	0.018	0.0163	0.016	0.0158	0.0122	0.0131	0.0178	0.0172	0.0174	0.0178	0.018	0.0118	0.0235	0.016	0.017	0.0161	0.021	0.0118	0.0137	0.0208	0.0165	0.0103	0.0137
U2af1l4	gene	85816268	85818462	+	GeneID:361542	U	85814768	85816768	32	0.0101	0.0153	0.0074	0.0149	0.0277	0.0155	0.0142	0.0216	0.0103	0.0188	0.0071	0.017	0.0156	0.0115	0.016	0.0121	0.0061	0.0167	0.0096	0.0122	0.0154	0.011	0.0099	0.013	0.0143	0.0105	0.01	0.0158	0.0096	0.0171	0.0146	0.0103	0.0146	0.0153	0.0079	0.0087	0.0125	0.0171	0.0043	0.0142
Igflr1	gene	85818428	85821032	+	GeneID:499126	IGF-lik	85816928	85818928	14	0.0305	0.0279	0.0384	0.0414	0.0236	0.0463	0.0324	0.0409	0.0525	0.0324	0.019	0.0187	0.0086	0.0445	0.0416	0.019	0.0319	0.0209	0.0316	0.0248	0.0166	0.0149	0.0204	0.0288	0.0237	0.0334	0.0356	0.0231	0.0167	0.0381	0.0192	0.0324	0.0194	0.0338	0.0207	0.0254	0.0396	0.0152	0.0239	0.0126
Kmt2b	gene	85821700	85840987	-	GeneID:102550344	lysin	85840487	85842487	168	0.0191	0.0144	0.0147	0.0192	0.0165	0.0193	0.0173	0.015	0.0177	0.0225	0.0132	0.0184	0.019	0.0124	0.0204	0.0179	0.0192	0.0163	0.0215	0.0199	0.0166	0.0183	0.017	0.0171	0.0154	0.0213	0.0159	0.0191	0.0152	0.0106	0.0128	0.0131	0.0129	0.0164	0.0145	0.0123	0.0122	0.0158	0.0094	0.0139
Mir3569	gene	85841616	85841691	+	GeneID:100526585	RGD:4888591	85840116	85842116	140	0.0155	0.0078	0.0134	0.0102	0.0123	0.0131	0.0076	0.0071	0.0109	0.0165	0.0086	0.0096	0.0147	0.0112	0.0146	0.0117	0.0096	0.0109	0.0109	0.0123	0.0112	0.0103	0.011	0.0093	0.0125	0.0151	0.0109	0.0089	0.0082	0.0091	0.0129	0.0098	0.0093	0.0128	0.0063	0.0078	0.0072	0.0125	0.0075	0.0106
Cox6b1	gene	85875080	85884081	-	GeneID:688869	cytochrom	85883581	85885581	18	0.0134	0.0106	0	0.0153	0.0226	0.0161	0.0067	0.0139	0.0122	0.0198	0.0112	0.0099	0.0263	0.0032	0.0094	0.013	0.0166	0.0165	0.0173	0.0031	0.0144	0.0127	0.0128	0.0037	0.0072	0.011	0.012	0.0137	0.0104	0.0105	0.0102	0.0177	0.0141	0.0079	0.0094	0.0203	0.0151	0.0219	0.0035	0.0168
Rbm42	gene	85898618	85908569	-	GeneID:361545	RN	85908069	85910069	72	0.0065	0.0114	0.0148	0.0078	0.0121	0.0113	0.0102	0.0096	0.0086	0.0145	0.0071	0.008	0.0047	0.0046	0.0093	0.0056	0.0065	0.0116	0.0114	0.0095	0.0073	0.0102	0.0111	0.0038	0.0086	0.0099	0.0078	0.0088	0.0075	0.011	0.012	0.0068	0.0024	0.01	0.0078	0.0077	0.0086	0.0118	0.0099	0.0056
Tmem147	gene	85977028	85978848	-	GeneID:292792	transmembran	85978348	85980348	95	0.0079	0.0065	0.01	0.0087	0.0118	0.0111	0.015	0.0123	0.0157	0.006	0.0105	0.0128	0.0116	0.0155	0.0124	0.0105	0.007	0.0103	0.0123	0.01	0.0144	0.0084	0.006	0.0073	0.0121	0.0099	0.0037	0.0049	0.0113	0.0096	0.01	0.0146	0.0084	0.0087	0.0062	0.007	0.0084	0.0088	0.0064	0.0076
Sbsn	gene	85978970	86006034	+	GeneID:292793	suprabasin	85977470	85979470	98	0.0204	0.0147	0.0263	0.0227	0.0234	0.0194	0.0246	0.0239	0.0259	0.0157	0.0211	0.0228	0.0191	0.0189	0.0224	0.0177	0.0126	0.0176	0.0243	0.0175	0.0261	0.0182	0.0154	0.0168	0.0171	0.0212	0.0037	0.0177	0.0211	0.02	0.0233	0.0237	0.0258	0.0184	0.0162	0.0146	0.0214	0.0179	0.0162	0.0177
LOC108349549	gene	86150012	86151717	+	GeneID:108349549	uncharacterize	86148512	86150512	8	0.6258	0.5752	0.6785	0.5964	0.566	0.5939	0.6024	0.573	0.5461	0.5248	0.6166	0.5953	0.6479	0.6876	0.5548	0.6291	0.6772	0.6731	0.7066	0.6356	0.5922	0.5356	0.4846	0.6173	0.4938	0.6481	0.5681	0.6726	0.6379	0.5681	0.5751	0.5666	0.5125	0.5292	0.5402	0.5294	0.4291	0.544	0.562	0.48
Usf2	gene	86174703	86185942	-	GeneID:81817	upstrea	86185442	86187442	27	0.017	0.014	0.0159	0.0026	0.0039	0.0122	0.0071	0.0109	0.0037	0.011	0.0074	0.0184	0.0063	0.0043	0.008	0.0165	0.0083	0.0062	0.0148	0.0137	0.0033	0.0063	0.0076	0.0059	0.0079	0.0025	0.0034	0.0129	0.0057	0.0135	0.0039	0.0056	0.0165	0.0048	0.0035	0.0123	0.0095	0.005	0.0075	0.0092
Lsr	gene	86185769	86201952	-	GeneID:64355	lipolysi	86201452	86203452	47	0.0283	0.0158	0.0496	0.0227	0.0242	0.0176	0.0142	0.0261	0.0098	0.0155	0.0173	0.0181	0.0249	0.0184	0.0254	0.0097	0.0205	0.0184	0.0124	0.0163	0.023	0.0201	0.022	0.0131	0.0139	0.0149	0.0116	0.0154	0.015	0.0151	0.0212	0.0122	0.013	0.0275	0.0184	0.0161	0.0177	0.0139	0.0104	0.0075
Fxyd5	gene	86267937	86277329	-	GeneID:60338	FXY	86276829	86278829	14	0.0462	0.0106	0.0635	0.0518	0.0284	0.0318	0.0609	0.0061	0.0246	0.0313	0.0374	0.0297	0.0214	0.0194	0.0291	0.1119	0.092	0.1054	0.0594	0.109	0.0448	0.1182	0.1034	0.1103	0.1028	0.0984	0.1055	0.0814	0.1374	0.0553	0.0036	0	0.0771	0.0206	0.0119	0.0231	0.0609	0.0153	0.0141	0.0044
Fxyd7	gene	86277678	86286954	-	GeneID:63848	FXY	86286454	86288454	29	0.0869	0.1791	0.2014	0.1233	0.116	0.138	0.1057	0.1511	0.1256	0.1727	0.0923	0.0668	0.1466	0.0656	0.1549	0.1014	0.0407	0.079	0.1004	0.0724	0.0518	0.0667	0.0542	0.0693	0.065	0.0638	0.0973	0.0718	0.0773	0.2473	0.2048	0.2262	0.3471	0.266	0.2099	0.2208	0.2935	0.2113	0.223	0.213
Hpn	gene	86337085	86352785	-	GeneID:29135	hepsin	86352285	86354285	16	0.2134	0.2439	0.2274	0.2352	0.2166	0.2289	0.2167	0.1938	0.1846	0.2307	0.219	0.1891	0.2059	0.1648	0.1538	0.3177	0.2691	0.2088	0.3162	0.3967	0.2708	0.3504	0.3014	0.2426	0.2252	0.1976	0.2282	0.2667	0.2822	0.1326	0.1291	0.1001	0.1589	0.0796	0.1507	0.1036	0.1775	0.0922	0.1089	0.0966
Scn1b	gene	86353917	86363820	-	GeneID:29686	sodiu	86363320	86365320	26	0.0062	0.0087	0.0182	0.0012	0.0048	0.0107	0.0112	0.0085	0.0082	0.0077	0.0113	0.0046	0.0114	0.0147	0.01	0.007	0.0068	0.0024	0.0121	0.0123	0.0091	0.0041	0.0076	0.0092	0.0078	0.022	0.0105	0.0023	0.0342	0.0052	0.0027	0.0062	0.0238	0.006	0.0077	0.0128	0.0087	0.0022	0.007	0.007
LOC108349560	gene	86431302	86436167	+	GeneID:108349560	uncharacterize	86429802	86431802	10	0.5333	0.5351	0.4701	0.4412	0.4438	0.5381	0.4513	0.4869	0.5326	0.5201	0.4186	0.4984	0.504	0.2193	0.4832	0.6224	0.5563	0.5953	0.6184	0.5781	0.56	0.6476	0.6241	0.5769	0.5485	0.5745	0.5779	0.5677	0.5448	0.4416	0.4707	0.4441	0.5194	0.5313	0.4701	0.455	0.5152	0.4062	0.4451	0.4178
RGD1561430	gene	86439086	86442406	-	GeneID:365229	simila	86441906	86443906	12	0.9627	0.8838	0.9762	0.8928	0.9004	0.9305	0.9404	0.9302	0.9138	0.903	0.8623	0.9287	0.9491	0.8625	0.8959	0.9667	0.9333	0.9617	0.9491	0.9508	0.9673	0.9697	0.9201	0.8996	0.9225	0.9538	0.9333	0.9752	0.9417	0.8952	0.9329	0.8906	0.962	0.872	0.9006	0.9065	0.9561	0.8482	0.897	0.9217
Znf599l-ps1	gene	86453465	86484002	+	GeneID:100910258	zin	86451965	86453965	53	0.0152	0.0114	0.0059	0.0121	0.0124	0.0195	0.0072	0.0138	0.0105	0.0112	0.0104	0.0032	0.0045	0.0297	0.0078	0.0104	0.0082	0.0091	0.0075	0.0102	0.0114	0.0082	0.0077	0.0094	0.0055	0.0122	0.0077	0.004	0.0047	0.0072	0.011	0.0097	0.0187	0.0089	0.0087	0.0108	0.0082	0.0097	0.0051	0.0112
Wtip	gene	86731214	86764939	-	GeneID:361552	WT	86764439	86766439	156	0.0078	0.0079	0.0113	0.0084	0.012	0.0111	0.0095	0.0099	0.0126	0.0102	0.0108	0.0102	0.0093	0.0139	0.0137	0.0082	0.0137	0.0123	0.0087	0.0101	0.0106	0.0067	0.0097	0.0082	0.0096	0.0113	0.0138	0.0065	0.0119	0.011	0.0112	0.0077	0.0171	0.0097	0.0087	0.0068	0.0134	0.0099	0.0068	0.0077
Uba2	gene	86775239	86802685	-	GeneID:308508	ubiquitin-lik	86802185	86804185	88	0.0078	0.01	0.0058	0.0095	0.0072	0.011	0.0093	0.0093	0.0149	0.0101	0.0052	0.0083	0.0107	0.0088	0.0054	0.0086	0.0067	0.0058	0.0086	0.0081	0.011	0.0078	0.006	0.0071	0.0086	0.0072	0.0086	0.0057	0.0113	0.0086	0.0059	0.0072	0.0104	0.0058	0.0094	0.0077	0.0067	0.0087	0.0058	0.0075
Pdcd2l	gene	86810292	86822554	-	GeneID:689637	programme	86822054	86824054	44	0.0024	0.0086	0.0057	0.005	0.0093	0.011	0.008	0.0075	0.0119	0.0091	0.0099	0.0123	0.0058	0.0157	0.0122	0.0094	0.0094	0.0101	0.0148	0.011	0.0085	0.0098	0.0093	0.0082	0.0072	0.0102	0.0112	0.0064	0.0085	0.0121	0.0087	0.0063	0.0153	0.0075	0.0049	0.0087	0.009	0.0091	0.0079	0.0104
Gpi	gene	86828211	86856077	-	GeneID:292804	glucose-6-phosphat	86855577	86857577	69	0.011	0.0107	0.01	0.0153	0.0141	0.011	0.0095	0.0132	0.0089	0.0105	0.0098	0.0124	0.0095	0.016	0.0118	0.0144	0.0093	0.011	0.0067	0.0084	0.0121	0.0142	0.0122	0.0093	0.0126	0.0153	0.0137	0.0074	0.0166	0.0069	0.0096	0.0047	0.0061	0.0086	0.0096	0.0109	0.0115	0.0089	0.0046	0.0105
Garre1	gene	86862121	86939725	-	GeneID:308509	granul	86939225	86941225	82	0.0062	0.0103	0.009	0.0101	0.0075	0.0077	0.0093	0.0096	0.0064	0.0108	0.0132	0.012	0.0098	0.0138	0.0074	0.008	0.0159	0.0117	0.0134	0.0099	0.0095	0.0103	0.0132	0.0097	0.0086	0.009	0.011	0.0093	0.0074	0.0095	0.0116	0.0081	0.0085	0.009	0.0083	0.008	0.0067	0.0076	0.0083	0.0081
Lsm14a	gene	86964800	87009325	-	GeneID:361554	LSM14	87008825	87010825	64	0.0084	0.0113	0.0137	0.0157	0.0052	0.0143	0.0125	0.0101	0.0138	0.0082	0.0094	0.0052	0.0086	0.0081	0.0114	0.0091	0.0128	0.0126	0.0022	0.0089	0.0065	0.008	0.0118	0.0077	0.0088	0.0087	0.0092	0.0074	0.0103	0.0105	0.0073	0.0099	0.0145	0.0124	0.0059	0.0101	0.0128	0.0108	0.0082	0.0093
Kctd15	gene	87258658	87271979	-	GeneID:499129	potassiu	87271479	87273479	61	0.018	0.0084	0.028	0.0138	0.0095	0.0155	0.0252	0.0136	0.0094	0.021	0.0196	0.0137	0.0093	0.0048	0.0162	0.009	0.0173	0.015	0.0085	0.0196	0.0154	0.0122	0.0109	0.0087	0.0077	0.0165	0.0064	0.0087	0.0068	0.0098	0.0118	0.0078	0.0122	0.0116	0.01	0.01	0.014	0.0112	0.0095	0.0137
Chst8	gene	87294144	87435900	-	GeneID:308511	carbohydrat	87435400	87437400	110	0.0197	0.0211	0.0187	0.0214	0.0368	0.021	0.0184	0.0219	0.0239	0.031	0.025	0.0215	0.0174	0.0315	0.0283	0.0179	0.019	0.0162	0.0228	0.0191	0.0226	0.0186	0.0226	0.0105	0.0178	0.0235	0.0158	0.0144	0.0158	0.0218	0.0264	0.0155	0.0213	0.0194	0.0206	0.0173	0.0179	0.0209	0.0156	0.0124
Pepd	gene	87536650	87681233	+	GeneID:292808	peptidas	87535150	87537150	19	0.0159	0.0128	0	0	0.0116	0.0187	0	0.0098	0.0123	0.0129	0.0111	0.0226	0.0332	0.0211	0.0087	0.0155	0.0154	0.0154	0.0213	0.0098	0.0122	0.0071	0.0133	0.0052	0.013	0.0223	0.0079	0.007	0.0114	0.0104	0.0129	0.0172	0.0181	0.0107	0.0047	0.0136	0.0313	0.0202	0.0044	0.0149
Cebpg	gene	87683060	87692772	-	GeneID:25301	CCAAT/enhance	87692272	87694272	84	0.0072	0.0105	0.0114	0.0083	0.0088	0.0102	0.0067	0.006	0.0097	0.0088	0.0063	0.0113	0.0095	0.0116	0.0082	0.0067	0.0129	0.0107	0.0132	0.0073	0.0092	0.0088	0.0078	0.007	0.0095	0.0082	0.0103	0.0071	0.0073	0.0089	0.0073	0.0049	0.0081	0.0074	0.0055	0.0095	0.0056	0.0092	0.0073	0.0115
Cebpa	gene	87759631	87762303	+	GeneID:24252	CCAAT/enhance	87758131	87760131	155	0.0091	0.016	0.0126	0.0149	0.0191	0.0125	0.0088	0.0143	0.0171	0.0102	0.0132	0.0132	0.0197	0.0157	0.0128	0.0087	0.0128	0.011	0.0091	0.0145	0.0127	0.0109	0.0106	0.011	0.0074	0.0136	0.0101	0.0106	0.0115	0.0091	0.009	0.0102	0.0088	0.0102	0.0105	0.0086	0.0103	0.0119	0.0069	0.0124
Slc7a10	gene	87829084	87845073	+	GeneID:114518	solut	87827584	87829584	64	0.0472	0.0383	0.0338	0.0384	0.044	0.0553	0.028	0.0457	0.0337	0.0453	0.0326	0.0318	0.0272	0.0231	0.0546	0.0431	0.0369	0.0559	0.0398	0.0334	0.0413	0.036	0.037	0.0347	0.0297	0.0417	0.0494	0.035	0.0453	0.0244	0.0276	0.0244	0.0391	0.0276	0.0323	0.0267	0.0287	0.034	0.0215	0.0408
Lrp3	gene	87843815	87859147	-	GeneID:89787	LD	87858647	87860647	54	0.0241	0.0169	0.0101	0.0218	0.0252	0.0202	0.0297	0.0369	0.0235	0.0181	0.0189	0.0242	0.0236	0.0283	0.0298	0.0072	0.0133	0.0091	0.0182	0.0214	0.0178	0.0092	0.0141	0.014	0.0064	0.0203	0.0067	0.0176	0.0195	0.011	0.0133	0.0161	0.0214	0.0196	0.0143	0.0076	0.0156	0.0173	0.016	0.0169
Trnat-agu	gene	87883024	87883097	-	GeneID:108349882	Gene	87882597	87884597	23	0.0052	0.0156	0	0.0097	0.0222	0.0127	0.0212	0.015	0.0129	0.0109	0.0126	0.0052	0.0124	0.0171	0.0162	0.0119	0.0202	0.0119	0.0113	0.009	0.0204	0.0105	0.0171	0.013	0.0133	0.035	0.0069	0.019	0.0178	0.0209	0.0108	0.0085	0.0229	0.0072	0.0083	0.0099	0.0118	0.0151	0.0206	0.0086
Gpatch1	gene	87925606	87974544	-	GeneID:292810		87974044	87976044	14	0.0114	0.0262	0.0055	0.0158	0.0154	0.0089	0.0289	0.0042	0.0031	0.0019	0.0062	0.0066	0	0	0	0.0059	0.0111	0.0102	0	0.0105	0.0086	0.0248	0.0171	0.0043	0.0204	0.0064	0.014	0.0041	0.0026	0	0.0166	0.0037	0	0.0023	0.0063	0.0061	0.0124	0.0176	0.0113	0.0034
Rhpn2	gene	87991143	88051895	+	GeneID:308516	rhophilin	87989643	87991643	30	0.0802	0.0561	0.0537	0.0842	0.0799	0.0579	0.0665	0.0589	0.041	0.0706	0.0571	0.0697	0.0474	0.0498	0.0881	0.0207	0.0577	0.0645	0.0383	0.0854	0.0399	0.0428	0.0546	0.0484	0.0383	0.0406	0.0339	0.0511	0.0431	0.0622	0.0687	0.0647	0.0542	0.0713	0.0568	0.0487	0.0615	0.0695	0.0685	0.0497
Faap24	gene	88051523	88057997	-	GeneID:502320	F	88057497	88059497	18	0.0168	0.0133	0.0069	0.0197	0.0092	0.0114	0.0161	0.01	0.0041	0.0071	0.0134	0.0093	0.0037	0.0128	0.014	0.0077	0.008	0.0115	0.0024	0.0129	0.0134	0.0094	0.0047	0.0056	0.006	0.0077	0.0065	0.0069	0.0114	0.0056	0.0046	0.0046	0.0046	0.0056	0.0061	0.0122	0.0076	0.0078	0.0091	0.009
Cep89	gene	88058211	88100114	+	GeneID:292811	centrosoma	88056711	88058711	18	0.0168	0.0133	0.0069	0.0197	0.0092	0.0114	0.0161	0.01	0.0041	0.0071	0.0134	0.0093	0.0037	0.0128	0.014	0.0077	0.008	0.0115	0.0024	0.0129	0.0134	0.0094	0.0047	0.0056	0.006	0.0077	0.0065	0.0069	0.0114	0.0056	0.0046	0.0046	0.0046	0.0056	0.0061	0.0122	0.0076	0.0078	0.0091	0.009
Nudt19	gene	88214475	88226072	-	GeneID:308518	nudi	88225572	88227572	25	0.0141	0.0184	0.0104	0.0179	0.0146	0.0106	0.0082	0.0153	0.0073	0.0068	0.01	0.0106	0.0069	0.0114	0.0045	0.0126	0.011	0.0141	0.0156	0.0154	0.014	0.0138	0.014	0.0065	0.0076	0.0259	0.0159	0.01	0.0095	0.0091	0.0064	0.0061	0.0142	0.0114	0.0067	0.0101	0.0041	0.0102	0.0097	0.0082
Rgs9bp	gene	88249438	88250151	-	GeneID:499132	regulato	88249651	88251651	60	0.0131	0.0171	0.0189	0.0088	0.0171	0.0049	0.0096	0.0106	0.0091	0.0088	0.0108	0.0177	0.013	0.0157	0.0065	0.0143	0.0102	0.0086	0.0106	0.0148	0.011	0.0126	0.0065	0.0073	0.0095	0.0115	0.0174	0.007	0.0104	0.0121	0.0113	0.0099	0.0129	0.0113	0.0125	0.0081	0.0103	0.0127	0.0087	0.0121
Ankrd27	gene	88251216	88303615	+	GeneID:361555	ankyri	88249716	88251716	58	0.0141	0.0173	0.0196	0.01	0.0177	0.0083	0.01	0.011	0.0094	0.0098	0.0114	0.0191	0.0124	0.0163	0.0081	0.0168	0.0105	0.0103	0.0109	0.0172	0.0118	0.0146	0.0049	0.0076	0.0091	0.0119	0.0198	0.0073	0.0093	0.0126	0.0122	0.0099	0.015	0.0125	0.0129	0.0076	0.0102	0.0107	0.009	0.0113
Pdcd5	gene	88305869	88311200	-	GeneID:292814	programme	88310700	88312700	36	0.0091	0.0049	0.0079	0.0059	0.0071	0.0126	0.0133	0.0073	0.0119	0.0133	0.0121	0.0056	0.0177	0.0096	0.0127	0.0044	0.0055	0.0095	0.0048	0.0122	0.0085	0.0067	0.0069	0.011	0.0064	0.0191	0.0138	0.005	0.0091	0.0092	0.0091	0.0073	0.0042	0.0077	0.0063	0.0059	0.0057	0.0103	0.011	0.0134
Dpy19l3	gene	88350303	88417339	-	GeneID:308519	dpy-1	88416839	88418839	87	0.0093	0.0159	0.0159	0.007	0.0138	0.0122	0.0107	0.0117	0.0164	0.0139	0.0128	0.0117	0.0091	0.0185	0.0156	0.0124	0.0207	0.0157	0.0177	0.0181	0.0092	0.0115	0.0112	0.0066	0.0129	0.0156	0.0098	0.0121	0.0163	0.0115	0.0094	0.0103	0.0115	0.0123	0.0089	0.0119	0.0114	0.0123	0.0065	0.0092
Zfp507	gene	88435787	88468577	-	GeneID:292816	zin	88468077	88470077	25	0.0217	0.0098	0.0159	0.0099	0.0124	0.0206	0.0168	0.0142	0.0071	0.0245	0.0112	0.0079	0.0169	0.0343	0.0099	0.0104	0.0225	0.0194	0.015	0.0226	0.0234	0.0169	0.012	0.0068	0.0197	0.0103	0.0036	0.0101	0.0129	0.0094	0.011	0.0268	0.0094	0.0141	0.01	0.0124	0.0199	0.0107	0.011	0.0111
LOC108349564	gene	89383422	89388116	-	GeneID:108349564	uncharacterize	89387616	89389616	110	0.0107	0.0126	0.011	0.0121	0.0225	0.0153	0.0174	0.0139	0.014	0.0135	0.012	0.0123	0.0133	0.0133	0.0106	0.0144	0.0127	0.0129	0.0158	0.0105	0.0154	0.0128	0.0127	0.0113	0.0115	0.0095	0.0092	0.0115	0.0129	0.0128	0.0124	0.0074	0.0111	0.0146	0.0094	0.0101	0.0121	0.0145	0.0097	0.0154
Tshz3	gene	89386732	89460719	+	GeneID:308523	teashir	89385232	89387232	80	0.0454	0.0506	0.0176	0.0323	0.061	0.0512	0.043	0.0426	0.0256	0.0469	0.0272	0.0339	0.0495	0.0568	0.0578	0.0128	0.0175	0.0142	0.0159	0.0131	0.0121	0.0172	0.0151	0.0117	0.0114	0.0183	0.0123	0.0103	0.0214	0.0139	0.0144	0.0129	0.0242	0.0165	0.0227	0.0209	0.0313	0.0177	0.0105	0.0162
Zfp536	gene	90000359	90463423	-	GeneID:292820	zin	90462923	90464923	15	0.1453	0.1228	0.1135	0.1179	0.1127	0.1249	0.1019	0.1111	0.1243	0.1635	0.1084	0.1124	0.0547	0.1071	0.1243	0.1291	0.1161	0.1186	0.1554	0.1141	0.1047	0.1163	0.1419	0.1349	0.1157	0.1266	0.1309	0.1255	0.0766	0.1909	0.1389	0.1299	0.1971	0.1353	0.1162	0.1084	0.161	0.1189	0.1361	0.1607
Uri1	gene	90646392	90704811	-	GeneID:308537	URI1	90704311	90706311	140	0.0124	0.0097	0.0063	0.0117	0.0111	0.0078	0.0085	0.0131	0.0121	0.0132	0.0091	0.009	0.0133	0.0113	0.0083	0.01	0.0043	0.0099	0.0097	0.0114	0.0103	0.0095	0.0075	0.0096	0.0073	0.0102	0.0095	0.0068	0.0165	0.0085	0.0095	0.0067	0.0095	0.007	0.0046	0.008	0.0139	0.0107	0.0046	0.0109
Ccne1	gene	90781947	90791188	-	GeneID:25729	cycli	90790688	90792688	117	0.0078	0.0109	0.0113	0.0124	0.0118	0.0148	0.0119	0.0145	0.0143	0.0125	0.0064	0.0108	0.0078	0.0052	0.0065	0.0102	0.0078	0.0085	0.0057	0.0092	0.0136	0.0103	0.0065	0.004	0.0088	0.0092	0.0095	0.0079	0.0118	0.009	0.0121	0.0098	0.0082	0.0108	0.011	0.0104	0.0083	0.0104	0.0073	0.0131
LOC690000	gene	90873578	90887205	+	GeneID:690000	simila	90872078	90874078	73	0.0105	0.0088	0.0056	0.0094	0.0103	0.0111	0.0072	0.0102	0.0114	0.0119	0.0127	0.0084	0.0045	0.0145	0.0108	0.013	0.0089	0.0075	0.0105	0.011	0.0083	0.0129	0.0109	0.0071	0.0143	0.0088	0.0063	0.0101	0.0105	0.0123	0.0124	0.0099	0.0046	0.0071	0.0063	0.0106	0.0134	0.0094	0.0068	0.0073
Plekhf1	gene	90908304	90915862	-	GeneID:308543	pleckstri	90915362	90917362	52	0.0125	0.0174	0.0125	0.0175	0.0117	0.0173	0.023	0.0108	0.0074	0.0097	0.0134	0.0095	0.0182	0.0217	0.0156	0.0326	0.0213	0.0343	0.013	0.0269	0.0201	0.0101	0.0163	0.0264	0.0179	0.0306	0.026	0.0221	0.0224	0.0073	0.0112	0.0093	0.012	0.0088	0.0102	0.0164	0.0096	0.0098	0.0125	0.007
Pop4	gene	90960026	90968360	-	GeneID:292831	POP	90967860	90969860	34	0.012	0.0117	0.0231	0.0139	0.0128	0.0103	0.0142	0.0113	0.0114	0.0113	0.0133	0.0234	0.0166	0.0138	0.0124	0.0092	0.0236	0.0158	0.0134	0.0122	0.0173	0.0123	0.0107	0.0088	0.0076	0.017	0.0104	0.0126	0.0031	0.0157	0.0099	0.0144	0.0081	0.0098	0.0099	0.0176	0.0155	0.0139	0.0117	0.0164
LOC102548014	gene	91105758	91128497	-	GeneID:102548014	uncharacterize	91127997	91129997	24	0.0154	0.0107	0.0104	0.0161	0.0124	0.0184	0.012	0.051	0.023	0.0139	0.0045	0.0108	0.0228	0.0242	0.0142	0.0072	0.0092	0.0043	0.0092	0.0032	0.0064	0.0106	0.0221	0.0092	0.0148	0.0075	0.0343	0.0024	0.0138	0.0114	0.0057	0.0076	0.0142	0.0105	0.012	0.0142	0.0138	0	0.0088	0.021
Zfp939	gene	91128356	91142632	+	GeneID:690136	zin	91126856	91128856	24	0.0154	0.0107	0.0104	0.0161	0.0124	0.0184	0.012	0.051	0.023	0.0139	0.0045	0.0108	0.0228	0.0242	0.0142	0.0072	0.0092	0.0043	0.0092	0.0032	0.0064	0.0106	0.0221	0.0092	0.0148	0.0075	0.0343	0.0024	0.0138	0.0114	0.0057	0.0076	0.0142	0.0105	0.012	0.0142	0.0138	0	0.0088	0.021
Zfp619	gene	91148016	91167764	+	GeneID:102548231	zin	91146516	91148516	40	0.0156	0.0109	0.0058	0.0053	0.0065	0.0086	0.0046	0.008	0.0145	0.006	0.009	0.01	0.0154	0.0083	0.0051	0.0094	0.0068	0.011	0.0115	0.0057	0.0066	0.0082	0.0112	0.0064	0.0025	0.0107	0.0087	0.0046	0.006	0.0047	0.0093	0.008	0.0102	0.0052	0.0078	0.012	0.0059	0.0084	0.0046	0.0078
LOC102548320	gene	91171697	91198293	+	GeneID:102548320	zin	91170197	91172197	22	0.009	0.0048	0.0122	0.0095	0.0108	0.014	0.0128	0.0097	0.008	0.0091	0.0079	0.006	0.0165	0.0112	0.0096	0.005	0.0045	0.0014	0.013	0.011	0.0205	0.0135	0.0012	0.0074	0.0118	0.006	0.0075	0.0089	0.0096	0.0066	0.0179	0.0109	0.0118	0.0085	0.0077	0.0084	0.0045	0.0061	0.0052	0.0057
LOC108349455	gene	92480724	92591739	-	GeneID:108349455	uncharacterize	92591239	92593239	111	0.0182	0.035	0.0205	0.0286	0.0414	0.0283	0.0343	0.0381	0.0367	0.0229	0.0244	0.0183	0.0267	0.0318	0.0217	0.0142	0.022	0.018	0.0115	0.0172	0.0145	0.0113	0.0145	0.0105	0.0174	0.014	0.0172	0.0094	0.0164	0.0215	0.0214	0.013	0.0267	0.0165	0.0269	0.0201	0.0266	0.0247	0.0155	0.0124
Vstm2b	gene	92592070	92620491	+	GeneID:361560	V-se	92590570	92592570	54	0.0151	0.036	0.0141	0.0228	0.0478	0.0329	0.0441	0.0303	0.0531	0.0335	0.0288	0.0236	0.0291	0.0393	0.0213	0.0152	0.0257	0.0211	0.0133	0.0186	0.013	0.0128	0.0164	0.0114	0.0132	0.0165	0.026	0.0136	0.0189	0.0262	0.0247	0.0124	0.0283	0.0182	0.0254	0.0192	0.0167	0.0248	0.0194	0.0158
Znf431l-ps8	gene	92889606	92917697	-	GeneID:102555051	zin	92917197	92919197	11	0.0203	0.0051	0	0.0185	0.0226	0.0102	0.0175	0.0141	0.0127	0.0135	0.0097	0.0107	0.007	0.0098	0.0125	0.0235	0.0153	0.0198	0.0214	0.0159	0.0175	0.0227	0.0101	0.0095	0.0019	0.023	0.0136	0.0076	0.0217	0.0177	0.0086	0.0133	0.0087	0.0127	0.0133	0.0183	0.0142	0.0132	0.0138	0.0188
Grb2-ps1	gene	93016528	93018833	-	GeneID:100360527	growt	93018333	93020333	9	0.0139	0.0323	0.0159	0.0047	0.0288	0.0208	0.0256	0.0193	0.0217	0.0111	0.0366	0.0147	0.0556	0.0224	0.01	0.0199	0.0321	0.0342	0.0711	0.0116	0.0164	0.031	0.0251	0.0188	0.025	0.0137	0	0.0121	0.0831	0.0427	0.0377	0.0372	0.0724	0.0226	0.0509	0.0362	0.0197	0.0296	0.0566	0.026
LOC100912659	gene	93019320	93038483	+	GeneID:100912659	zin	93017820	93019820	9	0.0139	0.0323	0.0159	0.0047	0.0288	0.0208	0.0256	0.0193	0.0217	0.0111	0.0366	0.0147	0.0556	0.0224	0.01	0.0199	0.0321	0.0342	0.0711	0.0116	0.0164	0.031	0.0251	0.0188	0.025	0.0137	0	0.0121	0.0831	0.0427	0.0377	0.0372	0.0724	0.0226	0.0509	0.0362	0.0197	0.0296	0.0566	0.026
Zfp141	gene	93130574	93164293	+	GeneID:690343	zin	93129074	93131074	14	0.0164	0.0086	0.0143	0.0272	0.0021	0.0105	0.0143	0.0054	0.0144	0.0182	0.0039	0.0044	0.0394	0.0059	0.0043	0.0116	0.0076	0.0128	0.0034	0.0087	0.0094	0.0141	0.0114	0.0106	0.0023	0.0103	0.0246	0.0228	0.039	0.0049	0.0062	0.0071	0.0222	0.0229	0.0121	0.0135	0.0171	0.025	0.0109	0.0064
Zfp715	gene	93706005	93748131	-	GeneID:100360772	zin	93747631	93749631	8	0.1668	0.1793	0.4822	0.2589	0.2026	0.2045	0.2712	0.2494	0.106	0.2168	0.3855	0.398	0.1396	0.2379	0.1725	0.2855	0.2622	0.4412	0.3911	0.3941	0.3171	0.5143	0.3632	0.2771	0.4264	0.3719	0.073	0.3879	0.273	0.0487	0.1088	0.2394	0.0889	0.0972	0.1224	0.1435	0.1688	0.1399	0.108	0.1377
Etfb	gene	93851908	93866072	+	GeneID:292845	electro	93850408	93852408	8	0.0235	0.0091	0.0357	0.0479	0.0122	0.0092	0.0195	0.0288	0.0338	0.0146	0.0231	0.0176	0	0.0251	0.0281	0.0112	0.0138	0.0369	0	0.014	0.0146	0.0183	0.0238	0.0149	0.003	0.0206	0.0225	0.0161	0.025	0.0074	0.0045	0	0.0269	0.021	0.0148	0.0045	0.0145	0.0141	0.0096	0.0089
LOC120099799	gene	93871256	93874563	-	GeneID:120099799	uncharacterize	93874063	93876063	18	0.0288	0.0203	0.057	0.0183	0.0111	0.0201	0.0274	0.0147	0.0279	0.0144	0.0065	0.0183	0.0185	0.0173	0.0149	0.0159	0.0091	0.0138	0.0073	0.0139	0.0191	0.0127	0.0211	0.0096	0.0055	0.0121	0.0252	0.0093	0.0178	0.0244	0.0067	0.0072	0.0199	0.0141	0.0115	0.0196	0.0078	0.0132	0.0098	0.0216
Iglon5	gene	93880906	93898929	-	GeneID:308557	IgLO	93898429	93900429	34	0.0543	0.0286	0.059	0.0401	0.0531	0.0458	0.0536	0.0441	0.0524	0.0444	0.0392	0.0307	0.0623	0.0554	0.0447	0.0145	0.0217	0.0127	0.029	0.0214	0.0238	0.0367	0.0187	0.0191	0.0207	0.0134	0.0124	0.0125	0.0201	0.0213	0.0503	0.0319	0.0335	0.0315	0.0295	0.0243	0.0338	0.0281	0.0137	0.025
Ctu1	gene	94115431	94121224	+	GeneID:292847	cytosoli	94113931	94115931	6	0.0158	0.0055	0	0.0288	0.0042	0.03	0.0155	0.0225	0.035	0.0152	0	0.0123	0	0	0.0238	0.0165	0.0133	0.0242	0.0167	0.0217	0.021	0.0307	0.0087	0	0.016	0.0283	0.0128	0.0147	0.0328	0.0075	0.0128	0.008	0	0.0103	0	0.0208	0.0147	0.018	0.0192	0.0168
Klk9	gene	94246339	94250631	+	GeneID:292851	kallikrei	94244839	94246839	11	0.4275	0.4445	0.4567	0.5181	0.4715	0.4821	0.4116	0.5399	0.4396	0.4587	0.3914	0.4649	0.4132	0.312	0.4254	0.5514	0.5203	0.4912	0.4966	0.6085	0.5469	0.5535	0.6214	0.6076	0.4617	0.5597	0.5916	0.4364	0.5422	0.467	0.4721	0.4304	0.4434	0.4536	0.5051	0.4877	0.541	0.377	0.448	0.4011
Klk5l	gene	94566688	94571882	+	GeneID:408211	kallikrei	94565188	94567188	8	0.407	0.512		0.4754	0.4114	0.5297	0.5609	0.4136	0.5364	0.507	0.4911	0.382	0.1666	0.3066	0.3612	0.3909	0.6814	0.3612	0.4578	0.5519	0.3627	0.6661	0.6173	0.5638	0.4979	0.3813	0.3709	0.3995	0.3898	0.3107	0.473	0.4041	0.5199	0.3528	0.6292	0.5776	0.4221	0.4834	0.4372	0.3865
LOC102552731	gene	94713613	94730846	-	GeneID:102552731	uncharacterize	94730346	94732346	19	0.0058	0	0.0151	0	0.0115	0.0041	0.0162	0.0131	0	0	0	0.0187	0.0105	0.0084	0.0041	0	0	0	0.0222	0.0033	0.0135	0.0075	0.0131	0.0033	0.0064	0.0071	0.0058	0.0054	0.0053	0.0051	0.0035	0	0.0044	0.0059	0.0069	0.0024	0.0048	0	0.0113	0.0117
Fv1	gene	94730839	94736791	+	GeneID:308568	Frien	94729339	94731339	19	0.0058	0	0.0151	0	0.0115	0.0041	0.0162	0.0131	0	0	0	0.0187	0.0105	0.0084	0.0041	0	0	0	0.0222	0.0033	0.0135	0.0075	0.0131	0.0033	0.0064	0.0071	0.0058	0.0054	0.0053	0.0051	0.0035	0	0.0044	0.0059	0.0069	0.0024	0.0048	0	0.0113	0.0117
Snord88c	gene	94732155	94732245	+	GeneID:120100472	smal	94730655	94732655	19	0.0058	0	0.0151	0	0.0115	0.0041	0.0162	0.0131	0	0	0	0.0187	0.0105	0.0084	0.0041	0	0	0	0.0222	0.0033	0.0135	0.0075	0.0131	0.0033	0.0064	0.0071	0.0058	0.0054	0.0053	0.0051	0.0035	0	0.0044	0.0059	0.0069	0.0024	0.0048	0	0.0113	0.0117
Clec11a	gene	94800456	94809002	-	GeneID:29313	C-typ	94808502	94810502	45	0.0147	0.0214	0.0399	0.0201	0.0187	0.0134	0.0206	0.02	0.0198	0.0258	0.0177	0.0212	0.018	0.0259	0.0182	0.0191	0.0189	0.0144	0.0143	0.02	0.0207	0.0204	0.013	0.0101	0.014	0.0179	0.0148	0.0092	0.0169	0.0207	0.0126	0.0135	0.0229	0.0164	0.015	0.0133	0.0098	0.0175	0.0081	0.0156
Shank1	gene	94807879	94857356	+	GeneID:78957	SH	94806379	94808379	46	0.0215	0.0144	0.0222	0.0045	0.0164	0.016	0.0161	0.014	0.0136	0.0237	0.0125	0.0191	0.0092	0.0166	0.0211	0.0105	0.0078	0.018	0.0117	0.0046	0.0068	0.0113	0.009	0.0149	0.0088	0.0133	0.007	0.0076	0.0102	0.0179	0.0173	0.0161	0.0173	0.0045	0.0139	0.0135	0.0132	0.0116	0.0109	0.0119
C1h19orf81	gene	94857301	94871323	-	GeneID:292874	simla	94870823	94872823	31	0.1129	0.1526	0.0434	0.0981	0.1213	0.121	0.1	0.1386	0.1139	0.1494	0.0757	0.1224	0.0805	0.1075	0.1152	0.0502	0.0655	0.0687	0.0701	0.0902	0.0665	0.0555	0.0425	0.0425	0.0487	0.0637	0.0678	0.0513	0.0894	0.1282	0.1124	0.0953	0.0774	0.1088	0.0881	0.1176	0.106	0.0992	0.1079	0.1318
Lrrc4b	gene	94922034	94956309	+	GeneID:308571	leucin	94920534	94922534	25	0.0528	0.0306	0.0847	0.0259	0.0333	0.0315	0.05	0.0282	0.0578	0.0354	0.0328	0.0366	0.0292	0.0423	0.0204	0.0193	0.0245	0.0266	0.0264	0.0197	0.0092	0.0248	0.032	0.0158	0.0215	0.024	0.0052	0.0184	0.0416	0.0332	0.0251	0.0231	0.0335	0.0244	0.0295	0.0142	0.0303	0.0165	0.0153	0.0306
Aspdh	gene	94956327	94960722	+	GeneID:292875	aspartat	94954827	94956827	14	0.0434	0.0294	0.2835	0.0476	0.0356	0.0791	0.0799	0.0309	0.0692	0.1396	0.0362	0.0314	0.1145	0.0394	0.0583	0.1242	0.1171	0.0701	0.0184	0.1836	0.1528	0.1776	0.2261	0.1899	0.0641	0.135	0.0596	0.123	0.1646	0.0474	0.0813	0.0444	0.0638	0.0696	0.0654	0.0654	0.0679	0.0706	0.0829	0.0401
Josd2	gene	94960867	94964751	+	GeneID:292876	Josephi	94959367	94961367	32	0.0114	0.0162	0.0141	0.0062	0.021	0.0194	0.0148	0.0332	0.0212	0.0176	0.0129	0.0132	0.0178	0.0197	0.0177	0.0095	0.0119	0.0177	0.0082	0.0138	0.0143	0.0169	0.021	0.0035	0.0163	0.0155	0.0173	0.0137	0.02	0.0039	0.0147	0.0151	0.0153	0.0109	0.0053	0.0202	0.0106	0.0065	0.0144	0.0065
Emc10	gene	94980260	94988847	-	GeneID:292878	E	94988347	94990347	83	0.0235	0.0275	0.0243	0.0258	0.0323	0.0227	0.0224	0.0245	0.0285	0.0266	0.0228	0.0257	0.0214	0.0203	0.0248	0.0177	0.0285	0.0236	0.0178	0.0253	0.0152	0.0242	0.0236	0.0197	0.0221	0.0188	0.0177	0.0128	0.0187	0.0247	0.0227	0.027	0.0268	0.0255	0.0213	0.0172	0.0308	0.0289	0.0235	0.0239
Garin5a	gene	94988959	94995971	+	GeneID:361564	golg	94987459	94989459	79	0.0104	0.0117	0.0087	0.0128	0.0168	0.0113	0.0113	0.0131	0.0163	0.0096	0.0131	0.0105	0.0131	0.0087	0.014	0.0095	0.016	0.0127	0.0079	0.0127	0.0071	0.0108	0.0107	0.0093	0.0129	0.0101	0.0182	0.0058	0.0101	0.0094	0.0084	0.0087	0.0126	0.0089	0.0085	0.0062	0.0176	0.012	0.0109	0.01
Mybpc2	gene	94994121	95017584	-	GeneID:292879	myosi	95017084	95019084	25	0.0152	0.0218	0.018	0.0115	0.03	0.0251	0.0192	0.0094	0.0396	0.0394	0.0179	0.0244	0.0591	0.0248	0.0221	0.0641	0.0235	0.0588	0.0351	0.0616	0.0434	0.0244	0.0465	0.0603	0.0237	0.0518	0.0832	0.0649	0.0348	0.0369	0.0289	0.0212	0.0031	0.028	0.0196	0.0267	0.0262	0.0238	0.0279	0.0124
Spib	gene	95018939	95024804	-	GeneID:499146	Spi-	95024304	95026304	6	0.4838	0.4102	0.32	0.4248	0.4507	0.353	0.3872	0.3542	0.3428	0.413	0.3627	0.3498	0.5278	0.2667	0.3797	0.3973	0.368	0.455	0.467	0.4153	0.3935	0.4208	0.3385	0.4417	0.278	0.327		0.4147	0.4132	0.1663	0.2343	0.2687	0.2335	0.3112	0.1373	0.2175	0.2788	0.2163	0.1862	0.1865
Pold1	gene	95025462	95041559	-	GeneID:59294	DN	95041059	95043059	44	0.0098	0.0135	0.0118	0.0109	0.0106	0.018	0.0133	0.0087	0.0122	0.0146	0.0087	0.0135	0.0178	0.0095	0.0044	0.0096	0.0151	0.0109	0.0148	0.007	0.0038	0.0086	0.0074	0.0094	0.0054	0.0077	0.0156	0.0074	0.017	0.0088	0.0105	0.0062	0.0133	0.0075	0.0077	0.0083	0.0125	0.0083	0.0127	0.0147
Nr1h2	gene	95041967	95047358	-	GeneID:58851	nuclea	95046858	95048858	43	0.0143	0.0118	0.0173	0.0097	0.0158	0.01	0.0166	0.0076	0.0094	0.0185	0.0098	0.0075	0.0137	0.0141	0.0163	0.0083	0.0138	0.0124	0.0179	0.0108	0.0091	0.0139	0.0141	0.0066	0.0086	0.0152	0.0187	0.0115	0.0083	0.0097	0.015	0.0111	0.0174	0.0091	0.0101	0.0101	0.0157	0.0125	0.0066	0.009
Kcnc3	gene	95080960	95095165	+	GeneID:117101	potassiu	95079460	95081460	32	0.0319	0.0263	0.0182	0.0198	0.0207	0.0214	0.022	0.0172	0.0175	0.0366	0.0205	0.0288	0.0277	0.0258	0.0277	0.0081	0.012	0.013	0.0079	0.0145	0.0035	0.0063	0.0149	0.0129	0.0075	0.012	0.0062	0.0078	0.0102	0.0146	0.0087	0.0188	0.0177	0.0208	0.006	0.0129	0.0099	0.0245	0.0188	0.0039
Myh14	gene	95096266	95158861	-	GeneID:308572	myosi	95158361	95160361	27	0.0216	0.0453	0.031	0.0274	0.0327	0.019	0.0442	0.0247	0.0371	0.0412	0.0404	0.0226	0.0336	0.0318	0.0163	0.0225	0.0232	0.0224	0.0201	0.0296	0.0304	0.012	0.0228	0.0333	0.0205	0.0264	0.0369	0.0275	0.033	0.0281	0.0289	0.0155	0.027	0.0276	0.0226	0.0236	0.0331	0.0283	0.0137	0.0215
Izumo2	gene	95196459	95209131	+	GeneID:499147	IZUM	95194959	95196959	25	0.4574	0.3503	0.4215	0.4424	0.3974	0.3525	0.319	0.2502	0.3606	0.3782	0.2695	0.2948	0.3173	0.3105	0.4092	0.5262	0.416	0.4852	0.4601	0.5312	0.4771	0.4046	0.4598	0.4337	0.4362	0.5445	0.3886	0.442	0.4126	0.2755	0.2972	0.2234	0.3533	0.2582	0.2368	0.2397	0.273	0.2817	0.3114	0.2224
Zfp473	gene	95222683	95243328	-	GeneID:292884	zin	95242828	95244828	34	0.0114	0.0075	0.0184	0.0113	0.0233	0.0069	0.0084	0.0124	0.0132	0.0201	0.0105	0.026	0.0251	0.0203	0.0195	0.014	0.0221	0.0075	0.0134	0.0169	0.0297	0.0106	0.0086	0.0156	0.0146	0.0232	0.0133	0.0143	0.0124	0.0061	0.0132	0.0071	0.0128	0.0226	0.0056	0.0149	0.0122	0.0133	0.0061	0.0045
Vrk3	gene	95243344	95270780	+	GeneID:361565	VR	95241844	95243844	40	0.0109	0.0077	0.0277	0.0115	0.022	0.0079	0.0082	0.0105	0.0112	0.0208	0.0098	0.0234	0.0229	0.0206	0.0187	0.0119	0.0215	0.0088	0.0131	0.0155	0.029	0.0119	0.0096	0.0132	0.0142	0.0255	0.0113	0.0162	0.0124	0.0058	0.0119	0.0071	0.0147	0.0205	0.0075	0.0159	0.0104	0.0152	0.006	0.0052
Atf5	gene	95295602	95299755	-	GeneID:282840	activatin	95299255	95301255	42	0.0178	0.0088	0.0064	0.005	0.0096	0.005	0.0079	0.0113	0.0049	0.0118	0.0129	0.0073	0.0046	0.0072	0.0058	0.012	0.0162	0.0109	0.0098	0.0035	0.0049	0.012	0.0131	0.0066	0.0175	0.0069	0.0114	0.0046	0.0106	0.0039	0.0088	0.004	0.0146	0.0062	0.0065	0.0082	0.0079	0.0076	0.0065	0.0017
Nup62	gene	95298995	95314902	+	GeneID:65274	nucleopori	95297495	95299495	23	0.0194	0.0135	0.0073	0.0027	0.0051	0.0097	0.0074	0.0073	0.014	0.0152	0.0072	0.0117	0.0118	0.0186	0.0043	0.0159	0.0211	0.0063	0.0115	0.0145	0.0073	0.0126	0.0141	0.011	0.0157	0.007	0.0178	0.013	0.017	0.0066	0.0127	0.007	0.0312	0.0079	0.0109	0.009	0.0051	0.0162	0.0013	0.0048
Il4i1	gene	95299457	95324564	+	GeneID:100360621	interleuki	95297957	95299957	53	0.0187	0.0103	0.005	0.0051	0.0098	0.007	0.0079	0.0121	0.0073	0.0136	0.0124	0.0109	0.0088	0.0117	0.0046	0.0118	0.0198	0.0113	0.0108	0.0071	0.0071	0.0135	0.0136	0.0082	0.0192	0.0085	0.0141	0.0074	0.0146	0.0047	0.01	0.0062	0.0181	0.0069	0.0082	0.0084	0.0071	0.0101	0.0057	0.0034
Tbc1d17	gene	95324770	95333156	-	GeneID:292886	TBC	95332656	95334656	24	0.0093	0.014	0.0089	0.0014	0.0149	0.016	0.0042	0.016	0.0041	0.0106	0.0251	0.0108	0.012	0.0205	0.0119	0.0086	0.0147	0.0162	0.0086	0.0193	0.0199	0.0082	0.0072	0.0099	0.0127	0.0118	0.0079	0.0137	0.0152	0.0042	0.0067	0.013	0.006	0.006	0.0067	0.0127	0.0056	0.0088	0.0054	0.0142
Akt1s1	gene	95333186	95339678	+	GeneID:292887	AKT	95331686	95333686	24	0.0249	0.0353	0.0148	0.0354	0.029	0.0206	0.0246	0.0267	0.0203	0.0232	0.0431	0.0265	0.0341	0.0315	0.0561	0.022	0.0245	0.0233	0.0246	0.0303	0.014	0.0418	0.0168	0.0388	0.019	0.0223	0.0219	0.0281	0.0337	0.0239	0.0257	0.0169	0.0279	0.0258	0.0249	0.0253	0.0392	0.0261	0.0158	0.0306
Pnkp	gene	95341465	95346921	+	GeneID:308576	polynucleotid	95339965	95341965	35	0.007	0.0091	0.0046	0.0109	0.0138	0.0072	0.0158	0.0081	0.0101	0.0143	0.0107	0.0055	0.0039	0.0127	0.01	0.0105	0.0109	0.0131	0.0071	0.0082	0.0062	0.0115	0.0077	0.0058	0.0082	0.0098	0.0049	0.0103	0.0136	0.0113	0.0051	0.006	0.0126	0.0083	0.0074	0.0091	0.0203	0.0125	0.0104	0.0107
Med25	gene	95359961	95375827	-	GeneID:292889	mediato	95375327	95377327	46	0.0156	0.0125	0.0286	0.0147	0.0168	0.0104	0.0108	0.006	0.0125	0.0137	0.0066	0.0139	0.004	0.0158	0.0111	0.0135	0.0084	0.0105	0.0152	0.0036	0.007	0.0134	0.0088	0.0057	0.0122	0.008	0.0111	0.0087	0.0084	0.0084	0.0075	0.0072	0.0044	0.009	0.0067	0.0076	0.0043	0.0082	0.0212	0.0076
Fuz	gene	95379542	95384532	+	GeneID:308577	fuzz	95378042	95380042	16	0	0.0104	0.0084	0.0131	0.013	0.0128	0.016	0.0136	0.0112	0.0247	0.0036	0.0035	0.0156	0.0074	0	0.0058	0.0095	0.0066	0.0111	0.0094	0.0146	0.0114	0.016	0.0028	0.0086	0.0026	0	0.0106	0.0202	0.0038	0.0128	0.0022	0.0238	0.0082	0.0041	0.0091	0.0136	0.0084	0.0128	0.0151
Ap2a1	gene	95384306	95414170	-	GeneID:308578	adapto	95413670	95415670	68	0.0066	0.0107	0.0187	0.0093	0.0077	0.012	0.01	0.0089	0.0125	0.0119	0.0101	0.0087	0.0128	0.0106	0.0054	0.0146	0.0141	0.0094	0.0082	0.01	0.0053	0.0117	0.0099	0.0048	0.0108	0.0087	0.0113	0.0092	0.0129	0.0056	0.0122	0.005	0.0139	0.0082	0.0065	0.0125	0.0165	0.013	0.0089	0.0098
LOC120097118	gene	95405326	95413983	-	GeneID:120097118	uncharacterize	95413483	95415483	68	0.0066	0.0107	0.0187	0.0093	0.0077	0.012	0.01	0.0089	0.0125	0.0119	0.0101	0.0087	0.0128	0.0106	0.0054	0.0146	0.0141	0.0094	0.0082	0.01	0.0053	0.0117	0.0099	0.0048	0.0108	0.0087	0.0113	0.0092	0.0129	0.0056	0.0122	0.005	0.0139	0.0082	0.0065	0.0125	0.0165	0.013	0.0089	0.0098
Tsks	gene	95414312	95441670	+	GeneID:292890	testis-specifi	95412812	95414812	68	0.0066	0.0107	0.0187	0.0093	0.0077	0.012	0.01	0.0089	0.0125	0.0119	0.0101	0.0087	0.0128	0.0106	0.0054	0.0146	0.0141	0.0094	0.0082	0.01	0.0053	0.0117	0.0099	0.0048	0.0108	0.0087	0.0113	0.0092	0.0129	0.0056	0.0122	0.005	0.0139	0.0082	0.0065	0.0125	0.0165	0.013	0.0089	0.0098
Cpt1c	gene	95442814	95457347	-	GeneID:308579	carnitin	95456847	95458847	9	0.0193	0.0489	0.0447	0.0429	0.056	0.0408	0.0346	0	0.0547	0.0188	0.0399	0.027	0.0131	0.0379	0.0341	0.0256	0.0107	0.0171	0.0079	0.0092	0	0.0048	0.0272	0.0089	0.0176	0.0078	0.0131	0.0053	0.0227	0.0398	0.0089	0.0112	0	0.0464	0.0179	0.022	0.0092	0.0296	0.019	0.0074
Prmt1	gene	95458853	95468176	-	GeneID:60421	protei	95467676	95469676	18	0.0031	0.0088	0.0333	0	0.0117	0.0048	0.0064	0.0257	0.0093	0.0025	0.0198	0.0054	0.0097	0.0043	0.0081	0.0033	0.0167	0.0156	0.0092	0.0033	0.0083	0.017	0.0034	0.0111	0.0086	0.009	0.018	0.0064	0	0.0048	0.0043	0.0024		0.0053	0.0098	0.0079	0.0086	0.0119	0.0062	0.0089
Irf3	gene	95479966	95484926	+	GeneID:292892	interfero	95478466	95480466	13	0	0.021	0	0.0085	0.0052	0.014	0.0048	0	0.0052	0	0	0.0126	0.0128	0.0059	0.0162	0.0031	0.007	0.01	0.0118	0.0052	0.0104	0.0074	0.0161	0.0143	0	0.0059	0	0.0058	0.0059	0.007	0.028	0.0035	0	0.0022	0.0069	0.0099	0.0128	0.007	0.0043	0.0128
Scaf1	gene	95485448	95499389	-	GeneID:56081	SR-relate	95498889	95500889	65	0.0084	0.0108	0.0132	0.0112	0.0114	0.0086	0.0094	0.0088	0.0115	0.0119	0.0098	0.0109	0.0106	0.011	0.009	0.0134	0.0094	0.0113	0.0109	0.0146	0.0172	0.0097	0.0162	0.0068	0.015	0.0126	0.0125	0.0053	0.0096	0.0109	0.0135	0.0109	0.0128	0.0087	0.0044	0.008	0.0094	0.0062	0.0055	0.0157
Rras	gene	95500582	95504362	+	GeneID:361568	RA	95499082	95501082	65	0.0084	0.0108	0.0132	0.0112	0.0114	0.0086	0.0094	0.0088	0.0115	0.0119	0.0098	0.0109	0.0106	0.011	0.009	0.0134	0.0094	0.0113	0.0109	0.0146	0.0172	0.0097	0.0162	0.0068	0.015	0.0126	0.0125	0.0053	0.0096	0.0109	0.0135	0.0109	0.0128	0.0087	0.0044	0.008	0.0094	0.0062	0.0055	0.0157
Prr12	gene	95510015	95534002	-	GeneID:361569	prolin	95533502	95535502	55	0.0187	0.0139	0.0251	0.0154	0.0134	0.0134	0.0167	0.0149	0.0195	0.0208	0.0165	0.0112	0.0167	0.0134	0.0172	0.0099	0.0283	0.0191	0.0197	0.0184	0.025	0.0154	0.013	0.0069	0.0133	0.0198	0.0128	0.0117	0.0258	0.0181	0.0105	0.0135	0.0163	0.0208	0.0117	0.0138	0.0181	0.0181	0.0182	0.013
Prrg2	gene	95534276	95543364	-	GeneID:361570	prolin	95542864	95544864	10	0.023	0.0067	0.0182	0.0215	0.0118	0.0141	0.0121	0.0089	0.0385	0.0218	0.0164	0.0196	0.0147	0.0066	0.0085	0.0165	0.0165	0.0175	0.011	0.0162	0.021	0.0158	0.0124	0.0223	0.0346	0.0077	0.0038	0.0119	0.0124	0.0209	0.0188	0.01	0.0296	0.0062	0.0055	0.0168	0.0086	0.0197	0.0135	0
Nosip	gene	95543329	95559101	+	GeneID:292894	nitri	95541829	95543829	10	0.023	0.0067	0.0182	0.0215	0.0118	0.0141	0.0121	0.0089	0.0385	0.0218	0.0164	0.0196	0.0147	0.0066	0.0085	0.0165	0.0165	0.0175	0.011	0.0162	0.021	0.0158	0.0124	0.0223	0.0346	0.0077	0.0038	0.0119	0.0124	0.0209	0.0188	0.01	0.0296	0.0062	0.0055	0.0168	0.0086	0.0197	0.0135	0
Rps11	gene	95605690	95607798	-	GeneID:81774	ribosoma	95607298	95609298	17	0.0139	0.029	0.027	0.0145	0.0232	0.0196	0.0104	0.0307	0.0152	0.0164	0.0182	0.0222	0.0198	0.0256	0.0116	0.0235	0.0138	0.0196	0.0097	0.0302	0.0136	0.0115	0.0144	0.022	0.0119	0.0195	0.0088	0.015	0.007	0.0118	0.0132	0.0148	0.0534	0.0066	0.0131	0.0112	0.0238	0.0195	0.0142	0.0128
Snord35b	gene	95606510	95606596	-	GeneID:120100347	smal	95606096	95608096	17	0.0139	0.029	0.027	0.0145	0.0232	0.0196	0.0104	0.0307	0.0152	0.0164	0.0182	0.0222	0.0198	0.0256	0.0116	0.0235	0.0138	0.0196	0.0097	0.0302	0.0136	0.0115	0.0144	0.022	0.0119	0.0195	0.0088	0.015	0.007	0.0118	0.0132	0.0148	0.0534	0.0066	0.0131	0.0112	0.0238	0.0195	0.0142	0.0128
Rpl13a	gene	95609374	95612557	-	GeneID:317646	ribosoma	95612057	95614057	15	0.0103	0.0121		0.0188	0.0027	0.0045	0.0089	0.0148	0.0092	0.0167	0.0086	0.0071	0.0051	0	0.0039	0.0096	0	0.0154	0	0	0.0118	0	0.0037	0.0028	0.0134	0.0083	0.02	0.0121	0.0205	0.0112	0	0.0095	0.0035	0.0149	0.008	0.0133	0.0051	0	0.0099	0.004
LOC120100339	gene	95611222	95611304	-	GeneID:120100339	smal	95610804	95612804	15	0.0103	0.0121		0.0188	0.0027	0.0045	0.0089	0.0148	0.0092	0.0167	0.0086	0.0071	0.0051	0	0.0039	0.0096	0	0.0154	0	0	0.0118	0	0.0037	0.0028	0.0134	0.0083	0.02	0.0121	0.0205	0.0112	0	0.0095	0.0035	0.0149	0.008	0.0133	0.0051	0	0.0099	0.004
Slc17a7	gene	95649709	95661591	+	GeneID:116638	solut	95648209	95650209	19	0.0385	0.0113	0.0051	0.0071	0.0288	0.0372	0.0196	0.0322	0.0393	0.0369	0.0406	0.0224	0.0169	0.0372	0.0228	0.0064	0.0156	0.0189	0.0307	0.0221	0.0353	0.0378	0.0242	0.0061	0.0277	0.0161	0.0238	0.0176	0.0203	0.0356	0.0217	0.0296	0.0381	0.0655	0.0204	0.0283	0.0295	0.0263	0.0149	0.0157
Pth2	gene	95666525	95667174	+	GeneID:499149	parathyroi	95665025	95667025	22	0.0903	0.0712	0.1182	0.0703	0.0658	0.0744	0.0672	0.0973	0.0682	0.1011	0.082	0.0805	0.0856	0.118	0.1135	0.0731	0.0568	0.0593	0.034	0.0626	0.0909	0.0518	0.0588	0.0518	0.035	0.054	0.0674	0.0577	0.081	0.0743	0.0632	0.0484	0.0621	0.0725	0.0555	0.053	0.0667	0.0829	0.0574	0.1105
Kash5	gene	95668918	95691353	-	GeneID:308581	KAS	95690853	95692853	30	0.0238	0.0127	0	0.053	0.0235	0.0191	0.0169	0.0159	0.0164	0.0412	0.0133	0.0232	0.0186	0.0162	0.0195	0.0067	0.0123	0.0155	0.0156	0.0154	0.0134	0.0164	0.0071	0.0124	0.0118	0.0295	0.0047	0.0193	0.0136	0.018	0.0184	0.0203	0.0278	0.0131	0.0079	0.0159	0.023	0.0122	0.0249	0.0166
Tead2	gene	95702366	95719186	+	GeneID:308582	TE	95700866	95702866	24	0.0194	0.0083	0.0098	0.0091	0.0108	0.0044	0.003	0.0096	0.0078	0.01	0.0075	0.0027	0.0025	0.0189	0.0205	0.0143	0.014	0.0177	0.0219	0.0137	0.0038	0.0215	0.0188	0.009	0.0189	0.0104	0.0353	0.0033	0.0038	0.0097	0.0109	0.0058	0.0028	0.0069	0.0066	0.0079	0.0103	0.0039	0.0195	0.0042
Cd37	gene	95719171	95724662	-	GeneID:29185	CD3	95724162	95726162	15	0.2916	0.2336	0.1678	0.2558	0.2737	0.2262	0.2707	0.2937	0.2817	0.2517	0.2362	0.2773	0.308	0.1879	0.2335	0.1931	0.2009	0.2759	0.2427	0.316	0.2651	0.1641	0.2361	0.2201	0.1641	0.164	0.2686	0.1965	0.2299	0.3173	0.3509	0.2401	0.3468	0.3079	0.241	0.2241	0.3539	0.2753	0.3488	0.2321
Slc6a16	gene	95721690	95750191	+	GeneID:292902	solut	95720190	95722190	32	0.1688	0.2636	0.2939	0.2144	0.1764	0.1798	0.2471	0.2238	0.1959	0.1949	0.2288	0.1864	0.1814	0.2494	0.2366	0.1024	0.0871	0.1355	0.0859	0.1086	0.1187	0.085	0.113	0.1119	0.0758	0.1083	0.1312	0.099	0.0896	0.1529	0.1446	0.183	0.1407	0.1799	0.1461	0.1952	0.199	0.1407	0.1918	0.1457
Slc6a21	gene	95754257	95765854	+	GeneID:499151	solut	95752757	95754757	51	0.0869	0.0412	0.0684	0.0594	0.0589	0.0639	0.0596	0.032	0.0553	0.0299	0.0691	0.0359	0.0497	0.0472	0.0447	0.0711	0.0451	0.0927	0.0644	0.0902	0.0669	0.0544	0.0793	0.0634	0.0449	0.0723	0.0707	0.0385	0.0424	0.0365	0.0396	0.0329	0.0484	0.0373	0.0345	0.0348	0.0473	0.0344	0.0423	0.0308
Ppfia3	gene	95817110	95845950	-	GeneID:140591	PTPR	95845450	95847450	99	0.0133	0.0176	0.0158	0.0225	0.0205	0.017	0.0127	0.0171	0.0299	0.015	0.0156	0.013	0.0141	0.0158	0.0155	0.0098	0.0116	0.015	0.0105	0.0096	0.0118	0.0172	0.0099	0.0111	0.0148	0.0103	0.0103	0.0108	0.017	0.0147	0.0127	0.009	0.0182	0.0123	0.0135	0.0114	0.0142	0.0125	0.0107	0.0107
LOC120097162	gene	95845033	95849118	+	GeneID:120097162	uncharacterize	95843533	95845533	10	0.0034	0.0558	0.0204	0.0429	0.0093	0.0127	0.0096	0.0163	0.0315	0.0029	0.0358	0.0081	0.0375	0.0036	0.0161	0.0038	0.0199	0.0116	0.0361	0.0111	0.0071	0.0043	0.0056	0.0081	0.012	0	0.0048	0.0082	0.0124	0.023	0.0071	0.0107	0.0201	0.0159	0.0188	0.0061	0.0022	0.0037	0.034	0.0211
Lin7b	gene	95846888	95849628	-	GeneID:60377	lin-	95849128	95851128	39	0.0196	0.0163	0.0161	0.0115	0.0176	0.015	0.012	0.0174	0.0161	0.015	0.0127	0.0178	0.0184	0.0108	0.0047	0.0131	0.0101	0.0097	0.0093	0.0108	0.0173	0.0102	0.0079	0.0068	0.0108	0.0103	0.0105	0.0101	0.0108	0.0221	0.0127	0.0156	0.0147	0.0177	0.0069	0.0094	0.0114	0.0145	0.0131	0.01
Snrnp70	gene	95856038	95876434	-	GeneID:361574	smal	95875934	95877934	58	0.0162	0.0096	0.0244	0.0054	0.006	0.0123	0.0063	0.0088	0.0137	0.009	0.0059	0.0032	0.0121	0.0053	0.0105	0.0047	0.0076	0.0072	0.0029	0.0043	0.0043	0.0128	0.0135	0.009	0.0121	0.0077	0.0098	0.0061	0.0036	0.0111	0.0129	0.0058	0.0089	0.008	0.0045	0.0085	0.0026	0.0058	0.0064	0.0054
Kcna7	gene	95886073	95891565	+	GeneID:365241	potassiu	95884573	95886573	52	0.0342	0.0479	0.0354	0.0385	0.0402	0.0432	0.0394	0.0472	0.0274	0.0397	0.0434	0.0398	0.0409	0.0218	0.043	0.0683	0.0845	0.0863	0.067	0.0656	0.0585	0.0826	0.0844	0.0671	0.0652	0.0665	0.0899	0.0787	0.0848	0.0169	0.0272	0.037	0.0207	0.0243	0.0215	0.0277	0.0379	0.0208	0.0269	0.0124
Ntf4	gene	95893560	95896391	+	GeneID:25730	neurotrophi	95892060	95894060	33	0.0152	0.0167	0.0088	0.0088	0.007	0.0093	0.011	0.0123	0.0099	0.0166	0.0124	0.0138	0.0028	0.0203	0.0068	0.0091	0.0064	0.0047	0.0149	0.0116	0.0141	0.0097	0.0117	0.0083	0.0115	0.0124	0.0155	0.0105	0.0057	0.0075	0.0132	0.0042	0.0136	0.0046	0.0067	0.0071	0.0094	0.0066	0.0101	0.0127
Ruvbl2	gene	95902014	95915247	-	GeneID:292907	RuvB-lik	95914747	95916747	17	0.0084	0.0102	0	0.0066	0.0178	0.0072	0.0051	0.01	0.0076	0.0139	0.0057	0.0043	0.0059	0.0163	0.0114	0.0033	0.0149	0.0058	0.0118	0.0108	0.0102	0.0035	0.0065	0.0034	0.0088	0.0252	0.0107	0.0045	0.0124	0.0078	0	0.0022	0.0054	0.0135	0.0073	0.0106	0.0142	0.0086	0.0143	0.0028
Gys1	gene	95915443	95935292	+	GeneID:690987	glycoge	95913943	95915943	20	0.0071	0.0086	0	0.0056	0.0152	0.0133	0.0043	0.0106	0.0065	0.0118	0.0048	0.0078	0.005	0.0138	0.0097	0.0028	0.0126	0.0049	0.01	0.0092	0.0087	0.003	0.0111	0.0044	0.0075	0.0214	0.0091	0.0038	0.0158	0.01	0	0.0018	0.0046	0.0132	0.0062	0.009	0.0121	0.0088	0.0122	0.0024
Ftl1	gene	95936387	95938234	-	GeneID:29292	ferriti	95937734	95939734	44	0.0062	0.0079	0.0035	0.0051	0.0081	0.0113	0.0049	0.0043	0.0063	0.0038	0.0098	0.0061	0.0089	0.0075	0.0118	0.011	0.0035	0.0101	0.0071	0.0141	0.0049	0.0052	0.0065	0.0035	0.0075	0.0104	0.0144	0.0025	0.0073	0.009	0.0092	0.0054	0.0088	0.0033	0.0022	0.0113	0.0082	0.0109	0.0057	0.0095
Bax	gene	95940001	95945407	-	GeneID:24887	BCL	95944907	95946907	15	0.0135	0.0041	0.1665	0.0424	0.0145	0.0145	0.0067	0.0214	0.0223	0.0051	0.0239	0.0137	0	0.0097	0.0297	0.0061	0.0103	0.0131	0	0.0491	0.0247	0.0199	0.0162	0.0177	0.0117	0.0083	0.0148	0.0125	0.0111	0.0148	0.006	0.0247	0	0.0262	0.008	0.0101	0	0.0134	0.0025	0.0039
Ppp1r15a	gene	96000053	96003128	-	GeneID:171071	protei	96002628	96004628	62	0.0131	0.0126	0.0101	0.0094	0.0111	0.0062	0.0101	0.017	0.0112	0.0104	0.0097	0.0112	0.0102	0.0114	0.0114	0.0065	0.007	0.012	0.0188	0.0069	0.0129	0.0114	0.0119	0.0076	0.0119	0.0075	0.0097	0.0045	0.0125	0.011	0.0073	0.0113	0.0151	0.0084	0.0065	0.0083	0.0084	0.016	0.005	0.0122
LOC120097182	gene	96024750	96033425	-	GeneID:120097182	uncharacterize	96032925	96034925	27	0.3764	0.4116	0.3359	0.3539	0.3523	0.3754	0.4184	0.3641	0.3629	0.4284	0.33	0.3255	0.3567	0.317	0.3875	0.5397	0.5233	0.4511	0.4619	0.5931	0.5197	0.4757	0.5655	0.5056	0.476	0.5719	0.4943	0.4862	0.5273	0.3533	0.323	0.3951	0.336	0.319	0.3878	0.3455	0.3379	0.3476	0.406	0.3272
Izumo1	gene	96090817	96096893	+	GeneID:499152	izum	96089317	96091317	12	0.0578	0.0878		0.0454	0.0436	0.0619	0.0615	0.0628	0.0525	0.0602	0.0174	0.0206	0.0423	0.0168	0.0481	0.0114	0.0146	0.0305	0.0049	0.0447	0.015	0.0187	0.0294	0.0126	0.0052	0.0208	0.0148	0.017	0.0176	0.0089	0.0192	0.0108	0.0069	0.0176	0.0139	0.0198	0.0144	0.0531	0.0088	0.0329
Mamstr	gene	96109715	96116295	+	GeneID:691041	MEF	96108215	96110215	12	0.1357	0.3813	0.3102	0.2775	0.2368	0.1998	0.2805	0.2616	0.2003	0.2449	0.2602	0.1762	0.1228	0.1212	0.2537	0.0258	0.0771	0.0374	0.0291	0.0475	0.1093	0.0257	0.0628	0.0412	0.053	0.0198	0.0202	0.0527	0.0103	0.0492	0.0733	0.0353	0.1078	0.1152	0.0904	0.0962	0.1063	0.0822	0.061	0.0906
Car11	gene	96169900	96175191	+	GeneID:308588	carboni	96168400	96170400	10	0.025	0.061	0.0835	0.0513	0.0505	0.01	0.0445	0.0963	0.0303	0.0141	0.0143	0.0345	0.0385	0.0311	0.0396	0.0309	0	0.015	0.0168	0.0198	0.0063	0.015	0.0368	0.025	0.0235	0.0148	0.0182	0.0065	0.0302	0.0556	0.0245	0.0043	0.0214	0.0185	0.0144	0.0229	0.0362	0.0517	0.0042	0.03
Dbp	gene	96175796	96180745	+	GeneID:24309	D-bo	96174296	96176296	46	0.015	0.0067	0.0067	0.0104	0.0136	0.0127	0.0074	0.0143	0.0109	0.0123	0.0103	0.0033	0.0128	0.0091	0.0104	0.0064	0.0058	0.0125	0.0135	0.0086	0.0163	0.0118	0.0096	0.0073	0.0117	0.0099	0.0116	0.0096	0.0067	0.0155	0.0101	0.0064	0.006	0.0079	0.0069	0.0119	0.0136	0.0122	0.0051	0.0066
Sphk2	gene	96180872	96188592	-	GeneID:308589	sphingosin	96188092	96190092	63	0.0123	0.0136	0.0121	0.015	0.0102	0.0091	0.0108	0.0071	0.0075	0.0124	0.0092	0.0086	0.0076	0.0145	0.0075	0.009	0.0164	0.01	0.0088	0.0136	0.0108	0.0075	0.0081	0.0043	0.008	0.0103	0.0086	0.0091	0.011	0.008	0.0079	0.0051	0.0042	0.0043	0.0061	0.0116	0.0063	0.0106	0.0099	0.011
Rpl18	gene	96188811	96191452	+	GeneID:81766	ribosoma	96187311	96189311	69	0.013	0.0124	0.0119	0.0151	0.0104	0.0104	0.012	0.0075	0.0082	0.0124	0.0109	0.0094	0.0079	0.016	0.0084	0.0102	0.0154	0.0109	0.0089	0.0129	0.0134	0.0088	0.0087	0.0045	0.0089	0.0113	0.0078	0.0093	0.0107	0.0089	0.0072	0.0052	0.0039	0.0057	0.006	0.0127	0.0062	0.0126	0.0094	0.012
Sult2b1	gene	96200155	96261295	-	GeneID:292915	sulfotransferas	96260795	96262795	34	0.0568	0.0767	0.0295	0.0857	0.0526	0.0649	0.0794	0.0672	0.0439	0.0678	0.0433	0.0346	0.0519	0.0589	0.0493	0.023	0.0161	0.0166	0.0094	0.0393	0.014	0.0279	0.0142	0.015	0.0194	0.0147	0.0139	0.0162	0.0175	0.0645	0.0412	0.0545	0.0662	0.049	0.0401	0.0324	0.0988	0.0694	0.0653	0.0321
Lmtk3	gene	96261058	96280362	+	GeneID:691056	lemu	96259558	96261558	27	0.0633	0.0914	0.0381	0.0974	0.0642	0.0789	0.1	0.0813	0.0495	0.0752	0.0515	0.041	0.0605	0.0697	0.059	0.0232	0.015	0.0149	0.0118	0.0415	0.0105	0.0312	0.0179	0.0174	0.0187	0.0137	0.0143	0.0146	0.0171	0.0773	0.0519	0.0666	0.0833	0.0557	0.0446	0.0335	0.1177	0.0826	0.0796	0.0352
Cyth2	gene	96283182	96291094	-	GeneID:116692	cytohesi	96290594	96292594	46	0.0101	0.0077	0.0161	0.0122	0.0076	0.0038	0.0085	0.0077	0.0057	0.0123	0.0098	0.0081	0.0085	0.0062	0.0067	0.008	0.0096	0.0108	0.0109	0.0127	0.0096	0.011	0.0136	0.004	0.0128	0.0099	0.0073	0.0026	0.0133	0.006	0.0076	0.0052	0.0162	0.0053	0.0112	0.0065	0.0064	0.0078	0.0061	0.0057
Grwd1	gene	96301260	96306962	-	GeneID:308592	glutamate-ric	96306462	96308462	29	0.0099	0.0175	0.0115	0.0162	0.0119	0.0203	0.0179	0.0055	0.0219	0.024	0.008	0.0182	0.0334	0.007	0.0121	0.0113	0.0111	0.0105	0.0221	0.0114	0.0125	0.0126	0.0174	0.0118	0.0177	0.0178	0.0076	0.0084	0.0106	0.0071	0.0204	0.0129	0.0112	0.0114	0.0096	0.0115	0.0153	0.0177	0.0095	0.0015
Grin2d	gene	96306871	96346994	-	GeneID:24412	glutamat	96346494	96348494	27	0.0229	0.0243	0.0242	0.011	0.019	0.0316	0.0105	0.0249	0.0218	0.0203	0.0117	0.0102	0.0123	0.019	0.0134	0.0246	0.0141	0.0136	0.022	0.0179	0.0145	0.026	0.0174	0.0124	0.0162	0.0164	0.0117	0.0121	0.021	0.0157	0.0153	0.0121	0.0194	0.0111	0.0152	0.0162	0.0238	0.0177	0.0183	0.0122
Kdelr1	gene	96347258	96358145	+	GeneID:361577	KDE	96345758	96347758	16	0.0196	0.0232	0.0221	0.0063	0.0109	0.0348	0.0074	0.0184	0.0247	0.0177	0.009	0.0103	0.0207	0.0176	0.0101	0.0254	0.0082	0.0155	0.0182	0.0246	0.0059	0.0274	0.0207	0.0134	0.0127	0.0128	0.0078	0.0066	0.0174	0.02	0.0084	0.0118	0.0133	0.0102	0.0122	0.0218	0.0327	0.0176	0.0061	0.0134
Syngr4	gene	96358679	96371840	-	GeneID:292916	synaptogyri	96371340	96373340	24	0.0101	0.013	0.0135	0.034	0.0042	0.0166	0.0039	0.0045	0.0138	0.0093	0.0053	0.0123	0.039	0.0124	0.0159	0.011	0.0054	0.0071	0.015	0.0113	0.0161	0.0126	0.0114	0.012	0.0146	0.0123	0.0017	0.0088	0.0161	0.0092	0.0072	0.0049	0.0144	0.007	0.0079	0.0135	0.0074	0.0152	0.0024	0.014
Tmem143	gene	96371934	96387991	+	GeneID:308593	transmembran	96370434	96372434	24	0.0101	0.013	0.0135	0.034	0.0042	0.0166	0.0039	0.0045	0.0138	0.0093	0.0053	0.0123	0.039	0.0124	0.0159	0.011	0.0054	0.0071	0.015	0.0113	0.0161	0.0126	0.0114	0.012	0.0146	0.0123	0.0017	0.0088	0.0161	0.0092	0.0072	0.0049	0.0144	0.007	0.0079	0.0135	0.0074	0.0152	0.0024	0.014
Abcc6	gene	96447224	96501464	-	GeneID:81642	AT	96500964	96502964	5	0.2152	0.2668	0.1554	0.1626	0.1728	0.2262	0.167	0.2118	0.2528	0.2344	0.1758	0.2164	0.25	0.0667	0.1426	0.43	0.2356	0.1502	0.2834	0.4278	0.3488	0.2002	0.4814	0.2672	0.213	0.296	0.222	0.213	0.3412	0.1394	0.2118	0.1934	0	0.24	0.1584	0.2006	0.207	0.0954	0.1112	0.16
Nomo1	gene	96505460	96556280	+	GeneID:361578	Noda	96503960	96505960	55	0.0092	0.0056	0.0205	0.0168	0.0129	0.0081	0.0069	0.0123	0.0134	0.0085	0.0127	0.0113	0.0135	0.0139	0.0155	0.0063	0.0162	0.0138	0.0096	0.0082	0.0096	0.0092	0.0081	0.0056	0.0097	0.0078	0.0111	0.0076	0.0138	0.0125	0.0069	0.0102	0.0051	0.0097	0.0062	0.0129	0.0104	0.0118	0.0117	0.0186
Kcnj11	gene	96591048	96594574	-	GeneID:83535	potassiu	96594074	96596074	8	0.0798	0.0676	0.108	0.1066	0.0685	0.0524	0.0706	0.0662	0.0586	0.0936	0.0429	0.0585	0.0762	0.0759	0.0506	0.0525	0.0652	0.0236	0.0472	0.0432	0.0434	0.0495	0.064	0.0411	0.1121	0.0579	0.0721	0.0351	0.0494	0.0471	0.0075	0.0239	0.0496	0.0475	0.0444	0.0561	0.064	0.029	0.0469	0.0298
Abcc8	gene	96598568	96679563	-	GeneID:25559	AT	96679063	96681063	101	0.02	0.0212	0.0242	0.0283	0.0134	0.0154	0.0179	0.0136	0.0148	0.0232	0.0188	0.0197	0.0249	0.0253	0.0096	0.0121	0.0109	0.0162	0.0181	0.0111	0.0162	0.0102	0.0102	0.0101	0.0127	0.0121	0.011	0.0084	0.0084	0.0154	0.0196	0.0126	0.0191	0.0115	0.0123	0.0118	0.0172	0.0144	0.0123	0.0113
Ush1c	gene	96695303	96743671	-	GeneID:308596	USH	96743171	96745171	12	0.1827	0.2104	0.125	0.1382	0.1396	0.0802	0.1733	0.1278	0.1507	0.1693	0.1681	0.162	0.1043	0.055	0.1915	0.3198	0.1489	0.2143	0.2073	0.297	0.2098	0.2155	0.2186	0.0942	0.2143	0.2514	0.2972	0.2569	0.3085	0.248	0.1353	0.1958	0.272	0.1302	0.1527	0.2392	0.0783	0.1681	0.2524	0.104
Otog	gene	96746336	96815416	+	GeneID:292918	otogelin	96744836	96746836	5	0.1962	0.2228	0.1668	0.2386	0.223	0.2028	0.218	0.2012	0.2104	0.1864	0.2054	0.1698	0.2302	0.1658	0.1472	0.4036	0.2916	0.3756	0.4556	0.3194	0.316	0.174	0.362	0.3812	0.2924	0.282	0.2696	0.244	0.2298	0.2558	0.2428	0.3202	0.3212	0.3678	0.253	0.3058	0.3626	0.2416	0.3656	0.2274
Myod1	gene	96884864	96887574	+	GeneID:337868	myogeni	96883364	96885364	13	0.0652	0.1177	0.138	0.0922	0.0724	0.0847	0.1091	0.1303	0.0723	0.1476	0.0696	0.1142	0.0814	0.1154	0.0958	0.1454	0.1541	0.1752	0.1576	0.1443	0.131	0.1079	0.1642	0.1453	0.1155	0.2146	0.0963	0.1195	0.1239	0.0482	0.0677	0.0726	0.0393	0.038	0.079	0.0701	0.074	0.0589	0.0589	0.0637
LOC120099806	gene	96891999	96904056	-	GeneID:120099806	uncharacterize	96903556	96905556	117	0.1056	0.0936	0.0753	0.0877	0.0973	0.0956	0.0821	0.1061	0.0936	0.0882	0.0853	0.1036	0.082	0.0804	0.1028	0.0481	0.0549	0.0468	0.0471	0.0578	0.0467	0.0668	0.0497	0.0532	0.0395	0.0507	0.0591	0.0619	0.0521	0.0689	0.0711	0.0518	0.0548	0.0617	0.0664	0.0706	0.0672	0.0475	0.0607	0.0543
Kcnc1	gene	96902953	96944744	+	GeneID:25327	potassiu	96901453	96903453	163	0.013	0.0219	0.0109	0.0174	0.0199	0.0182	0.0214	0.0215	0.0192	0.0168	0.0183	0.0148	0.0199	0.0219	0.0142	0.0075	0.0147	0.0074	0.0125	0.0079	0.0108	0.0088	0.0112	0.008	0.0102	0.0116	0.0135	0.0084	0.0095	0.0115	0.0111	0.0089	0.0186	0.0158	0.0104	0.0092	0.0121	0.0152	0.008	0.0097
Tph1	gene	97157375	97178415	-	GeneID:24848	tryptopha	97177915	97179915	32	0.0212	0.0202	0.014	0.0232	0.0266	0.0312	0.0158	0.0294	0.0338	0.0332	0.0416	0.0271	0.0407	0.0156	0.0253	0.0258	0.0301	0.0343	0.0347	0.0439	0.0327	0.0298	0.0157	0.0251	0.0275	0.0314	0.053	0.0403	0.0234	0.0252	0.0123	0.0241	0.0171	0.0411	0.0207	0.0176	0.02	0.0184	0.0195	0.032
Saal1	gene	97198685	97218131	-	GeneID:691143	seru	97217631	97219631	8	0.3056	0.2871	0.375	0.4119	0.3444	0.3077	0.3711	0.341	0.3266	0.2575	0.3088	0.3101	0.25	0.3274	0.3611	0.443	0.2644	0.2886	0.3108	0.4542	0.3544	0.2543	0.3304	0.3651	0.2301	0.2796	0.2413	0.3836	0.4285	0.2265	0.3046	0.2056	0.0826	0.1641	0.2562	0.2362	0.409	0.2309	0.303	0.1944
Hps5	gene	97281626	97320945	-	GeneID:308598	HPS5	97320445	97322445	53	0.0135	0.0061	0.0158	0.0136	0.0159	0.0218	0.0083	0.0125	0.0164	0.0056	0.0087	0.0168	0.0105	0.0073	0.0192	0.0118	0.009	0.0122	0.0094	0.011	0.0102	0.012	0.0126	0.0031	0.0083	0.0106	0.0098	0.0123	0.0193	0.0124	0.009	0.0112	0.0193	0.0093	0.0099	0.0178	0.0118	0.0111	0.0079	0.009
Gtf2h1	gene	97321417	97349455	+	GeneID:361580	genera	97319917	97321917	53	0.0135	0.0061	0.0158	0.0136	0.0159	0.0218	0.0083	0.0125	0.0164	0.0056	0.0087	0.0168	0.0105	0.0073	0.0192	0.0118	0.009	0.0122	0.0094	0.011	0.0102	0.012	0.0126	0.0031	0.0083	0.0106	0.0098	0.0123	0.0193	0.0124	0.009	0.0112	0.0193	0.0093	0.0099	0.0178	0.0118	0.0111	0.0079	0.009
Ldha	gene	97371823	97381247	+	GeneID:24533	lactat	97370323	97372323	37	0.0108	0.0091	0.0202	0.0037	0.0138	0.0117	0.0177	0.0086	0.0081	0.0128	0.0097	0.0111	0.0049	0.0028	0.0081	0.0062	0.0081	0.0063	0.01	0.0158	0.0089	0.0128	0.0141	0.0098	0.0062	0.0054	0.0072	0.0084	0.0055	0.0232	0.0214	0.0107	0.0212	0.0044	0.0142	0.0134	0.0182	0.0171	0.0122	0.0104
Tsg101	gene	97412689	97442589	-	GeneID:292925	tumo	97442089	97444089	44	0.0016	0.0115	0.0083	0.0233	0.0074	0.0092	0.0112	0.0079	0.0151	0.013	0.0153	0.0107	0.0095	0.0103	0.0073	0.0085	0.0064	0.0155	0.0175	0.0088	0.0058	0.0107	0.0159	0.0112	0.0112	0.0112	0.0122	0.0117	0.007	0.0087	0.0128	0.0098	0.0111	0.0146	0.0082	0.01	0.01	0.0166	0.009	0.0156
Uevld	gene	97454188	97486004	-	GeneID:691172	UE	97485504	97487504	32	0.0565	0.0702	0.0699	0.0589	0.068	0.0704	0.0612	0.0662	0.0683	0.0619	0.0566	0.0665	0.0479	0.0401	0.0583	0.0652	0.0561	0.0358	0.0675	0.0599	0.0469	0.0561	0.0727	0.0564	0.0611	0.0708	0.0728	0.0701	0.073	0.051	0.0583	0.0588	0.0521	0.056	0.0565	0.0467	0.0716	0.0503	0.0558	0.0448
Spty2d1	gene	97531495	97549616	-	GeneID:100365259	SPT	97549116	97551116	38	0.0072	0.0086	0.0114	0.0093	0.0128	0.0107	0.0137	0.0129	0.0124	0.0118	0.0097	0.0102	0.0198	0.0121	0.0081	0.0134	0.0125	0.0133	0.0145	0.016	0.0108	0.0169	0.0111	0.0113	0.0128	0.0116	0.0109	0.0072	0.0086	0.0099	0.006	0.0076	0.0192	0.0103	0.0085	0.0177	0.0042	0.0152	0.0091	0.0097
Tmem86a	gene	97595910	97600260	+	GeneID:308602	transmembran	97594410	97596410	42	0.0186	0.0063	0.0057	0.0125	0.0159	0.0119	0.0133	0.008	0.0109	0.0134	0.0151	0.0083	0.0074	0.0123	0.0113	0.0127	0.0153	0.0106	0.0155	0.0186	0.0056	0.0121	0.0115	0.0084	0.0163	0.0145	0.0102	0.0075	0.009	0.0125	0.0142	0.0129	0.01	0.0102	0.0095	0.0141	0.0128	0.0129	0.0098	0.0102
Ptpn5	gene	97620638	97681186	-	GeneID:29644	protei	97680686	97682686	5	0.6952	0.695	0.6722	0.6636	0.7284	0.6138	0.5946	0.669	0.665	0.6992	0.6324	0.6704	0.6114	0.6746	0.6352	0.6166	0.235	0.731	0.6554	0.6486	0.7276	0.7588	0.657	0.6736	0.6216	0.7324	0.6762	0.553	0.7334	0.6334	0.5806	0.5088	0.5716	0.618	0.6802	0.6526	0.5404	0.5776	0.619	0.5804
Zdhhc13	gene	98487319	98525906	+	GeneID:365252	zin	98485819	98487819	80	0.0081	0.0147	0.0304	0.009	0.0155	0.0118	0.0065	0.0128	0.0148	0.0126	0.0139	0.0148	0.0176	0.0229	0.0097	0.0088	0.0102	0.0128	0.0125	0.0129	0.0144	0.0102	0.0067	0.009	0.0093	0.0122	0.0132	0.0109	0.0106	0.0102	0.0136	0.0062	0.0084	0.0104	0.0081	0.0091	0.0155	0.0085	0.0084	0.0066
E2f8	gene	98565717	98584265	-	GeneID:308607	E2	98583765	98585765	94	0.0093	0.0128	0.0085	0.0127	0.0103	0.0114	0.0097	0.0119	0.012	0.0129	0.0116	0.0111	0.0094	0.008	0.0064	0.0099	0.0078	0.0108	0.0113	0.0052	0.0092	0.0118	0.0113	0.0076	0.0124	0.0109	0.01	0.006	0.0108	0.0082	0.0068	0.0095	0.0115	0.0073	0.0103	0.0051	0.0078	0.0076	0.0087	0.0072
Nav2	gene	98957629	99322339	+	GeneID:171563	neuro	98956129	98958129	116	0.0136	0.013	0.0106	0.0199	0.0139	0.0137	0.0141	0.0188	0.0146	0.0141	0.0159	0.0162	0.02	0.0171	0.0112	0.0201	0.0212	0.0166	0.0196	0.0134	0.0179	0.0167	0.018	0.0117	0.0139	0.0166	0.0183	0.0125	0.015	0.0121	0.0131	0.0108	0.0101	0.01	0.0098	0.0084	0.0158	0.0099	0.0119	0.0159
Dbx1	gene	99348638	99354173	-	GeneID:292934	developin	99353673	99355673	52	0.0496	0.0503	0.0307	0.0366	0.0511	0.051	0.0511	0.0374	0.0592	0.0502	0.0297	0.0342	0.0612	0.0446	0.0489	0.0226	0.0309	0.0329	0.0354	0.0371	0.0394	0.0383	0.0301	0.0315	0.0366	0.0305	0.0255	0.0359	0.0259	0.1618	0.1374	0.1501	0.1649	0.1044	0.1246	0.1316	0.1546	0.1558	0.1256	0.17
LOC102546796	gene	99416269	99427141	+	GeneID:102546796	uncharacterize	99414769	99416769	15	0.6543	0.7425	0.72	0.5979	0.6911	0.6902	0.6954	0.7424	0.7561	0.7211	0.671	0.6618	0.693	0.3322	0.7308	0.2249	0.1775	0.1233	0.2221	0.261	0.1489	0.165	0.1597	0.1466	0.1106	0.1495	0.0981	0.2665	0.214	0.191	0.159	0.2999	0.2024	0.2177	0.2436	0.2209	0.381	0.1913	0.2795	0.1907
Htatip2	gene	99473411	99488632	+	GeneID:292935	HIV-	99471911	99473911	31	0.0446	0.0423	0.0553	0.0604	0.0397	0.0401	0.0602	0.0574	0.0472	0.0342	0.0724	0.0542	0.0486	0.0367	0.0473	0.0515	0.0678	0.0461	0.0684	0.0751	0.0688	0.0595	0.0709	0.0566	0.0623	0.0479	0.0424	0.0349	0.0861	0.056	0.0915	0.0778	0.07	0.0862	0.0739	0.0612	0.0511	0.049	0.0492	0.0427
Prmt3	gene	99492712	99581774	+	GeneID:89820	protei	99491212	99493212	100	0.0149	0.0158	0.0095	0.0178	0.0105	0.0074	0.0111	0.0139	0.0093	0.0078	0.01	0.0086	0.011	0.0094	0.0087	0.0117	0.0126	0.0068	0.009	0.0115	0.0055	0.012	0.0119	0.0084	0.0102	0.0097	0.011	0.0085	0.0124	0.0041	0.0095	0.008	0.0116	0.0119	0.006	0.0082	0.0057	0.0119	0.0057	0.0126
Slc6a5	gene	99645389	99697016	+	GeneID:171148	solut	99643889	99645889	52	0.0384	0.0365	0.0421	0.0338	0.024	0.0371	0.0348	0.0455	0.0359	0.0361	0.0207	0.0273	0.0236	0.0413	0.0183	0.0341	0.033	0.0369	0.038	0.0274	0.0283	0.0246	0.0241	0.0197	0.0243	0.0387	0.0435	0.0352	0.0305	0.0366	0.0333	0.0387	0.0435	0.0275	0.0409	0.0266	0.0306	0.0425	0.0326	0.0494
Nell1	gene	99709305	100573872	+	GeneID:81733	neura	99707805	99709805	34	0.0229	0.0338	0.0186	0.0326	0.0345	0.0226	0.0324	0.0156	0.0106	0.0202	0.0286	0.0069	0.0209	0.0217	0.0179	0.0163	0.0182	0.0225	0.0132	0.0245	0.0155	0.0091	0.0203	0.0069	0.0205	0.0088	0.0307	0.0173	0.0188	0.0181	0.0132	0.0018	0.0302	0.0118	0.0088	0.0184	0.0149	0.0135	0.0141	0.0185
LOC120099814	gene	101052794	101087616	-	GeneID:120099814	uncharacterize	101087116	101089116	52	0.0407	0.0317	0.0426	0.0507	0.0578	0.0626	0.0521	0.0557	0.0432	0.0409	0.0469	0.0438	0.0548	0.0546	0.0255	0.0262	0.0242	0.0285	0.0173	0.0188	0.0158	0.0144	0.0278	0.0182	0.0209	0.0175	0.0203	0.0163	0.0157	0.0198	0.0221	0.0142	0.0265	0.032	0.0166	0.0248	0.02	0.0228	0.0184	0.0131
Slc17a6	gene	101212489	101252543	+	GeneID:84487	solut	101210989	101212989	22	0.0325	0.0303	0.0492	0.0277	0.021	0.0233	0.0176	0.0278	0.0287	0.0481	0.0233	0.0257	0.0463	0.0257	0.0376	0.0153	0.0223	0.0246	0.0222	0.0193	0.014	0.02	0.0615	0.0169	0.0093	0.0352	0.0257	0.0081	0.0128	0.0288	0.033	0.0259	0.0243	0.0347	0.0284	0.0107	0.0205	0.0281	0.03	0.0252
Svip	gene	101587128	101592818	-	GeneID:499157	smal	101592318	101594318	27	0.0341	0.0393	0.0499	0.0359	0.031	0.0273	0.0219	0.0504	0.0696	0.0373	0.0607	0.034	0.0511	0.0458	0.0796	0.0101	0.0148	0.0204	0.0175	0.0224	0.016	0.0133	0.0078	0.0123	0.0117	0.0181	0.0129	0.0156	0.0147	0.0171	0.0279	0.0109	0.0055	0.0216	0.0198	0.0078	0.0218	0.015	0.0141	0.01
Luzp2	gene	105597291	105983605	+	GeneID:100910839	leucin	105595791	105597791	13	0.0272	0.0318	0.0644	0.0191	0.0453	0.0176	0.0148	0.0458	0.0156	0.0559	0.0335	0.0388	0.0714	0.0319	0.0341	0.0121	0.004	0.0212	0.0204	0.0102	0.0126	0.0106	0.0165	0.0071	0.0135	0.0204	0.008	0.0092	0.0222	0.0307	0.0445	0.0408	0.0255	0.0325	0.0252	0.0352	0.0325	0.0143	0.0434	0.0175
Tubgcp5	gene	106636526	106672175	+	GeneID:308663	tubulin	106635026	106637026	53	0.0133	0.0161	0.0071	0.0157	0.0166	0.0111	0.0119	0.0115	0.0108	0.0128	0.0111	0.013	0.0146	0.0036	0.007	0.0153	0.0115	0.0075	0.0093	0.018	0.0136	0.012	0.008	0.0079	0.007	0.0058	0.0139	0.0075	0.0102	0.008	0.0119	0.0063	0.0137	0.0056	0.0058	0.0076	0.0045	0.011	0.0047	0.0024
Cyfip1	gene	106710924	106799393	+	GeneID:308666	cytoplasmi	106709424	106711424	48	0.0085	0.0135	0.0037	0.0093	0.009	0.0127	0.0082	0.0093	0.0119	0.01	0.012	0.0142	0.0055	0.0105	0.0129	0.0109	0.016	0.0099	0.0158	0.0127	0.0092	0.0118	0.0077	0.0109	0.006	0.0099	0.0122	0.0094	0.0071	0.0111	0.0085	0.0116	0.0105	0.0088	0.0101	0.012	0.008	0.0101	0.0066	0.0112
Nipa2	gene	106799979	106824206	-	GeneID:308667	NIP	106823706	106825706	60	0.0092	0.0096	0.0123	0.0134	0.0126	0.0122	0.0112	0.0108	0.0061	0.0099	0.0071	0.0113	0.0078	0.0157	0.01	0.0165	0.0111	0.0098	0.008	0.0126	0.0142	0.0083	0.0091	0.0077	0.0118	0.0041	0.0137	0.0128	0.0071	0.0108	0.0036	0.0051	0.0082	0.013	0.0036	0.0119	0.0091	0.0107	0.0124	0.011
LOC108348727	gene	106824340	106838875	+	GeneID:108348727	uncharacterize	106822840	106824840	60	0.0092	0.0096	0.0123	0.0134	0.0126	0.0122	0.0112	0.0108	0.0061	0.0099	0.0071	0.0113	0.0078	0.0157	0.01	0.0165	0.0111	0.0098	0.008	0.0126	0.0142	0.0083	0.0091	0.0077	0.0118	0.0041	0.0137	0.0128	0.0071	0.0108	0.0036	0.0051	0.0082	0.013	0.0036	0.0119	0.0091	0.0107	0.0124	0.011
Nipa1	gene	106834000	106875148	-	GeneID:308668	NIP	106874648	106876648	45	0.007	0.0124	0.0061	0.0082	0.0184	0.0034	0.0114	0.0195	0.0082	0.0119	0.0118	0.0077	0.0102	0.0103	0.0093	0.0114	0.0078	0.0105	0.005	0.0127	0.0075	0.0118	0.0188	0.0105	0.0136	0.0134	0.0134	0.0126	0.0089	0.0122	0.0067	0.0084	0.0056	0.0093	0.0068	0.0138	0.0104	0.0165	0.0054	0.0024
LOC120099820	gene	106874665	106884693	+	GeneID:120099820	uncharacterize	106873165	106875165	111	0.0086	0.0078	0.0065	0.0101	0.0152	0.0095	0.009	0.0172	0.0107	0.0082	0.0105	0.0081	0.0104	0.0116	0.0095	0.0075	0.0068	0.0066	0.0048	0.0135	0.0095	0.0069	0.0134	0.0082	0.0103	0.0107	0.0091	0.008	0.0101	0.011	0.0104	0.0097	0.0113	0.0074	0.0077	0.0113	0.0091	0.0138	0.0105	0.0092
LOC108349578	gene	106891465	106904101	+	GeneID:108349578	uncharacterize	106889965	106891965	7	0.4924	0.4314	0.4901	0.5059	0.516	0.4254	0.4781	0.394	0.4793	0.4466	0.3277	0.4919	0.5083	0.4438	0.4087	0.3511	0.2983	0.2186	0.2713	0.4357	0.2497	0.2001	0.3474	0.2721	0.2057	0.203	0.2749	0.3633	0.3701	0.1924	0.3027	0.2091	0.2892	0.2831	0.2703	0.2424	0.3456	0.2377	0.2831	0.2167
Herc2	gene	106904789	107110997	+	GeneID:308669	HEC	106903289	106905289	40	0.0099	0.0074	0.0086	0.0132	0.0068	0.0043	0.0048	0.0062	0.0119	0.0091	0.0078	0.0075	0.0157	0.0088	0.0104	0.006	0.0037	0.0082	0.0132	0.006	0.0125	0.0054	0.0129	0.0098	0.0042	0.0122	0.0064	0.0073	0.0143	0.007	0.015	0.0024	0.0207	0.0126	0.0075	0.0126	0.0212	0.0086	0.0092	0.0154
Pole3-ps1	gene	107341034	107356298	-	GeneID:120100078	DN	107355798	107357798	5	0.82	0.95	0.8	0.7714	0.74	0.9466	0.9894	0.689	0.92	0.918	0.9876	0.8842	0.8	0.8	0.768	0.6934	0.875		1	0.7668	0.7	0.78	0.9376	0.775	0.8544	0.6834		0.9294	0.7714	0.75		0.8832	0.68	0.6534	0.9252	0.8336	0.6998	0.9	0.8112	0.85
Gabra5	gene	108268728	108381670	-	GeneID:29707	gamma-aminobutyri	108381170	108383170	68	0.0206	0.0398	0.042	0.042	0.0358	0.0509	0.0323	0.044	0.0836	0.0335	0.0241	0.0306	0.0509	0.0309	0.0388	0.0123	0.011	0.0189	0.0174	0.0184	0.0219	0.017	0.0158	0.0074	0.0125	0.0133	0.0138	0.0157	0.0121	0.0206	0.0226	0.021	0.0217	0.028	0.0267	0.0275	0.0252	0.026	0.0161	0.0292
Gabrb3	gene	108467047	108702522	+	GeneID:24922	gamma-aminobutyri	108465547	108467547	30	0.0081	0.0283	0.0048	0.0151	0.0264	0.0259	0.0324	0.0512	0.0308	0.0215	0.0204	0.0271	0.0343	0.0177	0.0197	0.0126	0.0141	0.0084	0.007	0.0089	0.0159	0.002	0.0254	0.0102	0.0127	0.0236	0.0268	0.0048	0.0044	0.0195	0.01	0.0117	0.0155	0.012	0.0143	0.0272	0.0148	0.0123	0.0155	0.0132
Hsdl1-ps1	gene	108780156	108781131	-	GeneID:365263	hydroxysteroi	108780631	108782631	5	0.3526	0.2752	0.315	0.3568	0.3148	0.36	0.373	0.352	0.3438	0.3406	0.2728	0.2914	0.1198	0.286	0.3122	0.3938	0.3858	0.45	0.4062	0.3534	0.35	0.4204	0.3566	0.3688	0.3638	0.3266	0.6785	0.3602	0.4622	0.2766	0.3754	0.3272	0.3142	0.2558	0.3492	0.3404	0.2868	0.313	0.3764	0.3554
Ube3a	gene	110070260	110161675	+	GeneID:361585	ubiquiti	110068760	110070760	46	0.0094	0.005	0.0059	0.0117	0.012	0.0065	0.0096	0.0152	0.0123	0.0109	0.0131	0.011	0.0182	0.0143	0.0102	0.005	0.0083	0.0113	0.0069	0.004	0.0101	0.0077	0.0029	0.0022	0.0071	0.0115	0.0096	0.0063	0.0062	0.0068	0.0104	0.0074	0.0252	0.0073	0.0043	0.0108	0.0044	0.0109	0.019	0.0088
LOC120100304	gene	110969611	110969703	-	GeneID:120100304	smal	110969203	110971203	15	0.7964	0.7515	0.7766	0.7673	0.7923	0.7797	0.7667	0.8234	0.7961	0.8306	0.7677	0.7917	0.7772	0.6619	0.7639	0.7735	0.8171	0.8157	0.7871	0.8478	0.7312	0.8024	0.811	0.7745	0.8081	0.8092	0.6434	0.7965	0.8031	0.788	0.7727	0.7741	0.8019	0.8018	0.7811	0.7809	0.7655	0.7709	0.7887	0.7693
Snurf	gene	111101327	111123634	-	GeneID:113938	SNRP	111123134	111125134	12	0.1269	0.256	0.1798	0.3272	0.1082	0.2082	0.3398	0.3962	0.1583	0.2967	0.1848	0.2138	0	0.0348	0.3507	0.2535	0.0272	0.076	0.3647	0.2878	0.1786	0.069	0.1362	0.1169	0.0569	0.1392	0.146	0.1667	0.0942	0.0451	0.1959	0.0833	0.098	0.179	0.1236	0.1257	0.1441	0.1178	0.2179	0.0689
Snrpn	gene	111101327	111123400	-	GeneID:81781	smal	111122900	111124900	12	0.1269	0.256	0.1798	0.3272	0.1082	0.2082	0.3398	0.3962	0.1583	0.2967	0.1848	0.2138	0	0.0348	0.3507	0.2535	0.0272	0.076	0.3647	0.2878	0.1786	0.069	0.1362	0.1169	0.0569	0.1392	0.146	0.1667	0.0942	0.0451	0.1959	0.0833	0.098	0.179	0.1236	0.1257	0.1441	0.1178	0.2179	0.0689
LOC120099827	gene	113551559	113562494	+	GeneID:120099827	uncharacterize	113550059	113552059	33	0.0326	0.0186	0.0312	0.0128	0.0415	0.0245	0.0271	0.0159	0.0528	0.0246	0.0345	0.0345	0.0468	0.0386	0.054	0.0986	0.0634	0.0828	0.1191	0.0687	0.0862	0.0658	0.0989	0.078	0.0467	0.0672	0.141	0.0843	0.0535	0.0298	0.1	0.0268	0.037	0.0591	0.0243	0.0323	0.0359	0.0328	0.0425	0.0309
LOC120099828	gene	113610948	113657836	+	GeneID:120099828	uncharacterize	113609448	113611448	26	0.039	0.0318	0.007	0.0183	0.0232	0.0105	0.0406	0.0409	0.0215	0.0353	0.0109	0.0442	0.0572	0.039	0.0377	0.0892	0.053	0.0742	0.0678	0.0649	0.0605	0.0565	0.0959	0.0626	0.065	0.0275	0.0622	0.0723	0.0563	0.0488	0.0522	0.025	0.0137	0.046	0.0268	0.0432	0.0256	0.0188	0.0432	0.0355
LOC103691146	gene	114303744	114386780	-	GeneID:103691146	uncharacterize	114386280	114388280	7	0.5204	0.6549	0.7429	0.5594	0.2859	0.6249	0.702	0.65	0.6571	0.4274	0.6666	0.5597	0.4464	0.6429	0.6429	0.7833	0.8096	0.7143	0.7143	0.7049	0.631	0.725	0.6667	0.7723	0.6753	0.8366	0.6813	0.5559	0.6897	0.4549		0.336	0.6664	0.5	0.6174	0.5153	0.643	0.4019	0.6699	0.3036
Ndn	gene	115849168	115850767	+	GeneID:308690	necdin	115847668	115849668	29	0.1164	0.0384	0.0676	0.1073	0.067	0.0592	0.0549	0.076	0.0813	0.0344	0.0484	0.0453	0.086	0.0839	0.0336	0.0776	0.0911	0.0834	0.119	0.1789	0.0932	0.0856	0.1236	0.0817	0.0604	0.0732	0.0774	0.0555	0.0872	0.0797	0.0752	0.0745	0.1205	0.1056	0.0665	0.107	0.1077	0.0779	0.1109	0.0564
Magel2	gene	115880142	115884684	+	GeneID:679875	MAG	115878642	115880642	24	0.0645	0.0743	0.1241	0.1079	0.1345	0.0698	0.0991	0.1315	0.0749	0.09	0.0888	0.1051	0.1178	0.1241	0.081	0.1696	0.1253	0.1435	0.2744	0.1973	0.1725	0.1618	0.2123	0.1605	0.1451	0.1609	0.1275	0.1868	0.2524	0.1209	0.1107	0.1312	0.1859	0.1674	0.1333	0.1836	0.0921	0.1396	0.1811	0.1283
Mkrn3	gene	115926774	115929288	-	GeneID:292988	makorin	115928788	115930788	18	0.1367	0.1473	0.0953	0.0416	0.1026	0.0453	0.1082	0.0707	0.1108	0.102	0.0889	0.1397	0.0901	0.2074	0.0693	0.2038	0.1519	0.1481	0.2077	0.2154	0.1317	0.1428	0.2351	0.1021	0.0786	0.1451	0.074	0.2243	0.1203	0.0702	0.0792	0.0819	0.165	0.0988	0.1401	0.0605	0.1838	0.0693	0.0667	0.0758
Peg12	gene	115962511	115965114	-	GeneID:308692	paternall	115964614	115966614	63	0.0426	0.0393	0.0236	0.0214	0.071	0.0392	0.045	0.0341	0.043	0.0173	0.0391	0.0316	0.0412	0.026	0.0556	0.1271	0.1075	0.1265	0.1501	0.098	0.1246	0.1586	0.1485	0.1216	0.1533	0.0946	0.1193	0.133	0.1091	0.0571	0.1126	0.0476	0.064	0.0879	0.0833	0.0876	0.0618	0.0726	0.1302	0.0601
Chrna7	gene	116711559	116837269	-	GeneID:25302	cholinergi	116836769	116838769	96	0.0118	0.0149	0.0201	0.0252	0.0245	0.0182	0.0131	0.0392	0.0092	0.0134	0.0107	0.0163	0.025	0.0253	0.0222	0.009	0.0085	0.0086	0.0092	0.0113	0.0096	0.0115	0.0082	0.0056	0.0093	0.0092	0.0076	0.0073	0.0083	0.0091	0.0128	0.0132	0.0187	0.0128	0.016	0.0107	0.0094	0.013	0.0107	0.0109
LOC102548323	gene	116995976	117064301	-	GeneID:102548323	uncharacterize	117063801	117065801	135	0.0249	0.0159	0.0273	0.023	0.0253	0.0147	0.0173	0.019	0.012	0.0206	0.0164	0.0157	0.0213	0.0194	0.0188	0.008	0.0127	0.0119	0.0077	0.0094	0.0108	0.0111	0.0111	0.007	0.0088	0.0123	0.015	0.0073	0.0083	0.0117	0.0112	0.0123	0.0186	0.0144	0.0142	0.0174	0.0124	0.0109	0.0159	0.0114
Otud7a	gene	117064428	117388217	+	GeneID:309252	OT	117062928	117064928	135	0.0249	0.0159	0.0273	0.023	0.0253	0.0147	0.0173	0.019	0.012	0.0206	0.0164	0.0157	0.0213	0.0194	0.0188	0.008	0.0127	0.0119	0.0077	0.0094	0.0108	0.0111	0.0111	0.007	0.0088	0.0123	0.015	0.0073	0.0083	0.0117	0.0112	0.0123	0.0186	0.0144	0.0142	0.0174	0.0124	0.0109	0.0159	0.0114
Mtmr10	gene	117859355	117910839	+	GeneID:309255	myotubulari	117857855	117859855	41	0.0091	0.0067	0.0092	0.0066	0.0085	0.0088	0.0143	0.0076	0.0092	0.0119	0.0078	0.0087	0.0013	0.0107	0.0106	0.01	0.0064	0.0145	0.0108	0.01	0.0103	0.0104	0.0099	0.0012	0.0113	0.0053	0.0081	0.008	0.0075	0.0121	0.0072	0.0058	0.0091	0.0047	0.0053	0.0073	0.0082	0.0064	0.0117	0.0115
Fan1	gene	117915323	117945044	-	GeneID:309256	FANCD	117944544	117946544	12	0.0141	0.0316	0.0184	0.0174	0.017	0.0102	0.0131	0.0105	0	0.0028	0.0102	0.016	0.0073	0.0113	0.0098	0.0057	0.0099	0.0172	0.0036	0.0055	0.0209	0.0119	0.0085	0.0075	0.0068	0.0108	0.0131	0.0072	0.0083	0.0138	0.0134	0.0135	0.0028	0.0082	0.0063	0.0092	0.0138	0.0142	0.0058	0.0122
Mphosph10	gene	117948134	117964149	-	GeneID:293828	M-phas	117963649	117965649	28	0.0019	0.0177	0.0063	0.0032	0.0071	0.0032	0.0153	0.0051	0.0116	0.0087	0.0084	0.0172	0.0145	0.0146	0.011	0.0024	0.0244	0.0146	0.0032	0.0131	0.0044	0.0056	0.0203	0.0088	0.0138	0.0123	0.0151	0.0115	0.0167	0.0092	0.0114	0.0152	0.0065	0.0053	0.0074	0.0121	0.0091	0.0136	0.0085	0.0078
Mcee	gene	117964576	117987779	+	GeneID:293829	methylmalony	117963076	117965076	28	0.0019	0.0177	0.0063	0.0032	0.0071	0.0032	0.0153	0.0051	0.0116	0.0087	0.0084	0.0172	0.0145	0.0146	0.011	0.0024	0.0244	0.0146	0.0032	0.0131	0.0044	0.0056	0.0203	0.0088	0.0138	0.0123	0.0151	0.0115	0.0167	0.0092	0.0114	0.0152	0.0065	0.0053	0.0074	0.0121	0.0091	0.0136	0.0085	0.0078
Apba2	gene	118053270	118286858	+	GeneID:83610	amyloi	118051770	118053770	49	0.0308	0.0302	0.0261	0.0278	0.0246	0.037	0.0191	0.0313	0.0166	0.0286	0.0254	0.0249	0.0235	0.0284	0.0232	0.013	0.016	0.015	0.0082	0.0149	0.0128	0.0157	0.016	0.016	0.0164	0.0176	0.0211	0.016	0.0184	0.0157	0.021	0.0129	0.0147	0.0246	0.0162	0.019	0.0216	0.0168	0.0197	0.0143
Entrep2	gene	118288365	118700514	-	GeneID:680344	endosoma	118700014	118702014	125	0.0197	0.0217	0.0155	0.024	0.0443	0.0146	0.0184	0.0234	0.0217	0.0257	0.0088	0.0167	0.0204	0.0225	0.0225	0.0084	0.0092	0.0144	0.01	0.0121	0.0094	0.0118	0.0102	0.0092	0.0106	0.0107	0.012	0.0083	0.0089	0.0135	0.0196	0.0148	0.0148	0.019	0.0133	0.0182	0.0222	0.0208	0.0148	0.0128
Nsmce3	gene	118401302	118402629	-	GeneID:309259	NSE	118402129	118404129	56	0.0062	0.0055	0.0044	0.0097	0.0055	0.0062	0.0091	0.0087	0.0065	0.0121	0.0061	0.0086	0.0039	0.0112	0.012	0.015	0.0102	0.0101	0.0072	0.0073	0.0072	0.0098	0.008	0.0074	0.0087	0.0102	0.0076	0.0042	0.01	0.0068	0.0097	0.0059	0.009	0.0128	0.0067	0.0099	0.0108	0.0099	0.0062	0.0102
Tjp1	gene	118849838	119094492	-	GeneID:292994	tigh	119093992	119095992	135	0.0205	0.0225	0.0345	0.0216	0.0335	0.0227	0.0247	0.0267	0.0258	0.0179	0.0209	0.0256	0.0217	0.0312	0.0321	0.0103	0.0077	0.0136	0.0104	0.0124	0.0111	0.0075	0.0116	0.0087	0.0101	0.013	0.0124	0.0087	0.0108	0.0291	0.0201	0.019	0.0209	0.0204	0.017	0.0171	0.0213	0.0189	0.0163	0.0155
LOC120099840	gene	118932104	118936851	+	GeneID:120099840	uncharacterize	118930604	118932604	105	0.0274	0.0201	0.0226	0.0233	0.0333	0.0133	0.0202	0.0209	0.015	0.0142	0.0214	0.0136	0.0127	0.028	0.0184	0.0103	0.0107	0.0131	0.0144	0.0086	0.0125	0.0107	0.0159	0.0101	0.0112	0.011	0.0067	0.0119	0.0101	0.0156	0.027	0.0117	0.0271	0.0216	0.0251	0.015	0.0174	0.0171	0.0168	0.0182
Tars3	gene	119213189	119265492	+	GeneID:308701	threonyl-tRN	119211689	119213689	97	0.0125	0.0094	0.0103	0.01	0.0131	0.0081	0.0127	0.0107	0.011	0.012	0.01	0.0092	0.004	0.0111	0.0117	0.0129	0.01	0.0112	0.0117	0.0104	0.0112	0.0099	0.0148	0.0079	0.0095	0.0113	0.0101	0.0077	0.0075	0.0101	0.0124	0.0037	0.0142	0.0092	0.0081	0.0082	0.0141	0.011	0.0084	0.0072
Tm2d3	gene	119267194	119277094	+	GeneID:292995	TM	119265694	119267694	63	0.0067	0.0068	0.0203	0.0068	0.0103	0.0115	0.0091	0.0183	0.0147	0.0095	0.0052	0.0105	0.0069	0.0061	0.0107	0.0075	0.0064	0.01	0.0062	0.0172	0.0077	0.0089	0.0133	0.006	0.009	0.0118	0.0088	0.0086	0.0126	0.0064	0.0111	0.0071	0.0105	0.0055	0.0053	0.0087	0.0121	0.0082	0.008	0.0072
LOC102549468	gene	119410495	119429149	-	GeneID:102549468	uncharacterize	119428649	119430649	64	0.0244	0.0261	0.0469	0.0433	0.0379	0.0349	0.0331	0.0205	0.0379	0.0314	0.0281	0.0408	0.0366	0.04	0.0301	0.0251	0.0435	0.0333	0.0271	0.0435	0.0301	0.0439	0.0296	0.043	0.0324	0.0438	0.0237	0.0423	0.0391	0.0282	0.051	0.0354	0.0371	0.0387	0.0389	0.0369	0.0436	0.0302	0.0471	0.0313
Pcsk6	gene	119428978	119627626	+	GeneID:25507	proprotei	119427478	119429478	44	0.0138	0.0121	0.0163	0.0245	0.0224	0.0132	0.0091	0.004	0.0198	0.011	0.0188	0.026	0.0146	0.0155	0.0083	0.0067	0.0173	0.0105	0.0143	0.0107	0.0074	0.0087	0.0149	0.0093	0.0073	0.0104	0.0123	0.0048	0.0046	0.0016	0.0145	0.0031	0.0149	0.0094	0.0123	0.0133	0.0019	0.009	0.0129	0.0071
Snrpa1	gene	119641402	119654653	+	GeneID:100361269	smal	119639902	119641902	44	0.0091	0.0111	0.0132	0.0079	0.0086	0.0026	0.0067	0.0084	0.006	0.0093	0.0085	0.0079	0.0059	0.0046	0.0035	0.0051	0.0074	0.0068	0.011	0.006	0.0096	0.0081	0.0132	0.0025	0.0082	0.01	0.0074	0.0056	0.0113	0.0105	0.0065	0.0077	0.0121	0.0052	0.0038	0.0078	0.01	0.0087	0.0065	0.0089
Selenos	gene	119659779	119669546	+	GeneID:286900	selenoprotei	119658279	119660279	62	0.0115	0.0051	0.0101	0.0066	0.0083	0.01	0.0117	0.0075	0.0167	0.0109	0.0074	0.0147	0.015	0.0059	0.0097	0.0095	0.0141	0.0104	0.0119	0.007	0.0102	0.0147	0.0082	0.0062	0.0102	0.0089	0.0069	0.0071	0.0106	0.0048	0.012	0.0082	0.0206	0.0044	0.0091	0.0126	0.004	0.0104	0.004	0.0062
Chsy1	gene	119689626	119750711	+	GeneID:292999	chondroiti	119688126	119690126	165	0.0108	0.0098	0.0122	0.0114	0.011	0.0089	0.0095	0.009	0.0101	0.0108	0.007	0.0077	0.0074	0.0095	0.0085	0.0093	0.0117	0.0099	0.0081	0.0144	0.0095	0.0109	0.0111	0.0066	0.0093	0.0071	0.0103	0.0056	0.0088	0.0081	0.0078	0.0076	0.0064	0.0084	0.0099	0.0095	0.0084	0.0089	0.0078	0.0109
Aldh1a3	gene	119982272	120017416	-	GeneID:266603	aldehyd	120016916	120018916	45	0.0133	0.0244	0.0143	0.0122	0.013	0.0193	0.0077	0.0156	0.02	0.0138	0.0122	0.0156	0.0138	0.0129	0.0178	0.0227	0.0126	0.0111	0.0435	0.0101	0.0188	0.0168	0.0109	0.014	0.0148	0.0205	0.0271	0.0104	0.0153	0.0184	0.0136	0.0092	0.0201	0.016	0.0163	0.0195	0.0127	0.0142	0.0146	0.0111
Asb7	gene	120222835	120267411	-	GeneID:365277	ankyri	120266911	120268911	35	0.0071	0.0121	0.0105	0.0095	0.0144	0.0053	0.012	0.0127	0.0189	0.0091	0.0179	0.0138	0.0061	0.0089	0.0146	0.0112	0.0114	0.0187	0.0112	0.0093	0.0161	0.0123	0.0138	0.0146	0.0156	0.0135	0.0148	0.0068	0.0167	0.0123	0.0084	0.0083	0.0078	0.0089	0.0069	0.0078	0.0105	0.014	0.0065	0.0089
Lins1	gene	120267586	120295013	+	GeneID:308704	line	120266086	120268086	35	0.0071	0.0121	0.0105	0.0095	0.0144	0.0053	0.012	0.0127	0.0189	0.0091	0.0179	0.0138	0.0061	0.0089	0.0146	0.0112	0.0114	0.0187	0.0112	0.0093	0.0161	0.0123	0.0138	0.0146	0.0156	0.0135	0.0148	0.0068	0.0167	0.0123	0.0084	0.0083	0.0078	0.0089	0.0069	0.0078	0.0105	0.014	0.0065	0.0089
Adamts17	gene	120445800	120768204	+	GeneID:293004	ADA	120444300	120446300	42	0.0178	0.0269	0.0228	0.0211	0.0267	0.0197	0.0101	0.0088	0.0417	0.0242	0.0134	0.0182	0.008	0.0242	0.0206	0.0137	0.0229	0.013	0.015	0.0121	0.0164	0.0128	0.0202	0.0171	0.0123	0.0184	0.0112	0.0134	0.0201	0.0233	0.0154	0.0145	0.0115	0.0201	0.0058	0.0134	0.0184	0.0122	0.0129	0.0131
Lysmd4	gene	120839180	120845148	+	GeneID:681647	Lys	120837680	120839680	33	0.0236	0.0186	0.0036	0.0305	0.0225	0.0176	0.0273	0.0225	0.021	0.0175	0.0305	0.017	0.0215	0.0203	0.018	0.0225	0.0037	0.012	0.035	0.0254	0.0191	0.011	0.0233	0.009	0.0201	0.0323	0.0044	0.0298	0.035	0.0178	0.025	0.012	0.011	0.0155	0.0148	0.0129	0.0327	0.0187	0.0135	0.0153
Mef2a	gene	120847874	120982488	-	GeneID:309957	myocyt	120981988	120983988	54	0.0053	0.0112	0.0071	0.0066	0.012	0.0082	0.0151	0.0157	0.0107	0.0041	0.0077	0.0086	0.0176	0.0062	0.0021	0.0067	0.0132	0.0085	0.0251	0.0143	0.0075	0.0143	0.0165	0.0063	0.004	0.0075	0.0063	0.0115	0.0079	0.0068	0.0134	0.01	0.0093	0.0119	0.0102	0.0073	0.0158	0.0096	0.0085	0.0116
Lrrc28	gene	121116833	121245805	-	GeneID:361588	leucin	121245305	121247305	46	0.0049	0.01	0.0037	0.0156	0.0112	0.0121	0.0067	0.002	0.0027	0.0153	0.0146	0.0082	0.0081	0.0022	0.0063	0.0078	0.008	0.0085	0.0058	0.0043	0.0138	0.0119	0.0023	0.0049	0.0073	0.009	0.0054	0.0046	0.0064	0.0051	0.0083	0.0058	0.0109	0.0088	0.0081	0.0047	0.0078	0.0053	0.0059	0.0065
Ttc23	gene	121245996	121329500	+	GeneID:308708	tetratricopeptid	121244496	121246496	46	0.0049	0.01	0.0037	0.0156	0.0112	0.0121	0.0067	0.002	0.0027	0.0153	0.0146	0.0082	0.0081	0.0022	0.0063	0.0078	0.008	0.0085	0.0058	0.0043	0.0138	0.0119	0.0023	0.0049	0.0073	0.009	0.0054	0.0046	0.0064	0.0051	0.0083	0.0058	0.0109	0.0088	0.0081	0.0047	0.0078	0.0053	0.0059	0.0065
Synm	gene	121333712	121363652	-	GeneID:308709	synemin	121363152	121365152	25	0.0128	0.0067	0	0.0184	0.0153	0.0053	0.0132	0.0147	0.0177	0.0129	0.0126	0.0065	0.0107	0.0212	0.017	0.0059	0.0086	0.0061	0.0074	0.008	0.0092	0.0091	0.0104	0	0.0163	0.0197	0.0181	0.0118	0.0096	0.0093	0.0119	0.0043	0.0094	0.0151	0.0129	0.008	0.0081	0.0128	0.0054	0.0136
Igf1r	gene	121549831	121838548	+	GeneID:25718	insulin-lik	121548331	121550331	195	0.0092	0.0078	0.0115	0.0096	0.0126	0.0112	0.0098	0.009	0.0108	0.0104	0.0089	0.0092	0.0132	0.0123	0.0084	0.0085	0.01	0.0089	0.009	0.0088	0.0093	0.009	0.0093	0.007	0.0127	0.0091	0.0058	0.0063	0.0082	0.009	0.0096	0.0045	0.0115	0.0101	0.0069	0.0108	0.0086	0.0113	0.0093	0.0082
Pgpep1l	gene	121835243	121868368	-	GeneID:365280	pyroglutamyl-peptidas	121867868	121869868	7	0.022	0.1964	0.0817	0.1246	0.0859	0.0536	0.116	0.0177	0.0673	0.0639	0.0483	0.0714	0.0204	0.0744	0	0	0	0.0237	0	0	0.0071	0	0.0096	0.0129	0.0246	0.0429	0.0194	0.0184	0.0191	0.0124	0.0356	0.0716		0.0643	0.024	0.0459	0.0376	0.04	0.04	0.0341
LOC102551020	gene	122088458	122164766	+	GeneID:102551020	uncharacterize	122086958	122088958	20	0.478	0.4677	0.3736	0.5042	0.4814	0.5034	0.5056	0.5001	0.4911	0.48	0.4046	0.5016	0.568	0.3461	0.4572	0.5157	0.5067	0.4876	0.6043	0.5304	0.4042	0.4928	0.5088	0.4439	0.4032	0.4847	0.458	0.4557	0.513	0.4623	0.4557	0.3855	0.4442	0.4502	0.4448	0.4374	0.4302	0.4132	0.4644	0.4042
Arrdc4	gene	122369355	122383351	-	GeneID:293019	arresti	122382851	122384851	54	0.0143	0.0129	0.0112	0.0168	0.0072	0.0062	0.0085	0.0029	0.01	0.0092	0.0064	0.0132	0.0058	0.0136	0.0076	0.0039	0.0093	0.0085	0.0115	0.0114	0.0047	0.0073	0.009	0.0043	0.0111	0.013	0.009	0.0125	0.0072	0.0108	0.007	0.007	0.0079	0.0105	0.0056	0.0085	0.0039	0.0121	0.004	0.0088
LOC102553173	gene	123943804	123994246	-	GeneID:102553173	uncharacterize	123993746	123995746	10	0.2516	0.2653	0.2433	0.0666	0.2381	0.1185	0.3419	0.3249	0.2743	0.3112	0.2393	0.24	0.5232	0.2186	0.3809	0.1552	0.1147	0.103	0.1718	0.1934	0.1656	0.0954	0.1763	0.1785	0.1595	0.1078	0.0962	0.0476	0.1789	0.0938	0.1233	0.1193	0.3276	0.3347	0.1307	0.0989	0.1606	0.1343	0.1228	0.0687
LOC102553329	gene	124017749	124165290	+	GeneID:102553329	uncharacterize	124016249	124018249	154	0.0172	0.0179	0.0093	0.0122	0.0234	0.0174	0.0242	0.0144	0.0182	0.0148	0.0085	0.0171	0.0142	0.0244	0.0147	0.0113	0.009	0.0173	0.0123	0.0135	0.0105	0.0146	0.0147	0.01	0.0136	0.0126	0.0126	0.0092	0.0142	0.0147	0.0192	0.0147	0.0276	0.0098	0.0155	0.0185	0.0112	0.0131	0.0152	0.0129
Rgma	gene	127128934	127172918	+	GeneID:308739	repulsiv	127127434	127129434	63	0.0135	0.0106	0.0131	0.0165	0.0149	0.0119	0.018	0.012	0.0172	0.0204	0.0165	0.0178	0.0072	0.0224	0.0146	0.0191	0.0109	0.0179	0.0156	0.0164	0.0177	0.0175	0.0134	0.0124	0.017	0.0159	0.0129	0.0126	0.0132	0.0136	0.0055	0.0069	0.0054	0.0107	0.0101	0.0133	0.0174	0.0133	0.0145	0.0141
Chd2	gene	127188146	127317041	-	GeneID:308738	chromodomai	127316541	127318541	182	0.0104	0.0097	0.0131	0.008	0.0101	0.0091	0.0164	0.0048	0.0102	0.0099	0.009	0.0098	0.0108	0.0056	0.0086	0.0092	0.0106	0.0086	0.0099	0.0079	0.0078	0.0145	0.0107	0.0073	0.0078	0.0084	0.0106	0.0089	0.0085	0.0052	0.0096	0.0081	0.01	0.0085	0.0059	0.0081	0.0068	0.0086	0.0067	0.011
Fam174b	gene	127515393	127618591	+	GeneID:681398	famil	127513893	127515893	61	0.0131	0.0142	0.0034	0.0168	0.0148	0.0146	0.0229	0.0187	0.032	0.0187	0.0176	0.0135	0.0045	0.01	0.0126	0.0113	0.0167	0.012	0.0136	0.0154	0.0123	0.0107	0.009	0.013	0.0119	0.0096	0.0079	0.0083	0.0129	0.0076	0.0172	0.011	0.003	0.0084	0.0109	0.0078	0.0124	0.0193	0.0165	0.015
St8sia2	gene	127762573	127838017	-	GeneID:117523	ST	127837517	127839517	66	0.0178	0.017	0.0068	0.0124	0.0159	0.0122	0.014	0.0108	0.0174	0.0139	0.0164	0.0138	0.0156	0.0138	0.0106	0.0113	0.0148	0.0081	0.0117	0.0068	0.0118	0.0129	0.0136	0.0083	0.0166	0.0109	0.0159	0.0053	0.0116	0.0117	0.0108	0.0127	0.0054	0.0116	0.0058	0.0115	0.0087	0.0151	0.0116	0.0109
Slco3a1	gene	128106232	128388043	-	GeneID:140915	solut	128387543	128389543	93	0.0141	0.0081	0.0118	0.0118	0.0086	0.0161	0.0111	0.006	0.0068	0.0105	0.008	0.0062	0.0074	0.0108	0.0147	0.0099	0.0087	0.0091	0.0085	0.0131	0.0084	0.0128	0.0091	0.0057	0.0082	0.0163	0.0096	0.0094	0.0166	0.0112	0.0145	0.0107	0.0077	0.0122	0.0098	0.0083	0.0067	0.0123	0.0092	0.0095
LOC103691165	gene	129641309	129655041	-	GeneID:103691165	uncharacterize	129654541	129656541	38	0.0147	0.0167	0.0207	0.0119	0.0111	0.0289	0.0043	0.0174	0.0152	0.0108	0.0097	0.0154	0.0077	0.0125	0.0133	0.0259	0.0091	0.0122	0.0203	0.0177	0.0143	0.0138	0.0172	0.0147	0.0132	0.0158	0.0175	0.0133	0.0139	0.0174	0.0257	0.0126	0.024	0.0122	0.0181	0.0172	0.0134	0.0091	0.0117	0.0117
Klhl25	gene	129724894	129750142	+	GeneID:293023	kelch-lik	129723394	129725394	55	0.0078	0.0066	0.006	0.0119	0.0094	0.0079	0.0058	0.0112	0.0066	0.0084	0.0156	0.0059	0.0144	0.0129	0.0063	0.0063	0.0096	0.0085	0.0084	0.0063	0.0095	0.0086	0.0069	0.0074	0.0049	0.0106	0.0057	0.0062	0.0071	0.0064	0.0072	0.0058	0.006	0.0031	0.0108	0.0068	0.0095	0.0073	0.0109	0.0056
LOC108349814	gene	130158350	130158821	-	GeneID:108349814	hig	130158321	130160321	5	0.6446	0.603	0.5778	0.682	0.608	0.6296	0.6644	0.699	0.5546	0.6778	0.52	0.6212	0.5488	0.6078	0.7716	0.7826	0.797	0.8728	0.7604	0.848	0.8316	0.8182	0.838	0.817	0.7963	0.7872	0.857	0.8244	0.8568	0.7378	0.6476	0.7528	0.765	0.7862	0.7116	0.7928	0.7363	0.84	0.7726	0.772
Mrpl46	gene	132698872	132707639	-	GeneID:293054	mitochondria	132707139	132709139	40	0.0091	0.015	0.0124	0.0203	0.0122	0.0107	0.0107	0.0142	0.0108	0.0183	0.0192	0.0144	0.0094	0.0129	0.0154	0.0057	0.009	0.0131	0.0121	0.0091	0.0148	0.0085	0.0151	0.0128	0.0118	0.008	0.0126	0.006	0.0151	0.0118	0.0195	0.0099	0.0153	0.0094	0.0073	0.0128	0.0101	0.0096	0.0106	0.0082
Mrps11	gene	132707601	132717253	+	GeneID:499185	mitochondria	132706101	132708101	36	0.0059	0.0111	0.0098	0.0135	0.0086	0.0102	0.0085	0.012	0.0121	0.0122	0.0132	0.01	0.0048	0.0099	0.0132	0.0038	0.0091	0.0131	0.01	0.0079	0.0107	0.0081	0.0124	0.0113	0.0061	0.0089	0.0062	0.0032	0.0108	0.0073	0.015	0.0076	0.0123	0.0067	0.0073	0.0131	0.0091	0.0068	0.0083	0.0007
Det1	gene	132749736	132765963	-	GeneID:308775	DET	132765463	132767463	54	0.0141	0.0151	0.0107	0.0125	0.0103	0.0085	0.0091	0.0107	0.009	0.0113	0.0155	0.0169	0.0177	0.0126	0.0108	0.0095	0.006	0.015	0.0063	0.0158	0.012	0.0124	0.0094	0.0096	0.0099	0.0165	0.0108	0.0061	0.0059	0.0097	0.0143	0.0076	0.012	0.0086	0.0072	0.0097	0.0154	0.0117	0.004	0.0123
LOC102547416	gene	132796668	132801878	-	GeneID:102547416	uncharacterize	132801378	132803378	8	0.0363	0.0256	0.0628	0.0382	0.036	0.0265	0.0536	0.0239	0.0415	0.0395	0.034	0.0462	0.0282	0.0216	0.0192	0.0174	0.0232	0.0269	0.0316	0.031	0.0199	0.0436	0.0236	0.009	0.0122	0.0285	0.0089	0.0294	0.0126	0.0422	0.0339	0.0232	0.046	0.0499	0.035	0.0255	0.0938	0.0176	0.0311	0.0695
LOC120099863	gene	132800647	132808007	+	GeneID:120099863	uncharacterize	132799147	132801147	33	0.0301	0.0304	0.0192	0.05	0.0378	0.0452	0.0517	0.0193	0.0355	0.0464	0.0328	0.0338	0.0304	0.0305	0.0316	0.0777	0.0645	0.0458	0.0778	0.1186	0.0941	0.1272	0.0907	0.0784	0.0803	0.0624	0.0685	0.057	0.0674	0.0402	0.0324	0.0324	0.0522	0.0318	0.0237	0.0363	0.0375	0.0375	0.0344	0.0338
Aen	gene	132815094	132824522	+	GeneID:361594	apoptosi	132813594	132815594	45	0.0085	0.0072	0.0136	0.0269	0.0068	0.0096	0.0161	0.007	0.0132	0.0146	0.011	0.0122	0.0174	0.0203	0.0042	0.007	0.0067	0.0153	0.0212	0.0144	0.0126	0.0121	0.0173	0.006	0.0125	0.0102	0.006	0.0068	0.0077	0.01	0.016	0.0096	0.0194	0.0079	0.0056	0.0132	0.0165	0.0084	0.0081	0.0052
Acan	gene	132981582	133044416	+	GeneID:58968	aggrecan	132980082	132982082	37	0.0202	0.0275	0.0104	0.0256	0.0275	0.0134	0.0123	0.0245	0.0118	0.0191	0.0147	0.0142	0.0318	0.0368	0.028	0.0209	0.0143	0.0118	0.0193	0.028	0.0047	0.0106	0.008	0.0135	0.0263	0.0154	0.0302	0.0128	0.0119	0.018	0.0214	0.0138	0.0335	0.0165	0.0137	0.0142	0.0115	0.0175	0.0217	0.0227
Mfge8	gene	133064665	133080069	-	GeneID:25277	mil	133079569	133081569	75	0.0125	0.0139	0.0056	0.013	0.0123	0.0143	0.0091	0.0084	0.0129	0.0142	0.0137	0.0108	0.0095	0.0125	0.0125	0.0235	0.0196	0.0286	0.0194	0.02	0.0246	0.0139	0.0151	0.0211	0.019	0.0341	0.0224	0.0226	0.0173	0.0079	0.012	0.0104	0.01	0.011	0.0056	0.0112	0.0081	0.0143	0.0102	0.0082
Abhd2	gene	133217403	133298564	+	GeneID:293050	abhydrolas	133215903	133217903	43	0.0153	0.004	0.0235	0.0093	0.0076	0.0078	0.0178	0.0081	0.0139	0.0164	0.0094	0.0119	0.0051	0.0122	0.0155	0.006	0.0093	0.0144	0.005	0.0063	0.0072	0.0039	0.0131	0.0086	0.0055	0.0185	0.0019	0.0083	0.0127	0.003	0.005	0.005	0.0088	0.011	0.0077	0.0094	0.0043	0.0106	0.0062	0.0065
Fanci	gene	133327264	133383661	+	GeneID:100360594	F	133325764	133327764	35	0.0223	0.0367	0.0156	0.0151	0.0093	0.0111	0.0156	0.0213	0.0142	0.0203	0.0147	0.0132	0.0101	0.0076	0.0127	0.0228	0.0563	0.0425	0.0331	0.022	0.0164	0.0201	0.0075	0.0182	0.0109	0.0223	0.0487	0.0136	0.0204	0.0092	0.0057	0.0157	0.0075	0.008	0.0081	0.0098	0.0218	0.0062	0.0068	0.0131
Polg	gene	133382764	133399578	-	GeneID:85472	DN	133399078	133401078	92	0.0115	0.0107	0.0133	0.0116	0.0126	0.0115	0.011	0.0111	0.0086	0.0111	0.0104	0.0123	0.0084	0.0133	0.0118	0.0086	0.0154	0.0098	0.0135	0.0139	0.0109	0.0106	0.0077	0.0065	0.0104	0.0085	0.011	0.0074	0.0124	0.0115	0.0134	0.0089	0.0108	0.0103	0.0101	0.01	0.0069	0.0105	0.0074	0.0119
Trnar-ucg	gene	133399712	133399784	+	GeneID:108349878	Gene	133398212	133400212	86	0.01	0.0114	0.0143	0.0103	0.0134	0.0105	0.0108	0.0105	0.0075	0.0085	0.0095	0.0108	0.0077	0.0113	0.0116	0.0084	0.0135	0.0104	0.0145	0.014	0.0103	0.0108	0.0076	0.0061	0.0107	0.0086	0.0117	0.0076	0.0102	0.0115	0.0136	0.0095	0.0103	0.0084	0.0097	0.0103	0.0066	0.0106	0.0073	0.0097
LOC102555346	gene	133431075	133469302	+	GeneID:102555346	homeobo	133429575	133431575	22	0.0083	0.008	0.0151	0.0121	0.0151	0.0091	0.0161	0.0185	0.0239	0.0156	0.0117	0.0181	0.0192	0.0197	0.017	0.0079	0.0071	0.0104	0.0048	0.003	0.0101	0.0118	0.0105	0.0117	0.0144	0.0075	0.008	0.0103	0.0114	0.0151	0.0106	0.0181	0.0162	0.0058	0.0094	0.0123	0.0044	0.0066	0.0082	0.0052
Mir3597-3	gene	133440038	133440152	-	GeneID:100526617	RGD:4888559	133439652	133441652	81	0.0233	0.0305	0.0264	0.0309	0.0366	0.0231	0.0235	0.0265	0.0271	0.0272	0.0238	0.0191	0.0274	0.0402	0.028	0.0213	0.0229	0.0234	0.0265	0.0319	0.0165	0.0233	0.0306	0.0199	0.0189	0.0262	0.0163	0.0162	0.0335	0.0281	0.0253	0.0295	0.041	0.0224	0.0244	0.0219	0.0211	0.0236	0.0186	0.0256
Mir9-3	gene	133440049	133440138	+	GeneID:100314149	RGD:2325463	133438549	133440549	60	0.0148	0.0229	0.0331	0.0229	0.0317	0.0256	0.0185	0.0247	0.0271	0.0241	0.0181	0.0136	0.024	0.0306	0.0288	0.0129	0.0134	0.0104	0.035	0.0167	0.0121	0.0135	0.0142	0.0087	0.0126	0.0176	0.0083	0.0097	0.0231	0.0226	0.019	0.0245	0.0176	0.0144	0.0158	0.0176	0.0186	0.019	0.0171	0.0198
LOC120099866	gene	133470652	133492131	+	GeneID:120099866	uncharacterize	133469152	133471152	102	0.0215	0.0217	0.0126	0.0175	0.0192	0.0187	0.0172	0.0194	0.0132	0.0168	0.0152	0.0133	0.02	0.021	0.016	0.009	0.0106	0.0133	0.0172	0.0143	0.0164	0.0122	0.0094	0.0125	0.0139	0.0116	0.0136	0.0074	0.0107	0.0162	0.0138	0.0081	0.013	0.0126	0.0122	0.0117	0.0158	0.0124	0.0152	0.0126
Rhcg	gene	133531704	133555902	-	GeneID:293048	R	133555402	133557402	41	0.0251	0.0345	0.0351	0.0386	0.0305	0.0283	0.0289	0.026	0.0464	0.0277	0.0265	0.0478	0.0269	0.0247	0.0222	0.0292	0.0337	0.0441	0.0365	0.0352	0.0412	0.0295	0.0252	0.05	0.0435	0.0587	0.0406	0.0556	0.0329	0.0195	0.0223	0.0229	0.0162	0.023	0.0255	0.0195	0.0235	0.0178	0.0227	0.0142
LOC120099869	gene	133590983	133598028	-	GeneID:120099869	uncharacterize	133597528	133599528	98	0.0078	0.0093	0.008	0.0132	0.0111	0.0049	0.0086	0.005	0.0136	0.0101	0.0106	0.0088	0.0101	0.0161	0.0083	0.0076	0.0108	0.0077	0.0083	0.0142	0.0063	0.0115	0.007	0.0082	0.0143	0.0092	0.0088	0.0077	0.0126	0.0086	0.0072	0.0045	0.0093	0.0068	0.0082	0.0091	0.0113	0.0098	0.0049	0.0062
Ticrr	gene	133597618	133639513	+	GeneID:308768	TOPBP1-interactin	133596118	133598118	89	0.0083	0.0079	0.0088	0.0155	0.0119	0.008	0.0094	0.0059	0.015	0.0114	0.0088	0.0081	0.0111	0.0174	0.0099	0.0084	0.01	0.0081	0.0086	0.0144	0.0063	0.0115	0.0061	0.008	0.0157	0.009	0.01	0.0068	0.0132	0.0087	0.0087	0.0064	0.0112	0.0064	0.0083	0.0091	0.0127	0.0086	0.0054	0.0063
Kif7	gene	133639487	133658539	-	GeneID:293047	kinesi	133658039	133660039	42	0.0123	0.0165	0.0178	0.0164	0.0138	0.0074	0.0306	0.0249	0.0138	0.0207	0.0124	0.0179	0.0121	0.0085	0.0076	0.0177	0.0197	0.024	0.0293	0.0139	0.014	0.0127	0.0166	0.0077	0.0117	0.0303	0.0163	0.0105	0.0151	0.013	0.0182	0.0105	0.0179	0.0174	0.0149	0.0122	0.021	0.0125	0.0152	0.0263
LOC120099868	gene	133652575	133654456	+	GeneID:120099868	uncharacterize	133651075	133653075	29	0.3789	0.3842	0.4146	0.4539	0.4832	0.4319	0.4178	0.4178	0.3959	0.4165	0.3769	0.4146	0.4897	0.331	0.4461	0.2471	0.169	0.1735	0.1698	0.208	0.2768	0.1839	0.2746	0.238	0.2144	0.2203	0.2422	0.2743	0.2247	0.3722	0.3599	0.3411	0.3704	0.3927	0.4669	0.4088	0.4978	0.3724	0.3633	0.3088
Pex11a	gene	133680091	133687172	-	GeneID:85249	peroxisoma	133686672	133688672	14	0.0143	0.0155	0.0229	0.0126	0.0063	0.0151	0.0161	0.0146	0	0.0109	0.0111	0.0104	0.0051	0.0064	0.0129	0.0109	0.0058	0.0196	0.017	0.009	0.0141	0.011	0.0226	0.0105	0.0112	0.004	0.0063	0.0181	0.0114	0.0113	0.0098	0.0068	0.0236	0.0082	0.0065	0.0126	0.0181	0.0143	0.0127	0.0059
Wdr93	gene	133687254	133737449	+	GeneID:499189	W	133685754	133687754	14	0.0143	0.0155	0.0229	0.0126	0.0063	0.0151	0.0161	0.0146	0	0.0109	0.0111	0.0104	0.0051	0.0064	0.0129	0.0109	0.0058	0.0196	0.017	0.009	0.0141	0.011	0.0226	0.0105	0.0112	0.004	0.0063	0.0181	0.0114	0.0113	0.0098	0.0068	0.0236	0.0082	0.0065	0.0126	0.0181	0.0143	0.0127	0.0059
Mesp2	gene	133756601	133759207	+	GeneID:293046	mesoder	133755101	133757101	62	0.0169	0.0108	0.0117	0.019	0.0152	0.0189	0.0153	0.0113	0.0129	0.0108	0.0188	0.0173	0.012	0.0202	0.0138	0.0128	0.018	0.0089	0.0206	0.0125	0.0168	0.0072	0.0118	0.0138	0.0135	0.0221	0.0091	0.0081	0.0137	0.0107	0.0086	0.0114	0.0194	0.0156	0.0121	0.0162	0.0163	0.0137	0.0115	0.0077
Anpep	gene	133767332	133810137	-	GeneID:81641	alany	133809637	133811637	5	0.6168	0.6266	0.8	0.6268	0.6238	0.8734	0.8	0.6622	0.72	0.72	0.8002	0.7668	0.75	0.609	0.779	0.9626	0.8224	0.7666	0.675	0.8334	0.8002	0.6612	0.8002	0.425	0.54	0.7142		0.8	0.7088	0.7074	0.8446	0.7342		0.667	0.7686	0.7132	0.8142	0.6666	0.8288	0.7832
Ap3s2	gene	133818825	133859269	-	GeneID:683402	adapto	133858769	133860769	6	0.0417	0.032	0	0.0223	0.0277	0.0257	0.076	0.0417	0.0128	0.0182	0.0653	0.026	0.0423	0.0507	0	0.04	0.0187	0.0445	0.0223	0.0247	0.008	0.0275	0.0232	0.038	0.056	0	0.0542	0.0075	0.0278	0.0222	0.0222	0.0138	0.0247	0.009	0.016	0.0515	0.0333	0.0343	0.0138	0.025
Arpin	gene	133864288	133873124	-	GeneID:308765	actin-relate	133872624	133874624	43	0.0048	0.0352	0.0047	0.0203	0.0134	0.0121	0.0118	0.0087	0.0057	0.0134	0.014	0.0097	0.0175	0.0157	0.0146	0.0207	0.0131	0.0267	0.0109	0.0127	0.0152	0.0197	0.0105	0.0142	0.0234	0.024	0.0109	0.0182	0.0189	0.0229	0.0173	0.0091	0.008	0.0145	0.0095	0.009	0.014	0.019	0.009	0.0132
LOC120099870	gene	133872984	133879902	+	GeneID:120099870	uncharacterize	133871484	133873484	49	0.0099	0.0524	0.0067	0.019	0.0127	0.017	0.014	0.0139	0.0151	0.025	0.0148	0.012	0.0208	0.0138	0.0169	0.0477	0.0401	0.0463	0.0386	0.0262	0.0269	0.0517	0.0299	0.0406	0.0465	0.0537	0.0341	0.0309	0.0397	0.0298	0.022	0.01	0.0163	0.0201	0.0103	0.0203	0.0192	0.0234	0.0104	0.0195
Zfp710	gene	133966256	134036593	+	GeneID:293044	zin	133964756	133966756	75	0.0285	0.0324	0.0213	0.0225	0.0201	0.0206	0.0314	0.0382	0.0259	0.0304	0.0207	0.0185	0.0241	0.0194	0.0246	0.0141	0.0211	0.0203	0.0214	0.0178	0.0137	0.0164	0.0123	0.0152	0.0187	0.0161	0.0112	0.0113	0.013	0.0137	0.0154	0.0143	0.0175	0.0158	0.0142	0.0058	0.0177	0.0129	0.013	0.012
Idh2	gene	134038644	134057969	-	GeneID:361596	isocitrat	134057469	134059469	55	0.0087	0.0183	0.0075	0.009	0.0127	0.0198	0.0112	0.0103	0.007	0.0183	0.0107	0.0156	0.0192	0.0245	0.0115	0.0152	0.0105	0.0187	0.0155	0.0102	0.0115	0.0139	0.0109	0.0069	0.0152	0.0165	0.0201	0.0084	0.0108	0.0135	0.0096	0.0107	0.0179	0.0154	0.0139	0.0106	0.0089	0.0167	0.0066	0.0093
Sema4b	gene	134136646	134177777	+	GeneID:293042	semaphori	134135146	134137146	15	0.0131	0.0302		0.0121	0.0197	0.019	0.0228	0.0157	0.0095	0.0182	0.0092	0	0.0348	0.0118	0.0309	0	0.0041	0.0176	0	0.0134	0.0131	0.0071	0.0159	0.0224	0.0178	0.0074	0.0141	0.0185	0.0055	0.0157	0.0175	0.0033	0.0111	0	0.0069	0.0101	0.0239	0.0177	0.014	0.0067
Cib1	gene	134178331	134183895	-	GeneID:81823	calciu	134183395	134185395	54	0.0151	0.0091	0.0104	0.0057	0.0136	0.0091	0.0134	0.0056	0.009	0.0099	0.0095	0.0091	0.0069	0.0191	0.0084	0.012	0.0099	0.0114	0.0063	0.0098	0.0073	0.0087	0.0109	0.0084	0.0079	0.0123	0.0076	0.0072	0.0098	0.0084	0.0069	0.0105	0.0089	0.0105	0.0057	0.0053	0.0117	0.0146	0.0064	0.0109
Gdpgp1	gene	134184119	134193281	+	GeneID:308763	GDP-D-glucos	134182619	134184619	54	0.0151	0.0091	0.0104	0.0057	0.0136	0.0091	0.0134	0.0056	0.009	0.0099	0.0095	0.0091	0.0069	0.0191	0.0084	0.012	0.0099	0.0114	0.0063	0.0098	0.0073	0.0087	0.0109	0.0084	0.0079	0.0123	0.0076	0.0072	0.0098	0.0084	0.0069	0.0105	0.0089	0.0105	0.0057	0.0053	0.0117	0.0146	0.0064	0.0109
LOC102549117	gene	134186182	134213438	-	GeneID:102549117	uncharacterize	134212938	134214938	64	0.0258	0.0315	0.0119	0.0187	0.0287	0.0169	0.0167	0.0187	0.0285	0.0357	0.0246	0.029	0.0342	0.0225	0.0317	0.0269	0.0214	0.0268	0.0212	0.0244	0.0228	0.0335	0.0252	0.0168	0.0166	0.0344	0.0255	0.0145	0.0237	0.0259	0.0237	0.0175	0.0228	0.0151	0.0226	0.0192	0.0183	0.0269	0.0329	0.0286
Ttll13	gene	134197801	134213083	+	GeneID:308762	tubuli	134196301	134198301	16	0.0324	0.0181	0.0059	0.0261	0.02	0.0274	0.034	0.0272	0.0115	0.0104	0.0119	0.0201	0.0203	0.0136	0.0441	0.0149	0.0184	0.013	0.0186	0.0101	0.0137	0.0216	0.0159	0.0151	0.0196	0.0262	0	0.0117	0.007	0.0801	0.0931	0.0874	0.0879	0.0482	0.1152	0.0602	0.0298	0.0434	0.0879	0.0655
Ngrn	gene	134213235	134219348	+	GeneID:499191	neugrin	134211735	134213735	50	0.004	0.007	0.0097	0.0062	0.0124	0.011	0.0075	0.0032	0.0081	0.0079	0.0044	0.0121	0.0044	0.0055	0.0092	0.0121	0.0098	0.0109	0.0043	0.0102	0.01	0.0106	0.0053	0.0078	0.0058	0.0152	0.0098	0.0064	0.009	0.0088	0.0084	0.0033	0.0105	0.0071	0.0056	0.0072	0.0079	0.011	0.0119	0.0076
Vps33b	gene	134223967	134247232	+	GeneID:64060	VPS33B	134222467	134224467	8	0.0156	0	0	0.0156	0.0142	0.0199	0	0.02	0.025	0.0298	0.0076	0.0114	0.0536	0.0096	0.0089	0.0226	0.039	0.0116	0.0148	0.0226	0.0186	0.0148	0.032	0.0248	0.0244	0.0096	0	0.0031	0.0116	0.0166	0.0266	0.0217	0.0242	0.0065	0.0284	0.0112	0	0.0225	0.003	0.025
Prc1	gene	134250086	134271765	+	GeneID:308761	protei	134248586	134250586	57	0.0112	0.0073	0.0106	0.0116	0.0149	0.0086	0.0091	0.0061	0.0165	0.0141	0.0189	0.012	0.0151	0.0092	0.012	0.0112	0.0063	0.0114	0.0074	0.0096	0.0095	0.0159	0.0079	0.009	0.007	0.0086	0.0129	0.0155	0.0127	0.0095	0.0102	0.0056	0.0104	0.008	0.0055	0.008	0.0116	0.0142	0.0098	0.0145
LOC120100407	gene	134251885	134252021	+	GeneID:120100407	smal	134250385	134252385	12	0.0291	0.0069	0	0.0283	0.0157	0.0035	0.0267	0.0113	0.0304	0.0371	0.0249	0.0111	0	0.0123	0.0093	0.0219	0	0.017	0.0188	0.0242	0.0162	0.0268	0.0206	0.0089	0.0197	0.0165	0.0152	0.0295	0.0093	0.0142	0.0042	0.0158	0.0127	0.0062	0.0102	0.0158	0.0118	0.0278	0.0166	0.0369
Unc45a	gene	134281930	134296661	-	GeneID:308759	unc-4	134296161	134298161	25	0.0055	0.0028	0	0	0.0087	0.01	0.0113	0.0146	0.0031	0.0033	0.0033	0.0073	0.0044	0.0028	0.0067	0.0089	0.0078	0.0052	0	0.0036	0.0089	0.0085	0.008	0.0067	0.0096	0.0086	0	0.0113	0.015	0.0052	0.0085	0.0047	0.0182	0.0036	0.0078	0.0045	0.0054	0.0059	0.0021	0.0142
Man2a2	gene	134304714	134327611	-	GeneID:308757	mannosidase	134327111	134329111	82	0.0148	0.0073	0.0076	0.0122	0.0082	0.0123	0.005	0.0122	0.0071	0.0121	0.0121	0.0066	0.0104	0.0119	0.0088	0.0086	0.0075	0.0109	0.0145	0.0076	0.0111	0.0082	0.008	0.0086	0.0073	0.0071	0.0119	0.0091	0.009	0.0069	0.0085	0.0071	0.0102	0.0079	0.0072	0.0096	0.0098	0.007	0.0068	0.0097
Fes	gene	134337698	134346934	-	GeneID:361597	FE	134346434	134348434	8	0.0564	0.0896	0.185	0.1074	0.0751	0.0812	0.1289	0.1164	0.0908	0.1549	0.0652	0.1064	0.0286	0.059	0.1172	0.1949	0.2425	0.1813	0.2398	0.23	0.2422	0.2292	0.2252	0.1887	0.1289	0.1494	0.1143	0.2591	0.2021	0.0676	0.1065	0.107	0.0239	0.0795	0.0851	0.0941	0.1404	0.094	0.0609	0.0486
LOC102553801	gene	134346919	134348781	+	GeneID:102553801	uncharacterize	134345419	134347419	16	0.1676	0.1644	0.1272	0.194	0.1429	0.151	0.204	0.2232	0.2224	0.1599	0.1673	0.2251	0.0801	0.0877	0.2047	0.2875	0.2442	0.3267	0.3964	0.4041	0.3349	0.3615	0.3969	0.3201	0.2622	0.2688	0.1917	0.4048	0.4117	0.1911	0.2076	0.3533	0.1061	0.2142	0.2307	0.2166	0.1939	0.2293	0.2814	0.2579
Furin	gene	134348142	134361182	-	GeneID:54281	furi	134360682	134362682	47	0.0118	0.0171	0.0152	0.0068	0.013	0.0143	0.0087	0.0156	0.007	0.0143	0.0125	0.0118	0.0176	0.0083	0.0094	0.0078	0.0083	0.0207	0.0209	0.0101	0.0148	0.0116	0.0072	0.0047	0.0149	0.0197	0.0086	0.0174	0.0161	0.0087	0.0143	0.0101	0.0118	0.0025	0.0074	0.0053	0.0087	0.0169	0.0066	0.0138
Blm	gene	134409832	134496073	-	GeneID:308755	BL	134495573	134497573	50	0.016	0.0084	0.0252	0.0105	0.0118	0.019	0.0169	0.0097	0.0135	0.0134	0.0114	0.0093	0.0048	0.0141	0.0118	0.0107	0.0081	0.008	0.0103	0.0097	0.0116	0.0076	0.0097	0.0043	0.0117	0.007	0.0103	0.0092	0.0098	0.0084	0.0051	0.0056	0.0057	0.0083	0.0034	0.005	0.0108	0.0091	0.0064	0.0059
Iqgap1	gene	134679581	134769776	-	GeneID:361598	I	134769276	134771276	38	0.0068	0.0149	0.0082	0.0131	0.0119	0.0137	0.0177	0.018	0.0107	0.0131	0.0102	0.0161	0.0106	0.0121	0.0242	0.0113	0.0107	0.0191	0.02	0.0111	0.0121	0.0097	0.0093	0.0108	0.0156	0.0112	0.0055	0.0109	0.0181	0.0092	0.0136	0.0074	0.0283	0.0114	0.0139	0.0069	0.0045	0.0117	0.0041	0.0128
Zscan2	gene	134833701	134848957	+	GeneID:683603	zin	134832201	134834201	14	0.004	0.0096	0.0204	0.0048	0.0121	0.0042	0	0.0048	0.0205	0.0102	0.0062	0.0031	0.0113	0.0066	0.0032	0.0106	0	0.0064	0.0034	0.0036	0.0051	0.0056	0	0.0099	0.006	0.0091	0.0042	0.0113	0.0075	0.0086	0.0061	0.0043	0.0038	0.0172	0.0054	0.0119	0.0042	0.0023	0.0037	0.0057
Wdr73	gene	134860329	134868475	-	GeneID:308751	W	134867975	134869975	12	0.0188	0.0042	0.0501	0.0063	0.009	0.0049	0.0098	0.0115	0.0148	0.0129	0.0106	0.0162	0.0162	0.0192	0.0129	0.0075	0.0082	0.0208	0.003	0.0136	0.0113	0.0324	0.024	0.0272	0.03	0.0095	0	0.0162	0.0128	0.0047	0.0268	0.0117	0	0.017	0.0237	0.0142	0.0031	0.013	0.0185	0.0067
Sec11a	gene	134881448	134909427	-	GeneID:65166	SEC1	134908927	134910927	9	0.0234	0.0059	0.0179	0.0114	0.0193	0.0222	0.0409	0.0208	0	0.0137	0	0.0066	0.0111	0.0086	0.0056	0.0059	0.0086	0.0129	0	0.0197	0.0251	0.0077	0.019	0.0193	0.0167	0.0086	0	0.0088	0.0572	0.0163	0.0154	0.011	0	0.0162	0.0147	0.0087	0	0.0133	0	0.0257
Pde8a	gene	135166143	135288986	+	GeneID:308776	phosphodiesteras	135164643	135166643	186	0.0163	0.0162	0.0172	0.0171	0.0197	0.0203	0.0159	0.0139	0.018	0.018	0.0171	0.0154	0.0183	0.03	0.016	0.0161	0.017	0.0188	0.0184	0.0215	0.0189	0.0162	0.012	0.0123	0.0154	0.021	0.016	0.0177	0.0214	0.0212	0.0185	0.0131	0.023	0.0173	0.0121	0.0156	0.014	0.0153	0.0111	0.0178
Rps17	gene	135295920	135298506	-	GeneID:29286	ribosoma	135298006	135300006	38	0.0161	0.0209	0.0179	0.0149	0.0136	0.0202	0.0172	0.0059	0.0188	0.0134	0.0135	0.0141	0.0095	0.0075	0.0095	0.0181	0.0184	0.0143	0.0145	0.0146	0.0127	0.02	0.0159	0.0128	0.0208	0.0112	0.0051	0.0061	0.0169	0.0123	0.0171	0.0104	0.0213	0.0169	0.0115	0.0138	0.0135	0.0096	0.0144	0.0163
Cpeb1	gene	135300048	135407688	-	GeneID:293056	cytoplasmi	135407188	135409188	48	0.0555	0.0547	0.0611	0.0365	0.0596	0.0551	0.0639	0.0492	0.0575	0.0385	0.0523	0.0519	0.0783	0.0341	0.0425	0.0247	0.0295	0.022	0.0188	0.0203	0.0296	0.036	0.0367	0.0329	0.0395	0.0285	0.0315	0.0254	0.0255	0.0251	0.027	0.0308	0.0257	0.0526	0.0475	0.0302	0.0256	0.0375	0.0394	0.046
Ap3b2	gene	135412580	135445191	-	GeneID:308777	adapto	135444691	135446691	49	0.0298	0.0209	0.0217	0.0268	0.0278	0.0199	0.0346	0.0255	0.0198	0.0248	0.0243	0.0168	0.0341	0.0437	0.0364	0.0156	0.0178	0.0161	0.0141	0.013	0.0134	0.0098	0.0044	0.0056	0.0147	0.0089	0.0082	0.0117	0.0191	0.0113	0.0119	0.0111	0.0349	0.0162	0.0191	0.0203	0.0162	0.0187	0.0154	0.012
LOC102555928	gene	135445291	135469930	+	GeneID:102555928	uncharacterize	135443791	135445791	49	0.0298	0.0209	0.0217	0.0268	0.0278	0.0199	0.0346	0.0255	0.0198	0.0248	0.0243	0.0168	0.0341	0.0437	0.0364	0.0156	0.0178	0.0161	0.0141	0.013	0.0134	0.0098	0.0044	0.0056	0.0147	0.0089	0.0082	0.0117	0.0191	0.0113	0.0119	0.0111	0.0349	0.0162	0.0191	0.0203	0.0162	0.0187	0.0154	0.012
Whamm	gene	135526363	135557091	+	GeneID:293057	WAS	135524863	135526863	82	0.0077	0.0086	0.0142	0.0089	0.0105	0.0125	0.0097	0.0092	0.0089	0.0112	0.0102	0.009	0.0135	0.0166	0.011	0.0066	0.0103	0.0089	0.0106	0.0109	0.0065	0.0107	0.009	0.0088	0.006	0.0104	0.0092	0.0083	0.0075	0.0093	0.0099	0.0081	0.0104	0.0087	0.0061	0.0082	0.0057	0.009	0.0072	0.0109
Homer2	gene	135558977	135659780	-	GeneID:29547	home	135659280	135661280	53	0.0153	0.017	0.0155	0.0133	0.0249	0.0132	0.0201	0.0127	0.0119	0.0187	0.01	0.0143	0.0089	0.0174	0.0194	0.0103	0.0173	0.0103	0.0142	0.008	0.014	0.0098	0.0116	0.0105	0.0156	0.0174	0.0165	0.0086	0.0097	0.0112	0.0178	0.0056	0.0186	0.0088	0.0111	0.0081	0.0096	0.0089	0.0075	0.02
Ramac	gene	135708529	135714417	+	GeneID:293058	RN	135707029	135709029	108	0.0041	0.0066	0.0212	0.014	0.0161	0.0122	0.0089	0.0068	0.0108	0.0131	0.0093	0.011	0.0101	0.0114	0.0105	0.0107	0.0069	0.0095	0.0055	0.0107	0.0099	0.0081	0.0103	0.0079	0.0097	0.011	0.012	0.0059	0.0136	0.0081	0.009	0.0093	0.0056	0.0102	0.0088	0.0088	0.0091	0.0127	0.008	0.0102
C1h15orf40	gene	135725869	135732028	-	GeneID:293059	simila	135731528	135733528	14	0.011	0		0.0114	0.0159	0.0079	0.0284	0	0.0134	0	0.004	0.0159	0	0	0	0.0048	0.0101	0.0114	0.0143	0.0044	0	0.0134	0.0119	0.008	0.012	0.0079	0	0.0136	0.0101	0.0071	0.0238	0.0032	0.0055	0.0132	0.0094	0.0092	0.0059	0.0079	0.0127	0.0305
Tm6sf1	gene	135799844	135828515	+	GeneID:361600	transmembran	135798344	135800344	16	0.1536	0.0695	0.0348	0.0963	0.0728	0.1327	0.083	0.0625	0.1168	0.1047	0.0489	0.0966	0.0724	0.0229	0.0655	0.0398	0.0203	0.0222	0.0591	0.0371	0.0594	0.0638	0.0284	0.0404	0.0402	0.0063	0.0338	0.0539	0.0779	0.0415	0.0482	0.0159	0.0234	0.0162	0.0624	0.0324	0.0436	0.0314	0.052	0.0306
Hdgfl3	gene	135822600	135876719	-	GeneID:252941	HDG	135876219	135878219	133	0.0155	0.0113	0.0205	0.0164	0.0194	0.0149	0.0149	0.0079	0.0145	0.0174	0.0144	0.0177	0.0147	0.02	0.0184	0.0103	0.0149	0.0125	0.0136	0.0112	0.0131	0.0134	0.0128	0.0083	0.009	0.0136	0.0115	0.007	0.0087	0.0185	0.015	0.0135	0.019	0.0187	0.0155	0.0144	0.0215	0.0176	0.0175	0.0143
Bnc1	gene	135917676	135943333	-	GeneID:365299	basonucli	135942833	135944833	174	0.0312	0.0227	0.028	0.032	0.034	0.0263	0.0242	0.0253	0.0223	0.0314	0.0287	0.0246	0.0267	0.0244	0.0273	0.0372	0.0287	0.0308	0.0243	0.0378	0.0254	0.0305	0.0301	0.0255	0.0311	0.0332	0.0224	0.0287	0.0329	0.0227	0.0217	0.017	0.027	0.0234	0.0196	0.0216	0.0221	0.0235	0.0249	0.017
Adamtsl3	gene	136288793	136596986	+	GeneID:308787	ADAMTS-lik	136287293	136289293	131	0.0091	0.0127	0.0105	0.0127	0.0162	0.0162	0.0158	0.0113	0.0152	0.0114	0.0108	0.0067	0.008	0.0162	0.0111	0.0102	0.011	0.0131	0.0108	0.0126	0.0114	0.0116	0.0109	0.0089	0.0103	0.0146	0.008	0.0095	0.0141	0.0122	0.0135	0.0112	0.0156	0.0168	0.0116	0.0132	0.0111	0.0141	0.0113	0.0115
Saxo2	gene	136596445	136638444	-	GeneID:293061	stabilize	136637944	136639944	70	0.0195	0.0155	0.0079	0.0149	0.0134	0.0155	0.0155	0.018	0.0151	0.0154	0.014	0.016	0.0091	0.0138	0.023	0.0117	0.0101	0.0106	0.018	0.0117	0.0152	0.0102	0.0115	0.0062	0.0084	0.0119	0.0095	0.0125	0.0071	0.0123	0.0136	0.0079	0.0093	0.0183	0.0073	0.0124	0.0182	0.0153	0.006	0.0204
Efl1	gene	136638527	136763518	+	GeneID:308789	elongatio	136637027	136639027	70	0.0195	0.0155	0.0079	0.0149	0.0134	0.0155	0.0155	0.018	0.0151	0.0154	0.014	0.016	0.0091	0.0138	0.023	0.0117	0.0101	0.0106	0.018	0.0117	0.0152	0.0102	0.0115	0.0062	0.0084	0.0119	0.0095	0.0125	0.0071	0.0123	0.0136	0.0079	0.0093	0.0183	0.0073	0.0124	0.0182	0.0153	0.006	0.0204
Mex3b	gene	136855130	136859365	+	GeneID:308790	mex-	136853630	136855630	218	0.011	0.0076	0.0097	0.0118	0.0097	0.0088	0.0108	0.0105	0.0125	0.0125	0.0114	0.0095	0.0097	0.0157	0.0102	0.0098	0.0095	0.0079	0.0089	0.0115	0.0099	0.0115	0.0101	0.0101	0.0128	0.0086	0.0092	0.0099	0.0103	0.0093	0.0071	0.0083	0.0092	0.0082	0.0075	0.0109	0.0111	0.0125	0.0069	0.0131
Tmc3	gene	137552347	137597477	+	GeneID:293065	transmembran	137550847	137552847	8	0.6765	0.6609	0.7642	0.7192	0.693	0.65	0.7082	0.6979	0.6315	0.7141	0.5915	0.6241	0.825	0.2625	0.7001	0.5401	0.3484	0.2039	0.4369	0.4254	0.4495	0.408	0.4768	0.4362	0.2475	0.2689	0.255	0.4354	0.4436	0.2645	0.3719	0.3018	0.496	0.278	0.3678	0.3412	0.2636	0.304	0.3454	0.2336
Il16	gene	137617702	137718022	-	GeneID:116996	interleuki	137717522	137719522	8	0.0459	0.0958	0.1075	0.0639	0.118	0.0586	0.0329	0.0855	0.0571	0.0738	0.0349	0.0328	0.0378	0.0272	0.0936	0.042	0.0281	0.0309	0.0415	0.0486	0.0469	0.0396	0.0661	0.0244	0.0189	0.0422	0.0114	0.0161	0.068	0.041	0.0817	0.0401	0.0286	0.0379	0.05	0.0595	0.0661	0.0696	0.0556	0.0881
Tlnrd1	gene	137864340	137866359	-	GeneID:308795	tali	137865859	137867859	271	0.0103	0.0082	0.0108	0.01	0.0121	0.0088	0.008	0.0123	0.0093	0.0108	0.0106	0.0109	0.0055	0.0097	0.0118	0.0111	0.0107	0.0124	0.0078	0.0093	0.0089	0.012	0.012	0.0075	0.0084	0.0115	0.0095	0.0072	0.012	0.0146	0.0129	0.0108	0.0141	0.0114	0.01	0.0094	0.0141	0.0142	0.0079	0.0075
Mesd	gene	137866707	137879999	+	GeneID:308796	mesoder	137865207	137867207	277	0.0171	0.0111	0.0167	0.0138	0.0149	0.0163	0.014	0.015	0.015	0.0116	0.0136	0.0119	0.0076	0.0114	0.0127	0.0244	0.0214	0.0243	0.0212	0.0171	0.0191	0.0225	0.023	0.0186	0.0191	0.0208	0.0158	0.0136	0.0259	0.0318	0.0226	0.0193	0.028	0.0206	0.0169	0.016	0.0216	0.021	0.0157	0.0164
Cemip	gene	137906921	138062430	-	GeneID:308797	cel	138061930	138063930	57	0.0266	0.0271	0.0064	0.0211	0.0227	0.0262	0.0237	0.0203	0.0304	0.0268	0.0278	0.019	0.022	0.0195	0.0172	0.0115	0.0125	0.0116	0.0137	0.0202	0.0117	0.0135	0.0167	0.017	0.0126	0.0152	0.0227	0.015	0.0159	0.0203	0.0182	0.0168	0.0108	0.0172	0.0203	0.0154	0.0234	0.013	0.0189	0.0174
Abhd17c	gene	138084632	138125595	-	GeneID:361601	abhydrolas	138125095	138127095	199	0.0089	0.0086	0.0091	0.0081	0.0103	0.0124	0.0084	0.0083	0.0078	0.008	0.0088	0.0085	0.0108	0.0073	0.0076	0.0081	0.0075	0.0082	0.0119	0.0082	0.0107	0.0108	0.0088	0.0056	0.0104	0.0103	0.0074	0.0066	0.0076	0.0081	0.0092	0.0055	0.0096	0.0079	0.0061	0.006	0.0079	0.0112	0.0047	0.0093
Arnt2	gene	138236235	138392868	-	GeneID:25243	ary	138392368	138394368	88	0.027	0.0124	0.0209	0.0169	0.0198	0.0189	0.021	0.0135	0.0178	0.0159	0.0134	0.0155	0.0129	0.017	0.0156	0.0108	0.0153	0.0121	0.0063	0.0104	0.0122	0.012	0.0098	0.0116	0.0141	0.0087	0.009	0.0081	0.0053	0.0111	0.0104	0.013	0.0231	0.0121	0.0113	0.0132	0.013	0.0129	0.008	0.0071
Ctxnd1	gene	138495689	138547105	+	GeneID:102553298	cortexi	138494189	138496189	24	0.0233	0.0233	0.016	0.0192	0.0182	0.0167	0.015	0.0082	0.0138	0.0191	0.0173	0.021	0.0108	0.011	0.0101	0.007	0.0115	0.0102	0.0074	0.0097	0.0155	0.0158	0.0191	0.0143	0.0062	0.0164	0.019	0.0142	0.011	0.0144	0.0065	0.0155	0.0076	0.0143	0.0135	0.0131	0.0129	0.013	0.0125	0.013
Fah	gene	138548830	138571599	-	GeneID:29383	fumarylacetoacetat	138571099	138573099	68	0.0091	0.0106	0.02	0.0148	0.0162	0.0161	0.012	0.0086	0.0125	0.0127	0.0139	0.0155	0.0065	0.0178	0.0114	0.0074	0.0104	0.0151	0.0085	0.0107	0.0132	0.0096	0.01	0.0066	0.0114	0.0162	0.0102	0.0087	0.0184	0.0097	0.0078	0.0076	0.009	0.0111	0.0084	0.0085	0.0102	0.0132	0.0068	0.0189
Zfand6	gene	138581002	138652052	-	GeneID:293067	zin	138651552	138653552	94	0.0123	0.0065	0.0075	0.0171	0.0107	0.0098	0.0103	0.0114	0.011	0.0156	0.0089	0.0126	0.008	0.0119	0.0086	0.0068	0.0146	0.0095	0.0117	0.01	0.0143	0.0056	0.009	0.0062	0.0095	0.0097	0.0143	0.0064	0.0132	0.006	0.0078	0.0056	0.0057	0.0107	0.0029	0.0083	0.0084	0.013	0.0101	0.0089
Nox4	gene	140900886	141078844	+	GeneID:85431	NADP	140899386	140901386	8	0.0278	0.0155	0.0217	0.0188	0.0405	0.0246	0.0066	0.0131	0.0114	0.0334	0.0066	0.0361	0.0378	0.0338	0.021	0.0218	0.0284	0.0255	0.0156	0.0082	0.0178	0.03	0.0075	0.0072	0.012	0.0341	0.0406	0.0299	0.007	0.0196	0.0056	0.0089	0.031	0.0279	0.0251	0.0181	0.0166	0.0268	0.0148	0.0128
Ctsc	gene	142028386	142059841	+	GeneID:25423	cathepsi	142026886	142028886	14	0.0063	0.0139	0.0095	0.0126	0.0069	0.0137	0.0163	0.0066	0.0058	0.0086	0.0086	0.0043	0	0.0035	0.0124	0.0046	0.01	0.0117	0.0044	0.011	0.0101	0.0101	0.0128	0.0079	0.0087	0.0168	0.018	0.0096	0.0035	0.0085	0.0026	0.0061	0.004	0.0134	0.0049	0.0079	0.0161	0.0108	0.0124	0.0196
Rab38	gene	142182566	142262923	+	GeneID:252916	RAB38	142181066	142183066	47	0.0317	0.0583	0.0814	0.0586	0.0406	0.0489	0.0517	0.0594	0.0448	0.0407	0.0366	0.0399	0.0439	0.0417	0.0371	0.0443	0.0403	0.0539	0.0649	0.043	0.0491	0.0409	0.0565	0.0514	0.0438	0.0481	0.0708	0.0416	0.0527	0.039	0.0389	0.0203	0.0323	0.0253	0.0352	0.0224	0.0411	0.028	0.0317	0.0302
Tmem135	gene	143006343	143279824	-	GeneID:293098	transmembran	143279324	143281324	36	0.0081	0.0064	0.0145	0.013	0.0082	0.0092	0.0075	0.0141	0.012	0.0129	0.0122	0.0112	0.0139	0.005	0.0139	0.0099	0.0096	0.0118	0.0159	0.0059	0.0103	0.0114	0.0064	0.0089	0.0039	0.0074	0.0056	0.0076	0.0049	0.0097	0.0094	0.0047	0.0097	0.0081	0.0066	0.0098	0.01	0.0052	0.0101	0.0031
Fzd4	gene	143279934	143288799	+	GeneID:64558	frizzle	143278434	143280434	56	0.0121	0.0099	0.0141	0.0096	0.0081	0.0084	0.0072	0.0121	0.0077	0.0106	0.0129	0.0109	0.009	0.0061	0.0112	0.011	0.0094	0.0092	0.0118	0.01	0.0083	0.0101	0.0101	0.0082	0.004	0.0101	0.0067	0.0077	0.0079	0.0104	0.0091	0.0056	0.0091	0.0066	0.0077	0.0089	0.0113	0.0072	0.0111	0.0032
Prss23	gene	143402725	143422182	-	GeneID:308807	serin	143421682	143423682	7	0.4973	0.4641	0.3735	0.4617	0.5113	0.3773	0.4796	0.487	0.4334	0.3946	0.4456	0.4774	0.4829	0.4431	0.4803	0.4651	0.3813	0.4689	0.3829	0.504	0.4071	0.3751	0.3764	0.3476	0.4093	0.4189	0.3164	0.417	0.4029	0.2006	0.2046	0.1967	0.1973	0.1524	0.2516	0.1581	0.3389	0.1631	0.1963	0.1051
LOC103691188	gene	143422289	143529944	+	GeneID:103691188	uncharacterize	143420789	143422789	7	0.4973	0.4641	0.3735	0.4617	0.5113	0.3773	0.4796	0.487	0.4334	0.3946	0.4456	0.4774	0.4829	0.4431	0.4803	0.4651	0.3813	0.4689	0.3829	0.504	0.4071	0.3751	0.3764	0.3476	0.4093	0.4189	0.3164	0.417	0.4029	0.2006	0.2046	0.1967	0.1973	0.1524	0.2516	0.1581	0.3389	0.1631	0.1963	0.1051
LOC102549852	gene	143810386	143811096	+	GeneID:102549852	ferriti	143808886	143810886	7	0.6489	0.7326	0.7143	0.6506	0.6893	0.6666	0.7096	0.686	0.65	0.6617	0.7619	0.6431	0.6429	0.6706	0.6541	0.7277	0.756	0.7617	0.772	0.7816	0.6589	0.7677	0.7614	0.7973	0.6237	0.7211	0.7143	0.7223	0.7606	0.7434	0.8104	0.7605	0.7473	0.7477	0.7107	0.7669	0.6964	0.7236	0.7226	0.7073
Hikeshi	gene	143825399	143849361	-	GeneID:293103	hea	143848861	143850861	44	0.0089	0.0106	0.0195	0.0132	0.0179	0.0167	0.0197	0.0125	0.009	0.0192	0.0125	0.0126	0.0194	0.0063	0.0084	0.0084	0.0117	0.0145	0.013	0.0103	0.0112	0.009	0.0131	0.0063	0.0102	0.0127	0.0132	0.0126	0.0084	0.0107	0.0104	0.0033	0.0175	0.0115	0.0081	0.007	0.0124	0.0128	0.0059	0.0128
Eed	gene	143867875	143895008	-	GeneID:293104	embryoni	143894508	143896508	68	0.0113	0.0059	0.0061	0.0067	0.0141	0.008	0.0113	0.0049	0.0097	0.0128	0.006	0.0037	0.0048	0.0098	0.0088	0.0114	0.0067	0.0052	0.0109	0.0097	0.0095	0.0082	0.0056	0.0079	0.0077	0.0057	0.0087	0.0063	0.0162	0.0094	0.0132	0.005	0.0103	0.0083	0.0089	0.0075	0.0048	0.0055	0.008	0.0073
LOC102550036	gene	144050618	144056394	-	GeneID:102550036	uncharacterize	144055894	144057894	67	0.0084	0.0104	0.0205	0.0121	0.0106	0.0115	0.0094	0.0156	0.0118	0.0106	0.0184	0.0095	0.0121	0.0049	0.021	0.0072	0.0079	0.013	0.0081	0.0149	0.0145	0.0113	0.0122	0.0077	0.0135	0.0111	0.0025	0.0118	0.0128	0.0095	0.0087	0.004	0.0082	0.0083	0.0137	0.0093	0.0065	0.0092	0.0094	0.0079
Picalm	gene	144056415	144138045	+	GeneID:89816	phosphatidylinosito	144054915	144056915	63	0.0078	0.0101	0.0165	0.0105	0.0096	0.0114	0.0079	0.0156	0.0112	0.0107	0.0183	0.0078	0.0102	0.0052	0.0211	0.0077	0.0079	0.0133	0.008	0.0139	0.0148	0.0115	0.0124	0.0079	0.0144	0.0118	0.0027	0.012	0.0136	0.009	0.0086	0.0042	0.0078	0.008	0.0146	0.0091	0.0069	0.0088	0.01	0.0078
Ccdc83	gene	144167993	144225622	-	GeneID:680270	coiled-coi	144225122	144227122	16	0.0768	0.2233	0.2359	0.1645	0.1434	0.1867	0.1916	0.1388	0.1448	0.1567	0.0956	0.1641	0.1185	0.0786	0.1381	0.1179	0.1243	0.0632	0.0832	0.0743	0.0906	0.1275	0.0723	0.0708	0.0918	0.0958	0.0479	0.0789	0.0989	0.1202	0.1416	0.1133	0.1744	0.1329	0.1135	0.1103	0.0741	0.0942	0.1539	0.0872
Sytl2	gene	144272870	144379310	+	GeneID:361604	synaptotagmin-lik	144271370	144273370	19	0.0924	0.0875	0.0476	0.0912	0.0961	0.0538	0.1024	0.1039	0.0749	0.1182	0.1135	0.0821	0.1766	0.1485	0.0865	0.0129	0.0308	0.0645	0.0582	0.0279	0.0322	0.0412	0.0427	0.0327	0.0305	0.0602	0.0634	0.0798	0.0275	0.0423	0.0438	0.0317	0.0503	0.0622	0.0484	0.0357	0.0337	0.0245	0.0513	0.0488
Tmem126a	gene	144424481	144430730	-	GeneID:293113	transmembran	144430230	144432230	44	0.0048	0.0137	0.0028	0.0136	0.008	0.0155	0.002	0.0028	0.0057	0.0075	0.016	0.0041	0.0084	0.0094	0.0115	0.007	0.0071	0.0104	0.0062	0.0086	0.0091	0.0089	0.003	0.0068	0.0142	0.0091	0.0043	0.004	0.0102	0.0064	0.0156	0.008	0.0028	0.0081	0.0091	0.0064	0.0061	0.0074	0.0067	0.0086
Ccdc90b	gene	146632756	146646314	+	GeneID:308820	coiled-coi	146631256	146633256	23	0.0091	0.0108	0.0109	0.0132	0.0097	0.0037	0.0077	0.0012	0.0117	0.0224	0.0075	0.0054	0	0.011	0.0095	0.0052	0.0087	0.0064	0.0043	0.0065	0.0069	0	0.0102	0.0051	0.0082	0.0047	0	0.0082	0.0116	0.0077	0.0015	0.0033	0.0096	0.0067	0.0087	0.0084	0	0.0122	0.0023	0.0051
Ankrd42	gene	146648080	146691086	-	GeneID:293117	ankyri	146690586	146692586	16	0.0054	0.0134	0.0394	0.017	0.013	0.0088	0.0079	0.0168	0.0098	0.0063	0.0192	0.0092	0.0112	0.0019	0.0104	0.0079	0.0112	0.0142	0.0118	0.0071	0.0058	0.0151	0.0165	0.0068	0.0124	0.0173	0.0151	0.0072	0.0039	0.0088	0.0072	0.0043	0	0.0123	0.0065	0.0023	0.0132	0.0081	0.0112	0.0126
Pcf11	gene	146694045	146724030	-	GeneID:361605	PCF1	146723530	146725530	48	0.0065	0.0184	0.0055	0.0167	0.0075	0.0056	0.0078	0.0059	0.0114	0.0061	0.0128	0.0122	0.0053	0.0039	0.0131	0.0075	0.0051	0.0128	0.0072	0.0053	0.0118	0.0145	0.0098	0.0088	0.0144	0.0099	0.0108	0.0059	0.0159	0.0092	0.0115	0.0098	0	0.0082	0.0057	0.0141	0.0056	0.0086	0.007	0.013
Pank1-ps1	gene	146724869	146733032	+	GeneID:680479	pantothenat	146723369	146725369	53	0.007	0.0166	0.0046	0.0197	0.0068	0.0051	0.007	0.0085	0.0103	0.0055	0.0116	0.0125	0.0048	0.0063	0.0131	0.0068	0.0065	0.0116	0.0093	0.0061	0.0115	0.0132	0.0117	0.0089	0.0146	0.0102	0.0112	0.0053	0.015	0.0083	0.0123	0.0096	0.0029	0.0081	0.0052	0.0132	0.0059	0.0083	0.0073	0.0118
LOC100912031	gene	146790018	146803474	-	GeneID:100912031	uncharacterize	146802974	146804974	18	0.0089	0.0246	0.0192	0	0.0221	0.0189	0.0089	0.0081	0.0151	0.0202	0.0125	0.0112	0.0062	0	0.0267	0.0149	0.0079	0.0178	0.0231	0.0079	0.0185	0.0138	0.0074	0.0094	0.0249	0.0164	0.0087	0.0143	0.0139	0.0033	0.0124	0.0092	0.0154	0.0198	0.0051	0.0132	0.0016	0.0263	0.0048	0.0058
Rab30	gene	146803719	146898369	+	GeneID:308821	RAB30	146802219	146804219	18	0.0089	0.0246	0.0192	0	0.0221	0.0189	0.0089	0.0081	0.0151	0.0202	0.0125	0.0112	0.0062	0	0.0267	0.0149	0.0079	0.0178	0.0231	0.0079	0.0185	0.0138	0.0074	0.0094	0.0249	0.0164	0.0087	0.0143	0.0139	0.0033	0.0124	0.0092	0.0154	0.0198	0.0051	0.0132	0.0016	0.0263	0.0048	0.0058
Ddias	gene	146906150	146930462	-	GeneID:499204	DN	146929962	146931962	80	0.0092	0.0125	0.0082	0.0116	0.0132	0.0121	0.013	0.0114	0.0086	0.0092	0.0161	0.009	0.0106	0.011	0.0118	0.0112	0.0127	0.0116	0.0081	0.0126	0.0158	0.0128	0.0091	0.0092	0.0089	0.0072	0.0114	0.007	0.0047	0.0126	0.0111	0.0133	0.0147	0.0171	0.0099	0.0112	0.0089	0.0133	0.0099	0.0118
Prcp	gene	146931487	146983891	+	GeneID:293118	prolylcarboxypeptidase	146929987	146931987	80	0.0092	0.0125	0.0082	0.0116	0.0132	0.0121	0.013	0.0114	0.0086	0.0092	0.0161	0.009	0.0106	0.011	0.0118	0.0112	0.0127	0.0116	0.0081	0.0126	0.0158	0.0128	0.0091	0.0092	0.0089	0.0072	0.0114	0.007	0.0047	0.0126	0.0111	0.0133	0.0147	0.0171	0.0099	0.0112	0.0089	0.0133	0.0099	0.0118
Fam181b	gene	147166428	147167925	+	GeneID:499205	famil	147164928	147166928	32	0.0183	0.0163	0.01	0.0194	0.0148	0.0062	0.0224	0.0261	0.0118	0.0147	0.0182	0.0164	0.0227	0.0175	0.0092	0.0105	0.0214	0.0151	0.0252	0.0157	0.022	0.0128	0.0167	0.0127	0.0103	0.0108	0.0098	0.0085	0.0278	0.0183	0.0172	0.0077	0.0076	0.0128	0.0113	0.0105	0.0197	0.0161	0.0107	0.0111
Gab2	gene	151429844	151625708	+	GeneID:84477	GRB2-associate	151428344	151430344	11	0.0314	0.0177	0	0.0105	0.0145	0	0.0044	0.0114	0.0121	0.0173	0.0197	0	0.0523	0.0243	0.0184	0.0054	0.0038	0.0056	0.014	0.0092	0.0233	0.0206	0.0094	0.012	0.0063	0.0201	0	0.0155	0.0132	0.0204	0.0277	0.0105	0.0286	0.0421	0.0225	0.0112	0.0223	0.0109	0.0182	0.0275
Usp35	gene	151626195	151649926	-	GeneID:308834	ubiquiti	151649426	151651426	31	0.0132	0.0145	0.0312	0.013	0.014	0.015	0.0166	0.0081	0.0265	0.0141	0.0092	0.0134	0.0355	0.0179	0.009	0.0059	0.0097	0.0163	0	0.0302	0.0168	0.0217	0.0125	0.0074	0.0138	0.0116	0.0152	0.0078	0.0081	0.0173	0.0098	0.0115	0.0112	0.012	0.0166	0.0076	0.011	0.0122	0.0119	0.004
Kctd21	gene	151650074	151669775	+	GeneID:499209	potassiu	151648574	151650574	31	0.0132	0.0145	0.0312	0.013	0.014	0.015	0.0166	0.0081	0.0265	0.0141	0.0092	0.0134	0.0355	0.0179	0.009	0.0059	0.0097	0.0163	0	0.0302	0.0168	0.0217	0.0125	0.0074	0.0138	0.0116	0.0152	0.0078	0.0081	0.0173	0.0098	0.0115	0.0112	0.012	0.0166	0.0076	0.011	0.0122	0.0119	0.004
Alg8	gene	151684344	151704310	+	GeneID:293129	ALG8	151682844	151684844	10	0.0067	0.0078	0.0091	0.0362	0.018	0.0043	0.005	0.0076	0.0502	0.0207	0.011	0.0224	0.0115	0.0086	0.019	0.0071	0.0228	0.0462	0.0232	0.0229	0.0227	0.0136	0.0396	0.0179	0.0145	0.0281	0.0076	0.0245	0.0347	0.0068	0.0108	0.0233	0.0263	0.0161	0.0092	0.0226	0.0319	0.033	0	0.0042
Ndufc2	gene	151711965	151718188	+	GeneID:293130	NADH:ubiquinon	151710465	151712465	36	0.0174	0.0077	0.0019	0.0177	0.0067	0.0032	0.0091	0.0123	0.0095	0.0066	0.009	0.0113	0.0095	0.0141	0.0071	0.0063	0.0117	0.0083	0.0143	0.0099	0.0055	0.0136	0.0123	0.0094	0.0069	0.0131	0.0113	0.0039	0.0121	0.0112	0.0127	0.007	0.0059	0.0056	0.0089	0.0085	0.0044	0.0099	0.0097	0.0092
Kctd14	gene	151761688	151766693	+	GeneID:308836	potassiu	151760188	151762188	8	0.0084	0.016	0	0	0.0086	0.0089	0.0074	0	0.0096	0	0.0159	0.0042	0	0.0114	0.0112	0.0036	0.0142	0.0191	0.0236	0.015	0.014	0.0054	0.0185	0	0.0066	0.0139	0	0.003	0.0046	0.0034	0.0158	0.0071	0.0084	0.0054	0.0152	0.0112	0.0148	0.0278	0.0056	0
Ints4	gene	151790062	151853827	+	GeneID:308837	integrato	151788562	151790562	34	0.0131	0.0077	0.0034	0.0085	0.004	0.0107	0.0158	0.0197	0.0044	0.0031	0.0101	0.0066	0.0187	0.0091	0.0142	0.0071	0.0168	0.007	0.0084	0.0092	0.0133	0.0071	0.0061	0.0126	0.0142	0.0094	0.0112	0.0041	0.0086	0.0079	0.0085	0.0104	0.0085	0.0053	0.006	0.0056	0.0113	0.0076	0.0099	0.0024
Aamdc	gene	151861990	151893621	-	GeneID:361606	adipogenesi	151893121	151895121	5	0.0296	0	0.053	0	0	0.0334	0.0446	0.0076	0.008	0.0296	0.0242	0.0134	0.0286	0.0166	0.0312	0.0076	0.0084	0.0286	0	0	0.0236	0.0334	0.0174	0	0.018	0.0258	0	0.0086	0.0084	0.0248	0.009	0	0	0.0198	0.01	0	0.0154	0.0106	0.016	0
Rsf1	gene	151892055	152015089	+	GeneID:308839	remodelin	151890555	151892555	17	0.0175	0.0022	0.0084	0.0209	0.0088	0.0155	0.0049	0.0035	0.0039	0.0066	0.0235	0.0071	0.0177	0.0054	0.0078	0.0179	0.0201	0.0093	0.0123	0.0058	0.0122	0.0109	0.0147	0.0069	0.0045	0.0109	0.0035	0.0118	0	0.0078	0.0144	0.0102	0.0118	0.0109	0.0076	0.0054	0.0031	0.0122	0.0073	0.0033
Clns1a	gene	152019369	152039670	+	GeneID:65160	chlorid	152017869	152019869	78	0.0154	0.0082	0.0134	0.0122	0.0167	0.008	0.0131	0.0112	0.0109	0.0142	0.0125	0.0121	0.0177	0.0142	0.0105	0.0085	0.0113	0.011	0.0089	0.0152	0.0141	0.0086	0.0113	0.005	0.009	0.0098	0.0156	0.0123	0.0093	0.0085	0.0082	0.0061	0.008	0.0091	0.01	0.0113	0.0108	0.008	0.0084	0.008
Aqp11	gene	152046515	152056675	-	GeneID:286758	aquapori	152056175	152058175	77	0.0143	0.0116	0.0165	0.0119	0.0131	0.0142	0.0181	0.0118	0.0123	0.0166	0.0073	0.0104	0.0289	0.0053	0.0085	0.012	0.0098	0.0156	0.0053	0.0122	0.014	0.0124	0.0111	0.0088	0.0116	0.0137	0.0116	0.0074	0.0152	0.013	0.0106	0.0096	0.0095	0.0088	0.0141	0.0117	0.0129	0.0163	0.0098	0.014
Pak1	gene	152111172	152226390	+	GeneID:29431	p2	152109672	152111672	85	0.0206	0.0207	0.0148	0.0169	0.0151	0.0206	0.0157	0.0248	0.0146	0.0184	0.0149	0.0191	0.0131	0.0196	0.0173	0.0105	0.013	0.012	0.0185	0.016	0.0089	0.0119	0.0092	0.0075	0.0125	0.0108	0.0083	0.0073	0.0118	0.0128	0.0126	0.01	0.012	0.0093	0.0156	0.0144	0.0187	0.0133	0.0088	0.0115
Capn5	gene	152416252	152472923	-	GeneID:171495	calpai	152472423	152474423	17	0.0124	0.0052	0.0079	0.0189	0.0131	0.0169	0.0052	0.0128	0.0226	0.0154	0.0065	0.0076	0.0108	0.0126	0.0111	0.0121	0.0165	0.0217	0.0145	0.0089	0.007	0.0103	0.0036	0.0049	0.0069	0.0081	0.0102	0.0031	0.0104	0.0063	0.0152	0.0121	0.0169	0.0055	0.0105	0.0051	0.0056	0.0128	0	0.0026
Acer3	gene	152504180	152606596	-	GeneID:499210	alkalin	152606096	152608096	58	0.0124	0.0137	0.0221	0.0075	0.0122	0.0151	0.0156	0.0113	0.0168	0.0119	0.0117	0.0198	0.0129	0.0135	0.0044	0.0095	0.0083	0.0079	0.0061	0.0263	0.0132	0.0099	0.0117	0.0086	0.0128	0.016	0.0178	0.0065	0.0111	0.0079	0.0256	0.0073	0.0168	0.0062	0.0063	0.0134	0.0108	0.0116	0.0099	0.0091
Tsku	gene	152660259	152671682	-	GeneID:308843	tsukushi	152671182	152673182	61	0.0155	0.009	0.006	0.012	0.0138	0.0138	0.0121	0.0059	0.0147	0.0137	0.0156	0.012	0.0086	0.0099	0.0165	0.0109	0.0112	0.0189	0.0128	0.0123	0.0192	0.009	0.017	0.0062	0.0124	0.0179	0.0125	0.014	0.0104	0.0123	0.015	0.0135	0.0173	0.0189	0.0034	0.0091	0.017	0.0108	0.007	0.0098
Thap12	gene	153003605	153019386	+	GeneID:308845	THA	153002105	153004105	137	0.0099	0.0116	0.0165	0.0083	0.0112	0.0075	0.0094	0.0123	0.011	0.0076	0.0121	0.0095	0.0082	0.0102	0.0134	0.0078	0.0068	0.0093	0.0111	0.0117	0.0131	0.0111	0.0081	0.0068	0.0101	0.0108	0.008	0.0072	0.0097	0.0108	0.0073	0.0065	0.0111	0.0096	0.0076	0.0094	0.0138	0.0086	0.0079	0.0045
Trnap-ugg	gene	153114486	153114557	+	GeneID:108349889	Gene	153112986	153114986	32	0.018	0.0058	0.0218	0.0085	0.0077	0.0063	0.0047	0.0092	0.0154	0.0092	0.0092	0.004	0.0177	0.0096	0.0079	0.0099	0.0136	0.0054	0.0092	0.0069	0.0049	0.0075	0.0092	0.0063	0.0085	0.0085	0.0058	0.0042	0.0082	0.0083	0.0166	0.0026	0	0.0063	0.0061	0.0074	0.0058	0.0065	0.0043	0.0087
Trnap-agg_7	gene	153114734	153114805	-	GeneID:108349883	Gene	153114305	153116305	86	0.0144	0.0104	0.0155	0.0117	0.0145	0.0126	0.0111	0.0103	0.0172	0.0107	0.0104	0.0096	0.0179	0.0123	0.0123	0.015	0.0136	0.0125	0.0161	0.0159	0.0156	0.0156	0.0161	0.0122	0.0177	0.0179	0.0078	0.0077	0.0209	0.012	0.0181	0.008	0.0138	0.0113	0.0073	0.0118	0.0075	0.0117	0.0081	0.0138
Wnt11	gene	153134503	153154294	+	GeneID:140584	Wn	153133003	153135003	22	0.1036	0.0955	0.0078	0.1236	0.1256	0.0685	0.0972	0.0826	0.1112	0.1124	0.0845	0.0785	0.0841	0.0631	0.0886	0.0562	0.0478	0.0416	0.0599	0.0586	0.0632	0.0575	0.049	0.0466	0.0274	0.0407	0.0215	0.0519	0.0513	0.0747	0.0691	0.0639	0.0111	0.0707	0.0603	0.0505	0.0593	0.0748	0.0504	0.0578
Uvrag	gene	153185356	153442200	-	GeneID:308846	U	153441700	153443700	71	0.0068	0.0085	0.0104	0.0072	0.0107	0.0105	0.0122	0.0028	0.008	0.012	0.0133	0.0059	0.0123	0.0126	0.0105	0.004	0.0141	0.0101	0.0128	0.0111	0.0082	0.014	0.0072	0.0074	0.0104	0.0129	0.0056	0.0064	0.0101	0.0105	0.0071	0.0083	0.0086	0.0085	0.0051	0.0078	0.0098	0.0089	0.0082	0.0073
LOC120099889	gene	153441507	153470272	+	GeneID:120099889	uncharacterize	153440007	153442007	32	0.0192	0.0231	0.0128	0.0151	0.0218	0.0085	0.0277	0.0138	0.017	0.0243	0.0253	0.0172	0.0221	0.0215	0.0276	0.0137	0.0197	0.0237	0.0192	0.017	0.0161	0.0157	0.007	0.0138	0.0121	0.0176	0.0127	0.0127	0.0086	0.0303	0.0088	0.0104	0.027	0.0182	0.0116	0.0208	0.0172	0.0139	0.0119	0.0207
Dgat2	gene	153454078	153484432	-	GeneID:252900	diacylglycero	153483932	153485932	9	0.0257	0.0184		0	0.0151	0	0.0053	0.0106	0.0066	0.0092	0.0158	0.0158	0	0.0056	0.0118	0.0066	0.0093	0.0101	0.0371	0.0422	0	0.0042	0.0138	0	0.0139	0.0093	0.0278	0.0541	0.0062	0.0082	0.0131	0	0	0.0138	0.0081	0.0164	0.0344	0.0118	0.0097	0
LOC120099890	gene	153484559	153501045	+	GeneID:120099890	uncharacterize	153483059	153485059	9	0.0257	0.0184		0	0.0151	0	0.0053	0.0106	0.0066	0.0092	0.0158	0.0158	0	0.0056	0.0118	0.0066	0.0093	0.0101	0.0371	0.0422	0	0.0042	0.0138	0	0.0139	0.0093	0.0278	0.0541	0.0062	0.0082	0.0131	0	0	0.0138	0.0081	0.0164	0.0344	0.0118	0.0097	0
Map6	gene	153568020	153634415	+	GeneID:29457	microtubule-associate	153566520	153568520	22	0.04	0.0301	0.0409	0.0239	0.0341	0.0221	0.0661	0.0418	0.0402	0.0516	0.027	0.0334	0.0556	0.0305	0.0294	0	0.0141	0.0132	0.0064	0.0107	0	0.0181	0.0116	0.006	0.0068	0.0094	0.0085	0.0132	0.01	0.0224	0.0298	0.0471	0.0273	0.0432	0.036	0.048	0.0357	0.029	0.0285	0.0627
Serpinh1	gene	153643500	153650853	-	GeneID:29345	serpi	153650353	153652353	30	0.0276	0.0347	0.0135	0.0271	0.0311	0.0142	0.033	0.0158	0.0224	0.0311	0.0155	0.0258	0.0232	0.0164	0.0266	0.2022	0.1626	0.1572	0.1708	0.2116	0.129	0.2158	0.1571	0.1681	0.1618	0.1937	0.1377	0.1233	0.2542	0.0235	0.0516	0.0207	0.0203	0.0093	0.0264	0.0215	0.023	0.0134	0.0106	0.0163
Gdpd5	gene	153679718	153761452	+	GeneID:499211	glycerophosphodieste	153678218	153680218	53	0.0068	0.0082	0.0017	0.0108	0.0091	0.0093	0.0114	0.0148	0.0126	0.0112	0.014	0.0107	0.0121	0.0052	0.0179	0.009	0.0051	0.01	0.0129	0.0099	0.0104	0.0087	0.0106	0.0067	0.0082	0.0087	0.014	0.0088	0.0082	0.0119	0.0117	0.0108	0.0065	0.0091	0.0091	0.0085	0.0077	0.0161	0.0135	0.0129
Rps3	gene	153778363	153783663	-	GeneID:140654	ribosoma	153783163	153785163	22	0.018	0.023	0.0278	0.01	0.0101	0.0106	0.0143	0.0045	0.012	0.011	0.0148	0.0061	0.0119	0.0115	0.0105	0.01	0.0124	0.0107	0.0159	0.0131	0.009	0.0079	0.0096	0.0102	0.0141	0.0153	0.0117	0.0075	0.0194	0.0115	0.0106	0.005	0.0116	0.0072	0.0084	0.0192	0.0122	0.0143	0.0057	0.0082
Snord15a	gene	153782788	153782935	-	GeneID:120100226	smal	153782435	153784435	22	0.018	0.023	0.0278	0.01	0.0101	0.0106	0.0143	0.0045	0.012	0.011	0.0148	0.0061	0.0119	0.0115	0.0105	0.01	0.0124	0.0107	0.0159	0.0131	0.009	0.0079	0.0096	0.0102	0.0141	0.0153	0.0117	0.0075	0.0194	0.0115	0.0106	0.005	0.0116	0.0072	0.0084	0.0192	0.0122	0.0143	0.0057	0.0082
Ppid-ps5	gene	153808461	153838113	-	GeneID:100912335	peptidylproly	153837613	153839613	44	0.0056	0.0098	0.0065	0.006	0.0094	0.0056	0.0102	0.0036	0.0046	0.0083	0.0073	0.0131	0.0072	0.0108	0.0057	0.0082	0.0066	0.0072	0.0046	0.0125	0.0074	0.0087	0.0041	0.0057	0.0101	0.003	0.0084	0.008	0.0044	0.0109	0.0132	0.0061	0.0135	0.0119	0.0031	0.007	0.0091	0.0091	0.0078	0.0053
Arrb1	gene	153837964	153912111	+	GeneID:25387	arrestin	153836464	153838464	45	0.0089	0.0108	0.0088	0.0059	0.0105	0.0066	0.0127	0.0035	0.0045	0.009	0.0081	0.0138	0.0071	0.0106	0.0055	0.008	0.0064	0.0076	0.0045	0.013	0.0081	0.0085	0.004	0.0055	0.0099	0.003	0.0116	0.0078	0.0043	0.0115	0.013	0.007	0.0132	0.0116	0.003	0.0094	0.0098	0.0107	0.0076	0.0052
Tpbgl	gene	153923722	153926548	-	GeneID:681316	trophoblas	153926048	153928048	83	0.0176	0.0099	0.0133	0.011	0.0108	0.0098	0.0176	0.0112	0.0116	0.0125	0.0157	0.0103	0.0154	0.0252	0.0144	0.0094	0.0112	0.0117	0.0151	0.0159	0.0102	0.009	0.0151	0.0067	0.0109	0.0123	0.0118	0.0076	0.0102	0.0109	0.017	0.0105	0.017	0.017	0.014	0.0121	0.0146	0.0103	0.0133	0.0084
Neu3	gene	154137732	154148879	-	GeneID:117185	neuraminidas	154148379	154150379	38	0.0107	0.0122	0.0033	0.009	0.0151	0.0033	0.0081	0.0047	0.0148	0.0124	0.0128	0.0082	0.0079	0.0151	0.0132	0.0109	0.0087	0.0138	0.0078	0.0093	0.0088	0.0132	0.006	0.0109	0.0125	0.009	0.0088	0.0095	0.0179	0.0071	0.0044	0.0045	0.002	0.009	0.0044	0.0138	0.0102	0.0054	0.005	0.0143
Chrdl2	gene	154343201	154370651	+	GeneID:308854	chordin-lik	154341701	154343701	34	0.0144	0.0147	0.0199	0.0165	0.0261	0.0185	0.0125	0.0186	0.0141	0.019	0.0191	0.0133	0.0133	0.0193	0.0251	0.0159	0.0093	0.0086	0.0102	0.0201	0.0183	0.0087	0.0138	0.0038	0.0199	0.015	0.0186	0.0074	0.0146	0.0154	0.0123	0.0117	0.0068	0.0127	0.0059	0.0117	0.0121	0.0174	0.0233	0.008
Pold3	gene	154417893	154456687	-	GeneID:293144	DN	154456187	154458187	18	0.0094	0.0037	0.0186	0.0078	0.0093	0.0066	0.0148	0.0047	0.0126	0	0.0077	0.0222	0.012	0.0088	0.0134	0.0048	0.0101	0.0177	0.0188	0.0128	0.0079	0.0046	0.0123	0.0078	0.0128	0.0056	0.0043	0.0066	0.0126	0.0087	0.0117	0.0048	0.0034	0.0034	0.0022	0.0133	0.0072	0.0141	0.0075	0.0197
Lipt2	gene	154504563	154506890	+	GeneID:365314	lipoyl(octanoyl	154503063	154505063	108	0.0144	0.012	0.0189	0.0107	0.0144	0.0082	0.0141	0.0105	0.0091	0.0074	0.0068	0.0086	0.0094	0.0171	0.0101	0.0111	0.0119	0.0126	0.0131	0.0116	0.0139	0.0124	0.01	0.0104	0.0058	0.0135	0.0093	0.0092	0.0173	0.0152	0.0087	0.012	0.0082	0.0157	0.0141	0.0094	0.0141	0.0127	0.0087	0.0145
LOC100912071	gene	154515779	154571371	-	GeneID:100912071	uncharacterize	154570871	154572871	67	0.0144	0.0113	0.011	0.0055	0.0127	0.0156	0.0169	0.0162	0.0134	0.0222	0.0161	0.0056	0.0086	0.0109	0.0082	0.0126	0.0138	0.0105	0.0155	0.0122	0.0106	0.0114	0.018	0.0087	0.0115	0.0126	0.0132	0.0107	0.0146	0.0131	0.0121	0.0146	0.0126	0.0077	0.006	0.0093	0.0184	0.0142	0.0121	0.0109
Kcne3	gene	154523903	154530865	+	GeneID:63883	potassiu	154522403	154524403	21	0.1239	0.1279	0.0518	0.1199	0.1183	0.1214	0.1177	0.1565	0.1454	0.1305	0.1128	0.1253	0.1098	0.1374	0.1025	0.3708	0.2583	0.2811	0.3231	0.3992	0.2802	0.2524	0.2835	0.2112	0.2791	0.2887	0.3027	0.2043	0.3223	0.1527	0.1395	0.144	0.2178	0.0983	0.1746	0.1288	0.1708	0.1547	0.1688	0.1116
Pgm2l1	gene	154571410	154620901	+	GeneID:685076	phosphoglucomutas	154569910	154571910	42	0.0125	0.008	0.0081	0.0014	0.0085	0.0115	0.0125	0.0108	0.0114	0.0151	0.0129	0.0029	0.007	0.0033	0.0051	0.0113	0.0086	0.0055	0.0161	0.0025	0.0083	0.0083	0.0137	0.0048	0.0047	0.0098	0.0139	0.0111	0.0132	0.0099	0.009	0.0071	0.0085	0.0084	0.006	0.0051	0.02	0.0106	0.0071	0.0072
P4ha3	gene	154628723	154663779	+	GeneID:361612	proly	154627223	154629223	78	0.0118	0.0124	0.0195	0.0107	0.0116	0.0169	0.0094	0.0232	0.0147	0.0174	0.0167	0.0237	0.0203	0.0122	0.0063	0.0094	0.0113	0.0169	0.0102	0.0078	0.0101	0.0132	0.0152	0.0033	0.0131	0.0181	0.0078	0.0101	0.0083	0.0064	0.0149	0.0091	0.0118	0.009	0.0111	0.0063	0.0089	0.013	0.0079	0.0129
Ppme1	gene	154668099	154715079	-	GeneID:361613	protei	154714579	154716579	56	0.0125	0.0133	0.0065	0.0131	0.0088	0.0122	0.0114	0.0109	0.0134	0.0195	0.0086	0.0122	0.01	0.0023	0.0087	0.0098	0.0111	0.0105	0.0116	0.0159	0.01	0.0098	0.0109	0.0094	0.0102	0.0127	0.0093	0.0064	0.011	0.0112	0.0114	0.013	0.0199	0.0081	0.0109	0.0087	0.0088	0.0123	0.0119	0.0043
C2cd3	gene	154715151	154812955	+	GeneID:293148	C	154713651	154715651	56	0.0125	0.0133	0.0065	0.0131	0.0088	0.0122	0.0114	0.0109	0.0134	0.0195	0.0086	0.0122	0.01	0.0023	0.0087	0.0098	0.0111	0.0105	0.0116	0.0159	0.01	0.0098	0.0109	0.0094	0.0102	0.0127	0.0093	0.0064	0.011	0.0112	0.0114	0.013	0.0199	0.0081	0.0109	0.0087	0.0088	0.0123	0.0119	0.0043
Ucp2	gene	154839242	154845612	+	GeneID:54315	uncouplin	154837742	154839742	42	0.0133	0.0113	0.0158	0.0134	0.0073	0.0164	0.0216	0.0137	0.0116	0.0186	0.0085	0.0116	0.007	0.0185	0.0139	0.012	0.0203	0.0318	0.0179	0.0198	0.0156	0.0203	0.0185	0.0208	0.0238	0.0262	0.0174	0.0241	0.0234	0.0143	0.0205	0.0167	0.0186	0.0122	0.0208	0.0106	0.0179	0.0133	0.0082	0.0141
Dnajb13	gene	154848586	154863042	-	GeneID:308857	Dna	154862542	154864542	6	0.0385	0.0288	0.0335	0.0775	0.0572	0.0472	0.0165	0.0313	0.0322	0.0892	0.0243	0.067	0.0103	0.0295	0.038	0.0348	0.0287	0.0445	0.026	0.07	0.0172	0.0388	0.0262	0.0038	0.0392	0.036	0.0947	0.0325	0.0312	0.0483	0.0397	0.0262	0	0.0505	0.0407	0.039	0.0412	0.0192	0.0528	0.0862
Mrpl48	gene	154896663	154939285	-	GeneID:293149	mitochondria	154938785	154940785	10	0.0172	0.003	0.022	0.0327	0.0121	0	0.0173	0.0099	0.0062	0.0115	0.0072	0.0108	0.0092	0.0155	0.0056	0.0053	0.0121	0.0295	0.0212	0.0129	0.019	0.0123	0.0214	0.0078	0.0124	0.0194	0.0115	0.0111	0.0079	0.0124	0.0158	0.0127	0.0164	0.0167	0.0062	0.0162	0.0255	0.0201	0.0192	0.0242
LOC120099895	gene	154951711	154957869	-	GeneID:120099895	uncharacterize	154957369	154959369	99	0.0137	0.0092	0.0155	0.0086	0.0102	0.0155	0.0096	0.0059	0.0092	0.0085	0.0069	0.01	0.0127	0.0155	0.011	0.01	0.0122	0.0073	0.013	0.0122	0.011	0.011	0.0171	0.0082	0.0083	0.0139	0.0098	0.0103	0.0118	0.0084	0.0072	0.0111	0.0135	0.0098	0.0093	0.0059	0.0118	0.011	0.0052	0.0085
Rab6a	gene	154957870	155008922	+	GeneID:84379	RAB6A	154956370	154958370	44	0.0209	0.007	0.0111	0.0116	0.0073	0.0152	0.0043	0.0044	0.0066	0.0081	0.0043	0.0105	0.0145	0.0083	0.0087	0.0088	0.009	0.0061	0.0085	0.0098	0.0083	0.0115	0.0123	0.0052	0.0079	0.0107	0.0053	0.0061	0.0121	0.0052	0.0053	0.0067	0.0162	0.0072	0.0051	0.005	0.0171	0.0107	0.0047	0.0092
Plekhb1	gene	154998798	155013094	-	GeneID:64471	pleckstri	155012594	155014594	10	0.2223	0.2045	0.14	0.1451	0.1449	0.2125	0.1872	0.1706	0.1566	0.1356	0.1372	0.2266	0.0834	0.135	0.1805	0.0867	0.0791	0.1046	0.1289	0.1041	0.152	0.0746	0.0975	0.1154	0.0512	0.0519	0.0555	0.1375	0.0648	0.1321	0.1334	0.0578	0.0648	0.0877	0.0615	0.1001	0.094	0.0387	0.05	0.061
Fam168a	gene	155057352	155203439	+	GeneID:361614	famil	155055852	155057852	54	0.0057	0.0115	0.0166	0.0076	0.0103	0.0057	0.0068	0.0055	0.0129	0.0126	0.0116	0.0119	0.005	0.0064	0.0145	0.0095	0.0078	0.0059	0	0.0064	0.0036	0.0089	0.008	0.0063	0.0083	0.0111	0.0132	0.0108	0.0018	0.0064	0.0083	0.0106	0.0074	0.004	0.0051	0.0089	0.0069	0.0111	0.0119	0.0032
Relt	gene	155206976	155224609	-	GeneID:361615	RELT	155224109	155226109	68	0.0134	0.0098	0.0074	0.0115	0.0098	0.0203	0.0104	0.0059	0.0196	0.0123	0.0114	0.014	0.0174	0.0101	0.0076	0.0101	0.0062	0.0083	0.0106	0.0127	0.0059	0.0068	0.0101	0.0063	0.0159	0.011	0.0104	0.0079	0.0118	0.0069	0.0161	0.0083	0.0104	0.0102	0.0087	0.0062	0.0165	0.013	0.0087	0.0094
Arhgef17	gene	155230607	155290163	-	GeneID:120099896	Rh	155289663	155291663	43	0.0108	0.0069	0.0047	0.0168	0.0168	0.0037	0.011	0.0113	0.0145	0.0099	0.0174	0.0134	0.0234	0.013	0.0126	0.006	0.0142	0.0164	0.015	0.0098	0.013	0.0189	0.0133	0.008	0.0158	0.013	0.014	0.0077	0.0042	0.0182	0.0129	0.0121	0.0219	0.0163	0.0085	0.0114	0.0229	0.0096	0.0097	0.0109
P2ry2	gene	155352050	155367423	-	GeneID:29597	purinergi	155366923	155368923	51	0.0071	0.0068	0.0261	0.0111	0.013	0.0042	0.0167	0.005	0.0082	0.0091	0.009	0.0159	0.0064	0.0184	0.0131	0.014	0.0154	0.0135	0.0094	0.012	0.0133	0.0121	0.0123	0.009	0.0137	0.0111	0.0104	0.0172	0.0129	0.0063	0.0079	0.0055	0.004	0.0063	0.0063	0.0152	0.0045	0.0104	0.0057	0.0049
LOC120097346	gene	155432265	155458440	-	GeneID:120097346	uncharacterize	155457940	155459940	30	0.0132	0.0121	0.0265	0.014	0.0148	0.0052	0.0053	0.0253	0.0038	0.0045	0.0107	0.0074	0.0037	0.0078	0.0141	0.012	0.0212	0.0231	0.017	0.0128	0.0041	0.0074	0.0128	0.0126	0.0128	0.0126	0.0095	0.0111	0.0075	0.0131	0.0128	0.0033	0.025	0.0163	0.0111	0	0.006	0.0121	0.0073	0.0091
Atg16l2	gene	155687386	155703419	-	GeneID:308865	autophag	155702919	155704919	90	0.005	0.0079	0.0148	0.0107	0.0063	0.0084	0.0105	0.0089	0.0093	0.0085	0.0091	0.0048	0.009	0.0059	0.0125	0.0091	0.0108	0.0131	0.0083	0.0097	0.0105	0.0078	0.0111	0.0071	0.0073	0.0073	0.0049	0.0065	0.0097	0.007	0.009	0.0058	0.013	0.0085	0.0083	0.0097	0.0108	0.0068	0.0084	0.0086
Stard10	gene	155722637	155748007	+	GeneID:293150	StAR-relate	155721137	155723137	88	0.0813	0.0684	0.1131	0.0686	0.0643	0.0717	0.064	0.0941	0.0614	0.0733	0.0608	0.0594	0.049	0.0572	0.0751	0.0214	0.0211	0.0165	0.0232	0.0151	0.0233	0.0144	0.0185	0.0179	0.0197	0.0164	0.0243	0.022	0.0305	0.0501	0.0562	0.0359	0.0534	0.0383	0.0405	0.051	0.047	0.0512	0.0465	0.0445
Arap1	gene	155748622	155814186	+	GeneID:361617	ArfGA	155747122	155749122	39	0.0115	0.0103	0.0029	0.0104	0.0178	0.011	0.0115	0.0131	0.0095	0.0096	0.0147	0.0125	0.0218	0.0099	0.016	0.0141	0.0162	0.0196	0.0234	0.0237	0.0103	0.0134	0.0075	0.0215	0.0136	0.0222	0.0313	0.0263	0.0313	0.0209	0.0172	0.0092	0.0352	0.0109	0.0121	0.0155	0.028	0.013	0.0086	0.0116
Pde2a	gene	155823590	155915434	+	GeneID:81743	phosphodiesteras	155822090	155824090	17	0.242	0.1903	0.2076	0.2345	0.1839	0.1881	0.2132	0.2612	0.1849	0.2148	0.1805	0.2255	0.1512	0.2137	0.194	0.0476	0.0704	0.0589	0.034	0.0709	0.0548	0.0367	0.0592	0.0392	0.066	0.0478	0.0461	0.0724	0.0619	0.1449	0.1687	0.1899	0.2552	0.1838	0.1651	0.1301	0.1739	0.1407	0.2033	0.1061
LOC120097347	gene	155852256	155853969	-	GeneID:120097347	uncharacterize	155853469	155855469	48	0.025	0.0182	0.0152	0.0122	0.0145	0.023	0.0105	0.017	0.0234	0.0125	0.0115	0.009	0.0102	0.0129	0.0092	0.0249	0.0183	0.0175	0.0132	0.014	0.0183	0.0231	0.011	0.0138	0.0215	0.0166	0.0103	0.0079	0.0171	0.0238	0.0111	0.0161	0.0133	0.0228	0.0111	0.0153	0.0199	0.0199	0.0125	0.0201
Clpb	gene	156028740	156158183	+	GeneID:65041	Clp	156027240	156029240	42	0.0109	0.0204	0.0072	0.0224	0.0124	0.0198	0.019	0.0149	0.0119	0.0145	0.0129	0.0158	0.0096	0.0139	0.0105	0.0093	0.011	0.0126	0.0064	0.0081	0.0069	0.0142	0.0057	0.0124	0.0153	0.0078	0.0148	0.0114	0.0161	0.012	0.0075	0.0132	0.0146	0.0134	0.0075	0.018	0.0105	0.0164	0.0101	0.0057
Phox2a	gene	156178754	156183118	+	GeneID:116648	paired-lik	156177254	156179254	70	0.0333	0.039	0.0189	0.0247	0.0461	0.0355	0.0406	0.0297	0.0441	0.036	0.0229	0.0493	0.0288	0.0321	0.0294	0.0303	0.016	0.0216	0.0237	0.0261	0.0214	0.0113	0.0248	0.0299	0.0178	0.0221	0.0255	0.0163	0.0225	0.0342	0.0199	0.0234	0.0293	0.0369	0.0189	0.0226	0.033	0.0233	0.0283	0.025
Inppl1	gene	156183043	156197500	-	GeneID:65038	inosito	156197000	156199000	101	0.0116	0.014	0.0102	0.012	0.0108	0.013	0.007	0.0125	0.0089	0.0137	0.0089	0.0145	0.0196	0.0091	0.0118	0.015	0.0172	0.0182	0.0182	0.016	0.0166	0.0175	0.0206	0.0103	0.0178	0.0173	0.015	0.0115	0.0144	0.0093	0.0123	0.0052	0.0141	0.0081	0.009	0.0096	0.0082	0.0092	0.0071	0.0097
LOC103691225	gene	156196466	156197649	+	GeneID:103691225	putativ	156194966	156196966	12	0.0194	0.0036	0	0.0338	0.0035	0.0112	0.0087	0.014	0.0083	0	0	0.0105	0.0092	0.0167	0.0044	0.0112	0.0161	0.0259	0	0	0.0278	0	0	0.0354	0.0189	0.0108	0.0834	0.0159	0	0.0045	0.0075	0	0.0148	0.0096	0.0048	0.0093	0	0.0042	0.0104	0.0139
Lamtor1	gene	156272116	156277687	+	GeneID:308869	lat	156270616	156272616	38	0.0038	0.0108	0.0136	0.0026	0.013	0.0136	0.0135	0.0129	0.0066	0.0113	0.0064	0.0129	0.0127	0.0067	0.016	0.0108	0.0115	0.0046	0.004	0.009	0.0139	0.0126	0.014	0.0135	0.014	0.0137	0.0124	0.0074	0.0136	0.0103	0.0034	0.0049	0	0.0077	0.0105	0.0241	0.0117	0.0082	0.0092	0.0115
Lrrc51	gene	156278617	156297838	-	GeneID:293156	leucin	156297338	156299338	59	0.0086	0.0129	0.0107	0.0088	0.0101	0.0114	0.0141	0.0079	0.0175	0.0131	0.0201	0.0134	0.0203	0.0157	0.0136	0.0113	0.0184	0.0095	0.0147	0.0197	0.0164	0.0129	0.0108	0.0075	0.0101	0.0132	0.0134	0.0036	0.0118	0.014	0.014	0.0084	0.0098	0.0132	0.008	0.0097	0.016	0.0137	0.0075	0.0102
Numa1	gene	156297907	156372855	+	GeneID:308870	nuclea	156296407	156298407	59	0.0086	0.0129	0.0107	0.0088	0.0101	0.0114	0.0141	0.0079	0.0175	0.0131	0.0201	0.0134	0.0203	0.0157	0.0136	0.0113	0.0184	0.0095	0.0147	0.0197	0.0164	0.0129	0.0108	0.0075	0.0101	0.0132	0.0134	0.0036	0.0118	0.014	0.014	0.0084	0.0098	0.0132	0.008	0.0097	0.016	0.0137	0.0075	0.0102
Il18bp	gene	156372923	156374963	-	GeneID:84388	interleuki	156374463	156376463	14	0.0221	0.0113	0	0.0146	0.0319	0.0248	0.0205	0.0046	0.0176	0.0123	0.0121	0.015	0.0384	0.0079	0.0242	0.0774	0.2261	0.1322	0.1153	0.1219	0.1079	0.1658	0.1523	0.1443	0.1469	0.0961	0.1192	0.055	0.1412	0.0201	0.0058	0.0077	0.0119	0.0147	0.0161	0.0062	0.014	0.0088	0.0123	0.0213
Art5	gene	156473362	156483324	-	GeneID:259167	ADP-ribosyltransferas	156482824	156484824	19	0.2511	0.2103	0.3323	0.2807	0.2682	0.1536	0.2071	0.1999	0.2128	0.1805	0.2774	0.228	0.1819	0.172	0.2318	0.4007	0.3294	0.3887	0.5002	0.3579	0.2206	0.3558	0.3075	0.3565	0.2804	0.3651	0.3466	0.3794	0.2853	0.3979	0.4116	0.3699	0.2416	0.3205	0.2915	0.3631	0.4495	0.3975	0.354	0.383
Nup98	gene	156494423	156591415	-	GeneID:81738	nucleopori	156590915	156592915	29	0.0071	0.0131	0.0155	0.0071	0.0167	0.0065	0.0142	0.0072	0.0084	0.0112	0.0034	0.0109	0.009	0	0.0147	0.0143	0.0136	0.0148	0.0181	0.0137	0.0113	0.01	0.0117	0.0062	0.0109	0.0119	0.0086	0.0076	0.0093	0.0099	0.0157	0.0061	0.0077	0.0148	0.0104	0.0116	0.0126	0.005	0.0054	0.0067
Pgap2	gene	156591540	156618116	+	GeneID:116675	post-GP	156590040	156592040	27	0.0076	0.0082	0.0066	0.0046	0.0158	0.0045	0.0153	0.0055	0.0069	0.0083	0.0037	0.0091	0.0097	0	0.0129	0.0154	0.0106	0.0147	0.017	0.0079	0.009	0.0076	0.0125	0.0066	0.0078	0.01	0.0093	0.0082	0.0075	0.0066	0.0119	0.0057	0.0083	0.012	0.0093	0.0099	0.0101	0.004	0.0044	0.0055
Rhog	gene	156618713	156630710	-	GeneID:308875	ra	156630210	156632210	68	0.0395	0.0448	0.059	0.0481	0.039	0.0441	0.038	0.045	0.0438	0.0484	0.0432	0.0534	0.0189	0.0427	0.0437	0.0512	0.0407	0.0387	0.0426	0.0476	0.0352	0.0443	0.0438	0.0401	0.0329	0.0461	0.0538	0.0417	0.0369	0.0381	0.0284	0.0245	0.0212	0.0264	0.0242	0.0237	0.0339	0.0281	0.0211	0.0275
Stim1	gene	156656246	156818777	+	GeneID:361618	stroma	156654746	156656746	33	0.021	0.0103	0.005	0.0304	0.0149	0.0083	0.0251	0.0193	0.0316	0.0121	0.0258	0.0172	0.0102	0.0132	0.0216	0.013	0.0233	0.0202	0.011	0.0165	0.0285	0.0085	0.0197	0.0112	0.008	0.0049	0.0057	0.0107	0.0243	0.0079	0.0192	0.0068	0.0231	0.0117	0.0145	0.0141	0.0064	0.007	0.0097	0.0112
Rrm1	gene	156823960	156848262	+	GeneID:685579	ribonucleotid	156822460	156824460	11	0	0.0101		0	0	0.0114	0.0101	0.007	0.0045	0.0155	0	0.0054	0	0.0129		0.0101	0.0102	0.0124	0	0.0186	0.0075	0	0	0.0054	0.0048	0.0182	0.007	0.0051	0	0.0036	0.014	0	0.0303	0.0044	0.0029	0	0	0.0095	0.0104	0.0258
Or52s20	gene	157748451	157749422	-	GeneID:405908	olfactor	157748922	157750922	5	0.806	0.7744	0.727	0.8166	0.8872	0.7064	0.8428	0.8344	0.86	0.8144	0.7962	0.8542	1	1	0.919	0.9154	0.8414	0.901	0.9512	0.9206	0.889	0.8404	0.9282	0.895	0.8082	0.8914	0.935	0.8186	0.8684	0.8352	0.8484	0.894	0.9443	0.959	0.8556	0.8662	0.9048	0.8268	0.8632	0.8286
Hbe1	gene	158282931	158458855	-	GeneID:293267	hemoglobi	158458355	158460355	5	0.7858	0.7008	0.598	0.777	0.7692	0.7178	0.7198	0.6858	0.8	0.757	0.7562	0.7018	0.6734	0.5903	0.7412	0.685	0.7454	0.7058	0.6994	0.641	0.715	0.7266	0.7406	0.6333	0.6708	0.7836		0.632	0.7598	0.645	0.8	0.76	0.7384	0.6214	0.6948	0.6976	0.6686	0.7	0.7594	0.6566
Snx12-ps1	gene	158460071	158460615	+	GeneID:689243	sortin	158458571	158460571	5	0.7858	0.7008	0.598	0.777	0.7692	0.7178	0.7198	0.6858	0.8	0.757	0.7562	0.7018	0.6734	0.5903	0.7412	0.685	0.7454	0.7058	0.6994	0.641	0.715	0.7266	0.7406	0.6333	0.6708	0.7836		0.632	0.7598	0.645	0.8	0.76	0.7384	0.6214	0.6948	0.6976	0.6686	0.7	0.7594	0.6566
Trim6	gene	158683746	158696936	+	GeneID:293294	tripartit	158682246	158684246	14	0.1798	0.1466	0.2888	0.1456	0.1465	0.1746	0.2472	0.1429	0.1559	0.1851	0.1216	0.1491	0.1143	0.2269	0.1465	0.1864	0.171	0.1711	0.1101	0.2621	0.1502	0.2051	0.1615	0.2091	0.164	0.2236	0.2619	0.1713	0.1684	0.1407	0.1424	0.1469	0.1342	0.0938	0.1026	0.1171	0.1476	0.1443	0.1343	0.1076
Trim5	gene	158720407	158737393	-	GeneID:308906	tripartit	158736893	158738893	13	0.0035	0.0248	0	0.0064	0.0069	0.0112	0	0.0154	0	0.0132	0.0128	0.0137	0	0	0.0043	0.027	0.0247	0.0217	0.1632	0.0542	0.0164	0.0488	0.045	0.0412	0.0605	0.0237	0	0.0477	0.0231	0.0085	0.0096	0.0178	0	0.0043	0.0029	0.0171	0.0043	0	0	0.0037
Fhip1b	gene	159718679	159748449	-	GeneID:293343	FH	159747949	159749949	54	0.0033	0.0043	0.0053	0.0132	0.0096	0.0104	0.007	0.0068	0.0074	0.0054	0.0034	0.0096	0.0085	0.0031	0.0062	0.0066	0.0097	0.007	0.0045	0.008	0.0129	0.0097	0.012	0.0066	0.0066	0.0075	0.0095	0.0052	0.0055	0.0067	0.0041	0.0032	0.019	0.0055	0.0052	0.0063	0.0041	0.0062	0.0036	0.0116
Cckbr	gene	159771733	159781738	+	GeneID:25706	cholecystokini	159770233	159772233	26	0.1591	0.0918	0.1439	0.095	0.1312	0.0788	0.0887	0.076	0.1417	0.1438	0.0903	0.1712	0.0637	0.1028	0.1511	0.1102	0.1161	0.1418	0.1396	0.0875	0.1073	0.0795	0.1268	0.1048	0.1098	0.1131	0.093	0.1031	0.0837	0.0787	0.0498	0.053	0.125	0.1107	0.0482	0.0528	0.0821	0.049	0.0683	0.0751
Cavin3	gene	159826549	159828138	-	GeneID:85332	caveola	159827638	159829638	22	0.0126	0.0257	0.0537	0.0065	0.0174	0.0305	0.0305	0.0099	0.0201	0.0195	0.0117	0.0125	0.0302	0.0303	0.0176	0.0189	0.0235	0.0414	0.0412	0.0424	0.0455	0.022	0.0529	0.04	0.0333	0.0291	0.0461	0.0242	0.0489	0.0595	0.0449	0.024	0.0772	0.0629	0.0428	0.0442	0.0793	0.0775	0.0283	0.0264
Apbb1	gene	159896889	159920505	-	GeneID:29722	amyloi	159920005	159922005	43	0.0068	0.0072	0.0159	0.0119	0.0106	0.0072	0.0083	0.0114	0.0066	0.0096	0.0059	0.0047	0.0054	0.0135	0.0088	0.0048	0.005	0.004	0.0074	0.0193	0.0095	0.0074	0.0054	0.0052	0.006	0.0146	0.0079	0.0046	0.0091	0.0066	0.0098	0.0042	0.0106	0.0075	0.0073	0.0031	0.0106	0.0064	0.0056	0.0071
Trim3	gene	159950921	159973600	-	GeneID:83616	tripartit	159973100	159975100	61	0.0174	0.0116	0.015	0.0097	0.0078	0.0124	0.011	0.0088	0.0099	0.0078	0.0167	0.0097	0.0088	0.0099	0.0131	0.0088	0.0103	0.0093	0.009	0.0076	0.0087	0.0092	0.0127	0.0097	0.0066	0.0129	0.011	0.0053	0.0132	0.0078	0.01	0.0069	0.0154	0.0138	0.0045	0.0088	0.0048	0.009	0.0078	0.0078
Arfip2	gene	159974255	159980398	-	GeneID:293344	ADP-ribosylatio	159979898	159981898	28	0.0085	0.0076	0.0055	0.0109	0.0059	0.0078	0.0079	0.0177	0.004	0.0129	0.0142	0.0086	0.0067	0.0067	0.0052	0.0056	0.0112	0.0066	0.0109	0.0082	0.0096	0.0056	0.0082	0.0058	0.0093	0.0083	0.0028	0.0081	0.0108	0.0096	0.0049	0.0048	0.006	0.0046	0.0079	0.0082	0.0055	0.0076	0.0039	0
Timm10b	gene	159980525	159983371	+	GeneID:84384	translocas	159979025	159981025	28	0.0085	0.0076	0.0055	0.0109	0.0059	0.0078	0.0079	0.0177	0.004	0.0129	0.0142	0.0086	0.0067	0.0067	0.0052	0.0056	0.0112	0.0066	0.0109	0.0082	0.0096	0.0056	0.0082	0.0058	0.0093	0.0083	0.0028	0.0081	0.0108	0.0096	0.0049	0.0048	0.006	0.0046	0.0079	0.0082	0.0055	0.0076	0.0039	0
Rrp8	gene	160081092	160088709	-	GeneID:308911	ribosoma	160088209	160090209	76	0.0146	0.0118	0.0256	0.0129	0.0088	0.0152	0.0208	0.0131	0.0299	0.0141	0.009	0.0214	0.0173	0.0112	0.0137	0.0116	0.015	0.0115	0.0155	0.0119	0.0099	0.0089	0.0103	0.0079	0.0091	0.0166	0.0094	0.0056	0.0154	0.0107	0.0132	0.0071	0.01	0.0089	0.0061	0.0072	0.0112	0.0112	0.0076	0.009
Ilk	gene	160088839	160095140	+	GeneID:170922	integrin-linke	160087339	160089339	76	0.0146	0.0118	0.0256	0.0129	0.0088	0.0152	0.0208	0.0131	0.0299	0.0141	0.009	0.0214	0.0173	0.0112	0.0137	0.0116	0.015	0.0115	0.0155	0.0119	0.0099	0.0089	0.0103	0.0079	0.0091	0.0166	0.0094	0.0056	0.0154	0.0107	0.0132	0.0071	0.01	0.0089	0.0061	0.0072	0.0112	0.0112	0.0076	0.009
Taf10	gene	160095108	160096401	-	GeneID:293345	TATA-bo	160095901	160097901	38	0.0046	0.0149	0.0097	0.015	0.0108	0.0068	0.0048	0.0073	0.0112	0.0089	0.0069	0.01	0.0036	0.0103	0.0111	0.0077	0.0141	0.0151	0.0098	0.0118	0.0034	0.0072	0.0044	0.0038	0.0079	0.0048	0.0089	0.0046	0.0094	0.0122	0.0118	0.009	0.01	0.0076	0.0067	0.0077	0.0056	0.0084	0.0024	0.0058
Tpp1	gene	160097984	160104108	-	GeneID:83534	tripeptidy	160103608	160105608	10	0.1092	0.1145	0.0737	0.0501	0.0405	0.0085	0.1308	0.0679	0.0267	0.0823	0.0319	0.072	0.028	0.0638	0.1048	0.015	0.0086	0.0229	0.0339	0.0105	0.0162	0.0305	0.0151	0.0089	0.0191	0.0129	0.0107	0.0299	0.0135	0.0123	0.0038	0.0279	0.009	0.009	0.0182	0.0096	0.0561	0.0244	0.0138	0.0234
Dchs1	gene	160104931	160138958	-	GeneID:308912	dachsou	160138458	160140458	25	0.0306	0.0294	0.037	0.0534	0.0347	0.0182	0.07	0.0198	0.0655	0.0297	0.0248	0.04	0.0237	0.0422	0.0322	0.0386	0.0342	0.0391	0.0474	0.0366	0.0283	0.0362	0.0247	0.0338	0.0337	0.034	0.0236	0.0246	0.0382	0.0281	0.0332	0.0289	0.0427	0.025	0.0428	0.033	0.0304	0.0322	0.0218	0.0337
Mrpl17	gene	160162181	160163870	-	GeneID:171061	mitochondria	160163370	160165370	20	0.0102	0.0112	0.0083	0.024	0.0144	0.0052	0.0089	0.0167	0.0083	0.0094	0.0122	0.0086	0.0156	0.0062	0.0086	0.005	0.0027	0.0032	0.0046	0.0063	0.0144	0.0152	0.013	0.0101	0.0102	0.009	0.005	0.0058	0.0144	0.0078	0.0078	0.003	0.0096	0.0077	0.0165	0.0062	0.0158	0.0046	0.0114	0.0077
Egln1-ps2	gene	160266448	160268021	-	GeneID:690182	egl-	160267521	160269521	68	0.0411	0.0564	0.025	0.0349	0.0307	0.0527	0.0578	0.0247	0.0631	0.0575	0.0591	0.0538	0.061	0.0337	0.038	0.0271	0.072	0.0128	0.1109	0.0252	0.0199	0.0827	0.1076	0.0971	0.089	0.0159	0.1155	0.0996	0.038	0.029	0.0921	0.0625	0.0385	0.0183	0.063	0.0865	0.0305	0.0582	0.0952	0.0759
Atmin-ps1	gene	160351454	160353967	+	GeneID:499230	AT	160349954	160351954	6	0.8066	0.6147	0.8362	0.6072	0.6898	0.6067	0.662	0.7382	0.6873	0.6617	0.6257	0.656	0.7063	0.6333	0.5667	0.5962	0.6075	0.6468	0.7934	0.6503	0.6645	0.625	0.6247	0.6447	0.6155	0.637	0.5667	0.6233	0.6223	0.5973	0.6992	0.7118	0.661	0.5653	0.6043	0.5613	0.6098	0.4997	0.5978	0.6044
Rbmxl2	gene	161116768	161118249	+	GeneID:108349440	Rbm	161115268	161117268	69	0.2329	0.2654	0.2214	0.2125	0.2404	0.1928	0.2237	0.2136	0.2439	0.241	0.2547	0.2824	0.1817	0.2168	0.2261	0.2367	0.2702	0.2169	0.2153	0.2084	0.2237	0.2316	0.2436	0.2421	0.2256	0.1685	0.1878	0.2837	0.2186	0.2178	0.248	0.1819	0.2192	0.2476	0.2229	0.2573	0.2171	0.2324	0.265	0.2661
Syt9	gene	161275882	161456384	+	GeneID:60564	synaptotagmi	161274382	161276382	130	0.0184	0.0146	0.0157	0.0088	0.0154	0.0146	0.0125	0.0126	0.0121	0.0169	0.0155	0.0104	0.0145	0.0112	0.0102	0.0095	0.0075	0.014	0.009	0.0123	0.0134	0.0091	0.012	0.0094	0.0113	0.0088	0.0123	0.0121	0.0106	0.008	0.0094	0.0071	0.0176	0.0112	0.0073	0.0084	0.0092	0.0094	0.0049	0.0102
Ppfibp2	gene	161504774	161687339	+	GeneID:308918	PPFI	161503274	161505274	29	0.0852	0.0593	0.0649	0.0592	0.0618	0.0582	0.0778	0.051	0.0619	0.0896	0.0452	0.0577	0.0554	0.0649	0.0377	0.0187	0.0199	0.0195	0.0265	0.0218	0.0111	0.0221	0.0206	0.0158	0.0188	0.019	0.0263	0.0118	0.0225	0.0274	0.0381	0.0448	0.0453	0.0384	0.0469	0.0505	0.045	0.039	0.0394	0.0317
Cyb5r2	gene	161655862	161664359	-	GeneID:365345	cytochrom	161663859	161665859	12	0.0448	0.0491	0.077	0.095	0.0667	0.0387	0.0333	0.0382	0.0312	0.0045	0.0268	0.0349	0.0363	0.0672	0.0348	0.0441	0.0639	0.0704	0.0625	0.0423	0.0568	0.0027	0.029	0.0701	0.0478	0.0655	0.0748	0.0393	0.0645	0.0419	0.0168	0.0318	0.0539	0.0759	0.022	0.0198	0.0464	0.0343	0.0269	0.0238
Eif3f	gene	162934220	162943204	+	GeneID:293427	eukaryoti	162932720	162934720	24	0.0123	0.0113	0	0.0086	0.0157	0.0183	0.0075	0.0161	0.0125	0.0137	0.011	0.0084	0.0043	0.002	0.0052	0.0178	0.012	0.0095	0.0189	0.0132	0.0237	0.0151	0.009	0.006	0.0123	0.0039	0.0218	0.0071	0.0149	0.0102	0.0087	0.015	0.0081	0.0137	0.0077	0.0198	0.0219	0.0122	0.0092	0.0107
LOC120093052	gene	162952116	162995966	+	GeneID:120093052	uncharacterize	162950616	162952616	141	0.0615	0.0582	0.0573	0.0583	0.0521	0.0549	0.0588	0.0496	0.0539	0.0528	0.0529	0.0549	0.0545	0.0595	0.0531	0.0386	0.0387	0.0374	0.0419	0.0403	0.0338	0.0413	0.0406	0.0347	0.0355	0.0335	0.033	0.0433	0.0432	0.0285	0.0349	0.0332	0.0388	0.0418	0.0347	0.0292	0.0439	0.0279	0.0333	0.0274
Tub	gene	163008198	163030958	+	GeneID:25609	TU	163006698	163008698	79	0.012	0.0213	0.0188	0.021	0.0231	0.013	0.0216	0.0206	0.0158	0.0226	0.0147	0.0178	0.0109	0.0434	0.0279	0.0121	0.0122	0.0163	0.0056	0.0126	0.014	0.0106	0.0132	0.0072	0.0107	0.0103	0.0038	0.0151	0.0137	0.0124	0.0182	0.0153	0.0191	0.0123	0.0129	0.0126	0.0145	0.0151	0.0127	0.0096
Ric3	gene	163030621	163086583	-	GeneID:687147	RIC	163086083	163088083	24	0.0576	0.027	0.0628	0.0507	0.0221	0.025	0.035	0.0415	0.0325	0.0158	0.0319	0.0384	0.0596	0.0511	0.0194	0.0095	0.0049	0.0122	0.0159	0.005	0.0173	0.0055	0.0145	0.0083	0.0058	0.0171	0.015	0.0207	0.0152	0.0325	0.0239	0.046	0.0375	0.0419	0.0467	0.0404	0.0382	0.0292	0.0227	0.0432
Lmo1	gene	163132338	163168521	-	GeneID:245979	LI	163168021	163170021	95	0.0169	0.0117	0.0098	0.0109	0.0095	0.0115	0.014	0.0102	0.0125	0.0115	0.013	0.0104	0.0094	0.0112	0.0096	0.0102	0.0067	0.0125	0.0146	0.0094	0.0096	0.0098	0.0095	0.0063	0.0052	0.008	0.0099	0.011	0.0116	0.0123	0.0095	0.0064	0.0093	0.0092	0.0076	0.0092	0.0107	0.0088	0.0089	0.0097
Trim66	gene	163468944	163539633	-	GeneID:361623	tripartit	163539133	163541133	36	0.0134	0.0178	0.0078	0.0115	0.0173	0.0106	0.0284	0.014	0.0157	0.0166	0.0132	0.0187	0.0175	0.0121	0.0095	0.0075	0.0152	0.0132	0.0152	0.0085	0.0207	0.0225	0.011	0.0096	0.0186	0.0139	0.0072	0.014	0.0151	0.006	0.0126	0.0146	0.0111	0.0079	0.0087	0.0074	0.0152	0.0069	0.0129	0.0229
Rpl27a	gene	163539732	163542771	+	GeneID:293418	ribosoma	163538232	163540232	36	0.0134	0.0178	0.0078	0.0115	0.0173	0.0106	0.0284	0.014	0.0157	0.0166	0.0132	0.0187	0.0175	0.0121	0.0095	0.0075	0.0152	0.0132	0.0152	0.0085	0.0207	0.0225	0.011	0.0096	0.0186	0.0139	0.0072	0.014	0.0151	0.006	0.0126	0.0146	0.0111	0.0079	0.0087	0.0074	0.0152	0.0069	0.0129	0.0229
Snora3	gene	163540664	163540793	+	GeneID:120100353	smal	163539164	163541164	36	0.0134	0.0178	0.0078	0.0115	0.0173	0.0106	0.0284	0.014	0.0157	0.0166	0.0132	0.0187	0.0175	0.0121	0.0095	0.0075	0.0152	0.0132	0.0152	0.0085	0.0207	0.0225	0.011	0.0096	0.0186	0.0139	0.0072	0.014	0.0151	0.006	0.0126	0.0146	0.0111	0.0079	0.0087	0.0074	0.0152	0.0069	0.0129	0.0229
Dennd2b	gene	163544075	163734736	-	GeneID:308944	DEN	163734236	163736236	13	0.0063	0.0113	0	0.0109	0.0122	0	0.0121	0.0182	0.0155	0.0115	0.0025	0.0038	0.0157	0	0.0072	0.0055	0.0092	0.0131	0.0033	0.0165	0.0074	0.0031	0	0	0.0072	0.0022	0	0.0048	0	0.0086	0	0.0154	0.0103	0.0088	0.0085	0.0101	0.013	0.0145	0.0036	0.0078
Akip1	gene	163734730	163743648	+	GeneID:361624	A-kinas	163733230	163735230	11	0.0075	0.0134	0	0.0129	0.0111	0	0.0105	0.0182	0.0183	0.0045	0.0029	0.0045	0.0185	0	0.0085	0.0065	0.0109	0.0155	0.0039	0.0195	0.0087	0.0036	0	0	0.0085	0.0026	0	0.0057	0	0.0076	0	0.006	0.0122	0.0082	0.01	0.0094	0.0154	0.0172	0.0016	0.0062
Ascl3	gene	163755306	163755951	-	GeneID:246301	achaete-scut	163755451	163757451	7	0.3209	0.3104	0.1778	0.2791	0.3087	0.323	0.3111	0.3459	0.3164	0.2946	0.3403	0.2739	0.3426	0.1714	0.3424	0.4517	0.4114	0.4331	0.4054	0.3936	0.3926	0.4374	0.4229	0.4927	0.3509	0.524	0.5066	0.4223	0.4224	0.2768	0.3719	0.3659	0.281	0.3196	0.3376	0.3034	0.2747	0.3666	0.2953	0.3867
Tmem9b	gene	163755307	163783880	-	GeneID:293415	TMEM	163783380	163785380	46	0.0195	0.0068	0.0083	0.0088	0.0196	0.0123	0.0115	0.0101	0.0102	0.0163	0.0161	0.0111	0.009	0.0097	0.0092	0.006	0.0105	0.0089	0.0158	0.0081	0.0107	0.0138	0.014	0.0094	0.0126	0.0097	0.0039	0.0138	0.0169	0.0105	0.0063	0.0104	0.0164	0.011	0.0043	0.0077	0.0101	0.0063	0.0071	0.0055
Nrip3	gene	163789738	163815036	-	GeneID:361625	nuclea	163814536	163816536	55	0.0465	0.0393	0.0519	0.0323	0.0539	0.0282	0.032	0.0384	0.0436	0.024	0.0513	0.0333	0.0489	0.0448	0.0443	0.0189	0.0193	0.0302	0.03	0.028	0.0289	0.0316	0.024	0.0195	0.034	0.0341	0.0314	0.0185	0.0251	0.0348	0.0309	0.0303	0.0481	0.0247	0.0245	0.0271	0.0367	0.0237	0.0272	0.0245
Scube2	gene	163831876	163899925	-	GeneID:499241	signa	163899425	163901425	34	0.0149	0.017	0.0086	0.0166	0.0205	0.0086	0.0156	0.0153	0.0088	0.0143	0.0246	0.018	0.027	0.0119	0.0136	0.0139	0.017	0.0191	0.0158	0.0215	0.0222	0.0154	0.0193	0.0215	0.0079	0.013	0.0419	0.0169	0.0111	0.0207	0.0156	0.0105	0.0269	0.0133	0.0091	0.0184	0.0155	0.0172	0.0099	0.0164
Dennd5a	gene	163928183	163994207	-	GeneID:308942	DEN	163993707	163995707	69	0.0139	0.0084	0.0084	0.0145	0.0116	0.0081	0.0121	0.0009	0.0102	0.0123	0.0119	0.0128	0.0128	0.0096	0.012	0.0091	0.0084	0.0059	0.0137	0.0089	0.0068	0.0114	0.0086	0.0111	0.0079	0.0112	0.0111	0.0072	0.0139	0.0059	0.0053	0.0073	0.0143	0.0109	0.0069	0.0108	0.0091	0.0071	0.0063	0.006
Tmem41b	gene	164012585	164026967	-	GeneID:361626	transmembran	164026467	164028467	90	0.0121	0.0094	0.0058	0.0124	0.0109	0.0055	0.0056	0.0059	0.0031	0.0077	0.0097	0.0093	0.005	0.0067	0.0044	0.0077	0.007	0.0086	0.0104	0.0082	0.0044	0.0062	0.006	0.0076	0.0089	0.0102	0.0075	0.0094	0.0072	0.0048	0.0084	0.0039	0.0044	0.0067	0.0047	0.0063	0.0068	0.0099	0.0062	0.0064
Rnvu1-33	gene	164044012	164044154	+	GeneID:120100256	RNA	164042512	164044512	12	0.1557	0.2361	0.2584	0.2191	0.2814	0.2025	0.2309	0.1317	0.27	0.2342	0.1506	0.2428	0.2987	0.1646	0.1312	0.1947	0.2281	0.2697	0.1551	0.1764	0.2464	0.2043	0.1173	0.1982	0.1505	0.217	0.187	0.2046	0.1638	0.0317	0.1272	0.0419	0.0707	0.1049	0.0706	0.0822	0.0796	0.0438	0.0723	0.0578
Ipo7	gene	164062702	164102938	+	GeneID:308939	importi	164061202	164063202	40	0.0064	0.0132	0.0184	0.0151	0.008	0.0023	0.0122	0.0038	0.0115	0.0083	0.0064	0.0105	0.0143	0.0062	0.0021	0.0071	0.0081	0.0125	0.0098	0.0111	0.0058	0.016	0.017	0.0119	0.0092	0.0114	0.0171	0.005	0.0152	0.0118	0.0086	0.0058	0.0146	0.0113	0.0045	0.0035	0.0105	0.0147	0.008	0.0061
Zfp143	gene	164109041	164144902	+	GeneID:361627	zin	164107541	164109541	72	0.01	0.0039	0.0066	0.0153	0.0139	0.0102	0.0071	0.0143	0.0123	0.0091	0.0094	0.0126	0.0152	0.0078	0.0139	0.0086	0.011	0.0154	0.0145	0.0103	0.0135	0.0132	0.0094	0.007	0.0109	0.0164	0.0113	0.0114	0.0108	0.0115	0.0091	0.01	0.0117	0.0113	0.0089	0.0112	0.0158	0.0098	0.0108	0.0077
Wee1	gene	164173681	164197688	+	GeneID:308937	WEE	164172181	164174181	16	0.0082	0.0069	0.0209	0.0261	0.0035	0.0113	0.0052	0.0192	0.0064	0.0042	0.0066	0.0048		0.0139	0.0028	0.0091	0.0045	0.0084	0.0044	0.0052	0.005	0	0.0099	0.0066	0.0046	0.0092	0	0.0117	0.0114	0.0057	0.0042	0.0067	0	0.0026	0.0042	0.0101	0.0062	0.0084	0.0045	0.009
Swap70	gene	164267588	164328796	+	GeneID:293410	switchin	164266088	164268088	52	0.0132	0.0059	0.0047	0.0086	0.0111	0.0081	0.0085	0.0087	0.0083	0.0116	0.0112	0.0106	0.0092	0.009	0.0075	0.0101	0.0067	0.0082	0.0128	0.0101	0.0062	0.0105	0.0108	0.007	0.0137	0.0098	0.0073	0.0038	0.0028	0.0073	0.0136	0.0073	0.0127	0.0098	0.0074	0.0082	0.0085	0.0173	0.0104	0.0047
Sbf2	gene	164352892	164719883	-	GeneID:691042	SE	164719383	164721383	57	0.0112	0.0092	0.0059	0.0099	0.0132	0.012	0.0129	0.0093	0.007	0.0101	0.0088	0.0089	0.0057	0.0071	0.007	0.0079	0.0104	0.011	0.0072	0.0127	0.0151	0.0075	0.0109	0.0152	0.0073	0.0095	0.0091	0.0104	0.0112	0.0088	0.0117	0.003	0.0144	0.007	0.0094	0.0069	0.0097	0.0087	0.0092	0.0092
Adm	gene	164745484	164747655	+	GeneID:25026	adrenomedullin	164743984	164745984	34	0.0612	0.0512	0.0571	0.0879	0.0575	0.0689	0.0776	0.1399	0.0452	0.0689	0.0602	0.0616	0.0506	0.0721	0.097	0.0775	0.0382	0.0441	0.0921	0.0824	0.0779	0.0628	0.0544	0.0467	0.0557	0.0778	0.0504	0.0734	0.0452	0.06	0.0636	0.0881	0.0812	0.103	0.082	0.0884	0.0889	0.0663	0.1	0.0486
LOC103691204	gene	164862825	164886508	-	GeneID:103691204	uncharacterize	164886008	164888008	17	0.1891	0.1882	0.0997	0.1467	0.1278	0.1085	0.1277	0.1292	0.0844	0.1374	0.1155	0.0951	0.0495	0.0885	0.1051	0.0871	0.0636	0.0562	0.0527	0.0647	0.0626	0.0594	0.0925	0.0489	0.0376	0.0536	0.034	0.0425	0.0378	0.1414	0.1189	0.1513	0.1923	0.1572	0.1402	0.1459	0.1134	0.1272	0.1272	0.1294
Ampd3	gene	164884823	164929899	+	GeneID:25095	adenosin	164883323	164885323	5	0.1086	0.3042	0.0355	0.1846	0.0668	0.106	0.2008	0.1094	0.0784	0.1722	0.0916	0.1026	0.1	0.1046	0.2084	0.2092	0.196	0.166	0.3546	0.2176	0.1832	0.2146	0.1964	0.1364	0.1426	0.1042	0.0848	0.15	0.0904	0.0362	0.0384	0.0788	0.0942	0.0818	0.0688	0.065	0.0834	0.0812	0.0148	0.0392
Ctr9	gene	165137277	165167303	+	GeneID:293184	CTR	165135777	165137777	79	0.0137	0.0121	0.0197	0.013	0.0075	0.0108	0.0101	0.01	0.0123	0.0141	0.0098	0.0097	0.0109	0.0103	0.0138	0.0088	0.0121	0.0108	0.0145	0.0102	0.0122	0.007	0.0112	0.0071	0.0121	0.0097	0.0099	0.0083	0.0128	0.009	0.0092	0.0102	0.0121	0.0112	0.0085	0.0147	0.0038	0.0109	0.0082	0.0127
Eif4g2	gene	165181433	165193583	-	GeneID:361628	eukaryoti	165193083	165195083	149	0.0058	0.0077	0.0079	0.0083	0.0138	0.0078	0.0091	0.0083	0.0088	0.008	0.0067	0.0089	0.0092	0.0096	0.0073	0.0078	0.0104	0.0097	0.0118	0.007	0.01	0.0095	0.0131	0.0073	0.0098	0.0094	0.0071	0.0056	0.0084	0.0044	0.0109	0.0067	0.015	0.0083	0.0052	0.0102	0.0049	0.0073	0.0058	0.0098
RGD1566189	gene	165377580	165378490	-	GeneID:499244	simila	165377990	165379990	7	0.873	0.871	0.7429	0.8496	0.7703	0.8391	0.7739	0.8323	0.8761	0.8264	0.8343	0.7856	0.9047		0.7741	0.9046	0.8571	0.8131	0.8403	0.6859	0.8509	0.6893	0.8293	0.8193	0.731	0.8691	0.9047	0.829	0.8311	0.9593	0.8369	0.9121	0.9047	0.8336	0.8783	0.8589	0.9199	0.8241	0.8264	0.8857
Galnt18	gene	165593180	165904268	-	GeneID:293181	polypeptid	165903768	165905768	60	0.0192	0.0192	0.0156	0.0147	0.0104	0.0108	0.0143	0.0208	0.0132	0.0178	0.0144	0.0101	0.0105	0.0155	0.0065	0.0105	0.0124	0.0078	0.0172	0.0156	0.0132	0.0153	0.0173	0.0063	0.0103	0.0113	0.0062	0.0066	0.0203	0.012	0.0112	0.0074	0.019	0.0146	0.0079	0.0065	0.0108	0.0154	0.0107	0.0155
Usp47	gene	166152104	166235312	+	GeneID:308896	ubiquiti	166150604	166152604	89	0.0149	0.0141	0.0117	0.0167	0.0098	0.0122	0.0122	0.009	0.0129	0.0138	0.0153	0.0119	0.0075	0.0123	0.0141	0.0114	0.0106	0.0064	0.0124	0.0144	0.0138	0.0113	0.0104	0.009	0.0089	0.0132	0.022	0.0082	0.0139	0.0152	0.0137	0.0069	0.0198	0.009	0.0074	0.009	0.0119	0.0122	0.0085	0.0127
Mical2	gene	166345853	166530575	+	GeneID:365352	microtubul	166344353	166346353	48	0.0178	0.0117	0.0066	0.018	0.0091	0.0099	0.0101	0.0066	0.0174	0.0188	0.0153	0.0167	0.005	0.0144	0.0115	0.0105	0.0096	0.0126	0.0116	0.0088	0.015	0.0108	0.0129	0.0077	0.0102	0.014	0.0135	0.0045	0.0186	0.0123	0.0046	0.0201	0.0061	0.0093	0.0126	0.0123	0.0083	0.0118	0.0101	0.0199
Parva	gene	166547142	166704958	+	GeneID:57341	parvin	166545642	166547642	23	0.0156	0.015	0.0109	0.0137	0.0191	0.0139	0.0245	0.0091	0.0099	0.0154	0.0049	0.0152	0.0097	0.0028	0.0253	0.0149	0.0119	0.0041	0.003	0.0103	0.0182	0.0128	0.0125	0.01	0.0102	0.0225	0.0174	0.0089	0.0126	0.0116	0.0053	0.004	0.0124	0.0188	0.0126	0.0222	0.0222	0.0197	0.0153	0.0035
Tead1	gene	166791900	167010591	+	GeneID:361630	TE	166790400	166792400	34	0.0171	0.024	0.0183	0.0132	0.0095	0.0314	0.0147	0.0141	0.0233	0.0295	0.018	0.0295	0.0038	0.0065	0.0155	0.0194	0.0325	0.0334	0.0288	0.0369	0.0252	0.0201	0.0229	0.0171	0.0293	0.0189	0.0244	0.0225	0.0252	0.0544	0.0204	0.0228	0.0529	0.0281	0.0263	0.0209	0.0601	0.0224	0.0361	0.0248
Rassf10	gene	167058277	167063591	+	GeneID:308894	Ra	167056777	167058777	95	0.038	0.0402	0.0423	0.0376	0.0375	0.0361	0.0351	0.0319	0.041	0.0371	0.032	0.0359	0.0322	0.0243	0.0352	0.0496	0.0444	0.057	0.0542	0.0529	0.0521	0.0418	0.049	0.0476	0.0507	0.0666	0.0634	0.0466	0.0521	0.0301	0.0293	0.0278	0.0257	0.0338	0.0289	0.0312	0.0331	0.0306	0.0304	0.0265
LOC102547978	gene	167177345	167193454	+	GeneID:102547978	uncharacterize	167175845	167177845	8	0.0352	0.0648	0.0161	0.0108	0.0508	0.0338	0.102	0.0304	0.0445	0.0801	0.0341	0.0689	0.0202	0.0253	0.0526	0.1775	0.1791	0.1908	0.2165	0.2295	0.1806	0.1987	0.25	0.114	0.1391	0.1291	0.2052	0.1609	0.1991	0.0509	0.0164	0.0244	0.0356	0.0379	0.0416	0.0386	0.0534	0.0271	0.0951	0.0359
Bmal1	gene	167331756	167430235	+	GeneID:29657	basi	167330256	167332256	87	0.0134	0.0055	0.0159	0.0091	0.0135	0.0132	0.0141	0.008	0.0103	0.0092	0.0105	0.0114	0.0087	0.0078	0.0121	0.0089	0.0057	0.0055	0.0071	0.0073	0.0098	0.0102	0.0081	0.0091	0.0074	0.0099	0.0103	0.0057	0.0103	0.0067	0.0088	0.0049	0.0185	0.005	0.008	0.0077	0.0107	0.0098	0.0081	0.005
Btbd10	gene	167431311	167489320	-	GeneID:308890	BT	167488820	167490820	116	0.0092	0.0092	0.0097	0.0078	0.0083	0.0089	0.0141	0.0109	0.0127	0.0136	0.0099	0.0093	0.0109	0.0087	0.0079	0.0077	0.0093	0.0122	0.0106	0.0124	0.0114	0.0096	0.0105	0.0068	0.0119	0.0078	0.0105	0.0081	0.011	0.0091	0.0093	0.0071	0.009	0.0092	0.0073	0.0103	0.0087	0.0115	0.0111	0.0112
Far1	gene	167644622	167705868	+	GeneID:293173	fatt	167643122	167645122	133	0.0094	0.006	0.0079	0.0102	0.0094	0.0088	0.0075	0.013	0.0086	0.0069	0.0086	0.0074	0.0125	0.0097	0.0082	0.0087	0.01	0.0105	0.0104	0.0106	0.0089	0.0138	0.0084	0.0061	0.0085	0.0134	0.009	0.0061	0.0114	0.0095	0.0086	0.0072	0.0074	0.0073	0.0078	0.0077	0.0081	0.0107	0.0061	0.0103
Spon1	gene	167929049	168228239	+	GeneID:64456	spondi	167927549	167929549	32	0.0143	0.0028	0.0311	0.0093	0.0215	0.0239	0.0121	0.0122	0.0174	0.0128	0.0164	0.0169	0.0091	0.0138	0.007	0.0137	0.0162	0.014	0.0165	0.0072	0.0111	0.0144	0.0221	0.0086	0.0093	0.0111	0.0195	0.0096	0.0043	0.0138	0.0182	0.0166	0.0074	0.0122	0.0185	0.0162	0.016	0.0037	0.0091	0.0222
Rras2	gene	168233693	168303111	-	GeneID:365355	RA	168302611	168304611	122	0.0075	0.0135	0.0069	0.0084	0.0128	0.0073	0.0111	0.0075	0.0067	0.0101	0.0117	0.0098	0.0057	0.0127	0.0094	0.01	0.0118	0.0108	0.011	0.0086	0.0075	0.0071	0.0119	0.0073	0.0096	0.0102	0.0028	0.005	0.0125	0.0099	0.0107	0.0058	0.0152	0.0106	0.0058	0.0063	0.0078	0.0075	0.0078	0.0067
Rpl27a-ps4	gene	168336483	168336924	-	GeneID:365356	ribosoma	168336424	168338424	8	0.3639	0.4896	0.5	0.5416	0.4742	0.4594	0.5804	0.3881	0.5125	0.4879	0.3678	0.4976	0.525	0.5	0.5995	0.338	0.3794	0.391	0.393	0.3495	0.4349	0.4166	0.419	0.3097	0.3097	0.4104	0.35	0.3781	0.3619	0.2977	0.2832	0.17	0.4	0.2951	0.2578	0.2484	0.4585	0.1824	0.2688	0.2145
Copb1	gene	168404334	168438589	-	GeneID:114023	COP	168438089	168440089	46	0.005	0.0113	0.0069	0.0097	0.0076	0.0037	0.0106	0.014	0.0076	0.0151	0.0112	0.0063	0.014	0.006	0.0121	0.0135	0.0162	0.0133	0.0065	0.0164	0.0127	0.0096	0.0163	0.009	0.011	0.0101	0.0102	0.0068	0.0122	0.0103	0.0073	0.011	0.0084	0.0056	0.0085	0.0059	0.0072	0.0153	0.0053	0.0062
Psma1	gene	168442421	168453440	-	GeneID:29668	proteasom	168452940	168454940	20	0.0056	0.0062	0.0084	0.0091	0.0123	0.0111	0	0.0097	0.0093	0	0.017	0.0122	0.0146	0.02	0.0049	0.0082	0.0065	0.0091	0.012	0.004	0.0034	0.003	0.0123	0.0088	0.0079	0.0196	0.01	0.0106	0.0072	0.0065	0.0071	0.0036	0	0.007	0.0038	0.0146	0.0072	0.0034	0	0.0146
Pde3b	gene	168606762	168770078	+	GeneID:29516	phosphodiesteras	168605262	168607262	107	0.0108	0.0177	0.0073	0.0111	0.0137	0.0065	0.013	0.0065	0.0088	0.0123	0.0099	0.0097	0.0181	0.0048	0.0072	0.0077	0.0094	0.0089	0.0099	0.0143	0.0106	0.0106	0.0148	0.0085	0.0077	0.0075	0.0102	0.0051	0.0152	0.0111	0.0077	0.016	0.0174	0.0135	0.0072	0.0126	0.0121	0.0084	0.007	0.0077
Cyp2r1	gene	168749302	168798079	-	GeneID:361631	cytochrom	168797579	168799579	33	0.0142	0.0073	0.0076	0.0101	0.0095	0.0098	0.0123	0.0158	0.0158	0.0102	0.0138	0.0042	0.0258	0.0097	0.0217	0.006	0.0109	0.0095	0.0068	0.0096	0.0108	0.0107	0.0128	0.0048	0.0134	0.0133	0.0089	0.0101	0.0207	0.0104	0.009	0.008	0.0102	0.0095	0.0095	0.0085	0.0103	0.0135	0.0048	0.0105
Calca	gene	168878212	168883176	-	GeneID:24241	calcitonin-relate	168882676	168884676	32	0.0294	0.0225	0.012	0.0345	0.0253	0.0214	0.0376	0.0167	0.0199	0.0342	0.0247	0.0237	0.0139	0.0196	0.0153	0.0114	0.018	0.0216	0.0238	0.0163	0.0088	0.018	0.0137	0.0099	0.0261	0.0132	0.019	0.0148	0.0169	0.0149	0.0295	0.0126	0.0109	0.0169	0.0271	0.0228	0.0227	0.0201	0.016	0.0142
Sox6	gene	169723306	170334846	-	GeneID:293165	SRY-bo	170334346	170336346	40	0.0075	0.0083	0.0014	0.0131	0.0127	0.0122	0.0146	0.0028	0.0055	0.0084	0.01	0.0121	0.0096	0.0072	0.0081	0.0089	0.0076	0.0062	0.0071	0.0066	0.0137	0.0109	0.0082	0.0086	0.0113	0.0068	0.0162	0.0058	0.012	0.0026	0.0113	0.0078	0.0071	0.0071	0.0074	0.0085	0.0109	0.0102	0.0058	0.0106
C1h11orf58	gene	170334950	170346864	+	GeneID:293160	simila	170333450	170335450	40	0.0075	0.0083	0.0014	0.0131	0.0127	0.0122	0.0146	0.0028	0.0055	0.0084	0.01	0.0121	0.0096	0.0072	0.0081	0.0089	0.0076	0.0062	0.0071	0.0066	0.0137	0.0109	0.0082	0.0086	0.0113	0.0068	0.0162	0.0058	0.012	0.0026	0.0113	0.0078	0.0071	0.0071	0.0074	0.0085	0.0109	0.0102	0.0058	0.0106
Plekha7	gene	170364524	170547843	-	GeneID:499249	pleckstri	170547343	170549343	47	0.0246	0.0335	0.0335	0.031	0.0229	0.0394	0.0322	0.0214	0.0333	0.0337	0.0259	0.0354	0.0263	0.0182	0.0264	0.018	0.0161	0.0255	0.0206	0.0151	0.0211	0.0129	0.0203	0.0159	0.0131	0.0152	0.0202	0.0163	0.0172	0.0371	0.0522	0.0387	0.037	0.0255	0.0187	0.0416	0.0444	0.0382	0.0302	0.0297
LOC120099912	gene	170546748	170550493	+	GeneID:120099912	uncharacterize	170545248	170547248	26	0.011	0.0224	0.0152	0.0073	0.0159	0.0211	0.0087	0.002	0.0076	0.0225	0.0137	0.011	0.0199	0.0125	0.0375	0.0082	0.0053	0.0083	0.0192	0.0123	0.0052	0.0107	0.0038	0.0083	0.0113	0.0143	0.0067	0.0071	0.0178	0.0187	0.0122	0.0065	0.0111	0.0086	0.005	0.012	0.0117	0.0092	0.0077	0.0055
Rps13	gene	170572925	170575355	-	GeneID:161477	ribosoma	170574855	170576855	38	0.0086	0.0099	0.0064	0.0086	0.0185	0.0024	0.0091	0.0174	0.0121	0.0159	0.013	0.0118	0.0159	0.0116	0.007	0.0116	0.0061	0.0192	0.0062	0.0173	0.0025	0.0113	0.0058	0.0038	0.0146	0.0104	0.011	0.0114	0.0079	0.0165	0.006	0.0089	0.015	0.0083	0.0074	0.0098	0.0128	0.0068	0.0042	0.0105
Snord14a	gene	170574389	170574475	-	GeneID:120100120	smal	170573975	170575975	38	0.0086	0.0099	0.0064	0.0086	0.0185	0.0024	0.0091	0.0174	0.0121	0.0159	0.013	0.0118	0.0159	0.0116	0.007	0.0116	0.0061	0.0192	0.0062	0.0173	0.0025	0.0113	0.0058	0.0038	0.0146	0.0104	0.011	0.0114	0.0079	0.0165	0.006	0.0089	0.015	0.0083	0.0074	0.0098	0.0128	0.0068	0.0042	0.0105
Nucb2	gene	170750830	170787356	+	GeneID:59295	nucleobindi	170749330	170751330	30	0.0095	0.0139		0.0067	0.01	0.003	0.0048	0.0058	0.0103	0.0089	0.0016	0.0138	0.0122	0.0048	0.0024	0.0075	0.0095	0.0035	0.0056	0.0039	0.0058	0.0024	0.0112	0.0049	0.0031	0.0037	0.0102	0.008	0.0053	0.0068	0.0116	0.0086	0.0063	0.0011	0.0009	0.0034	0.0026	0.0031	0.0089	0.0024
Xylt1	gene	171643925	171929774	+	GeneID:64133	xylosyltransferas	171642425	171644425	130	0.0082	0.0119	0.0185	0.0137	0.0109	0.0138	0.0101	0.0114	0.0155	0.0155	0.0128	0.0137	0.0127	0.0117	0.0129	0.0121	0.0111	0.0126	0.0127	0.0137	0.0087	0.0104	0.0149	0.0119	0.0095	0.0126	0.011	0.01	0.0148	0.0086	0.0125	0.0069	0.0064	0.0114	0.0056	0.0084	0.0109	0.0085	0.0062	0.0102
LOC120099914	gene	171676084	171708721	+	GeneID:120099914	uncharacterize	171674584	171676584	6	0.1073	0.1413	0.0607	0.2215	0.1833	0.079	0.096	0.1115	0.1338	0.0902	0.189	0.0862	0.069	0.1168	0.0372	0.148	0.1033	0.0458	0.157	0.1313	0.1452	0.0603	0.1217	0.07	0.0785	0.0812	0.136	0.0865	0.0555	0.0452	0.0382	0.0312	0.0512	0.0287	0.0215	0.0232	0.0503	0.0305	0.028	0.0395
Rps15a	gene	172420151	172427021	-	GeneID:117053	ribosoma	172426521	172428521	32	0.0096	0.0093	0.0124	0.016	0.0119	0.0091	0.0091	0.0088	0.0101	0.015	0.0072	0.0069	0.0139	0.0282	0.0126	0.0071	0.0089	0.0081	0.0039	0.0083	0.0096	0.0071	0.006	0.01	0.0142	0.01	0.0081	0.0052	0.0102	0.0055	0.0065	0.0063	0.0045	0.0082	0.0096	0.0072	0.0077	0.009	0.0098	0.0103
Arl6ip1	gene	172430475	172439990	-	GeneID:293551	ADP-ribosylatio	172439490	172441490	45	0.005	0.0078	0.0083	0.0154	0.0116	0.0054	0.0156	0.0092	0.0057	0.0079	0.0099	0.0137	0.0113	0.0069	0.0071	0.0097	0.0103	0.0076	0.0152	0.0077	0.0094	0.0081	0.0105	0.0066	0.0041	0.0118	0.0034	0.008	0.0086	0.0068	0.0067	0.0056	0.0152	0.0042	0.0087	0.007	0.0077	0.006	0.0044	0.0104
Smg1	gene	172441892	172543667	-	GeneID:691397	SMG1	172543167	172545167	124	0.008	0.006	0.0095	0.0076	0.01	0.0055	0.0108	0.0055	0.0074	0.0061	0.01	0.0068	0.0095	0.012	0.0071	0.0053	0.0066	0.0073	0.0156	0.0079	0.0072	0.0093	0.0105	0.0048	0.0068	0.0092	0.0047	0.0059	0.0078	0.0117	0.0049	0.0072	0.0101	0.0087	0.0069	0.0087	0.0081	0.0066	0.007	0.0075
Syt17	gene	172695275	172761906	-	GeneID:192189	synaptotagmi	172761406	172763406	74	0.0135	0.0147	0.0187	0.0142	0.0119	0.0145	0.0146	0.0204	0.0159	0.0164	0.016	0.0062	0.0062	0.0257	0.0109	0.0116	0.0135	0.0109	0.0141	0.0098	0.0089	0.0105	0.0118	0.0101	0.0112	0.0125	0.0128	0.0119	0.0108	0.0052	0.0126	0.0052	0.0192	0.0105	0.008	0.0106	0.0133	0.0098	0.0034	0.011
Itpripl2	gene	172801152	172803047	-	GeneID:499253	ITPRI	172802547	172804547	100	0.0181	0.0233	0.0159	0.022	0.0201	0.0159	0.025	0.0206	0.0228	0.024	0.0186	0.0174	0.021	0.0314	0.0137	0.0271	0.0397	0.0324	0.0354	0.032	0.0292	0.024	0.04	0.0271	0.0316	0.0389	0.0324	0.031	0.0289	0.0362	0.0222	0.0227	0.0235	0.0299	0.0271	0.0309	0.0289	0.027	0.0139	0.0352
Tmc7	gene	172853531	172905796	-	GeneID:499254	transmembran	172905296	172907296	62	0.0107	0.0183	0.014	0.0166	0.013	0.0096	0.0091	0.0202	0.0134	0.0184	0.0192	0.0131	0.0144	0.0289	0.0173	0.0056	0.0067	0.0096	0.008	0.0122	0.0087	0.002	0.0126	0.0079	0.0099	0.0117	0.009	0.0021	0.0091	0.0131	0.0119	0.0067	0.0113	0.0087	0.0149	0.0144	0.0076	0.0133	0.01	0.0097
Gde1	gene	173016984	173032396	-	GeneID:60418	glycerophosphodieste	173031896	173033896	49	0.014	0.0104	0.0132	0.0126	0.0064	0.0052	0.0078	0.0092	0.016	0.0098	0.0084	0.0071	0.0049	0.0159	0.012	0.0098	0.0095	0.0099	0.0089	0.0131	0.0118	0.0075	0.0054	0.0056	0.0104	0.0099	0.01	0.0045	0.0117	0.0066	0.0127	0.008	0.014	0.0048	0.0098	0.0071	0.0113	0.0068	0.0063	0.0134
Ccp110	gene	173042238	173072873	+	GeneID:361634	centriola	173040738	173042738	24	0.012	0.009	0.0065	0.0124	0.0098	0.009	0.0067	0.0161	0.0148	0.0116	0.0073	0.0174	0.0038	0.0106	0.0195	0.0089	0.0185	0.0128	0.007	0.0111	0.0165	0.0195	0.0072	0.01	0.0102	0.0077	0.0095	0.0075	0.0087	0.0117	0.0064	0.0035	0.0134	0.01	0.0079	0.0026	0.0082	0.0101	0.0139	0.0089
Vps35l	gene	173076219	173179663	+	GeneID:361635	VPS3	173074719	173076719	12	0.1074	0.0531	0.1278	0.0492	0.0815	0.0791	0.065	0.0962	0.0962	0.1015	0.0958	0.0853	0.0825	0.057	0.0958	0.0602	0.0864	0.0742	0.0968	0.0822	0.0797	0.0805	0.094	0.1056	0.0975	0.0592	0.094	0.0766	0.1183	0.0901	0.068	0.0766	0.0505	0.0927	0.0661	0.0934	0.1062	0.0895	0.0997	0.059
Knop1	gene	173180400	173199253	-	GeneID:499255	lysine-ric	173198753	173200753	143	0.0087	0.0105	0.0153	0.0151	0.0123	0.0145	0.0113	0.0115	0.0091	0.0128	0.0104	0.0102	0.01	0.0102	0.0108	0.0087	0.0122	0.0112	0.0078	0.0112	0.0127	0.0108	0.011	0.0079	0.0116	0.0096	0.0104	0.0087	0.0093	0.0127	0.0124	0.0091	0.0087	0.0124	0.0078	0.0087	0.0129	0.0104	0.0104	0.0118
Iqck	gene	173199308	173316982	+	GeneID:100909537	I	173197808	173199808	144	0.0091	0.0098	0.0151	0.0147	0.0119	0.0145	0.0112	0.0111	0.0094	0.0135	0.0101	0.0119	0.0109	0.0113	0.0111	0.0086	0.0118	0.0115	0.0083	0.0109	0.0119	0.0105	0.0109	0.0076	0.0117	0.0098	0.0108	0.0094	0.0093	0.0132	0.012	0.0087	0.0094	0.0125	0.0079	0.0087	0.0131	0.0097	0.0105	0.0127
Gprc5b	gene	173316904	173340933	-	GeneID:293546		173340433	173342433	62	0.0219	0.0092	0.0148	0.0175	0.0145	0.0071	0.0116	0.0154	0.0129	0.012	0.0148	0.0121	0.0129	0.015	0.0117	0.011	0.0161	0.0095	0.0146	0.0105	0.0118	0.0149	0.0231	0.01	0.0157	0.0096	0.0173	0.0062	0.008	0.01	0.0091	0.0069	0.0105	0.0132	0.0149	0.0087	0.0129	0.0103	0.0146	0.014
Gpr139	gene	173478137	173522615	-	GeneID:293545		173522115	173524115	39	0.0118	0.0245	0.0094	0.0171	0.0513	0.0242	0.0231	0.0296	0.0278	0.0287	0.0065	0.0262	0.0196	0.0353	0.028	0.0165	0.0218	0.0123	0.0145	0.0093	0.0133	0.0215	0.0109	0.0181	0.0156	0.0186	0.0175	0.0172	0.0169	0.0208	0.0175	0.0232	0.0107	0.0287	0.0253	0.0092	0.0186	0.0142	0.0159	0.0103
Thumpd1	gene	174078875	174084915	-	GeneID:309041	THUM	174084415	174086415	59	0.0125	0.0065	0.0101	0.0063	0.0116	0.0065	0.0077	0.0145	0.0082	0.0076	0.0024	0.0083	0.0129	0.0206	0.0132	0.0137	0.0115	0.005	0.0106	0.0117	0.0127	0.0069	0.0074	0.0049	0.0095	0.0051	0.0088	0.004	0.0118	0.0061	0.0061	0.0039	0.0098	0.0147	0.0057	0.0091	0.007	0.0098	0.0069	0.0042
Eri2	gene	174140831	174168757	-	GeneID:691484	ERI	174168257	174170257	30	0.0066	0.0027	0.0093	0.0016	0.0121	0.0123	0.0062	0.0027	0.0044	0.0017	0.0077	0.0107	0.0107	0.0082	0.0108	0.0031	0.0131	0.0084	0.0146	0.0058	0.0089	0.0052	0.0097	0.0074	0.0044	0.0083	0.0049	0.0087	0.0134	0.0093	0.0077	0.0072	0.0021	0.0036	0.0065	0.0065	0.0059	0.0052	0.0077	0.0013
Rexo5	gene	174168633	174264526	+	GeneID:309036	RN	174167133	174169133	30	0.0066	0.0027	0.0093	0.0016	0.0121	0.0123	0.0062	0.0027	0.0044	0.0017	0.0077	0.0107	0.0107	0.0082	0.0108	0.0031	0.0131	0.0084	0.0146	0.0058	0.0089	0.0052	0.0097	0.0074	0.0044	0.0083	0.0049	0.0087	0.0134	0.0093	0.0077	0.0072	0.0021	0.0036	0.0065	0.0065	0.0059	0.0052	0.0077	0.0013
Dcun1d3	gene	174243001	174285647	-	GeneID:309035	defectiv	174285147	174287147	6	0.2	0		0.0333	0	0	0	0	0.0278	0.0167	0	0	0.0208	0	0	0	0	0.0098	0	0	0.0098	0.0155	0	0.0118	0	0.0098	0.0237	0.0238	0.0167	0.032	0	0.0098	0	0.024	0.0062	0.006	0	0.0345	0.0118	0.0128
Ldaf1	gene	174484438	174503037	+	GeneID:378467	lipi	174482938	174484938	14	0.0203	0.0126	0.0164	0.016	0.0084	0.0137	0.0109	0.006	0	0.0032	0.0088	0.0052	0.0193	0.0206	0.0036	0.0154	0.0024	0.0289	0.0308	0.0261	0.0227	0.0134	0.0177	0.0131	0.0149	0.0049	0.0212	0.0116	0.0114	0.0073	0.0111	0.004	0.0136	0.0061	0.0054	0.0071	0.0099	0.007	0.0049	0.0165
Crym	gene	174560423	174575660	-	GeneID:117024	crystallin	174575160	174577160	30	0.0462	0.0445		0.0362	0.0809	0.055	0.0705	0.048	0.0288	0.0235	0.0463	0.0396	0.0387	0.0492	0.0518	0.0236	0.0373	0.0356	0.0345	0.0203	0.0269	0.0296	0.0389	0.0305	0.0385	0.0451	0.0307	0.0233	0.0325	0.0283	0.018	0.0122	0.0332	0.0331	0.0192	0.0281	0.0325	0.0193	0.023	0.0308
Rpl36-ps12	gene	175156882	175167650	-	GeneID:120099920	ribosoma	175167150	175169150	73	0.0102	0.0159	0.0209	0.0149	0.0114	0.0048	0.0117	0.0063	0.0071	0.0143	0.0094	0.0094	0.0113	0.0082	0.0094	0.0109	0.009	0.011	0.0082	0.0132	0.0095	0.0166	0.0082	0.0113	0.0097	0.0087	0.0136	0.0086	0.0108	0.0098	0.0104	0.0092	0.011	0.0079	0.0075	0.0101	0.0091	0.0125	0.0072	0.0065
Uqcrc2	gene	175167933	175198499	+	GeneID:293448	ubiquino	175166433	175168433	71	0.0105	0.0164	0.0167	0.0154	0.0117	0.0049	0.012	0.0065	0.0073	0.0137	0.0096	0.0097	0.0116	0.0073	0.0096	0.0112	0.0082	0.0114	0.0074	0.0123	0.0098	0.0171	0.0084	0.0112	0.0099	0.0083	0.0122	0.0083	0.0103	0.0096	0.0107	0.0088	0.011	0.0081	0.0073	0.0099	0.0094	0.0129	0.0063	0.0067
Pdzd9	gene	175188270	175217491	-	GeneID:308954	PD	175216991	175218991	5	0.0112	0.0326	0	0.0134	0	0.0402	0.0202	0.0086	0.0632	0.0254	0.0186	0	0.0334	0	0.025	0.0196	0	0.018	0.0118	0.0346	0.0288	0.0266	0.008	0.006	0.024	0	0.0288	0	0.0248	0.0224	0.0124	0.026	0	0.026	0.0114	0.0172	0.0364	0.0152	0	0.0236
Mosmo	gene	175217680	175288521	+	GeneID:102547219	modulato	175216180	175218180	5	0.0112	0.0326	0	0.0134	0	0.0402	0.0202	0.0086	0.0632	0.0254	0.0186	0	0.0334	0	0.025	0.0196	0	0.018	0.0118	0.0346	0.0288	0.0266	0.008	0.006	0.024	0	0.0288	0	0.0248	0.0224	0.0124	0.026	0	0.026	0.0114	0.0172	0.0364	0.0152	0	0.0236
LOC102556194	gene	175389733	175392998	-	GeneID:102556194	uncharacterize	175392498	175394498	78	0.0127	0.0172	0.0123	0.0165	0.0176	0.0099	0.0101	0.0089	0.014	0.0142	0.0187	0.0133	0.0218	0.0186	0.0131	0.0113	0.016	0.0113	0.0137	0.0192	0.014	0.0164	0.0151	0.0112	0.0108	0.0104	0.0163	0.0139	0.0105	0.0144	0.0105	0.0076	0.0096	0.0174	0.0105	0.0144	0.011	0.0117	0.0088	0.0143
Eef2k	gene	175393119	175456756	+	GeneID:25435	eukaryoti	175391619	175393619	62	0.0053	0.0089	0.0094	0.0104	0.0129	0.0084	0.0093	0.0052	0.0072	0.0099	0.016	0.0095	0.009	0.0062	0.0077	0.0092	0.0124	0.0084	0.0099	0.015	0.0132	0.0136	0.0139	0.008	0.009	0.0088	0.0138	0.0099	0.0083	0.0129	0.0099	0.0054	0.0045	0.0154	0.0089	0.0109	0.007	0.0098	0.0045	0.0098
Trnal-aag	gene	175465857	175465938	+	GeneID:108349896	Gene	175464357	175466357	28	0.0135	0.0137	0.0092	0.0131	0.016	0.0182	0.0107	0.0122	0.0049	0.0164	0.0152	0.012	0.0125	0.0071	0.0095	0.0106	0.012	0.0115	0.0213	0.0171	0.0149	0.02	0.0208	0.0097	0.0136	0.0081	0.0112	0.0056	0.0069	0.0073	0.0096	0.0026	0.0176	0.0066	0.0122	0.0096	0.0237	0.0137	0.0118	0.0086
Polr3e	gene	175466091	175494679	+	GeneID:361640	RN	175464591	175466591	66	0.012	0.0135	0.0093	0.0149	0.0097	0.0167	0.0139	0.008	0.0068	0.0125	0.0149	0.0114	0.0158	0.0079	0.0127	0.0122	0.013	0.0101	0.0153	0.0123	0.0113	0.0138	0.0153	0.0083	0.0107	0.0092	0.0087	0.0095	0.0107	0.0085	0.01	0.0041	0.0119	0.0077	0.0095	0.0098	0.0133	0.0138	0.009	0.008
Cdr2	gene	175502837	175527746	-	GeneID:308958	cerebella	175527246	175529246	67	0.0081	0.0174	0.0083	0.0137	0.0115	0.0237	0.0144	0.009	0.0125	0.0135	0.015	0.0134	0.0051	0.0113	0.0119	0.0121	0.0158	0.0132	0.0125	0.0089	0.0106	0.0063	0.021	0.0145	0.0143	0.0074	0.0101	0.007	0.0133	0.0073	0.0103	0.0124	0.0135	0.0099	0.0092	0.0117	0.0161	0.0126	0.0112	0.0046
Mfsd13b	gene	175528077	175560263	+	GeneID:691551	majo	175526577	175528577	67	0.0081	0.0174	0.0083	0.0137	0.0115	0.0237	0.0144	0.009	0.0125	0.0135	0.015	0.0134	0.0051	0.0113	0.0119	0.0121	0.0158	0.0132	0.0125	0.0089	0.0106	0.0063	0.021	0.0145	0.0143	0.0074	0.0101	0.007	0.0133	0.0073	0.0103	0.0124	0.0135	0.0099	0.0092	0.0117	0.0161	0.0126	0.0112	0.0046
LOC120100377	gene	175531005	175531140	-	GeneID:120100377	smal	175530640	175532640	6	0.1228	0.1773	0.1905	0.2025	0.0675	0.1417	0.1928	0.2013	0.1307	0.109	0.0813	0.1198	0.1453	0.0783	0.174	0.185	0.0672	0.117	0.2405	0.2195	0.1153	0.0605	0.141	0.1103	0.1282	0.1165	0.0882	0.1967	0.1298	0.1138	0.1768	0.1522	0.3135	0.1868	0.1885	0.1685	0.2793	0.1725	0.2117	0.1182
Hs3st2	gene	175956161	176077400	+	GeneID:293451	hepara	175954661	175956661	91	0.0278	0.0212	0.035	0.0289	0.03	0.0222	0.0227	0.0223	0.0237	0.0313	0.0237	0.0253	0.0303	0.039	0.0245	0.0141	0.0149	0.0158	0.0241	0.0116	0.0135	0.0176	0.0167	0.0131	0.0201	0.0203	0.0211	0.0158	0.0116	0.0268	0.0168	0.0233	0.0242	0.0277	0.0179	0.0207	0.0256	0.0323	0.0182	0.0218
Usp31	gene	176211334	176278183	-	GeneID:308959	ubiquiti	176277683	176279683	53	0.013	0.0098	0.0127	0.016	0.0115	0.0177	0.0125	0.0063	0.0118	0.0138	0.0179	0.0138	0.0089	0.0156	0.0145	0.0131	0.0129	0.0092	0.0163	0.0106	0.0117	0.0112	0.0111	0.0079	0.0156	0.0111	0.0087	0.0059	0.0144	0.0146	0.0069	0.0079	0.0085	0.0096	0.0079	0.0106	0.0085	0.0118	0.007	0.0109
Scnn1g	gene	176304942	176338816	+	GeneID:24768	sodiu	176303442	176305442	22	0.0044	0.0037	0.0132	0.0053	0.0178	0.0152	0.0137	0.013	0.0122	0.02	0.0266	0.0145	0.0057	0.0295	0.0069	0.007	0.0102	0.0111	0.0126	0.0056	0.0213	0.0085	0.0107	0.006	0.0145	0.0096	0.0102	0.0085	0.0069	0.005	0.008	0.0093	0.0129	0.0035	0.0092	0.0075	0.0179	0.016	0.0135	0.0231
Scnn1b	gene	176430063	176484451	+	GeneID:24767	sodiu	176428563	176430563	10	0.0289	0.0422	0	0.0402	0.0522	0.0258	0.0299	0.0521	0.036	0.0634	0.0348	0.0768	0.01	0	0.0304	0.0184	0.0323	0.0222	0.0251	0.005	0.0279	0.0207	0.0629	0.026	0.03	0.038	0.053	0.026	0.0301	0.0109	0.048	0.0247	0.081	0.0549	0.0232	0.0142	0	0.0657	0.0461	0.05
Cog7	gene	176489795	176549455	-	GeneID:293456	componen	176548955	176550955	67	0.0069	0.01	0.0171	0.0214	0.0089	0.0046	0.0077	0.0149	0.0163	0.0089	0.0075	0.0068	0.0099	0.0089	0.0115	0.0031	0.0066	0.0073	0.0111	0.0031	0.007	0.0068	0.0069	0.004	0.0079	0.0065	0.0063	0.0065	0.0117	0.0052	0.0096	0.0061	0.0018	0.0091	0.0099	0.0082	0.0052	0.0063	0.0044	0.0109
Gga2	gene	176552046	176585332	-	GeneID:293455	golg	176584832	176586832	28	0.008	0.0137	0.004	0.0154	0.0054	0.0148	0.0075	0.0067	0.0185	0.0084	0.0076	0.008	0.0017	0.0018	0.0072	0.0106	0.0148	0.0085	0.0071	0.009	0.0077	0.01	0.0066	0.0048	0.0106	0.0144	0.0082	0.0074	0.0094	0.0142	0.0029	0.0028	0.0138	0.0173	0.0042	0.0106	0.0052	0.0125	0.002	0.0107
Ears2	gene	176597986	176625848	-	GeneID:361641	glutamyl-tRN	176625348	176627348	51	0.0132	0.0088	0.0102	0.0185	0.0158	0.0084	0.0093	0.0168	0.0096	0.011	0.0085	0.0126	0.0093	0.0072	0.0098	0.0087	0.0092	0.0095	0.0095	0.0125	0.0081	0.015	0.0208	0.0075	0.0095	0.0186	0.0037	0.0088	0.0118	0.0116	0.0153	0.0046	0.0199	0.0098	0.0073	0.0089	0.0095	0.0114	0.0093	0.0099
Ubfd1	gene	176626003	176640993	+	GeneID:293454	ubiquiti	176624503	176626503	51	0.0132	0.0088	0.0102	0.0185	0.0158	0.0084	0.0093	0.0168	0.0096	0.011	0.0085	0.0126	0.0093	0.0072	0.0098	0.0087	0.0092	0.0095	0.0095	0.0125	0.0081	0.015	0.0208	0.0075	0.0095	0.0186	0.0037	0.0088	0.0118	0.0116	0.0153	0.0046	0.0199	0.0098	0.0073	0.0089	0.0095	0.0114	0.0093	0.0099
Ndufab1	gene	176644696	176658131	-	GeneID:293453	NADH:ubiquinon	176657631	176659631	18	0.0956	0.0206	0.0873	0.1508	0.099	0.115	0.12	0.1063	0.0573	0.0053	0.0952	0.0604	0.1176	0.0503	0.1038	0.1222	0.0187	0.0688	0.0635	0.1027	0.0803	0.0947	0.1409	0.0392	0.0794	0.1236	0.0408	0.0892	0.083	0.0529	0.0961	0.0476	0.1804	0.0532	0.0666	0.0733	0.0872	0.0382	0.102	0.048
Palb2	gene	176665076	176689053	-	GeneID:293452	partne	176688553	176690553	57	0.0052	0.005	0.0026	0.0118	0.0091	0.01	0.0073	0.009	0.0065	0.0069	0.0045	0.0057	0.0053	0.0029	0.0043	0.0045	0.0058	0.0125	0.0104	0.0019	0.0055	0.0065	0.0074	0.0044	0.0065	0.0089	0.0094	0.0048	0.0105	0.0071	0.0032	0.0096	0.0088	0.0038	0.0071	0.0028	0.0062	0.0062	0.0055	0.0074
Dctn5	gene	176689176	176705907	+	GeneID:308961	dynacti	176687676	176689676	57	0.0052	0.005	0.0026	0.0118	0.0091	0.01	0.0073	0.009	0.0065	0.0069	0.0045	0.0057	0.0053	0.0029	0.0043	0.0045	0.0058	0.0125	0.0104	0.0019	0.0055	0.0065	0.0074	0.0044	0.0065	0.0089	0.0094	0.0048	0.0105	0.0071	0.0032	0.0096	0.0088	0.0038	0.0071	0.0028	0.0062	0.0062	0.0055	0.0074
Plk1	gene	176716420	176726400	+	GeneID:25515	polo-lik	176714920	176716920	23	0.0146	0.0167	0.0179	0.0043	0.0115	0.0033	0.0066	0.0207	0.019	0.0083	0.0177	0.0088	0.0048	0.0127	0.0081	0.0091	0.012	0.0085	0.016	0.0131	0.0134	0.0127	0.0097	0.0106	0.008	0.0189	0	0.0158	0.0072	0.0057	0.01	0.009	0.0171	0.0108	0.0123	0.016	0.0098	0.0171	0.0183	0.011
Rbbp6	gene	177503988	177537397	+	GeneID:308968	R	177502488	177504488	174	0.0091	0.0125	0.0119	0.0149	0.0127	0.0108	0.0099	0.0101	0.0122	0.0089	0.0108	0.0119	0.0077	0.0135	0.0101	0.0101	0.0107	0.0114	0.014	0.0118	0.0131	0.009	0.0113	0.0084	0.0107	0.0109	0.0084	0.0069	0.0116	0.0108	0.0096	0.008	0.0097	0.0067	0.0075	0.0091	0.0106	0.0072	0.0114	0.0072
Tnrc6a	gene	177561898	177715669	+	GeneID:308971	trinucleotid	177560398	177562398	10	0.2184	0.2994	0.2815	0.3759	0.3085	0.2873	0.3987	0.3392	0.3135	0.387	0.2328	0.3762	0.1397	0.315	0.3007	0.0537	0.0501	0.063	0.0503	0.0686	0.0795	0.0645	0.0452	0.0538	0.0514	0.0503	0.0764	0.1153	0.036	0.1431	0.1594	0.2138	0.2208	0.145	0.1835	0.1783	0.1993	0.1572	0.132	0.1783
Arhgap17	gene	177807579	177897027	-	GeneID:63994	Rh	177896527	177898527	37	0.0066	0.0196	0.0048	0.0119	0.0103	0.0065	0.01	0.0222	0.0171	0.0105	0.0144	0.0093	0.0126	0.0136	0.0132	0.0117	0.0095	0.012	0.018	0.0069	0.0108	0.0183	0.0182	0.0067	0.0101	0.0061	0.0129	0.0084	0.0097	0.0079	0.0056	0.0084	0.0054	0.0019	0.0039	0.0096	0.0062	0.0096	0.0011	0.0075
Lcmt1	gene	177904119	177960111	+	GeneID:361643	leucin	177902619	177904619	18	0.0067	0.0224	0.0214	0.0113	0.0096	0.0229	0.0151	0.0086	0.0093	0.0169	0.0115	0.0062	0.0093	0.0069	0.0132	0.0068	0.0232	0.0124	0.0031	0.0229	0.0097	0.0199	0.0095	0.0064	0.0169	0.0109	0.0223	0.0064	0.0088	0.0053	0.0094	0.0113	0.0138	0.0134	0.0034	0.0183	0.0163	0.016	0.0053	0.0165
Zkscan2	gene	178006003	178028239	-	GeneID:368120	zin	178027739	178029739	16	0.0139	0.0257	0.0214	0.0067	0.0229	0.0449	0.0062	0.0099	0.0119	0.0195	0.016	0.0118	0.0035	0.0314	0.0079	0.0049	0.0224	0.0095	0.0027	0.0122	0.0069	0.0079	0.0221	0.0088	0.0101	0.0204	0.0067	0.0092	0.0021	0.0087	0.0117	0.0124	0.007	0.0088	0.0146	0.0067	0.0182	0.0148	0.0161	0.0207
Hs3st4	gene	178539078	178944850	+	GeneID:108349781	hepara	178537578	178539578	161	0.019	0.0256	0.0265	0.0193	0.0201	0.0162	0.0287	0.022	0.0202	0.025	0.0171	0.0264	0.0203	0.0246	0.017	0.0088	0.0113	0.0108	0.0123	0.0145	0.0154	0.0137	0.0085	0.0099	0.0117	0.0117	0.0149	0.0108	0.0111	0.0202	0.017	0.0124	0.0189	0.0166	0.0182	0.0149	0.0185	0.0202	0.0131	0.0159
Kdm8	gene	180013969	180028829	+	GeneID:308976	lysin	180012469	180014469	12	0.0255	0.0223	0	0.0083	0.0042	0.0064	0.0116	0.008	0.0052	0.0036	0.0152	0.0085	0.0167	0	0.0102	0.012	0.0058	0.0173	0.004	0.0175	0.0083	0.0068	0.0294	0.0063	0.0031	0.0132	0.0064	0	0.0059	0.0098	0.0148	0.0136	0.0178	0.0038	0.0192	0.0056	0.0148	0.0072	0	0.0123
Nsmce1	gene	180030355	180058541	-	GeneID:361645	NSE	180058041	180060041	36	0.0039	0.0042	0.0056	0.006	0.0046	0.0056	0.0049	0.0032	0.0108	0.0062	0.0144	0.0072	0.0108	0.0023	0.0076	0.0073	0.0064	0.0072	0.0088	0.0064	0.0099	0.0142	0.0105	0.0078	0.0132	0.0056	0.0042	0.0023	0.004	0.0092	0.0042	0.0041	0.0017	0.0051	0.0037	0.0059	0.0062	0.0099	0.0081	0.0041
Il4r	gene	180115061	180139981	+	GeneID:25084	interleuki	180113561	180115561	86	0.0159	0.0127	0.0116	0.0124	0.0077	0.0054	0.0141	0.0106	0.0111	0.0121	0.0073	0.0141	0.0115	0.012	0.0109	0.0125	0.0094	0.0205	0.0157	0.0109	0.0127	0.0156	0.012	0.0141	0.0154	0.0113	0.0132	0.0157	0.0108	0.0077	0.0088	0.0042	0.0249	0.0122	0.0101	0.0096	0.0194	0.0118	0.0056	0.0056
Gtf3c1	gene	180203995	180270201	-	GeneID:171063	genera	180269701	180271701	99	0.0078	0.0051	0.0184	0.0088	0.0112	0.0148	0.0081	0.006	0.0079	0.0105	0.0127	0.009	0.0089	0.0051	0.0078	0.0092	0.0076	0.0101	0.0158	0.0092	0.0126	0.0125	0.0177	0.0061	0.0108	0.0143	0.0109	0.0065	0.01	0.0076	0.0091	0.0046	0.0067	0.0108	0.0068	0.0077	0.0095	0.0108	0.0038	0.01
Katnip	gene	180270194	180436766	+	GeneID:361646	katani	180268694	180270694	99	0.0078	0.0051	0.0184	0.0088	0.0112	0.0148	0.0081	0.006	0.0079	0.0105	0.0127	0.009	0.0089	0.0051	0.0078	0.0092	0.0076	0.0101	0.0158	0.0092	0.0126	0.0125	0.0177	0.0061	0.0108	0.0143	0.0109	0.0065	0.01	0.0076	0.0091	0.0046	0.0067	0.0108	0.0068	0.0077	0.0095	0.0108	0.0038	0.01
Gsg1l	gene	180440398	180654342	-	GeneID:499263	GSG1-like	180653842	180655842	18	0.0128	0.0154	0.0397	0.0181	0.0156	0.0324	0.0066	0.0219	0.0039	0.0262	0.0193	0.0117	0.0093	0.0144	0.0112	0.0146	0.0092	0.0093	0.0059	0.0096	0.0102	0.0279	0.0178	0.0166	0.0167	0.0106	0.0095	0.0134	0	0.0085	0.0228	0.0072	0	0.0014	0.0062	0.0067	0.0175	0.0102	0.0102	0.0206
Xpo6	gene	180672114	180761543	-	GeneID:293476	exporti	180761043	180763043	80	0.0098	0.0088	0.0107	0.01	0.0132	0.0104	0.0116	0.0101	0.0101	0.0081	0.0146	0.0104	0.0152	0.0163	0.0133	0.0083	0.0101	0.0137	0.0074	0.0102	0.0134	0.0113	0.0102	0.008	0.0123	0.0123	0.0081	0.0052	0.0094	0.0091	0.0122	0.009	0.0081	0.0086	0.0087	0.0105	0.0132	0.0094	0.0078	0.0112
LOC108349640	gene	180783169	180807007	-	GeneID:108349640	uncharacterize	180806507	180808507	18	0.2638	0.3723	0.4657	0.2889	0.2996	0.3156	0.2619	0.4029	0.3645	0.3369	0.2145	0.3374	0.52	0.2858	0.3207	0.4468	0.4845	0.3739	0.4644	0.3956	0.4223	0.4368	0.4402	0.3524	0.4286	0.4055	0.425	0.4333	0.4979	0.1963	0.2635	0.2202	0.2297	0.2391	0.1972	0.2645	0.2838	0.1235	0.2444	0.1283
Sbk1	gene	180807092	180851910	+	GeneID:113907	SH	180805592	180807592	5	0.1178	0.1884	0.2666	0.1732	0.1404	0.1424	0.1182	0.1658	0.1822	0.15	0.0768	0.168	0.2	0.145	0.1134	0.2166	0.2176	0.2078	0.2138	0.189	0.183	0.1214	0.1648	0.117	0.0738	0.1288	0.2	0.0846	0.1674	0.0766	0.1324	0.0932	0.0734	0.0584	0.0634	0.0618	0.1222	0.0076	0.0548	0
Spns1	gene	180942088	180949415	-	GeneID:361648	sphingolipi	180948915	180950915	26	0.0157	0.0113	0.0125	0.0127	0.0181	0.0248	0.0108	0.0158	0.0127	0.0233	0.0146	0.0276	0.0132	0.0085	0.0185	0.0143	0.0137	0.0129	0.0159	0.0091	0.0046	0.0188	0.0108	0.0168	0.0135	0.0132	0.0147	0.01	0.0083	0.0125	0.0073	0.006	0.0183	0.001	0.0116	0.0117	0.0161	0.0155	0.0084	0.0215
Nfatc2ip	gene	180954834	180971847	-	GeneID:308983	nuclea	180971347	180973347	82	0.0126	0.0117	0.005	0.0157	0.0102	0.0131	0.0083	0.0069	0.0101	0.0114	0.0068	0.0055	0.0093	0.0092	0.0106	0.0056	0.0108	0.0084	0.0085	0.008	0.0078	0.0106	0.0088	0.006	0.0123	0.0048	0.0029	0.0061	0.0074	0.0056	0.0059	0.0062	0.0076	0.0058	0.006	0.0091	0.0084	0.011	0.0073	0.0053
Rabep2	gene	181010305	181026651	+	GeneID:80754	rabaptin	181008805	181010805	86	0.0066	0.0087	0.0045	0.0134	0.0061	0.0094	0.0105	0.0057	0.0116	0.0062	0.0105	0.009	0.0009	0.0059	0.0042	0.0065	0.0092	0.0099	0.0097	0.0145	0.0096	0.0114	0.0099	0.0041	0.0084	0.0058	0.005	0.0079	0.0065	0.0047	0.0086	0.0065	0.0075	0.0079	0.0058	0.0048	0.005	0.0073	0.007	0.0053
Sh2b1	gene	181048622	181057036	-	GeneID:89817	SH2	181056536	181058536	10	0.0082	0.0048	0	0.0086	0.014	0.004	0.0161	0.0045	0.0256	0.0253	0	0.0073	0.0104	0.01	0.0113	0.0103	0.0036	0.0276	0.0104	0.0121	0.0152	0.0081	0	0	0.0053	0.0124	0.0026	0.0093	0.0153	0.0075	0.0143	0.0247	0.0056	0.0092	0.0161	0.0098	0.005	0.012	0.0067	0.009
Tufm	gene	181073788	181077395	+	GeneID:293481	T	181072288	181074288	35	0.0109	0.0054	0	0.0103	0.01	0.0048	0.0107	0.0046	0.01	0.0153	0.0094	0.0105	0.0026	0.0082	0.0039	0.0081	0.0097	0.0108	0.0047	0.0085	0.0075	0.0089	0.0062	0.0066	0.0116	0.0149	0.0124	0.0093	0.0111	0.0053	0.0096	0.012	0.0086	0.0096	0.0032	0.0135	0.0142	0.0117	0.0145	0.0089
Atxn2l	gene	181078293	181090079	-	GeneID:361649	ataxi	181089579	181091579	33	0.013	0.0069	0.014	0.0115	0.0087	0.0172	0.0042	0.0096	0.011	0.0125	0.015	0.0089	0.0116	0.0067	0.0171	0.0091	0.0068	0.0091	0.0101	0.0069	0.0164	0.0108	0.0064	0.0112	0.0137	0.0194	0.0094	0.0044	0.0071	0.0114	0.0088	0.0035	0.0068	0.0109	0.007	0.0058	0.0132	0.0118	0.006	0.0066
Eif3c	gene	181134604	181152489	-	GeneID:293484	eukaryoti	181151989	181153989	50	0.005	0.0082	0.0091	0.0105	0.0053	0.0072	0.0068	0.0061	0.0074	0.0054	0.0134	0.009	0.0098	0.0048	0.0064	0.0056	0.0072	0.0117	0.0127	0.0051	0.0101	0.0056	0.0063	0.0067	0.005	0.0075	0.0064	0.0083	0.0075	0.0115	0.0079	0.0097	0.0051	0.0077	0.0087	0.0056	0.0026	0.0083	0.0017	0.0065
Sgf29	gene	181238458	181271931	+	GeneID:293488	SAG	181236958	181238958	14	0.0119	0.0054	0.0089	0.0136	0.0056	0.0059	0.0135	0.0151	0.0219	0.0071	0.0054	0.0056	0	0.0194	0.0066	0.0129	0.0178	0.0167	0.0268	0.0099	0.0019	0.0078	0.0089	0.0059	0.0144	0.0152	0.0059	0.0014	0.0121	0.0038	0.0177	0.0161	0.0051	0.0036	0.0097	0.0164	0.0408	0	0.0048	0.0095
Slx1b	gene	181286190	181291739	-	GeneID:293489	SLX	181291239	181293239	123	0.0075	0.0056	0.0106	0.0088	0.0095	0.0061	0.0137	0.0119	0.0104	0.01	0.0081	0.0079	0.0044	0.0048	0.0103	0.0078	0.0084	0.0096	0.006	0.0121	0.0087	0.0082	0.0081	0.0062	0.0082	0.0096	0.0055	0.0056	0.0107	0.0102	0.0085	0.0082	0.008	0.01	0.0057	0.007	0.0072	0.0073	0.0067	0.0113
Bola2	gene	181291967	181292833	+	GeneID:502367	bol	181290467	181292467	123	0.0075	0.0056	0.0106	0.0088	0.0095	0.0061	0.0137	0.0119	0.0104	0.01	0.0081	0.0079	0.0044	0.0048	0.0103	0.0078	0.0084	0.0096	0.006	0.0121	0.0087	0.0082	0.0081	0.0062	0.0082	0.0096	0.0055	0.0056	0.0107	0.0102	0.0085	0.0082	0.008	0.01	0.0057	0.007	0.0072	0.0073	0.0067	0.0113
Coro1a	gene	181295561	181300566	-	GeneID:155151	coroni	181300066	181302066	46	0.025	0.0224	0.0265	0.0248	0.0289	0.0284	0.0288	0.03	0.0231	0.0212	0.0212	0.0344	0.0311	0.0341	0.0283	0.0114	0.0202	0.015	0.0125	0.0152	0.0182	0.0097	0.0243	0.0097	0.0168	0.0142	0.0094	0.0184	0.0088	0.0213	0.0228	0.0178	0.0289	0.026	0.0227	0.0187	0.0202	0.021	0.0253	0.0262
Rpl8-ps1	gene	181355488	181356318	-	GeneID:120099933	ribosoma	181355818	181357818	6	0.4583	0.3583	0.5058	0.4808	0.4382	0.3305	0.3413	0.4622	0.0983	0.325	0.3412	0.3353	0.2542	0.3157	0.4778	0.518	0.1543	0.4425	0.2987	0.596	0.6015	0.2153	0.3782	0.1442	0.1095	0.46	0.2022	0.1278	0.5947	0.2622	0.162	0.1122	0.3317	0.5348	0.1372	0.166	0.3168	0.1797	0.136	0.1315
Mapk3	gene	181366646	181372863	+	GeneID:50689	mitoge	181365146	181367146	21	0.0145	0.0096	0.0264	0.0232	0.0099	0.0175	0.01	0.0098	0.0264	0.022	0.0098	0.0117	0.008	0.0136	0.012	0.0054	0.0129	0.0081	0.0201	0.0116	0.019	0.0068	0.0235	0.0077	0.0158	0.01	0.0147	0.0041	0.0111	0.0171	0.0044	0.0101	0.01	0.0074	0.0078	0.0052	0.016	0.0185	0.0113	0.0128
Ypel3	gene	181384385	181387706	+	GeneID:293491	yippee-lik	181382885	181384885	75	0.0088	0.0089	0.0189	0.0176	0.0108	0.0105	0.0103	0.008	0.0132	0.0119	0.0151	0.0089	0.0073	0.0114	0.0039	0.0089	0.0049	0.0116	0.0065	0.015	0.0101	0.0086	0.0116	0.0069	0.0107	0.0109	0.0093	0.0064	0.0111	0.0126	0.013	0.0067	0.0177	0.0133	0.0063	0.0101	0.0096	0.0076	0.0045	0.0068
Tbx6	gene	181387851	181392762	+	GeneID:365371	T-bo	181386351	181388351	14	0.0385	0.1264	0.1796	0.0829	0.1205	0.1163	0.1225	0.0799	0.0578	0.1075	0.0243	0.0758	0.0749	0.0626	0.1023	0.0568	0.0328	0.0752	0.0488	0.0612	0.0558	0.0335	0.0615	0.0309	0.0429	0.0537	0.0579	0.0262	0.0166	0.2228	0.0956	0.1379	0.1191	0.1944	0.1256	0.1019	0.1199	0.0899	0.1149	0.0976
Ppp4c	gene	181392899	181399703	-	GeneID:171366	protei	181399203	181401203	36	0.017	0.0118	0.0158	0.0114	0.0137	0.013	0.0136	0.0103	0.0142	0.0073	0.0105	0.0139	0.0172	0.0113	0.0079	0.0097	0.0137	0.0128	0.0129	0.0096	0.0109	0.0074	0.0086	0.0094	0.0106	0.0154	0.0169	0.0134	0.0106	0.0046	0.0146	0.0061	0.016	0.0063	0.0049	0.0091	0.0091	0.0129	0.0084	0.0194
Aldoa	gene	181402275	181407476	-	GeneID:24189	aldolase	181406976	181408976	22	0.0465	0.0557	0.0434	0.0415	0.0293	0.045	0.0246	0.0263	0.0419	0.0461	0.0355	0.0353	0.0421	0.0503	0.0301	0.0692	0.0592	0.0499	0.0305	0.0662	0.0602	0.0799	0.0564	0.0406	0.061	0.049	0.0656	0.0366	0.0465	0.0135	0.0166	0.0161	0.0265	0.0111	0.0155	0.0163	0.034	0.0219	0.0142	0.024
Doc2a	gene	181457415	181462528	+	GeneID:65031	doubl	181455915	181457915	65	0.0074	0.0169	0.0132	0.0132	0.0133	0.0136	0.0104	0.0122	0.0118	0.0115	0.0089	0.0101	0.0113	0.0112	0.0115	0.0087	0.0086	0.0097	0.0083	0.0125	0.0091	0.0082	0.0132	0.0106	0.0106	0.0094	0.0128	0.0116	0.0113	0.0099	0.0072	0.0109	0.0204	0.0183	0.0092	0.0133	0.0097	0.0122	0.0052	0.0166
Ino80e	gene	181461406	181472059	-	GeneID:293494	INO8	181471559	181473559	63	0.0074	0.0085	0.004	0.0178	0.0077	0.01	0.0173	0.0049	0.0127	0.0074	0.0116	0.0108	0.0038	0.009	0.0093	0.01	0.0088	0.0104	0.0119	0.0073	0.0062	0.013	0.0097	0.0051	0.0132	0.0085	0.0186	0.0072	0.0183	0.0089	0.0088	0.0096	0.0275	0.0124	0.0084	0.0114	0.0111	0.01	0.0083	0.0083
Hirip3	gene	181472537	181475082	+	GeneID:361650	HIR	181471037	181473037	63	0.0074	0.0085	0.004	0.0178	0.0077	0.01	0.0173	0.0049	0.0127	0.0074	0.0116	0.0108	0.0038	0.009	0.0093	0.01	0.0088	0.0104	0.0119	0.0073	0.0062	0.013	0.0097	0.0051	0.0132	0.0085	0.0186	0.0072	0.0183	0.0089	0.0088	0.0096	0.0275	0.0124	0.0084	0.0114	0.0111	0.01	0.0083	0.0083
Taok2	gene	181475708	181494738	-	GeneID:64666	TA	181494238	181496238	27	0.0054	0.0087	0.0135	0.0113	0.0089	0.006	0.0061	0.0104	0.0068	0.0077	0.0145	0.0097	0.0076	0.0019	0.009	0.009	0.0165	0.0077	0.0125	0.0071	0.0141	0.0067	0.0147	0.0102	0.0074	0.0153	0.0193	0.0043	0.0066	0.0073	0.0061	0.0104	0.0219	0.0129	0.0073	0.0047	0.0194	0.0103	0.0063	0.0099
Tmem219	gene	181496195	181509259	-	GeneID:308986	transmembran	181508759	181510759	17	0.0654	0.0742	0.0368	0.0597	0.0444	0.0519	0.0539	0.0371	0.064	0.0481	0.0264	0.0464	0.0418	0.0345	0.0584	0.0782	0.0857	0.0476	0.103	0.0755	0.0967	0.0545	0.0657	0.0766	0.0529	0.0515	0.0674	0.0493	0.0923	0.0834	0.0748	0.0662	0.091	0.0319	0.0454	0.0454	0.0665	0.0362	0.0452	0.0389
LOC108349643	gene	181508682	181514176	+	GeneID:108349643	uncharacterize	181507182	181509182	82	0.0178	0.0155	0.0076	0.0068	0.011	0.0122	0.0105	0.0108	0.0136	0.0126	0.0068	0.0104	0.0106	0.0099	0.014	0.0172	0.0222	0.0154	0.0256	0.0155	0.0249	0.0121	0.0186	0.0165	0.0158	0.0128	0.0157	0.0091	0.0211	0.0155	0.0114	0.0129	0.0151	0.0064	0.0098	0.0139	0.0109	0.0147	0.0102	0.0077
Kctd13	gene	181534534	181552843	+	GeneID:293497	potassiu	181533034	181535034	40	0.0129	0.0102	0.0087	0.0085	0.0095	0.0103	0.0065	0.0052	0.0102	0.0091	0.0062	0.0048	0.0026	0.0134	0.006	0.0073	0.0068	0.0083	0.0066	0.0106	0.01	0.0089	0.0126	0.0101	0.0094	0.0116	0.0084	0.0088	0.0128	0.0103	0.0071	0.0057	0.0202	0.0103	0.0057	0.0079	0.0128	0.0093	0.0066	0.0139
Asphd1	gene	181552968	181556902	-	GeneID:293498	aspartat	181556402	181558402	33	0.0218	0.0135	0.0101	0.0189	0.0112	0.0238	0.0212	0.0023	0.0101	0.0148	0.0117	0.0118	0.0165	0.027	0.0139	0.0092	0.007	0.0152	0.0055	0.0105	0.0193	0.0127	0.0132	0.0054	0.0138	0.0065	0.0138	0.0044	0.0092	0.0109	0.015	0.0118	0.0175	0.0118	0.0124	0.0128	0.013	0.0103	0.0113	0.0086
Sez6l2	gene	181557109	181577456	+	GeneID:308988	seizur	181555609	181557609	31	0.0232	0.0144	0.0108	0.0175	0.0108	0.0224	0.0189	0.0023	0.0107	0.0145	0.0125	0.0105	0.0129	0.0287	0.0148	0.0084	0.006	0.0129	0.0059	0.0096	0.0206	0.0135	0.014	0.0058	0.0109	0.0069	0.0093	0.0047	0.0098	0.0092	0.0124	0.0106	0.019	0.0126	0.0132	0.0125	0.0121	0.011	0.012	0.0092
Cdiptos	gene	181579385	181583017	-	GeneID:102552638	CDI	181582517	181584517	69	0.0113	0.0143	0.0117	0.0152	0.0144	0.0158	0.0142	0.0132	0.0114	0.0112	0.0099	0.0112	0.0108	0.0203	0.0161	0.0078	0.0153	0.009	0.0147	0.0136	0.0141	0.0126	0.0113	0.0086	0.0118	0.0123	0.0106	0.0109	0.0143	0.0091	0.0091	0.0095	0.0033	0.0145	0.0085	0.0126	0.0091	0.0111	0.0064	0.0131
Cdipt	gene	181583098	181587409	+	GeneID:192260	CDP-diacylglycerol--inosito	181581598	181583598	63	0.0124	0.0156	0.0117	0.0167	0.0141	0.0153	0.0156	0.0144	0.0125	0.0123	0.0095	0.0123	0.0118	0.0224	0.0176	0.0066	0.0138	0.0099	0.016	0.0131	0.0142	0.0138	0.0123	0.0087	0.0121	0.0122	0.0102	0.0087	0.0137	0.01	0.01	0.0104	0.0037	0.0159	0.0085	0.0116	0.0099	0.0121	0.007	0.0143
Pagr1	gene	181622698	181625024	-	GeneID:293500	Paxip1-associate	181624524	181626524	13	0.0075	0.037	0.0278	0.0118	0.0139	0.0224	0.0202	0.0192	0.0104	0.0185	0.0248	0.0205	0.0215	0.0077	0.0318	0.008	0.0105	0.0072	0.0345	0.0113	0.0149	0.0162	0.0175	0.0064	0.0154	0.0109	0.0064	0.0126	0.0327	0.0127	0.0148	0.0032	0.0055	0.0087	0.0092	0.012	0.0242	0.0085	0.0092	0.0215
Prrt2	gene	181625243	181628833	-	GeneID:361651	proline-ric	181628333	181630333	6	0.0285	0.022	0.0395	0.0115	0.0223	0.0332	0.0237	0.0037	0.0123	0.0443	0.0213	0.038	0.0295	0.043	0.0118	0.0225	0	0.0258	0	0	0	0.024	0.0247	0	0.0163	0.0173	0.0358	0.029	0.0563	0.044	0.0423	0.01	0.029	0.0118	0.0082	0.0245	0.0032	0.0163	0.0138	0.0237
Maz	gene	181629742	181635193	-	GeneID:691842	MY	181634693	181636693	6	0	0	0	0	0	0	0	0.0303	0.0118	0.0103	0.0177	0	0.0152	0	0.0128	0	0	0.0118	0.0267	0.0138	0	0	0.0208	0.0385	0.007	0	0.0112	0.0417	0	0.0167	0.0098	0.0208	0	0.0333	0.0152	0.0312	0.0167	0.0067	0.0063	0.0278
Kif22	gene	181635347	181650351	-	GeneID:293502	kinesi	181649851	181651851	46	0.012	0.0067	0.0068	0.0113	0.0119	0.0085	0.011	0.006	0.0102	0.0109	0.0134	0.0164	0.0195	0.0251	0.0094	0.0086	0.0104	0.0202	0.0148	0.0079	0.014	0.0153	0.0149	0.0043	0.0118	0.0145	0.014	0.011	0.0102	0.013	0.01	0.0061	0.0141	0.0052	0.0119	0.0093	0.0062	0.0104	0.0097	0.0111
LOC108349644	gene	181649574	181655535	+	GeneID:108349644	uncharacterize	181648074	181650074	14	0.0171	0.0104	0	0.0075	0.0196	0.0193	0.0166	0	0.01	0.0076	0.0234	0.0172	0.0164	0.0373	0.0116	0.0138	0.0176	0.0226	0.0099	0.0056	0.0123	0.0181	0.0132	0.0011	0.0181	0.0246	0.0172	0.0156	0.0097	0.0113	0.0189	0.0091	0.0291	0.0074	0.0131	0.0127	0.0091	0.008	0.0099	0.0121
Cd2bp2	gene	181809399	181815269	-	GeneID:293505	Cd	181814769	181816769	6	0.2388	0.2133	0.1	0.1767	0.247	0.1352	0.2512	0.3782	0.2397	0.3098	0.1072	0.2008	0.125	0.1385	0.232	0.16	0.1165	0.0707	0.2375	0.2058	0.1443	0.1508	0.2303	0.1822	0.2073	0.2143	0.0472	0.166	0.3222	0.0883	0.0535	0.0887	0.0898	0.135	0.0897	0.0307	0.0653	0.0367	0.0587	0.1095
Tbc1d10b	gene	181814972	181826628	-	GeneID:365372	TBC	181826128	181828128	75	0.0181	0.0294	0.0257	0.0155	0.02	0.028	0.0144	0.0125	0.0202	0.0074	0.0133	0.019	0.017	0.0122	0.0135	0.0061	0.0163	0.0137	0.0235	0.0211	0.0104	0.0178	0.015	0.0166	0.0276	0.0134	0.0132	0.0143	0.0215	0.0215	0.0403	0.0103	0.017	0.0122	0.02	0.0163	0.0214	0.0298	0.0365	0.0243
Znf48	gene	181854481	181858987	+	GeneID:103690203	zin	181852981	181854981	134	0.008	0.0078	0.0076	0.0066	0.0059	0.0096	0.0059	0.0086	0.0072	0.0103	0.0098	0.0082	0.0102	0.0087	0.0084	0.0066	0.0085	0.0101	0.0102	0.0101	0.0064	0.0109	0.0102	0.0057	0.0118	0.0086	0.0075	0.0094	0.0066	0.0069	0.0099	0.0038	0.0043	0.0075	0.0069	0.0087	0.0083	0.0101	0.0071	0.0086
Zfp771	gene	181864035	181875136	+	GeneID:308992	zin	181862535	181864535	66	0.0075	0.0093	0.0055	0.007	0.0113	0.0114	0.0082	0.0074	0.0123	0.0095	0.0103	0.0088	0.0072	0.0077	0.0092	0.0086	0.0087	0.0091	0.0115	0.01	0.0057	0.0079	0.0103	0.0082	0.0121	0.0088	0.0049	0.0047	0.0101	0.0062	0.0099	0.0057	0.0125	0.0087	0.0073	0.0082	0.0083	0.008	0.0087	0.0078
Dctpp1	gene	181877440	181880833	-	GeneID:192252	dCT	181880333	181882333	24	0.0182	0.0162	0.0286	0.0075	0.0178	0.014	0.0153	0.0046	0.0255	0.0198	0.0052	0.0225	0.0101	0.0099	0.0033	0.0126	0.011	0.0083	0.0063	0.0107	0.0133	0.0241	0.0142	0.0096	0.017	0.0138	0.0218	0.0118	0.0075	0.014	0.0085	0.0148	0.0042	0.0119	0.0063	0.0079	0.0079	0.0252	0.0122	0.013
Sephs2	gene	181893146	181895464	-	GeneID:308993	selenophosphat	181894964	181896964	40	0.0147	0.0148	0	0.0138	0.0173	0.0201	0.0112	0.0059	0.0077	0.0179	0.0056	0.0185	0.0117	0.0182	0.0104	0.0102	0.0131	0.0091	0.0095	0.0077	0.01	0.0126	0.0185	0.0086	0.0063	0.0105	0.0054	0.0088	0.013	0.0109	0.007	0.0032	0.0111	0.0081	0.0126	0.0083	0.0112	0.0081	0.0071	0.012
Itgal	gene	181918183	181955735	+	GeneID:308995	integri	181916683	181918683	10	0.2994	0.3929	0.3378	0.3312	0.251	0.3854	0.4093	0.3274	0.347	0.3766	0.3886	0.4393	0.3023	0.1723	0.3127	0.4416	0.4225	0.4604	0.5721	0.5826	0.5016	0.4689	0.5198	0.4405	0.4342	0.3698	0.3842	0.4761	0.4497	0.2929	0.3696	0.3963	0.3623	0.2915	0.4229	0.3702	0.2877	0.3857	0.4177	0.4018
Znf768	gene	181966314	181968950	-	GeneID:102553763	zin	181968450	181970450	99	0.0141	0.0112	0.0117	0.0087	0.0087	0.0106	0.0097	0.0076	0.0077	0.0082	0.0104	0.0103	0.0142	0.0116	0.0116	0.0101	0.0112	0.0159	0.0116	0.0104	0.0102	0.0107	0.0095	0.0101	0.0114	0.0103	0.0091	0.0086	0.0121	0.0055	0.0078	0.0068	0.0086	0.0092	0.0061	0.0105	0.0117	0.006	0.0051	0.0072
Prkacb-ps1	gene	181968826	181977581	+	GeneID:102547029	protei	181967326	181969326	87	0.0422	0.0407	0.0364	0.0417	0.0363	0.0398	0.0352	0.0402	0.0351	0.0384	0.0329	0.0364	0.047	0.0401	0.0433	0.028	0.0255	0.0298	0.033	0.0351	0.0251	0.03	0.0256	0.0238	0.0249	0.0276	0.0161	0.0246	0.0323	0.014	0.019	0.0187	0.0219	0.0216	0.0183	0.0177	0.0257	0.0153	0.0135	0.0208
Zfp764l1	gene	182003282	182005886	-	GeneID:102553962	zin	182005386	182007386	54	0.0127	0.0069	0.0162	0.0091	0.0121	0.0133	0.0112	0.0354	0.009	0.0132	0.0074	0.0099	0.0057	0.0145	0.008	0.0084	0.0152	0.0071	0.0099	0.0139	0.0083	0.0087	0.0101	0.0075	0.0093	0.014	0.0129	0.0094	0.012	0.0113	0.0078	0.009	0.0159	0.0063	0.0079	0.0075	0.0091	0.0104	0.0107	0.0091
Zfp764	gene	182009002	182013169	-	GeneID:102553866	zin	182012669	182014669	26	0.0155	0.0028	0.0038	0.0122	0.0157	0.007	0.0122	0.012	0.0129	0.0087	0.0129	0.0156	0.0253	0.0181	0.0055	0.0143	0.0053	0.0077	0.0086	0.0085	0.0145	0.0133	0.0081	0.0129	0.0107	0.0148	0.0124	0.0066	0.016	0.009	0.0093	0.003	0.0057	0.0085	0.014	0.0142	0.0088	0.0097	0.0073	0.0191
LOC103695040	gene	182013409	182018191	+	GeneID:103695040	eukaryoti	182011909	182013909	26	0.0155	0.0028	0.0038	0.0122	0.0157	0.007	0.0122	0.012	0.0129	0.0087	0.0129	0.0156	0.0253	0.0181	0.0055	0.0143	0.0053	0.0077	0.0086	0.0085	0.0145	0.0133	0.0081	0.0129	0.0107	0.0148	0.0124	0.0066	0.016	0.009	0.0093	0.003	0.0057	0.0085	0.014	0.0142	0.0088	0.0097	0.0073	0.0191
Zfp688	gene	182039366	182043035	-	GeneID:102554302	zin	182042535	182044535	45	0.0156	0.0094	0.0145	0.0227	0.0147	0.0097	0.0055	0.0111	0.0106	0.0123	0.0182	0.017	0.0192	0.0085	0.0057	0.0163	0.0055	0.0189	0.0066	0.0107	0.0098	0.0147	0.0135	0.0037	0.0077	0.0163	0.0105	0.0045	0.008	0.0102	0.0076	0.0063	0.0053	0.006	0.013	0.0106	0.0125	0.0144	0.0176	0.0063
LOC120099935	gene	182073557	182081100	+	GeneID:120099935	uncharacterize	182072057	182074057	105	0.0148	0.0143	0.0155	0.0147	0.0138	0.0141	0.0173	0.0163	0.0155	0.0105	0.0114	0.0146	0.0126	0.0118	0.008	0.0096	0.0086	0.0106	0.0092	0.0141	0.0155	0.0129	0.0099	0.0075	0.0093	0.0082	0.0057	0.0085	0.0113	0.0162	0.0123	0.0116	0.0143	0.0107	0.011	0.011	0.0149	0.0113	0.013	0.0157
Prr14	gene	182083838	182089330	+	GeneID:691898	prolin	182082338	182084338	44	0.0107	0.0111	0.0085	0.0206	0.0183	0.0044	0.018	0.0132	0.014	0.0206	0.0235	0.0142	0.0142	0.0159	0.015	0.0157	0.0163	0.0126	0.0179	0.0077	0.0179	0.0213	0.0102	0.0165	0.0125	0.0129	0.0172	0.0087	0.023	0.01	0.0095	0.0134	0.0296	0.0192	0.0105	0.0105	0.0094	0.0175	0.0101	0.0142
LOC120099936	gene	182089659	182090611	-	GeneID:120099936	uncharacterize	182090111	182092111	129	0.0129	0.0087	0.0099	0.0078	0.0107	0.0169	0.014	0.009	0.0121	0.0108	0.0096	0.0096	0.0071	0.0127	0.0127	0.0105	0.0113	0.0134	0.0114	0.009	0.0119	0.0088	0.009	0.0081	0.0102	0.0093	0.0118	0.0088	0.0113	0.0108	0.0102	0.0072	0.0097	0.0067	0.0106	0.0077	0.012	0.0112	0.0074	0.0094
Fbrs	gene	182090741	182104026	+	GeneID:691899	fibrosin	182089241	182091241	12	0.0056	0.016	0.0242	0.0061	0.0082	0.0208	0.0113	0.0192	0.0091	0.0191	0.0081	0.0048	0	0.0205	0.0087	0.01	0.0233	0.0146	0.0163	0.0048	0.0068	0.0194	0.0039	0.0096	0.0149	0.0158	0.0185	0.0088	0.0047	0.0092	0.0075	0.0064	0.034	0.0103	0.0158	0.0109	0.02	0.0102	0.0048	0.0143
LOC120099937	gene	182104306	182122935	-	GeneID:120099937	uncharacterize	182122435	182124435	17	0.0045	0	0	0.0098	0	0.0143	0.0045	0.0079	0	0.0071	0.0164	0.0137	0.0102	0	0.0242	0.0219	0	0.0112	0	0.0076	0.0182	0.0104	0.0125	0	0.0146	0.0121	0	0.0025	0	0.0094	0.0059	0.0054	0.0059	0.0033	0.0084	0.0045	0.0054	0.0039	0.0049	0
Phkg2	gene	182184362	182197124	+	GeneID:140671	phosphorylas	182182862	182184862	7	0.013	0		0	0	0	0	0.0054	0	0.013	0.0184	0		0	0	0	0	0.0179	0	0.0119	0.011	0.0051	0	0	0	0.0119	0	0	0.0151	0.0064	0.0239	0	0	0	0	0	0.0119	0	0	0.0143
Rnf40	gene	182202475	182217899	+	GeneID:266712	rin	182200975	182202975	78	0.0131	0.0112	0.0107	0.0091	0.0101	0.0109	0.0117	0.0171	0.01	0.0151	0.0119	0.0112	0.0121	0.0116	0.0137	0.0098	0.0099	0.0107	0.0114	0.0084	0.0103	0.0074	0.0115	0.0139	0.011	0.0131	0.0222	0.0082	0.0078	0.0106	0.0071	0.0079	0.0127	0.0112	0.0089	0.0113	0.0091	0.0124	0.0092	0.0111
Bcl7c	gene	182277163	182324274	-	GeneID:293514	BA	182323774	182325774	48	0.0157	0.0069	0.009	0.0114	0.0066	0.0203	0.0077	0.0033	0.0093	0.0056	0.0091	0.0147	0.0093	0.007	0.0062	0.0094	0.0097	0.011	0.011	0.0091	0.0109	0.0088	0.0101	0.0086	0.0054	0.0117	0.0122	0.0052	0.0116	0.0052	0.0045	0.0116	0.0104	0.0101	0.0095	0.0043	0.0057	0.0058	0.0046	0.0127
Mir762	gene	182323863	182323937	+	GeneID:104797225	RGD:9685081	182322363	182324363	74	0.013	0.0079	0.0084	0.0111	0.0081	0.015	0.0099	0.0068	0.0073	0.0089	0.0093	0.0144	0.0073	0.0105	0.0063	0.0098	0.0082	0.0095	0.0097	0.0096	0.0084	0.0087	0.0101	0.0063	0.0071	0.0109	0.0079	0.0063	0.009	0.0053	0.0063	0.0106	0.0079	0.01	0.0095	0.0052	0.0071	0.0057	0.004	0.0106
Orai3	gene	182381196	182386055	+	GeneID:309000	ORA	182379696	182381696	44	0.0283	0.0514	0.0312	0.0367	0.0439	0.0394	0.0461	0.0545	0.0485	0.0399	0.048	0.0436	0.0452	0.0366	0.0472	0.0179	0.0193	0.013	0.0184	0.0198	0.0109	0.0102	0.0094	0.0099	0.0145	0.0142	0.0197	0.0127	0.0171	0.0244	0.0317	0.0356	0.038	0.037	0.0253	0.0303	0.0305	0.0286	0.0394	0.0166
Stx1b	gene	182415544	182434385	-	GeneID:24923	syntaxi	182433885	182435885	12	0.4164	0.4218	0.5184	0.403	0.3942	0.3938	0.4177	0.3772	0.3993	0.4218	0.3868	0.4518	0.4122	0.4141	0.4008	0.3463	0.3345	0.3423	0.3632	0.3377	0.3406	0.335	0.3303	0.3542	0.3526	0.3543	0.0707	0.3282	0.3391	0.3604	0.3562	0.3465	0.4264	0.362	0.3824	0.3673	0.3782	0.3511	0.3532	0.3676
LOC108349648	gene	182434563	182440128	+	GeneID:108349648	uncharacterize	182433063	182435063	6	0.1607	0.1888	0.222	0.1798	0.1515	0.1255	0.2305	0.0895	0.1512	0.198	0.1297	0.2428	0.2093	0.143	0.149	0.0275	0.0597	0.0283	0.0935	0.0495	0.0283	0.0542	0.034	0.0313	0.0233	0.042	0.0707	0.0427	0.0455	0.082	0.118	0.0635	0.1862	0.121	0.0987	0.0938	0.1035	0.0938	0.098	0.1672
Stx4	gene	182451108	182459701	+	GeneID:81803	syntaxi	182449608	182451608	25	0.0149	0.0064	0.002	0.0078	0.006	0.0182	0.0094	0.0106	0.0167	0.01	0.0165	0.003	0.0165	0.0034	0.0081	0.0082	0.0051	0.0049	0.0116	0.005	0.0112	0.0087	0.0089	0.0066	0.0079	0.0052	0.0086	0.0068	0.0124	0.0046	0.0046	0.0102	0	0.0018	0.0042	0.0061	0.0064	0.0082	0.005	0.007
Zfp668	gene	182474633	182484957	-	GeneID:309002	zin	182484457	182486457	59	0.0058	0.0094	0.005	0.0129	0.0126	0.0096	0.0068	0.0083	0.0102	0.0093	0.0086	0.0061	0.008	0.0055	0.0178	0.0127	0.0049	0.0157	0.0092	0.0089	0.0071	0.0062	0.009	0.0093	0.0123	0.0082	0.0118	0.0073	0.0072	0.0057	0.0054	0.0021	0.0034	0.0086	0.0044	0.0048	0.004	0.0044	0.0098	0.0062
Zfp646	gene	182485009	182494961	+	GeneID:309003	zin	182483509	182485509	19	0	0.0195	0	0.0117	0.0092	0	0.0058	0.0028	0.0074	0.0096	0.0111	0.0037	0	0	0.0274	0.0211	0.0023	0.0168	0.0124	0.0126	0.011	0.0072	0.0146	0.012	0.0187	0.0048	0.0151	0.0077	0.0044	0.0029	0	0.0028	0	0.0112	0.0088	0.0072	0.0035	0.005	0.0096	0.0081
[truncated: 13,234 more rows]
[truncated: 36 more columns]
