# Supplementary material for: Organ Specificity and Commonality of Epigenetic Aging in Low‐ and High‐Running Capacity Rats
Source: Aging Cell. 2025 Jun 8;24(8):e70110. doi: 10.1111/acel.70110 (PMC12341768; doi:10.1111/acel.70110)
Supplement: Supplementary file 8 — Table S7: Methylation percentages of the rat rDNA for the Levine et al. dataset. [file ACEL-24-e70110-s004.csv]

Chromosome	Start	End	Methylation_Percentage_GSM4890153	Methylation_Percentage_GSM4890154	Methylation_Percentage_GSM4890155	Methylation_Percentage_GSM4890156	Methylation_Percentage_GSM4890157	Methylation_Percentage_GSM4890158	Methylation_Percentage_GSM4890159	Methylation_Percentage_GSM4890160	Methylation_Percentage_GSM4890161	Methylation_Percentage_GSM4890162	Methylation_Percentage_GSM4890163	Methylation_Percentage_GSM4890164	Methylation_Percentage_GSM4890165	Methylation_Percentage_GSM4890166	Methylation_Percentage_GSM4890167	Methylation_Percentage_GSM4890168	Methylation_Percentage_GSM4890169	Methylation_Percentage_GSM4890170	Methylation_Percentage_GSM4890171	Methylation_Percentage_GSM4890172	Methylation_Percentage_GSM4890173	Methylation_Percentage_GSM4890174	Methylation_Percentage_GSM4890175	Methylation_Percentage_GSM4890176	Methylation_Percentage_GSM4890177	Methylation_Percentage_GSM4890178	Methylation_Percentage_GSM4890179	Methylation_Percentage_GSM4890180	Methylation_Percentage_GSM4890181	Methylation_Percentage_GSM4890182	Methylation_Percentage_GSM4890183	Methylation_Percentage_GSM4890184	Methylation_Percentage_GSM4890185	Methylation_Percentage_GSM4890186	Methylation_Percentage_GSM4890187	Methylation_Percentage_GSM4890188	Methylation_Percentage_GSM4890189	Methylation_Percentage_GSM4890190	Methylation_Percentage_GSM4890191	Methylation_Percentage_GSM4890192	Methylation_Percentage_GSM4890193	Methylation_Percentage_GSM4890194	Methylation_Percentage_GSM4890195	Methylation_Percentage_GSM4890196	Methylation_Percentage_GSM4890197	Methylation_Percentage_GSM4890198	Methylation_Percentage_GSM4890199
NR_046239.1	65	65							100.0		100.0									100.0										100.0					100.0			100.0				100.0			100.0
NR_046239.1	66	66						100.0	100.0		0.0		100.0			100.0																																100.0
NR_046239.1	69	69					0.0		100.0		100.0			0.0						100.0			100.0							100.0					100.0		0.0	100.0				0.0		0.0	100.0				100.0
NR_046239.1	70	70						100.0	100.0		0.0		0.0			100.0										100.0							0.0															60.0
NR_046239.1	73	73	55.1093892433911	53.6001019497897	55.5638037265236	47.3788890467396	58.296130952381	49.7729336966394	44.0587907614518	49.1953813983089	51.1325240896008	49.7211344487955	51.8088765488376	52.1098459477562	45.0327373457567	55.1332288401254	54.0247047644903	48.4417795543712	47.5935237884732	47.4278072631535	49.7950918470662	50.6086634122227	49.9564725341691	52.4230698360052	46.7340113302846	51.0822090653208	53.7957487613872	49.9972997785818	47.6614699331849	54.3824817518248	50.3542466922749	52.4111908706056	51.6375056078959	53.7865288667142	51.6404944871367	51.3604919292852	52.2377719273937	49.8368638909179	53.865859338612	55.7544757033248	52.7910541978537	50.8756913352647	54.5074149283121	55.9794490599038	48.6236193712829	55.2126843406359	52.7550200803213	49.887354861071	53.046963313123
NR_046239.1	74	74		100.0				0.0	100.0		0.0		100.0			100.0						100.0				100.0																						100.0
NR_046239.1	78	78
NR_046239.1	89	89	53.0561574575659	49.7477295660949	52.2832561217737	43.3721419553935	55.2466863033873	46.9690166142793	42.4128141022925	46.2431386664267	48.4042553191489	45.0135087513215	49.8198788275749	48.7083241333628	40.8493679556635	53.0675526024363	49.2242309767944	44.0690414983474	42.5912709305517	41.494396014944	44.3874862262253	45.8689108667609	46.6017316017316	48.3168679107208	41.4435784479837	47.3306004340487	50.9446943635882	47.0171293561725	41.9581428915083	48.2595393407608	44.7003047748053	44.3767615237749	46.1470327723649	47.6156897311591	46.7453670118051	46.0084668884185	47.4469970686482	46.7762023376126	51.0350364126383	53.646020885848	49.9778584713489	46.7121064589419	51.992731677771	53.0358292211972	43.7642949224435	51.2658227848101	47.7551020408163	44.0143043651019	47.1478199577082
NR_046239.1	90	90	0.0	100.0				50.0	100.0		66.6666666666667	100.0	0.0			33.3333333333333	100.0		83.3333333333333	100.0	50.0	0.0	100.0	0.0	83.3333333333333	50.0	0.0	100.0	50.0	33.3333333333333	0.0		20.0	0.0	0.0		100.0	100.0					100.0					60.0
NR_046239.1	106	106
NR_046239.1	125	125	37.3995485327314	34.967815221507	36.9427688686185	30.1123595505618	38.4388807069219	32.28523301516	29.1929675916119	33.3752922136306	35.4017305315204	32.1679962458939	35.2151307978876	34.1477774506918	30.2489110143124	36.2600276625173	32.5918436130772	30.7726204465335	31.2812345543413	28.6390237828415	31.5307979691541	32.8235366377987	33.7833160263067	33.0060975609756	28.3245221634811	34.8060968551032	35.7955447378168	32.2809278350515	30.4924971142747	33.5981443896782	33.1377800450623	32.0632309941521	30.2801244997777	33.2712930958078	33.5474897337396	33.9539812291856	32.3820577592681	32.9557454161467	35.5242746337259	38.2458986839733	35.402625044342	32.4382314694408	37.4181421295173	35.4433100483611	30.3422718187875	36.4030697364031	35.2571158987262	32.5430666894081	33.1383769884287
NR_046239.1	126	126	38.4615384615385	30.0	23.0769230769231	25.0	33.3333333333333	66.6666666666667	36.3636363636364	20.0	30.0	28.5714285714286	0.0	42.8571428571429	57.1428571428571	0.0	15.3846153846154	25.0	18.1818181818182	37.037037037037	24.0	22.2222222222222	36.8421052631579	22.2222222222222	42.1052631578947	36.3636363636364	31.5789473684211	37.5	29.4117647058824	37.5	38.8888888888889	33.3333333333333	11.1111111111111	0.0	25.0	20.0	55.5555555555556	40.0	75.0	33.3333333333333	0.0	50.0	60.0		0.0	60.0	0.0	20.0	30.7692307692308
NR_046239.1	129	129	40.7897120086941	39.1768870906562	40.0884629561371	35.6831293091318	43.2607090103397	36.699313295058	33.6259169740915	37.420109820866	40.0412711514651	37.0126820103335	38.3146941952399	38.4400088384768	34.9442610699383	40.9554422522722	38.7473031283711	38.3644105124064	36.2762861692198	34.094210417099	37.9222770616704	37.5191894381332	38.6496429344298	38.4756097560976	34.6234664136108	39.7906516810574	40.8732468907118	37.5550542485766	36.3562012893294	39.1327003242242	38.1782699079377	38.2374362709396	37.2994652406417	39.6888535313356	39.0500099094933	38.0347694633409	39.141689373297	38.3959371406669	39.9724723289557	41.3082598524384	39.4858156028369	37.3580006491399	41.6762550717616	39.4222508591065	35.6604637608759	40.6171809841535	40.0031461381155	38.2175741730135	39.1570668750473
NR_046239.1	130	130	50.0	18.1818181818182	23.0769230769231	30.0	33.3333333333333	50.0	40.0	0.0	40.0	28.5714285714286	0.0	71.4285714285714	0.0	0.0	21.4285714285714	25.0	47.8260869565217	39.2857142857143	40.0	25.0	31.5789473684211	44.4444444444444	30.0	36.3636363636364	31.5789473684211	44.4444444444444	52.6315789473684	58.8235294117647	55.5555555555556	75.0	11.1111111111111	0.0	12.5	50.0	88.8888888888889	0.0	50.0	33.3333333333333	50.0	50.0	60.0		63.6363636363636	85.7142857142857	0.0	20.0	64.2857142857143
NR_046239.1	153	153
NR_046239.1	179	179	25.0	25.0	100.0		100.0	0.0		100.0	20.0		0.0		100.0	28.5714285714286	58.3333333333333	50.0	75.0	35.2941176470588	27.2727272727273	0.0	15.3846153846154	50.0	33.3333333333333	38.4615384615385	53.8461538461538	22.2222222222222	53.3333333333333	40.0	60.0	84.6153846153846		100.0	66.6666666666667		57.1428571428571	62.5	100.0	71.4285714285714		50.0	100.0	0.0	100.0	0.0		100.0	0.0
NR_046239.1	180	180	41.0089073110504	40.7532846715328	40.2233397426416	35.870467755328	44.4906444906445	35.9330295644802	33.7538812246983	37.3180414644905	39.868687285791	37.6987304129017	37.7756797583082	38.760237221124	35.6065573770492	40.4516912036304	41.7354512034404	39.3429614346929	38.3892540066874	39.1281280396145	40.890522875817	38.728813559322	38.6975266621284	40.7421875	35.5793226381462	42.7933541017653	40.3514758573622	37.3525247758377	39.5604961144563	42.3775422515039	40.8434553639684	41.9517563973218	40.5428694528221	40.8146821844226	40.0660227411664	40.9833652289121	40.0873590194928	40.0921246813649	41.5710306406685	42.0954321616573	40.6863161471163	39.3049259595044	41.6466732986131	40.429728046502	35.9864140442771	41.4698582979745	44.0267205219823	40.5835845515045	40.8766564729868
NR_046239.1	182	182	25.0	0.0	100.0		100.0	0.0		100.0	20.0				100.0	0.0	54.5454545454545	50.0	25.0	29.4117647058824	22.2222222222222	0.0	7.69230769230769	33.3333333333333	16.6666666666667	25.0	41.6666666666667	11.1111111111111	0.0	26.6666666666667	60.0	69.2307692307692		100.0	88.8888888888889		28.5714285714286	37.5	100.0	14.2857142857143		50.0	0.0	0.0	33.3333333333333	0.0		100.0	16.6666666666667
NR_046239.1	183	183	31.9456057738855	29.8268120590122	31.2062486183774	26.9252001104057	33.154803040774	26.2189317821259	23.8527424170989	27.8930179186159	31.1568165861314	26.9221967963387	28.4867477157744	29.4748729531338	25.2308058848055	31.376582278481	29.3709688605312	28.6552955176517	28.0880742405902	27.1698280054826	28.7172160424533	27.9512417704191	29.7351233671988	29.4113821138211	24.6881015185	32.1224701608718	30.4995169631187	27.3579344494223	27.4312162509643	29.9490059015642	29.9779230703914	28.8112272977435	30.0820025895555	28.9918597370069	30.2120897255669	28.6724620598202	28.7416959749902	28.6352667798731	30.9794101279911	32.5246012894469	30.1390773405699	28.584359160029	32.8559738134206	29.3141018989312	26.0257721415422	30.4309516180711	31.8534616578702	29.2996529555669	28.9909949270613
NR_046239.1	184	184				0.0					0.0		0.0		0.0					0.0											0.0	0.0			0.0			0.0	0.0
NR_046239.1	186	186	100.0	0.0	0.0			0.0		0.0	40.0				0.0	0.0	0.0	40.0	50.0	25.0	0.0	0.0	7.69230769230769	27.2727272727273	0.0	8.33333333333333	50.0	22.2222222222222	7.69230769230769	20.0	20.0	33.3333333333333		50.0	28.5714285714286		28.5714285714286	50.0	0.0	57.1428571428571		50.0	50.0	0.0	0.0	0.0		0.0	40.0
NR_046239.1	187	187	22.6763174154824	21.846081761743	22.2822467253756	18.4790137138108	23.4824835241068	18.5483870967742	17.1172946555258	18.3579580642307	20.6566743954952	18.1912085389648	19.6834292638594	20.0792695873735	16.8817975379467	21.3613782898214	18.3447988326037	19.0324886805942	18.8784938784939	17.2656769333038	18.3357201309329	19.6449549667145	21.2358019082235	19.906262205442	15.4840091376356	21.8347193347193	21.296823408858	18.37023914969	17.4065300236894	20.5400746911807	19.9991477030597	19.6318453750575	18.7797490263955	20.5657835653345	21.1288343558282	20.6403068751844	19.5470565200365	19.4905770177716	21.4146259831539	23.9160006801564	20.8418367346939	19.4751798778644	23.2566309502898	19.8770064623723	17.8778055886094	21.896579412237	23.2301229189357	19.5603768198687	19.6077953714982
NR_046239.1	190	190							0.0			0.0				0.0			0.0												0.0			0.0														0.0	0.0
NR_046239.1	202	202		0.0				0.0		100.0	50.0				0.0	50.0	0.0	0.0	66.6666666666667	0.0	0.0	0.0	10.0	33.3333333333333	25.0	0.0	14.2857142857143	12.5	11.1111111111111	0.0	45.4545454545455	100.0		0.0	50.0		25.0	100.0	0.0	0.0		0.0	100.0	0.0	0.0	0.0		0.0	0.0
NR_046239.1	203	203	22.2158665903991	20.944331098805	21.7179902755267	18.0275862068966	22.8788664247451	16.9556025369979	16.208575467253	19.0686188040219	20.1799273687686	18.3918563422166	19.0627122481322	19.5615395460313	15.9926142116862	20.6042073074287	19.676904943493	19.3161986355704	18.8530259365994	17.8929691988157	18.5168172306436	19.3249934844931	21.1707626734379	20.0221310941873	15.625669212649	22.6930466843226	20.4264998578334	18.0429397192403	17.9578189300412	20.3183145359821	19.8912627957355	20.1394623359941	18.526497199483	20.4256841352173	20.9207067310632	20.1534375922101	19.4513389941215	20.089565606807	21.5739862792124	23.7495746852671	20.8269525267994	18.7605906560155	23.6876025310523	20.3924826082442	17.6309328968903	21.1487623167508	21.1442786069652	19.394663480685	19.3164716733822
NR_046239.1	205	205							0.0					0.0												0.0		0.0		0.0	0.0	0.0			0.0				0.0		0.0				0.0	0.0			0.0
NR_046239.1	206	206
NR_046239.1	213	213		0.0				0.0		100.0	0.0				0.0		50.0	50.0	100.0	0.0	33.3333333333333	0.0	0.0	66.6666666666667	0.0	40.0	20.0	0.0	0.0	10.0	22.2222222222222	100.0		0.0	100.0		0.0		0.0	50.0		50.0		0.0	100.0	0.0		0.0
NR_046239.1	214	214	31.6127612761276	29.804721655494	30.5213479831871	24.2587229347676	33.9733610102058	25.1004440685134	23.9128728414443	26.1291460832745	29.5263244759861	26.3477166075312	27.4465437266659	28.5774737287538	23.9535576064305	29.5199451968172	28.1727297972785	27.5093231770213	26.648573738307	25.4758742806552	27.2908366533865	27.9778212654925	29.365835943529	28.4747967479675	23.4094151212553	31.7474317733735	30.1774138519277	26.1212942771262	26.4091750668587	28.9184234647113	28.1299087242624	28.9852415436795	26.9313767803194	29.9686800894855	29.0994623655914	28.6933490288405	28.2169835894764	27.9040685989907	30.0539458317112	32.6892109500805	29.6550555131791	27.7037215754871	32.5584112149533	30.6488391376451	25.3260291893218	30.1144091527322	30.7059736229635	27.7370187112552	28.0800485142511
NR_046239.1	215	215		50.0							0.0				0.0		50.0	50.0	0.0	0.0	0.0	0.0	0.0	0.0	0.0	20.0	25.0	14.2857142857143	0.0	10.0	62.5	100.0		0.0	66.6666666666667		0.0		0.0	100.0		100.0		100.0	0.0	0.0		0.0
NR_046239.1	216	216	24.1269981064776	22.183961713552	23.0979263522987	18.2785299806576	24.6020761245675	18.8848920863309	16.8703099831061	19.25284818511	22.4871879649529	18.1360201511335	20.0740125368175	21.3549025148347	17.0670640834575	21.394268826851	20.3979407263114	20.6481923873228	20.2141203703704	18.7827167065921	19.9733483675875	20.7115296579687	21.8563556041354	20.5505303572591	16.4169520547945	23.7015513931407	21.9259848786311	19.1051638764442	19.1274822512604	20.955271748468	20.9283560538497	20.515407190022	19.4216659473457	21.2259507829978	21.354357657988	20.621593754603	20.4947916666667	20.0419961577983	22.485536270583	24.6989994912667	22.3776816755703	20.2026293571342	24.7123415688336	21.7026130236416	18.5397162830628	21.5074411905905	22.5621118012422	19.9863496758048	20.0820169372255
NR_046239.1	218	218				0.0																																			0.0
NR_046239.1	228	228	0.0	0.0	0.0	0.0			0.0	0.0	0.0	0.0	0.0	0.0	0.0	0.0	0.0	0.0		0.0		0.0		0.0	0.0	0.0	0.0	0.0	0.0	0.0	0.0			0.0		0.0	0.0	0.0	0.0	0.0	0.0	0.0	0.0	0.0	0.0		0.0		0.0
NR_046239.1	242	242	50.0	100.0	0.0			100.0	100.0		75.0	100.0	48.4848484848485	87.5	46.1538461538462	66.6666666666667					100.0						100.0			50.0	100.0	66.6666666666667	100.0	100.0	66.6666666666667	100.0				100.0						100.0
NR_046239.1	243	243	38.5624110953058	36.8064554128873	36.8841445207525	31.0383275261324	38.8413889373582	31.7764001710133	28.2484304219979	31.5266970753958	34.2036117946365	29.8611111111111	32.8054039613785	34.2375785265563	26.9573596723681	36.4534914783352	33.7151637912971	31.3423301125928	31.0765300197422	29.0339820959337	31.993006993007	33.1584470094439	34.0504247739107	33.8683262364887	27.960927960928	35.6574539363484	35.3380006886262	31.6939890710383	30.2953367875648	35.6650246305419	32.9095501048756	32.9623446484882	32.3426573426573	35.5106459761819	34.6646058732612	33.5130278526505	33.6361827707408	32.7214902317129	36.8179760018112	40.1207937877481	35.7315807679004	33.2699153062477	37.3835657075052	37.7951922058668	30.0664521252142	35.6289874038933	37.1678599840891	32.6039006268865	33.6158192090396
NR_046239.1	257	257	51.6129032258064	53.8461538461538	24.1379310344828	83.3333333333333	57.1428571428571	35.0	63.2	33.8461538461538	68.3823529411765	45.2380952380952	43.213296398892	39.1566265060241	53.6036036036036	65.0112866817156	33.3333333333333	68.75	39.3939393939394	33.3333333333333	60.0	0.0	58.7412587412587	63.1578947368421	25.0	37.5	63.1578947368421	35.7142857142857	52.6315789473684	51.2396694214876	42.1052631578947	55.0724637681159	61.2903225806452	50.0	60.5504587155963	66.6666666666667	33.3333333333333	70.0	45.4545454545455	60.0	50.0	14.2857142857143	27.2727272727273	50.0	100.0	33.3333333333333	75.0	42.8571428571429	42.8571428571429
NR_046239.1	258	258	50.0	16.6666666666667	50.0	0.0		0.0			44.4444444444444	38.4615384615385	0.0		27.2727272727273	28.5714285714286			15.3846153846154	100.0		80.0	66.6666666666667				50.0		0.0	0.0	33.3333333333333			100.0	0.0		100.0		0.0	0.0	50.0		80.0		0.0	80.0		12.5	40.0
NR_046239.1	263	263	48.8888888888889	57.1428571428571	78.7878787878788	100.0	81.8181818181818	44.4444444444444	75.3086419753086	59.7402597402597	84.9056603773585	64.8148148148148	75.9708737864078	76.5	75.2851711026616	82.1631878557875	92.8571428571429	64.6153846153846	56.9230769230769	39.4736842105263	75.0	50.0	66.2835249042146	67.8571428571429	66.6666666666667	40.0	69.6969696969697	72.4137931034483	49.3827160493827	82.6086956521739	84.6938775510204	79.0960451977401	92.3076923076923	58.6206896551724	76.9230769230769	66.6666666666667	52.9411764705882	71.4285714285714	66.6666666666667	73.6842105263158	50.0	75.0	62.5	100.0	57.1428571428571	55.5555555555556	66.6666666666667	68.5714285714286	56.5217391304348
NR_046239.1	264	264			50.0																		100.0														100.0											100.0	0.0
NR_046239.1	267	267	48.6111111111111	63.8297872340426	58.695652173913	80.0	62.5	37.9310344827586	55.2980132450331	63.6363636363636	74.8322147651007	62.2222222222222	64.6781789638932	72.2388059701493	64.6511627906977	73.3231707317073	55.0	69.7247706422018	64.7887323943662	38.3561643835616	70.0	30.7692307692308	64.461247637051	57.7777777777778	63.6363636363636	35.2272727272727	61.6438356164384	48.9795918367347	45.6	60.5042016806723	69.6581196581197	66.0714285714286	65.3846153846154	67.2727272727273	67.5438596491228	33.3333333333333	60.0	86.3636363636364	52.1739130434783	48.4848484848485	69.2307692307692	52.9411764705882	64.5161290322581	81.8181818181818	70.9677419354839	46.1538461538462	64.2857142857143	71.6216216216216	57.5
NR_046239.1	268	268			100.0																		100.0														100.0											0.0
NR_046239.1	274	274	35.6164383561644	42.5531914893617	32.6086956521739	60.0	43.75	27.5862068965517	53.1353135313531	49.6503496503497	63.4868421052632	50.0	44.5839874411303	53.6873156342183	60.5990783410138	60.2739726027397	30.0	53.6363636363636	47.5524475524476	54.7945205479452	46.6666666666667	28.5714285714286	46.4285714285714	44.4444444444444	40.9090909090909	28.0898876404494	46.5753424657534	49.0196078431373	39.2	49.5798319327731	55.3191489361702	48.951048951049	61.5384615384615	57.1428571428571	59.2105263157895	33.3333333333333	59.4594594594595	50.0	30.4347826086957	34.2857142857143	46.1538461538462	42.1052631578947	59.375	54.5454545454545	35.4838709677419	50.0	57.1428571428571	50.6666666666667	29.2682926829268
NR_046239.1	275	275			0.0																		100.0														0.0											0.0
NR_046239.1	278	278	5.47945205479452	2.12765957446809	0.0	0.0	0.0	6.89655172413793	4.95049504950495	2.7972027972028	3.28947368421053	3.33333333333333	8.46394984326019	7.9646017699115	7.37327188940092	23.7442922374429	0.0	0.909090909090909	0.699300699300699	2.77777777777778	0.0	6.66666666666667	4.88721804511278	0.0	0.0	2.1978021978022	2.66666666666667	5.76923076923077	2.4	5.43933054393306	8.51063829787234	5.24475524475525	0.0	5.35714285714286	4.36681222707424	0.0	2.7027027027027	4.54545454545455	4.0	8.33333333333333	8.33333333333333	0.0	12.1212121212121	0.0	6.25	3.84615384615385	0.0	4.0	0.0
NR_046239.1	279	279			100.0																		100.0														0.0											0.0
NR_046239.1	281	281	36.4007800167146	34.8105414973122	34.696734059098	28.9779681762546	36.525974025974	29.7376093294461	25.2152810396117	28.8233240223464	32.1824996396137	26.1504424778761	32.3462770528948	30.9311855305921	24.4432071269488	34.2464463899087	32.302465371548	29.7923666752822	28.4332688588008	28.0076384468491	31.3891965054756	29.8312465977137	29.6630332540253	31.875949164735	27.7214218736681	33.1395348837209	32.8314307724631	30.6257770410278	29.191383078364	33.8185890257559	31.5716272600835	31.6176470588235	30.1824212271973	33.9673913043478	32.5562973859907	31.9845027981059	33.2293291731669	33.0261330640071	34.7324575456584	39.604462474645	36.0445814560114	31.6926545181289	37.5842497339482	34.8292682926829	30.2558910162003	34.3150552218562	36.7296631059984	32.4346629986245	33.4565925271814
NR_046239.1	282	282			100.0															100.0			100.0					100.0			100.0					100.0	0.0											100.0
NR_046239.1	284	284	32.2877380185815	31.3733125649014	32.5377271327379	28.0595201943517	33.2532051282051	27.2770853307766	23.3157813225956	26.7909546003798	30.9530583214794	26.0375709916994	30.4546157414566	29.8797539149888	25.558613098514	32.1505075905746	28.8041594454073	27.325681000514	26.2071330589849	25.9532725067243	29.3667788314469	28.6487322201608	28.418850473464	28.9060019053668	25.4257392188427	30.4278821736922	30.4701627486438	27.6020899216279	26.615851769226	31.6160193197827	29.3481416957027	29.136988570482	26.8412438625205	31.0602661881262	29.897022610253	29.6563428086551	29.9556465370181	29.5228628230616	31.3799621928166	36.5628891656289	33.1623134328358	28.7300999629767	34.5026178010471	31.7433818268543	27.4771926655225	31.2903225806452	32.0242914979757	30.0647423792824	30.9037743001029
NR_046239.1	285	285																		100.0			33.3333333333333					0.0			50.0					0.0
NR_046239.1	309	309	28.6897313213103	28.6640726329442	28.6	25.8348512446873	29.9158990788947	26.2035928143713	20.4072152976697	23.9786243751077	26.7197271176805	23.5807860262009	25.5467120006182	25.40548098434	20.6733414016944	27.8682423001768	25.4394319854533	24.3708269131998	22.7020357803825	22.2591187012439	24.8854122104749	24.9208921818322	24.6478098173013	25.8509878600333	21.6982729427701	26.9330796067238	26.2857937169864	24.5689951232914	23.5935563816605	26.2278582930757	26.065181098933	23.4758117958913	22.3673469387755	26.8092105263158	26.376454789615	26.1551504874947	26.9814215101415	26.6153081510934	27.6893999054969	33.9975093399751	29.8671018885521	27.2239689291659	31.5835367980467	28.912213740458	24.3796805918975	27.6450511945392	30.6510311362717	25.9544044246594	26.5471871785154
NR_046239.1	310	310	100.0	0.0	100.0							100.0			100.0		20.0	0.0	0.0	50.0	16.6666666666667	0.0	33.3333333333333	75.0	40.0	0.0	100.0	50.0	0.0	50.0	60.0	33.3333333333333		66.6666666666667	100.0	0.0	0.0	0.0		33.3333333333333	0.0		0.0	50.0			100.0	0.0	25.0
NR_046239.1	314	314	40.5671669275389	39.987012987013	38.5943279901356	34.6727549467276	41.9173686321701	36.6842610364683	31.8777631272784	36.0027614773904	38.6965811965812	32.2615923009624	37.5222471562331	36.158587839731	31.9845644983462	38.8997668997669	38.206526443348	34.8228043143297	33.2122043195063	33.8288003373392	37.0981542598704	35.7247663912271	33.8835699350721	37.6221886672495	33.6327429878824	37.9264341528492	38.4631432545202	35.3474943287276	34.1935483870968	38.5095041737906	36.4018861080885	35.8846918489066	35.1020408163265	38.1293889137905	38.5699899295065	38.0144251166737	39.5348837209302	38.097609561753	40.4923465362159	45.2071892161757	42.3355956002808	38.9146138173736	42.9893486991444	40.7778573132904	35.0370236590211	41.2402510937797	41.8255578093306	37.1405427298501	38.3231261178256
NR_046239.1	315	315	100.0	0.0	100.0							100.0			33.3333333333333		50.0	66.6666666666667	25.0	100.0	37.5	0.0	37.5	60.0	20.0	83.3333333333333	100.0	75.0	33.3333333333333	50.0	60.0	25.0	0.0	75.0	100.0	66.6666666666667	0.0	0.0		40.0	0.0		50.0	50.0			100.0	100.0	0.0
NR_046239.1	318	318	45.2998528329654	42.725622406639	43.3584731414499	37.2001214697844	48.9182692307692	41.3751796837566	34.0898528272657	40.0689655172414	41.9492429089358	36.8455497382199	42.5115919629057	41.079418344519	34.9405548216645	43.6773052945008	41.7121094088116	37.06748886605	35.9262559111781	35.7395201687319	38.641643232669	39.6880549764497	38.3777239709443	41.1559225150842	35.7602438198442	41.162289049613	42.7638435350518	39.923092769347	36.5354818717075	42.1216691804927	39.2717249383432	36.4737103997346	37.8775510204082	42.1783953384133	40.9757189213383	41.0941475826972	43.5709413369714	41.1611138736947	46.2216624685139	48.4433374844334	45.7109557109557	40.8653846153846	46.9142259414226	45.9356376638856	38.7344285972197	45.4769580883747	42.8224828143955	40.1376146788991	41.7492553479556
NR_046239.1	319	319	33.3333333333333	50.0	100.0			0.0			100.0	100.0	100.0		33.3333333333333		100.0	57.1428571428571	37.5	50.0	37.5	66.6666666666667	44.4444444444444	60.0	100.0	83.3333333333333	100.0	80.0	50.0	50.0	60.0	50.0	0.0	60.0	100.0	0.0	0.0	100.0		60.0	100.0		50.0	100.0			100.0	100.0	16.6666666666667
NR_046239.1	322	322	45.0608182823443	42.7122610843843	43.0467664763081	38.5527515962299	46.6854158296505	40.6204906204906	35.5224344045956	38.307426597582	41.2921148229931	38.3588621444201	41.537627748529	42.0529337627783	35.626102292769	44.8282300224048	42.2659842109829	38.8173704085136	36.804888095565	35.4267906190577	40.7504897159647	39.3158424270567	39.5019558151066	40.9373010821133	37.4214904090986	42.4406047516199	42.1997911590672	41.0072932434292	37.0694470303482	41.875945537065	40.1880055381476	39.423237206201	38.5631709331131	42.9665215433118	41.1764705882353	43.4893617021277	41.6310480424004	41.5545590433483	44.7551342812006	47.8630342414396	43.8465138043987	43.5226429101708	46.8607506138197	45.8632233381157	39.7229264759145	45.982905982906	45.24484014569	41.1852252739819	42.0455778621812
NR_046239.1	323	323	66.6666666666667	50.0	100.0			0.0	0.0		0.0	100.0	100.0		12.5		75.0	28.5714285714286	14.2857142857143	36.3636363636364	50.0	25.0	44.4444444444444	83.3333333333333	80.0	85.7142857142857	60.0	20.0	100.0	27.2727272727273	60.0	75.0	0.0	40.0	100.0	0.0	0.0	0.0		40.0	100.0		50.0	50.0	100.0		100.0	50.0	0.0
NR_046239.1	328	328	51.177336276674	47.3369706417251	50.5235602094241	45.1593323216995	54.8038430744596	48.3221476510067	39.691520694466	44.0055200966017	46.1270360623088	42.9975966790474	49.4506344784896	49.327919350322	39.1984144461572	50.8853681267474	47.5634034449926	38.745608773884	38.3992867430217	36.9319978914075	40.6334067009049	43.9150579150579	44.0328085434328	45.1630822950559	39.4003557211824	43.5596446700508	48.3669214732453	44.4818581638263	37.2737416315398	46.1368209255533	40.854056405423	40.4212970641898	41.2244897959184	46.3101284732596	44.2628456285682	44.2935935511243	47.2454374893399	43.7709601291765	51.0792500393887	55.4060787244644	50.8162313432836	47.3372781065089	53.7414965986395	52.777115613826	43.7065148640101	53.2649962034928	49.2718446601942	42.2204213938412	45.6921325164019
NR_046239.1	329	329	100.0	100.0	100.0			0.0	0.0		50.0	0.0	50.0		12.5		35.7142857142857	71.4285714285714	12.5	21.4285714285714	25.0	40.0	55.5555555555556	83.3333333333333	0.0	93.3333333333333	60.0	40.0	50.0	25.0	42.8571428571429	50.0	0.0	60.0	0.0	0.0	100.0	0.0		60.0	0.0		50.0	50.0	0.0		100.0	50.0	37.5
NR_046239.1	333	333	46.3000553607677	43.7076602397082	45.9551430781129	41.4835164835165	47.2924187725632	42.5480769230769	37.3519163763066	42.6501035196687	43.6397268070575	39.3707668778676	44.5922946000309	42.9591265397536	36.6329002422374	45.9703717506755	44.1439098396186	38.5689802913453	38.5297148746135	36.3170950546261	40.6992407543473	41.4541801885335	40.9243651187132	42.2285759669605	38.3162530702126	42.780986228343	44.9186709300709	42.7167788924007	38.0911062906724	43.4450145889929	40.4198140615921	40.07627259161	36.7130008176615	42.6329946204423	43.5342895562528	43.2569974554707	43.5984977808126	43.480422622747	46.2980466288595	50.6979062811565	46.7226498717052	42.582315945246	48.4045335658239	47.1824259789876	41.253051261188	46.1670154080274	46.2940461725395	41.2646939602756	43.2105463028265
NR_046239.1	334	334	47.6127805805367	48.254001247142	47.3836444911912	44.0552775792233	50.7631055076311	46.6993185689949	40.250170289182	43.3775731310943	45.2365821249061	44.8037350855957	45.6825856246985	45.2753441802253	40.2753108348135	47.6167648267361	45.7184809450711	41.4994018343746	40.7211868433557	39.0995733141923	44.1991000603052	44.1771394374626	43.5461840532696	44.4824370531551	39.853747714808	44.5444094566902	46.5120017145306	43.6183328866256	41.2986508783849	45.3409003757957	43.1931958873876	42.9390943488344	42.4617196702002	44.6436888681882	44.5706174591909	46.7757774140753	44.5644924636521	46.6492926284438	48.8004548038658	52.0113314447592	49.3770611945768	45.9265283990782	51.008037949664	48.9082161361954	42.7409728439272	48.6333927510398	48.3677747828691	44.2011773210782	45.4615384615385
NR_046239.1	336	336	43.0087678818643	39.2527014711626	41.6730977002624	36.9850472993592	45.016077170418	38.0826525708794	31.5087610482245	35.5195029340697	37.8357198831659	35.3765323992995	39.338548524514	39.652271452608	31.0508325063403	41.4684205616196	38.520827920672	31.8680377035133	32.0200425561123	30.2653093517591	33.890214797136	34.8847997525901	35.8244300033043	37.2793766894578	31.6740162822252	37.359354141504	39.8928397467121	36.2354721133347	30.9944785656678	38.2201594188276	35.0356467335952	33.5383081269736	32.239540607055	36.9470685260159	37.0129140932061	38.5987261146497	39.1705069124424	37.1435686713983	42.596093257719	46.8477448293048	42.1900537006771	39.5068594734891	42.7798149118212	43.687230989957	35.3516155308173	43.2021296824491	38.8459975619667	35.8146446906242	37.840039094315
NR_046239.1	337	337	45.0285129404884	42.7620632279534	43.8338154088877	39.0941597139452	47.1917580591559	40.9623163721524	34.8837209302326	40.2924451665313	40.6282480655965	37.8910976663786	42.0979695125625	42.6919470778206	34.1617111919766	43.713230264058	41.3314655459943	35.0481887670322	34.6604710106664	33.7557787342579	36.5513082204491	38.7312986235787	38.5134269734876	40.7382091592618	33.5075114304376	39.7372496128678	41.8666952421775	38.964241676942	33.6972873295482	40.1979590270851	37.4280023685202	36.2405464747499	37.4631268436578	41.4688081936685	39.0185464548762	40.392798690671	41.3765506202481	39.5998138669148	44.426769685263	48.6613876319759	45.1766428702178	40.9115572436245	46.2045334739062	44.9944588104913	38.1250465757508	44.3190256943413	43.3363282419886	38.8147688488985	41.0858337957232
NR_046239.1	339	339	32.6549406022654	29.3804390180543	31.618666255968	26.2997871693524	32.6522435897436	26.3775754671778	22.6494070227114	25.025888850535	29.8470295268588	24.4643637953651	29.1383044554455	28.8935574229692	21.458471028861	30.3371833084948	27.42396672732	24.2135938973172	23.2997048932812	22.7078610217747	24.6189630899186	25.9602751371822	27.4103848906999	26.9692393291471	21.982685452385	27.6793088113843	28.9330922242315	26.3726434567222	22.6621160409556	28.6203423967774	26.4152314512027	25.0746268656716	24.3862520458265	28.505162352237	28.0228392297358	28.6986011021619	29.1126279863481	27.4524431182395	32.3561859732073	36.8329177057357	32.4545030331311	27.5977032783849	35.5260861978712	30.9785202863962	25.3949625349824	32.0053120849934	30.5476673427992	25.9584233261339	27.7202493900786
NR_046239.1	340	340	34.2522851919561	32.1647768646624	33.7848500789058	29.0545367944749	35.6787255227348	29.806259314456	25.6356194964653	29.5713510580575	31.4552087555736	29.4902912621359	30.3696545059193	31.1324697033013	25.0333244468142	31.3713384098237	29.7362270450751	26.9783215853172	26.2282091917591	24.3232468205558	26.6626444516638	28.5748502994012	29.0832230240403	29.134201832575	23.8865601257532	29.6344582058868	31.7871539908627	27.5960247112544	25.0036519452695	29.6978064120264	27.9961236136535	26.5950957667439	29.1027154663518	30.3552708211998	29.6575585521647	30.1707156927118	30.2098649913113	30.5945036455412	33.4284735700422	38.0393641180924	33.9695356946229	30.1455584274248	34.9689194550985	33.7652721214365	26.92279000373	32.9078224729108	33.1133773245351	28.5020661157025	30.0692722141452
NR_046239.1	348	348	51.0902566933481	47.7290423046976	49.0053970701619	43.1086824529447	53.3840608730477	45.3368496763366	38.8557714639622	45.2335804171695	46.1811975536908	41.3114754098361	47.604279733292	47.2408963585434	41.7815014882593	49.3233784414372	48.8492818826787	41.4262477527609	39.8725066831174	40.7543989042251	44.3955506661777	44.5636237363994	42.6630733692663	46.2594208647362	41.298459454884	46.5060240963855	48.4198096825728	44.4246086240044	41.5350306634455	48.0519480519481	43.7132272826324	44.9867197875166	43.2432432432432	46.2251457616983	45.7155675190668	48.8766426451886	47.2634271099744	47.3344103392569	50.5276421483698	54.0991776725642	50.0466417910448	48.0022197558269	53.1740495291245	50.5243088655863	43.300550392493	49.6965098634294	49.4136676101901	46.0490830636462	47.2396622645594
NR_046239.1	349	349	51.7435485050077	52.332952301777	51.5908493294767	46.8221851940014	55.8394160583942	48.8817891373802	43.238720872583	48.4926670287887	49.2073594075446	48.9693400311796	50.4592700024172	50.7105538140021	43.7627811860941	52.464523205594	50.6914289531699	45.7002129925453	44.3728204586283	44.7056475753343	48.2425593165251	48.3679702940648	46.2768231170386	49.6894024102373	44.0744368266406	49.3407910507391	50.803427959293	47.0446385509887	45.5586280502595	50.8047210300429	46.7161529772471	49.5610826627652	48.527679623086	50.2851821673845	49.9423809945927	52.7540983606557	51.9700814745559	50.5032618825722	54.0869763205829	56.2393807815745	53.4078417002565	50.9902333152469	54.1325587536308	52.9075133837918	46.625949649933	52.6183058893339	52.948219096079	48.2609144390546	51.2125352232943
NR_046239.1	352	352	35.4936848898313	33.3549980501755	34.6444547277495	30.1215805471125	38.5016025641026	31.2859884836852	24.1047899550457	28.7120165745856	33.1126299302292	26.9903762029746	32.5548917681744	32.931783162908	25.6319682084115	34.0499112066548	31.8162152807822	28.1332990662212	27.6242715118272	27.0369979972594	29.2744055260101	29.05989502933	30.4852552816901	30.5542321740511	26.2698950220115	31.8487501586093	32.4020016680567	29.0158642950347	26.7740935853734	31.5519323671498	29.3601276842716	29.0076335877863	28.6999182338512	32.0179372197309	31.1855670103093	31.2393887945671	33.3276450511945	31.9238900634249	34.1786108048512	39.2919471453503	34.905440112071	31.9267073847862	37.60907504363	34.2080152671756	28.7959533917442	34.5174772036474	32.4160259004452	30.6072874493927	31.8935616735313
NR_046239.1	353	353	37.7459226212243	36.8776634445484	37.7072913924717	33.2142857142857	42.5489545303684	34.0928449744463	28.4123940874513	34.0056856640043	35.3158563344497	35.8500345542502	35.4397590361446	35.8832725377801	28.5511363636364	36.3418639660599	34.3408059781158	31.8106257064964	30.8508392272775	29.8353991471045	32.4054743678961	33.2515410856425	33.0330843116329	33.3975514262631	28.0647900202469	33.8047171696982	35.9106253013985	32.1371097521725	30.2917050914915	34.8762357268756	32.9117330462863	32.3001830384381	33.2349468713105	34.9132409456155	35.2127659574468	36.6164921465969	35.9210350806989	34.8449576310643	38.0356939865863	42.4905660377359	38.2799634034767	34.3368592351505	39.8971247691902	37.4307862679956	31.482997246819	36.5147691850972	38.3463151587777	33.4847702632938	35.0424433732884
NR_046239.1	357	357																																										0.0
NR_046239.1	371	371	45.0032416411966	44.4009397024276	43.523396343353	39.117199391172	46.8170829975826	39.9421128798842	34.065498374435	38.3242001060633	41.409371594624	38.1069042316258	40.5675719629208	40.3758625752459	33.9657565941694	42.1830078318628	44.0083181700026	40.0518582541054	38.5328719723183	40.245385795124	43.637142682255	41.1137715300842	37.742154752464	42.8389357973554	39.0367983720536	44.7378492154612	42.9109947643979	41.7533227739136	40.3720117345983	43.7088138385502	41.3457281983178	42.0897079276773	38.7894288150043	44.1331525832204	41.9402985074627	43.971026842778	45.5435342606904	45.1709508360369	46.6107063668039	49.9874087131705	45.9446788560713	45.2770546671625	47.9656260961066	47.5268817204301	39.9945745546614	45.752380952381	46.0724460724461	43.4563529892415	43.859839444565
NR_046239.1	372	372	48.2009653356735	49.6413348580934	47.8369493754109	43.7246963562753	51.393497013935	46.2209921226315	40.35988127628	44.6641386782232	45.20207852194	45.8095731812684	45.7623034756942	46.3894967177243	42.3605568856965	48.4910695955656	46.7890520694259	44.8952444296641	43.4973312899646	44.2321499800558	48.5775281941802	46.1068519405846	43.4960912469563	47.5021747234994	42.1221025138753	47.7974228348816	47.350656308599	45.0704980432102	45.5176093916756	48.183424226131	46.4226020380655	47.9559363525092	49.5569994093325	48.1382047391152	46.9944869286858	49.0183246073298	48.4856571047365	48.3666821777571	51.8068181818182	52.377358490566	48.6911953139301	47.1370420624152	49.5847066578774	49.4193548387097	43.7685901249256	49.6665184526456	52.3610280932457	46.8865979381443	49.4887089902003
NR_046239.1	375	375													0.0				0.0																	100.0
NR_046239.1	381	381	22.5806451612903	43.4782608695652	20.6896551724138	55.5555555555556	30.0	29.1666666666667	20.6896551724138	42.3076923076923	15.4929577464789	14.2857142857143	18.0555555555556	33.3333333333333	14.8148148148148	26.3157894736842	23.6842105263158	25.9259259259259	22.0	20.5882352941176	24.1379310344828	28.8461538461538	20.3389830508475	37.1428571428571	29.4117647058824	19.6428571428571	28.8461538461538	25.0	13.6363636363636	23.9130434782609	33.3333333333333	43.3333333333333	12.5	27.7777777777778	26.1904761904762	50.0	41.9354838709677	25.8064516129032	34.6153846153846	52.9411764705882	35.2941176470588	22.7272727272727	13.6363636363636	20.0	26.9230769230769	29.4117647058824	18.1818181818182	42.8571428571429	22.8915662650602
NR_046239.1	382	382	40.2649685258381	39.3592677345538	38.7873207944233	34.2789034564958	42.6294820717131	35.848252344416	30.3071587812732	35.3475138870072	37.7067190933272	35.4537597234226	37.1600844136268	37.1699885213399	30.9864156974163	37.6890957628859	36.462021511123	33.3666333666334	32.7302544569645	32.2996487867177	34.9974457808944	35.3099730458221	34.7569578042837	36.5551964196917	29.8993990070551	37.4350259896042	37.8875657118335	33.8341829889992	32.1359223300971	36.9435062941357	35.4638953206613	34.2002442002442	38.9380530973451	37.5087392216267	36.8808805254749	37.6065573770492	37.0281445911698	37.3660173361916	42.2451994091581	42.3716012084592	40.0623395672901	36.500610832089	41.1632814560802	40.5540166204986	33.410327099322	39.8396912572362	42.532175995211	35.3409090909091	36.7097793144662
NR_046239.1	384	384	66.6666666666667	50.0	0.0	50.0	100.0	0.0	0.0	100.0	0.0	0.0	50.0			60.0	42.8571428571429	100.0	33.3333333333333	52.9411764705882	36.3636363636364	21.4285714285714	50.0	66.6666666666667	55.5555555555556	58.3333333333333	50.0	28.5714285714286	40.0	50.0	53.8461538461538			25.0	0.0		50.0	50.0	25.0	0.0	100.0	0.0	0.0	100.0	14.2857142857143			100.0	40.0
NR_046239.1	385	385	46.5701330993126	48.8831168831169	47.4825818325227	44.7594092424964	50.8789386401327	45.2781922830953	40.3515286545365	44.9234106005151	45.6873627008903	45.5882352941176	45.6304243008679	45.7789836168215	41.5357301375943	46.4562076285695	47.5840896956754	44.4651286483611	43.421052631579	44.1484907691694	48.8460645460878	46.4830888955403	43.133487061235	46.8470149253731	41.7863671977018	47.7632828510021	47.5128644939966	44.6101040437627	44.3603183847797	48.0794295790846	45.8380414312618	47.6463414634146	50.3834808259587	47.4039580908033	47.0692560078035	49.4094488188976	48.6720939543574	48.4501535883831	51.3009885240314	49.255138600792	49.5789088246064	47.316345893196	48.8929889298893	48.8642659279778	43.3675748101831	47.5533807829181	52.2298712960192	47.7359463641052	48.5877634610462
NR_046239.1	387	387
NR_046239.1	396	396																													0.0
NR_046239.1	404	404		0.0	0.0	0.0			16.6666666666667	100.0						20.0	50.0	100.0	0.0	40.0	20.0	50.0	25.0	100.0	60.0	25.0	75.0	33.3333333333333	0.0	100.0	54.5454545454545			0.0				0.0	0.0	0.0	0.0	66.6666666666667	0.0		0.0			100.0	50.0
NR_046239.1	405	405	26.667154138637	26.1768679206069	26.8077833289508	23.4285714285714	28.2680822826808	23.3553331913988	19.004329004329	22.7414330218069	24.0376291337219	22.8185595567867	24.4787272508135	23.9808153477218	18.2084257206208	25.1060046505266	22.6957449646525	22.0087742621643	21.0323534068718	20.2621409505597	22.2820037105751	23.2898828031571	23.5158550638044	23.3755746055411	18.2601880877743	24.1429285357321	25.4287245444802	22.1197662574385	20.5718169020921	23.1766239742312	23.2797116264056	21.6054654141759	22.5825471698113	24.6449359720605	23.5659189644472	24.3694726498526	25.5302120848339	24.6696445188907	26.8492216793546	29.8698849707713	26.8203439443835	23.2885997017758	28.3737480231945	27.0748801180376	21.3128159381505	25.7409602845287	26.6307600239378	23.2807505928446	24.4481377311855
NR_046239.1	406	406			0.0			0.0	0.0	0.0	100.0	0.0	0.0				0.0	0.0	0.0	0.0				0.0			0.0		0.0		100.0		0.0	0.0	0.0
NR_046239.1	411	411				0.0			83.3333333333333	100.0						100.0	60.0	100.0	0.0	75.0	33.3333333333333	50.0	25.0	100.0	66.6666666666667	66.6666666666667	33.3333333333333	100.0	0.0	100.0	16.6666666666667			0.0				0.0	100.0	0.0		0.0	100.0		0.0			100.0	100.0
NR_046239.1	412	412	39.8474737845567	39.0167690865535	38.69227733193	35.8625626342162	40.3252572187189	35.6532877882152	32.1534837589883	36.554907017782	37.9402070201816	37.3354123354123	38.713775788009	39.0859766277129	32.9506008010681	38.3204435014715	37.3322651712397	35.7741978431634	34.8450451401721	33.3133899724782	36.8279320271149	37.3660580664472	36.8692905318876	36.6994154955851	32.8650767722966	38.9069453472674	39.1357958505334	35.5764075067024	35.3006897891771	38.4833832220431	37.708007970273	36.6121552355382	40.0236127508855	38.5341412258215	38.3386581469649	39.2400917130691	38.9778489458233	39.3186260821	40.5844894246077	42.9029822574556	39.8792093704246	37.4983041649708	41.5644374093128	39.7045244690674	36.3264699323571	39.0717674970344	41.3844770752173	38.0726372265786	39.0766342379246
NR_046239.1	413	413	20.0	9.09090909090909	33.3333333333333	11.1111111111111	0.0	20.0	12.5	20.0	0.0	14.2857142857143	5.55555555555556	12.5	8.33333333333333	5.55555555555556	15.3846153846154	17.3913043478261	26.6666666666667	14.2857142857143	12.5	11.7647058823529	5.55555555555556	13.3333333333333	23.0769230769231	6.25	11.1111111111111	10.0	13.0434782608696	17.6470588235294	15.3846153846154	14.2857142857143	0.0	22.2222222222222	8.33333333333333	0.0	0.0	8.33333333333333	20.0	60.0	0.0	7.69230769230769	9.09090909090909	0.0	16.6666666666667	25.0	16.6666666666667	0.0	25.0
NR_046239.1	414	414																																											0.0
NR_046239.1	421	421	0.0			0.0			0.0				0.0	0.0	0.0	0.0		0.0			0.0							0.0		0.0	0.0				0.0							0.0			0.0	0.0		0.0	0.0
NR_046239.1	426	426							100.0	100.0							0.0		0.0	100.0	0.0	100.0	100.0			50.0		100.0	0.0					0.0						0.0					0.0
NR_046239.1	427	427	36.9186896753437	37.4273255813954	36.7577509196006	33.0877109579273	39.0324718356527	33.2481907194551	27.8574076362288	32.1877959680693	34.6144967682364	34.5131215469613	34.1406108801735	34.3854166666667	29.9538761752705	35.3691824757745	34.5363575717145	34.1575274177468	32.1566144266793	31.3516098182977	35.0551794491329	33.7001375515818	32.861407249467	34.7161843249286	30.0456919060052	36.0229827629278	35.347367293374	32.4722653947157	32.8628249902988	35.9009734038476	34.5684323742942	34.9628184810435	36.8886269888038	36.7912446152055	36.0567124501551	37.4140752864157	36.8119418899107	36.3636363636364	38.7602179836512	40.2413728078446	37.7810272345092	34.6825504264248	39.3125246937969	35.8841969389637	32.8134284016637	36.6113744075829	40.3765690376569	35.9888694218283	36.5142930175095
NR_046239.1	432	432		0.0					100.0	100.0										100.0	100.0		100.0		0.0	100.0		100.0						66.6666666666667
NR_046239.1	433	433	43.4484285081895	44.1940892894571	42.7755644090305	38.5374067837383	44.9246231155779	39.2941682806111	34.1582302212223	38.0057605266767	40.2392763349869	38.4561770343265	41.2893790750107	41.7096536477524	33.748543776324	41.2268582481348	40.3341609071999	37.7023952897096	35.7855626326964	35.4342073610777	39.0284835205818	39.3957631198844	39.2742246815082	40.8051006375797	34.5766725873298	40.9079470531984	41.4651225424185	38.5179196981946	36.1516319461385	42.7387499031833	39.0229387578446	38.758637709773	41.25	41.8847553104096	41.5280898876404	41.3391072618254	42.0688720173536	41.5358426328731	45.8280438545874	47.2248895717304	44.2479523454952	40.924728223476	46.7032967032967	45.8333333333333	38.6051453289823	44.1892096116065	43.488868557487	39.8378264532435	42.0650095602294
NR_046239.1	434	434				0.0			0.0											0.0			0.0	0.0		0.0												0.0							0.0		100.0
NR_046239.1	452	452		0.0					100.0																0.0
NR_046239.1	453	453		22.2222222222222	33.3333333333333	40.0	0.0	100.0	28.5714285714286		88.8888888888889	100.0	100.0	100.0	0.0	40.7407407407407	37.5		88.8888888888889	66.6666666666667	100.0		86.6666666666667	33.3333333333333	0.0	50.0	100.0	50.0	0.0	50.0	60.0	0.0		0.0	55.5555555555556	100.0	100.0	0.0	25.0	100.0	60.0	75.0	50.0		50.0	50.0	100.0	33.3333333333333	100.0
NR_046239.1	468	468																							0.0
NR_046239.1	481	481		100.0					100.0																0.0
NR_046239.1	482	482		55.5555555555556	83.3333333333333	60.0	66.6666666666667	100.0	85.7142857142857		77.7777777777778	100.0	0.0	75.0	100.0	70.3703703703704	75.0		88.8888888888889	100.0	100.0		53.3333333333333	100.0	0.0	0.0	100.0	50.0	0.0	100.0	33.3333333333333	0.0		25.0	28.5714285714286	100.0	100.0	12.5	75.0	100.0	60.0	87.5	33.3333333333333		40.0	0.0	66.6666666666667	33.3333333333333	85.7142857142857
NR_046239.1	483	483		100.0					100.0																0.0
NR_046239.1	484	484		44.4444444444444	66.6666666666667	60.0	66.6666666666667	100.0	28.5714285714286		88.8888888888889	100.0	0.0	75.0	100.0	74.0740740740741	62.5		66.6666666666667	0.0	0.0		53.3333333333333	100.0	0.0	0.0	100.0	50.0	100.0	66.6666666666667	66.6666666666667	33.3333333333333		25.0	28.5714285714286	100.0	100.0	0.0	50.0	0.0	80.0	71.4285714285714	33.3333333333333		60.0	50.0	100.0	33.3333333333333	71.4285714285714
NR_046239.1	500	500		100.0																					0.0
NR_046239.1	501	501	100.0	50.0	66.6666666666667	60.0	33.3333333333333	100.0	28.5714285714286		100.0	100.0	0.0	0.0	100.0	50.0	50.0		66.6666666666667	100.0	100.0		73.3333333333333	50.0	0.0	50.0	100.0	50.0	0.0	50.0	50.0	0.0		50.0	28.5714285714286	100.0	50.0	0.0	75.0	100.0	60.0	62.5	33.3333333333333		50.0	50.0	33.3333333333333	33.3333333333333	71.4285714285714
NR_046239.1	505	505	35.6039963669391	33.7937384898711	36.8355995055624	30.2267002518892	41.2429378531073	38.4074941451991	20.7792207792208	38.0952380952381	48.5074626865672	48.6486486486487	38.0952380952381	32.4324324324324	31.8181818181818	48.6238532110092	36.9565217391304	52.8301886792453	38.0281690140845	40.0	40.0	48.0	28.3783783783784	40.0	29.0909090909091	36.7521367521368	50.6172839506173	36.231884057971	30.188679245283	48.1012658227848	38.8489208633094	17.3333333333333	15.3846153846154	30.6122448979592	23.75	33.9449541284404	42.914979757085	46.2962962962963	44.758064516129	37.5	39.8104265402844	38.8235294117647	43.4782608695652	50.0	26.2745098039216	42.96875	38.6363636363636	34.5132743362832	39.2638036809816
NR_046239.1	506	506	100.0	50.0	33.3333333333333	60.0	33.3333333333333	100.0	28.5714285714286	100.0	100.0	0.0	0.0	75.0	0.0	14.2857142857143	66.6666666666667		66.6666666666667	100.0	100.0		53.3333333333333	75.0	100.0	50.0	100.0	50.0	0.0	66.6666666666667	50.0	0.0		0.0	12.5	100.0	100.0	20.0	50.0	100.0	60.0	75.0	33.3333333333333		50.0	50.0	100.0	33.3333333333333	57.1428571428571
NR_046239.1	519	519	42.7542754275428	43.0	42.0731707317073	35.3808353808354	46.927374301676	46.4367816091954	41.1392405063291	49.4117647058824	41.6058394160584	40.5405405405405	38.5826771653543	40.0	43.6363636363636	55.9633027522936	41.304347826087	64.1509433962264	43.6619718309859	42.5	48.75	52.0	50.0	44.4444444444444	39.6551724137931	47.4576271186441	51.8518518518518	44.2857142857143	34.8623853211009	48.1481481481481	43.8848920863309	40.2597402597403	46.1538461538462	36.734693877551	30.0	45.045045045045	51.417004048583	44.7653429602888	43.4262948207171	33.3333333333333	45.0704225352113	43.1906614785992	44.2857142857143	59.4827586206897	36.2934362934363	52.3076923076923	40.4494382022472	38.7931034482759	47.0707070707071
NR_046239.1	520	520	0.0	100.0	100.0				0.0	0.0	0.0				0.0	100.0	100.0	100.0		25.0	0.0		66.6666666666667	100.0	0.0		20.0		33.3333333333333		100.0			100.0	0.0			100.0		100.0
NR_046239.1	545	545	46.3546354635464	47.0856102003643	44.2682926829268	39.0663390663391	52.9411764705882	46.4367816091954	34.1772151898734	37.6470588235294	54.7445255474453	59.4594594594595	58.2677165354331	48.0	25.4545454545455	55.9633027522936	43.4782608695652	54.7169811320755	36.6197183098592	48.75	53.75	48.0	32.4324324324324	54.1666666666667	49.1228070175439	45.7627118644068	53.0864197530864	41.4285714285714	46.3636363636364	41.9753086419753	42.4460431654676	46.7532467532467	30.7692307692308	48.9795918367347	46.25	41.8181818181818	55.8232931726908	49.8181818181818	51.394422310757	48.2993197278912	43.1924882629108	44.7470817120623	53.2142857142857	65.5172413793103	41.3127413127413	56.9230769230769	44.9438202247191	42.6724137931034	51.1111111111111
NR_046239.1	546	546	0.0	100.0	0.0	100.0		100.0	60.0	0.0	50.0		75.0	0.0	33.3333333333333	100.0	20.0	100.0	0.0	44.4444444444444	75.0		60.0	85.7142857142857	0.0	66.6666666666667	37.5	71.4285714285714	66.6666666666667	100.0	57.1428571428571	100.0		50.0	50.0	50.0	0.0	75.0	50.0	0.0	100.0	100.0	100.0	33.3333333333333	50.0		100.0	0.0	33.3333333333333
NR_046239.1	587	587	29.4170403587444	31.7028985507246	29.683698296837	25.3658536585366	34.9162011173184	32.183908045977	28.4810126582279	27.0588235294118	28.8888888888889	42.1052631578947	31.496062992126	42.6666666666667	29.0909090909091	35.7798165137615	22.2222222222222	48.1481481481481	23.6111111111111	27.5	41.9753086419753	34.0	28.3783783783784	28.3783783783784	29.8245614035088	33.0508474576271	33.3333333333333	26.7605633802817	23.6363636363636	27.1604938271605	25.8992805755396	18.1818181818182	23.0769230769231	26.530612244898	32.5	23.4234234234234	36.6533864541833	36.2007168458781	29.7619047619048	34.0136054421769	35.3488372093023	31.7829457364341	35.8156028368794	40.5172413793103	21.6730038022814	40.0	32.5842696629214	26.7241379310345	34.6076458752515
NR_046239.1	588	588	44.4444444444444	25.0	54.5454545454545	0.0	0.0	66.6666666666667	25.0	0.0	0.0	0.0	63.6363636363636	0.0	25.0	66.6666666666667	11.1111111111111	42.8571428571429	0.0	34.4827586206897	52.6315789473684	33.3333333333333	21.7391304347826	35.2941176470588	10.0	16.6666666666667	33.3333333333333	50.0	14.2857142857143	100.0	43.4782608695652	33.3333333333333		33.3333333333333	20.0	20.0	60.0	33.3333333333333	50.0	50.0	75.0	40.0	83.3333333333333	0.0	43.75	25.0	87.5	16.6666666666667	28.5714285714286
NR_046239.1	624	624	28.5714285714286	100.0	57.1428571428571	100.0		0.0				0.0				0.0		0.0	0.0		100.0	0.0	0.0	100.0				0.0	0.0			100.0		100.0			16.6666666666667	100.0	0.0		100.0	0.0	33.3333333333333		0.0		100.0	0.0	28.5714285714286
NR_046239.1	625	625	28.5714285714286	58.8235294117647	28.5714285714286	40.0	50.0	37.5	7.89473684210526	0.0	50.0	18.75	54.5454545454545	22.2222222222222	64.2857142857143	19.047619047619	37.5	50.0	33.3333333333333	37.8378378378378	36.0	30.0	31.0344827586207	26.3157894736842	25.0	47.0588235294118	64.7058823529412	53.3333333333333	26.3157894736842	50.0	25.0	71.4285714285714	0.0	40.0	55.0	33.3333333333333	52.0	21.4285714285714	4.76190476190476	40.0	26.6666666666667	62.5	25.0	18.1818181818182	18.9189189189189	30.7692307692308	58.3333333333333	13.0434782608696	15.3846153846154
NR_046239.1	626	626	42.8571428571429	100.0	57.1428571428571	0.0		0.0				0.0				0.0		0.0	0.0		100.0	0.0	0.0	100.0				0.0	0.0			0.0		100.0			0.0	100.0	0.0		100.0	0.0	16.6666666666667		0.0		0.0	0.0	28.5714285714286
NR_046239.1	627	627	14.2857142857143	58.8235294117647	14.2857142857143	40.0	25.0	0.0	8.10810810810811	0.0	25.0	12.5	37.5	15.0	57.1428571428571	19.047619047619	22.2222222222222	21.4285714285714	46.6666666666667	28.9473684210526	24.0	30.0	25.0	31.5789473684211	0.0	47.0588235294118	75.0	28.5714285714286	15.7894736842105	50.0	26.3157894736842	83.3333333333333	0.0	30.0	20.0	16.6666666666667	29.6296296296296	14.2857142857143	14.2857142857143	25.0	0.0	34.375	30.4347826086957	8.33333333333333	24.3243243243243	15.3846153846154	66.6666666666667	17.3913043478261	25.0
NR_046239.1	647	647	87.5	71.4285714285714	33.3333333333333	0.0		0.0				0.0				0.0		50.0	0.0		100.0	0.0	0.0	100.0				0.0				0.0		50.0	0.0	0.0	16.6666666666667	100.0	66.6666666666667		100.0	0.0	71.4285714285714	0.0	0.0		50.0	0.0	50.0
NR_046239.1	648	648	37.5	52.9411764705882	33.3333333333333	50.0	75.0	62.5	8.33333333333333	0.0	25.0	15.3846153846154	42.8571428571429	31.5789473684211	66.6666666666667	27.2727272727273	33.3333333333333	57.1428571428571	23.0769230769231	21.2121212121212	38.8888888888889	41.6666666666667	29.1666666666667	25.0	69.2307692307692	53.125	73.3333333333333	22.2222222222222	27.7777777777778	0.0	26.6666666666667	83.3333333333333	0.0	22.2222222222222	50.0	16.6666666666667	46.6666666666667	25.0	45.4545454545455	50.0	33.3333333333333	32.258064516129	34.7826086956522	40.0	14.2857142857143	42.8571428571429	20.0	15.7894736842105	28.5714285714286
NR_046239.1	678	678	20.0	0.0	25.0			100.0				0.0				0.0		0.0			100.0	0.0	0.0					0.0				100.0		50.0	0.0	0.0	0.0	100.0	100.0				100.0	100.0			50.0		33.3333333333333
NR_046239.1	679	679	37.037037037037	81.25	68.4210526315789	100.0	57.1428571428571	28.5714285714286	0.0	0.0	85.7142857142857	16.6666666666667		56.25	100.0	26.3157894736842	57.1428571428571	33.3333333333333	54.5454545454545	43.75	38.4615384615385	66.6666666666667	50.0	50.0	66.6666666666667	74.0740740740741	72.7272727272727	50.0	40.0	100.0	50.0	80.0	25.0	33.3333333333333	50.0	100.0	50.0	43.4782608695652	68.75	36.8421052631579	18.1818181818182	40.0	25.0	62.5	4.0	36.3636363636364	50.0	31.25	25.8064516129032
NR_046239.1	697	697	0.0	0.0	33.3333333333333			100.0										100.0				100.0	100.0					0.0				0.0		0.0	0.0	100.0	25.0	100.0	100.0				60.0	0.0			50.0		40.0
NR_046239.1	698	698	55.5555555555556	81.8181818181818	36.3636363636364	100.0	75.0	16.6666666666667	11.5384615384615	100.0	25.0	16.6666666666667		37.5	25.0	25.0	25.0	33.3333333333333	12.5	30.0	40.0	0.0	27.2727272727273	50.0	60.0	88.2352941176471	90.0	50.0	57.1428571428571	100.0	100.0	100.0	0.0	33.3333333333333	28.5714285714286	100.0	28.0	23.5294117647059	42.8571428571429	20.0	63.6363636363636	60.0	44.4444444444444	57.1428571428571	13.3333333333333	22.2222222222222	25.0	10.0	30.4347826086957
NR_046239.1	701	701	25.0	0.0	100.0			100.0														0.0	0.0					0.0				100.0		0.0	0.0	100.0	0.0	100.0	100.0				100.0	0.0			100.0		20.0
NR_046239.1	702	702	52.9411764705882	100.0	70.0	100.0	75.0	16.6666666666667	31.8181818181818	100.0	25.0	41.6666666666667		37.5	100.0	30.7692307692308	50.0	0.0	25.0	50.0	50.0	66.6666666666667	36.3636363636364	33.3333333333333	80.0	86.6666666666667	70.0	100.0	57.1428571428571			100.0	100.0	0.0	20.0	66.6666666666667	54.1666666666667	56.25	27.2727272727273	60.0	44.4444444444444	21.4285714285714	58.3333333333333	42.8571428571429	14.2857142857143	57.1428571428571	33.3333333333333	60.0	40.9090909090909
NR_046239.1	705	705	25.0	0.0	50.0			100.0														0.0						100.0				100.0		0.0	0.0	100.0	25.0	100.0	100.0				100.0	0.0			100.0		40.0
NR_046239.1	706	706	58.8235294117647	90.9090909090909	100.0		100.0	75.0	40.0	100.0	25.0	75.0		100.0	100.0	30.7692307692308	66.6666666666667	100.0	50.0	77.7777777777778	66.6666666666667	50.0	55.5555555555556	60.0	80.0	86.6666666666667	100.0	100.0	85.7142857142857			100.0		0.0	60.0	33.3333333333333	66.6666666666667	61.5384615384615	85.7142857142857	100.0	11.1111111111111	85.7142857142857	33.3333333333333	71.4285714285714	58.3333333333333	57.1428571428571	50.0	22.2222222222222	31.5789473684211
NR_046239.1	710	710	100.0	0.0	100.0			100.0														0.0						0.0				0.0		0.0	0.0	100.0	0.0	100.0	100.0				80.0	100.0			50.0		40.0
NR_046239.1	711	711	45.4545454545455	88.8888888888889	100.0		100.0	33.3333333333333	45.4545454545455		50.0	100.0		100.0	100.0	50.0	50.0	0.0	0.0	62.5	80.0	50.0	33.3333333333333		80.0	100.0	100.0		50.0			100.0		100.0	66.6666666666667	100.0	30.7692307692308	100.0	80.0	40.0	66.6666666666667	37.5	62.5	100.0	11.1111111111111	33.3333333333333	100.0	50.0	13.3333333333333
NR_046239.1	713	713	100.0	0.0	100.0			100.0														100.0						0.0						0.0	100.0	0.0	0.0	100.0	100.0				100.0	100.0			100.0		50.0
NR_046239.1	714	714	63.6363636363636	55.5555555555556	100.0		100.0	33.3333333333333	0.0		50.0			100.0	100.0	50.0	100.0	0.0	0.0	87.5	80.0	0.0	50.0		60.0	80.0	66.6666666666667		50.0			100.0		100.0	0.0	66.6666666666667	53.8461538461538	12.5	60.0	60.0	100.0	50.0	75.0	50.0	75.0	66.6666666666667	50.0	50.0	33.3333333333333
NR_046239.1	715	715	100.0	0.0	100.0			0.0														0.0						0.0						0.0	0.0	0.0	0.0	100.0	100.0				100.0	0.0			0.0		50.0
NR_046239.1	716	716	33.3333333333333	88.8888888888889	100.0		100.0	66.6666666666667	0.0		50.0			33.3333333333333	0.0	0.0	50.0	0.0		0.0	20.0	50.0	40.0		0.0	80.0	33.3333333333333		50.0			100.0		0.0		0.0	0.0	28.5714285714286	75.0	20.0	0.0	33.3333333333333	75.0	50.0	75.0	50.0	0.0	0.0	33.3333333333333
NR_046239.1	720	720	100.0	0.0	100.0			0.0																				100.0						0.0	0.0	0.0	0.0	100.0	100.0				20.0	0.0			0.0		0.0
NR_046239.1	721	721	28.5714285714286	85.7142857142857	50.0		100.0	100.0	0.0		0.0				0.0	50.0	50.0	0.0		0.0	66.6666666666667	0.0	50.0		0.0	75.0	66.6666666666667		50.0					100.0		50.0	0.0	25.0	100.0	25.0	0.0	50.0	28.5714285714286	100.0	0.0	25.0	0.0	0.0	14.2857142857143
NR_046239.1	729	729	25.0	50.0	100.0		33.3333333333333	100.0			100.0					100.0	0.0	50.0	100.0	71.4285714285714	100.0	100.0	100.0	100.0	0.0		60.0	33.3333333333333			100.0			0.0	0.0	0.0	66.6666666666667	83.3333333333333	100.0	50.0	100.0	100.0	100.0	100.0	66.6666666666667		50.0	0.0	40.0
NR_046239.1	730	730	0.0	100.0	0.0	0.0		0.0	0.0							0.0	100.0				0.0	50.0	100.0				0.0		100.0					100.0		100.0	80.0	0.0	60.0	100.0		0.0		100.0		0.0			100.0
NR_046239.1	735	735		100.0		0.0		0.0	0.0							0.0	100.0										100.0							100.0		50.0	100.0	0.0	100.0			0.0				0.0			100.0
NR_046239.1	754	754	30.0	42.8571428571429	33.3333333333333	66.6666666666667	50.0	88.8888888888889	0.0	0.0	100.0					66.6666666666667	40.0	33.3333333333333	36.3636363636364	54.5454545454545	60.0	22.2222222222222	45.4545454545455	75.0	11.1111111111111	40.0	41.6666666666667	12.5	28.5714285714286	100.0	100.0	0.0	0.0	100.0	33.3333333333333	81.8181818181818	44.4444444444444	62.5	40.0	100.0	80.0	60.0	60.0	50.0	42.8571428571429	62.5	0.0	80.0	38.0952380952381
NR_046239.1	755	755	100.0			33.3333333333333	100.0	100.0									100.0										50.0											0.0	40.0		50.0		100.0	0.0			100.0
NR_046239.1	757	757	10.0	42.8571428571429	11.1111111111111	33.3333333333333	50.0	20.0	50.0	0.0	25.0		0.0			66.6666666666667	16.6666666666667	16.6666666666667	25.0	16.0	38.4615384615385	33.3333333333333	18.1818181818182	40.0	22.2222222222222	33.3333333333333	23.0769230769231	30.0	25.0	100.0	0.0	0.0	0.0	50.0	33.3333333333333	33.3333333333333	33.3333333333333	23.5294117647059	20.0	0.0	14.2857142857143	33.3333333333333	33.3333333333333	20.0	29.4117647058824	10.0	33.3333333333333	41.6666666666667	23.8095238095238
NR_046239.1	758	758	0.0			16.6666666666667	100.0	25.0									0.0										50.0											0.0	0.0		50.0		50.0	0.0			100.0
NR_046239.1	765	765	60.0	36.3636363636364	27.2727272727273	50.0	20.0	60.0	11.1111111111111	0.0	69.2307692307692		33.3333333333333	0.0	0.0	60.0	33.3333333333333	50.0	46.6666666666667	40.0	47.0588235294118	44.0	33.3333333333333	40.0	23.0769230769231	27.7777777777778	13.6363636363636	47.3684210526316	33.3333333333333	50.0	53.8461538461538	0.0	0.0	75.0	36.8421052631579	83.3333333333333	21.4285714285714	50.0	33.3333333333333	70.0	28.5714285714286	37.5	46.1538461538462	37.5	45.4545454545455	43.75	14.2857142857143	54.5454545454545	28.5714285714286
NR_046239.1	766	766	100.0			100.0	100.0	100.0									100.0										100.0											0.0	0.0		50.0		33.3333333333333	0.0	0.0		0.0
NR_046239.1	787	787	50.0	14.2857142857143	15.3846153846154	55.5555555555556	0.0	50.0	18.75	0.0	46.1538461538462		14.8148148148148	16.6666666666667	14.2857142857143	54.5454545454545	62.5	47.8260869565217	33.3333333333333	38.4615384615385	44.4444444444444	20.6896551724138	26.6666666666667	27.7777777777778	9.09090909090909	27.2727272727273	31.4285714285714	22.2222222222222	16.0	40.0	33.3333333333333	0.0	0.0	20.0	31.8181818181818	46.6666666666667	23.5294117647059	53.3333333333333	16.6666666666667	35.2941176470588	60.0	18.1818181818182	18.75	27.2727272727273	29.1666666666667	29.4117647058824	12.5	50.0	30.2325581395349
NR_046239.1	788	788	100.0	100.0	0.0	33.3333333333333	100.0	28.5714285714286		100.0							100.0			0.0		0.0	0.0				66.6666666666667		100.0									0.0	0.0		50.0		33.3333333333333	0.0	0.0	100.0	100.0		0.0
NR_046239.1	789	789	44.4444444444444	21.4285714285714	38.4615384615385	22.2222222222222	20.0	66.6666666666667	0.0	0.0	30.7692307692308		14.8148148148148	50.0	57.1428571428571	63.6363636363636	43.75	30.4347826086957	23.8095238095238	30.2325581395349	25.9259259259259	24.1379310344828	16.1290322580645	27.7777777777778	0.0	17.2413793103448	17.1428571428571	21.4285714285714	26.9230769230769	40.0	27.7777777777778	0.0	0.0	16.6666666666667	13.6363636363636	31.25	17.6470588235294	34.4827586206897	22.2222222222222	35.2941176470588	50.0	38.0952380952381	18.75	35.7142857142857	25.0	11.7647058823529	0.0	57.6923076923077	20.9302325581395
NR_046239.1	790	790	40.0	0.0	0.0	16.6666666666667	100.0	71.4285714285714		0.0							50.0			0.0		0.0	0.0				66.6666666666667		100.0									0.0	0.0		50.0		33.3333333333333	0.0	0.0	100.0	0.0		0.0
NR_046239.1	796	796	72.7272727272727	12.5	46.1538461538462	60.0	37.5	75.0	25.0	0.0	100.0		18.5185185185185	21.4285714285714	33.3333333333333	81.8181818181818	72.2222222222222	52.0	26.0869565217391	53.1914893617021	44.1176470588235	50.0	57.8947368421053	46.1538461538462	19.2307692307692	30.5555555555556	45.945945945946	42.4242424242424	40.7407407407407	80.0	50.0	10.0	33.3333333333333	42.8571428571429	36.3636363636364	56.25	50.0	60.0	55.5555555555556	52.9411764705882	70.0	52.1739130434783	61.1111111111111	80.0	58.3333333333333	50.0	12.5	71.4285714285714	54.5454545454545
NR_046239.1	797	797	100.0	100.0	0.0	33.3333333333333	100.0	57.1428571428571		100.0							50.0			0.0		100.0	0.0				100.0		0.0									0.0	0.0		50.0		33.3333333333333	50.0	0.0	100.0	100.0		100.0
NR_046239.1	801	801	50.0	18.75	30.7692307692308	50.0	37.5	33.3333333333333	20.0	0.0	92.3076923076923		14.8148148148148	21.4285714285714	30.0	72.7272727272727	55.5555555555556	52.0	8.33333333333333	40.8163265306122	38.2352941176471	41.6666666666667	36.8421052631579	26.9230769230769	17.2413793103448	25.0	42.1052631578947	32.3529411764706	33.3333333333333	54.5454545454545	33.3333333333333	10.0	0.0	50.0	36.3636363636364	25.0	27.7777777777778	33.3333333333333	47.0588235294118	41.1764705882353	45.4545454545455	43.4782608695652	38.8888888888889	53.3333333333333	50.0	35.0	12.5	42.8571428571429	31.8181818181818
NR_046239.1	802	802	80.0	100.0	0.0	33.3333333333333	100.0	83.3333333333333		100.0							50.0			0.0		0.0	0.0				100.0		0.0					0.0				0.0	0.0		0.0		33.3333333333333	0.0	0.0	100.0	100.0		100.0
NR_046239.1	839	839	61.1111111111111	16.6666666666667	55.5555555555556	40.0	33.3333333333333	61.5384615384615	20.0	0.0	54.5454545454545	0.0	0.0	21.4285714285714	30.0	61.5384615384615	52.6315789473684	52.0	20.0	45.6521739130435	28.8888888888889	47.0588235294118	45.0	26.9230769230769	34.6153846153846	25.6410256410256	34.1463414634146	38.4615384615385	27.027027027027	55.0	54.1666666666667	9.09090909090909	0.0	38.4615384615385	20.8333333333333	26.6666666666667	31.25	43.4782608695652	20.0	46.6666666666667	62.5	43.75	28.5714285714286	56.25	55.0	26.6666666666667	0.0	62.962962962963	23.2558139534884
NR_046239.1	840	840	35.0565428109855	32.03125	26.4069264069264	28.8537549407115	31.7180616740088	24.2857142857143	19.0	14.2857142857143	34.2342342342342	36.3636363636364	27.3684210526316	45.4545454545455	20.9677419354839	28.0	40.0	66.6666666666667	46.4285714285714	27.4193548387097	38.8888888888889	45.1612903225806	22.2222222222222	54.0	46.875	38.4615384615385	41.5384615384615	28.8135593220339	34.1463414634146	18.75	22.5352112676056	20.4545454545455	21.4285714285714	26.9230769230769	26.3157894736842	41.8181818181818	38.3561643835616	35.1724137931034	31.9526627218935	29.2929292929293	31.4285714285714	28.4810126582279	37.5757575757576	28.8888888888889	23.5555555555556	42.3529411764706	34.7826086956522	24.1545893719807	31.5656565656566
NR_046239.1	844	844	71.4285714285714	33.3333333333333	33.3333333333333	37.5	50.0	16.6666666666667	31.5789473684211	0.0	50.0	0.0	13.3333333333333	21.4285714285714	30.0	61.5384615384615	58.8235294117647	52.3809523809524	6.25	45.2380952380952	28.2051282051282	32.258064516129	32.4324324324324	21.7391304347826	23.8095238095238	20.5128205128205	39.4736842105263	28.9473684210526	24.3243243243243	45.0	33.3333333333333	9.09090909090909	0.0	46.1538461538462	9.09090909090909	36.3636363636364	30.0	26.6666666666667	46.1538461538462	46.6666666666667	16.6666666666667	38.4615384615385	21.4285714285714	56.25	70.0	14.2857142857143	25.0	52.6315789473684	13.3333333333333
NR_046239.1	845	845	33.8187702265372	31.8181818181818	31.1015118790497	26.6932270916335	35.2422907488987	25.1428571428571	12.8712871287129	43.9024390243902	38.1818181818182	27.2727272727273	27.6595744680851	31.4814814814815	29.0322580645161	31.5789473684211	41.6666666666667	61.1111111111111	53.5714285714286	24.1935483870968	33.3333333333333	32.258064516129	26.0869565217391	46.0	40.625	39.4736842105263	40.625	27.1186440677966	36.5853658536585	23.4375	21.1267605633803	29.5454545454545	28.5714285714286	19.2307692307692	28.0701754385965	49.0909090909091	34.2465753424658	28.4722222222222	27.710843373494	28.2828282828283	36.9565217391304	26.2820512820513	34.9693251533742	27.7777777777778	24.5535714285714	49.4252873563218	18.8405797101449	26.2135922330097	30.9644670050761
NR_046239.1	855	855	50.0	40.0	25.0	37.5	60.0	20.0	21.0526315789474		0.0	0.0	0.0	7.14285714285714	30.0	45.4545454545455	50.0	52.3809523809524	7.14285714285714	37.5	16.6666666666667	30.0	44.1176470588235	17.3913043478261	4.76190476190476	21.0526315789474	40.0	40.0	30.0	57.8947368421053	54.1666666666667	0.0	0.0	35.7142857142857	50.0	80.0	30.0	21.4285714285714	46.1538461538462	40.0	33.3333333333333	7.69230769230769	30.7692307692308	58.3333333333333	85.7142857142857	30.7692307692308	25.0	27.7777777777778	15.3846153846154
NR_046239.1	856	856	34.1423948220065	30.1412872841444	27.9826464208243	26.6129032258064	29.0748898678414	17.2413793103448	19.0	16.6666666666667	41.4414414414414	22.7272727272727	14.7368421052632	27.2727272727273	16.1290322580645	17.1052631578947	12.5	61.1111111111111	46.4285714285714	29.0322580645161	44.4444444444444	22.5806451612903	21.7391304347826	48.0	48.3870967741936	43.5897435897436	38.7096774193548	30.5084745762712	43.9024390243902	17.4603174603175	29.5774647887324	23.2558139534884	23.0769230769231	42.3076923076923	19.6428571428571	38.1818181818182	34.9315068493151	27.0833333333333	27.1084337349398	26.2626262626263	22.463768115942	28.4810126582279	32.9268292682927	25.8426966292135	26.5486725663717	43.6781609195402	22.0588235294118	23.4146341463415	29.2191435768262
NR_046239.1	881	881	28.5714285714286	25.0	0.0	0.0	50.0	50.0	30.0		0.0	0.0	0.0	75.0	50.0	100.0	45.4545454545455	25.0	11.1111111111111	30.0	21.7391304347826	41.6666666666667	52.3809523809524	0.0	18.1818181818182	13.0434782608696	57.8947368421053	33.3333333333333	13.6363636363636	40.0	37.5	14.2857142857143	0.0	45.4545454545455	33.3333333333333	0.0	0.0		0.0	0.0	0.0	66.6666666666667	100.0	28.5714285714286	50.0	20.0	100.0	33.3333333333333	15.3846153846154
NR_046239.1	882	882	34.6839546191248	29.1079812206573	30.3225806451613	27.4193548387097	35.5263157894737	23.4782608695652	10.9090909090909	11.9047619047619	30.6306306306306	36.3636363636364	29.6296296296296	20.0	15.4929577464789	35.1063829787234	26.0869565217391	55.5555555555556	17.8571428571429	29.5081967213115	27.7777777777778	41.9354838709677	30.4347826086957	48.0	37.5	35.8974358974359	37.0967741935484	30.5084745762712	42.5	17.910447761194	16.4383561643836	28.0	13.3333333333333	30.0	18.0327868852459	41.8181818181818	37.9310344827586	38.8888888888889	31.3253012048193	31.3131313131313	32.6086956521739	20.5128205128205	32.7160493827161	29.2134831460674	21.7777777777778	33.3333333333333	29.4117647058824	24.6376811594203	30.6329113924051
NR_046239.1	883	883	28.5714285714286	33.3333333333333	0.0	0.0	50.0	50.0	30.0		0.0	0.0	0.0	75.0	0.0	66.6666666666667	45.4545454545455	16.6666666666667	0.0	20.0	13.6363636363636	27.2727272727273	47.6190476190476	16.6666666666667	9.09090909090909	8.69565217391304	42.1052631578947	33.3333333333333	13.6363636363636	40.0	28.5714285714286	0.0	0.0	54.5454545454545	0.0	0.0	50.0			0.0	0.0	33.3333333333333	0.0	0.0	50.0	40.0	0.0	33.3333333333333	16.6666666666667
NR_046239.1	884	884	24.9594813614263	22.34375	20.8154506437768	20.6477732793522	24.6696035242291	18.1286549707602	12.7272727272727	7.14285714285714	26.1261261261261	27.2727272727273	16.5137614678899	14.2857142857143	9.85915492957746	24.468085106383	21.7391304347826	38.8888888888889	21.4285714285714	21.3114754098361	19.4444444444444	30.0	26.0869565217391	50.0	21.875	28.2051282051282	22.5806451612903	23.728813559322	22.5	17.910447761194	16.2162162162162	14.2857142857143	50.0	33.3333333333333	26.2295081967213	25.4545454545455	30.1369863013699	28.4722222222222	30.7228915662651	21.4285714285714	29.7101449275362	20.3821656050955	30.2469135802469	28.0898876404494	14.2222222222222	27.5862068965517	23.5294117647059	19.8067632850242	24.5569620253165
NR_046239.1	904	904	100.0	100.0		100.0		100.0				0.0				66.6666666666667	66.6666666666667	50.0	100.0	71.4285714285714	80.0	0.0	28.5714285714286		100.0	33.3333333333333	66.6666666666667	42.8571428571429	28.5714285714286	80.0	83.3333333333333	100.0	0.0	83.3333333333333	33.3333333333333									100.0	50.0	100.0	100.0		0.0
NR_046239.1	905	905	53.160453808752	51.09375	48.3870967741936	43.9516129032258	49.5614035087719	41.4492753623188	45.4545454545455	26.1904761904762	43.2432432432432	36.3636363636364	62.7272727272727	50.0	32.3943661971831	56.3829787234042	39.1304347826087	66.6666666666667	71.4285714285714	45.9016393442623	63.8888888888889	46.6666666666667	41.304347826087	54.0	65.625	61.5384615384615	45.1612903225806	44.0677966101695	55.0	32.8358208955224	39.1891891891892	50.9803921568627	80.0	55.1724137931034	40.9836065573771	54.5454545454545	52.0547945205479	49.3055555555556	44.5121951219512	45.4545454545455	50.7246376811594	44.3037974683544	51.8518518518518	56.8181818181818	35.1111111111111	59.3023255813954	47.0588235294118	46.3768115942029	45.0632911392405
NR_046239.1	906	906
NR_046239.1	931	931	100.0														100.0									100.0	0.0	100.0			100.0			100.0	100.0
NR_046239.1	932	932	46.839546191248	46.8652037617555	45.9051724137931	40.3225806451613	46.0526315789474	44.6376811594203	37.2727272727273	42.8571428571429	61.2612612612613	36.3636363636364	50.0	55.3571428571429	35.2112676056338	66.6666666666667	47.8260869565217	77.7777777777778	60.7142857142857	45.9016393442623	58.3333333333333	50.0	52.1739130434783	60.0	59.375	61.5384615384615	48.3870967741936	38.9830508474576	55.0	30.3030303030303	40.5405405405405	33.3333333333333	46.6666666666667	48.2758620689655	31.1475409836066	54.5454545454545	56.7375886524823	52.0833333333333	48.780487804878	45.4545454545455	47.8260869565217	43.6708860759494	50.0	53.4090909090909	33.3333333333333	57.1428571428571	51.4705882352941	42.4390243902439	52.6582278481013
NR_046239.1	935	935	77.7777777777778	0.0	100.0	100.0	50.0	0.0	0.0	0.0	83.3333333333333		83.3333333333333	0.0	50.0	0.0	100.0	0.0	50.0	66.6666666666667	100.0	0.0	0.0	0.0	0.0	20.0	83.3333333333333	80.0	22.2222222222222	50.0	28.5714285714286	33.3333333333333		50.0	53.8461538461538		50.0	33.3333333333333	100.0	71.4285714285714	33.3333333333333	100.0	33.3333333333333	100.0	25.0	16.6666666666667	100.0	0.0	14.2857142857143
NR_046239.1	936	936	49.4271685761047	44.5669291338583	49.244060475162	44.1295546558704	48.6725663716814	41.7647058823529	38.5321100917431	26.8292682926829	42.3423423423423	27.2727272727273	47.5728155339806	44.6428571428571	38.5714285714286	52.1739130434783	47.8260869565217	83.3333333333333	70.3703703703704	47.5409836065574	58.3333333333333	53.3333333333333	39.1304347826087	62.0	62.5	55.5555555555556	54.8387096774194	40.6779661016949	57.5	30.1587301587302	31.0810810810811	29.4117647058824	60.0	55.1724137931034	40.6779661016949	59.2592592592593	48.2014388489209	52.4475524475524	43.4782608695652	46.875	48.1751824817518	47.0967741935484	56.1290322580645	38.6363636363636	37.5565610859729	54.2168674698795	53.8461538461538	42.3645320197044	53.0927835051546
NR_046239.1	945	945	62.5	71.4285714285714	100.0	100.0	50.0	25.0	0.0	100.0	83.3333333333333		85.7142857142857	0.0	100.0	94.4444444444444		0.0	50.0	66.6666666666667	100.0	0.0	50.0	0.0	40.0	20.0	100.0	25.0	55.5555555555556	50.0	57.1428571428571	66.6666666666667		0.0	33.3333333333333		50.0	33.3333333333333	100.0	71.4285714285714	33.3333333333333	100.0	100.0	100.0	20.0	83.3333333333333	100.0	50.0	14.2857142857143
NR_046239.1	946	946	0.0	100.0	100.0		100.0		66.6666666666667	100.0			100.0	100.0	22.2222222222222	77.7777777777778							100.0							66.6666666666667	0.0	71.4285714285714	100.0	25.0	100.0											100.0			100.0
NR_046239.1	952	952	87.5	28.5714285714286	100.0	100.0	0.0	0.0	0.0	25.0	83.3333333333333		85.7142857142857	0.0	100.0	38.8888888888889		0.0	58.3333333333333	66.6666666666667	100.0	0.0	75.0	0.0	60.0	20.0	66.6666666666667	100.0	0.0	50.0	57.1428571428571	0.0		0.0	50.0		83.3333333333333	33.3333333333333	50.0	57.1428571428571	66.6666666666667	100.0	33.3333333333333	0.0	40.0	33.3333333333333	100.0	0.0	42.8571428571429
NR_046239.1	953	953	100.0	100.0	100.0		100.0		100.0	0.0			0.0	100.0	55.5555555555556	72.2222222222222							50.0							66.6666666666667	0.0	71.4285714285714	0.0	25.0	100.0											100.0			100.0
NR_046239.1	955	955	75.0	100.0	66.6666666666667	100.0	0.0	25.0	0.0	25.0	33.3333333333333		85.7142857142857	0.0	100.0	0.0		0.0	25.0	50.0	100.0	0.0	50.0	50.0	0.0	20.0	66.6666666666667	50.0	33.3333333333333	50.0	57.1428571428571	66.6666666666667		0.0	58.3333333333333		50.0	0.0	100.0	57.1428571428571	33.3333333333333	100.0	66.6666666666667	100.0	40.0	33.3333333333333	100.0	50.0	0.0
NR_046239.1	956	956	100.0	100.0	100.0		100.0		33.3333333333333	100.0			53.3333333333333	100.0	22.2222222222222	100.0							50.0							66.6666666666667	0.0	85.7142857142857	0.0	25.0	100.0											100.0			100.0
NR_046239.1	978	978	53.8438415871346	51.1800334168755	52.2675736961451	47.3221216041397	55.6921995783556	50.2369668246445	39.1526156506701	45.8184257602862	45.5943331029717	43.9451637471439	47.302864807895	44.8969159993185	41.4613543573138	52.8315284928102	51.1958870426943	43.5783588225621	44.3532902775353	43.6882839605017	46.4173844949099	47.8877866106038	47.1476824920248	49.5656580280874	43.1634992235451	47.6217092392823	51.2067678526997	46.5144087050102	44.3417517463729	52.1620469083156	47.1195776910718	48.0919162905211	46.1824953445065	50.3493191237419	48.9604231260259	48.0937251787133	50.0704721634954	49.075500770416	52.6385007397666	56.6462668298654	50.5840286054827	47.4762525609983	52.6685899747566	56.124763705104	46.1902545003104	53.6410598233628	51.3153724247227	49.4108492663406	50.7596597401498
NR_046239.1	979	979	100.0	100.0	100.0		100.0		100.0	100.0			42.8571428571429	100.0	62.5	44.4444444444444	100.0			100.0			50.0	100.0	100.0					66.6666666666667	0.0	85.7142857142857	0.0	25.0	100.0											100.0			50.0
NR_046239.1	981	981	34.4807033229027	33.0576803804011	33.1929824561403	28.1794871794872	36.3163371488033	31.0513968863297	25.21396781924	27.5435886117855	29.7401265173534	29.0686029043565	29.1635124905375	27.9818059299191	25.4730105731775	34.2746886511138	29.3223606168446	28.2191557116028	28.104764107308	26.380476590477	28.5102239532619	29.8328108672936	30.6149108892414	30.4797471990807	25.5547391623806	30.457218954611	31.4165584616336	29.3816884661118	27.0675488208302	33.2855697909643	30.5018206645426	31.0699310158258	28.9828431372549	31.7173377156943	31.7989370326998	29.600626468285	30.1298701298701	28.7899860917942	32.4639559371456	37.4518304431599	30.7962529274005	28.1741675814124	34.048590175563	34.2920764520319	28.6191959875371	32.0838107709936	30.7069448769854	31.3776903747405	30.6935215946844
NR_046239.1	982	982			100.0										0.0		50.0		0.0	0.0				100.0	100.0		0.0				0.0				100.0														100.0
NR_046239.1	988	988	50.8278639618138	48.7744337573689	49.9789355427609	42.4211336240062	53.2129211531782	47.2382171038601	38.9634824253827	43.9885285682771	44.2858363962732	42.5281602002503	44.8005294006428	44.9158249158249	38.1263919821826	51.1442349846559	46.8573969759858	39.9281456683269	39.8080702971442	39.6157243816254	42.6749732307992	44.0112330198537	44.4527351583267	45.8351285365503	38.8623502608951	44.0219804618117	48.3216912901032	43.290146202306	40.6925252094115	47.9085849215719	42.8132293504867	42.8938819707634	42.3406862745098	46.2460345435319	45.4627376768496	46.8260188087774	46.711664935964	45.6683950929556	49.1901522513767	54.9132947976879	48.3025052680871	45.0137236962489	50.4790631653655	51.9658753709199	42.5273390036452	50.1227295041728	47.8057889822596	44.4153291844088	45.9098081554688
NR_046239.1	989	989			100.0										0.0		50.0		0.0	50.0			0.0	100.0	100.0	0.0	0.0				25.0				100.0			100.0	100.0		100.0						100.0		100.0
NR_046239.1	993	993							0.0					0.0							0.0
NR_046239.1	998	998	70.5027932960894	68.6233980983878	70.9052631578947	64.6591491542799	75.5031228313671	69.9488491048593	60.6348391512662	66.7402339439417	64.9542695956919	63.7046307884856	68.0593628887418	67.3850816635797	60.8465608465608	73.1953337426542	69.4730601052398	57.5255206206615	58.4836918806384	57.6143141153082	61.4770459081836	65.5343611183695	64.6699323536272	68.6714090680463	60.8327815787538	63.5435168738899	70.7472473091674	65.0294345008028	57.6134543513081	68.4738617200674	61.2343572241183	61.7173766058147	61.6279069767442	65.8880150252377	65.7664956341705	68.6374314800313	66.5916565691535	64.786951574156	71.412374473599	74.4639845820284	70.5827287619939	68.7774524158126	71.6388790351188	74.8189415041783	62.8430254656024	73.5833606288896	66.5109034267913	64.0231896740319	67.2166576617763
NR_046239.1	999	999	100.0	100.0	100.0		100.0								100.0		50.0		100.0	40.0	0.0		80.0	100.0	0.0	0.0	100.0	100.0	100.0		100.0			100.0	50.0			100.0	100.0		100.0				0.0		100.0		100.0
NR_046239.1	1036	1036	36.0790160268356	34.9917252792718	34.4	30.7139188495121	37.6821651630812	31.2139961595904	24.7989734816082	27.2988505747126	31.3691952450184	28.1031031031031	30.2809573361082	30.6370070778564	25.7381615598886	34.3318984450496	32.4953652206155	29.4775510204082	28.9898697539797	28.3239803808935	30.6399766218586	31.3190043770824	31.581894540364	32.0022981901752	26.9194034237014	31.8830123758255	32.3674780674657	29.2922089499019	28.777285584672	33.1251055208509	31.8956184832773	31.2745496410673	31.0049019607843	32.5767376220158	32.0938628158845	32.8364064338956	32.8249566724437	31.9372390231558	33.030794165316	38.7548262548263	33.3957845433255	30.2602639296188	35.4506742370476	35.0065067856479	28.6660071531847	33.4754797441365	34.6225826575172	32.0905313798382	32.1453819603277
NR_046239.1	1037	1037	32.7471798274718	32.0154856874707	31.2392561337709	28.3211678832117	34.8	28.2082620386214	23.5705950991832	27.0807758409035	27.4839205145435	25.3782031491201	28.9431243952263	27.4810681546433	23.1990231990232	30.5252939273002	28.9764986376022	27.3473437359069	26.0233918128655	24.3511257272957	27.3777570311588	27.5738317757009	28.2239093242087	29.5753906569582	22.8974315930838	30.812854442344	29.0246516613076	27.0669023660593	26.1299780112387	31.4466634193863	28.8391066860264	28.5015290519878	29.6965317919075	29.2473968630552	29.0063750274786	30.3406998158379	30.080971659919	28.1291858907576	30.4255319148936	32.6973113616652	31.496279966933	27.4727534443759	33.6935791481246	33.0237580993521	27.0564480730401	31.444099378882	33.788914198937	28.6255058086412	30.5187264105294
NR_046239.1	1043	1043	35.6759576688031	34.8473874806001	33.3801432383092	30.1282051282051	36.6794025703369	30.8726264134841	25.1732694446821	27.8612461334512	31.5217391304348	28.442663995994	30.1381529144587	30.9949409780776	25.9640818599471	33.5002635740643	31.2143016096729	30.1755818701511	29.1396479851783	29.2383183767296	30.6819288845592	31.2230215827338	31.0415693601121	32.9263036919983	27.4952226958695	32.3878774422735	32.4290922573071	29.158245155154	28.9780008543358	33.7747785744412	32.3243243243243	31.4038409521233	31.2729498164015	32.69117819805	32.7080890973036	32.9678935003915	31.7906049575316	32.3544303797468	33.8573743922204	37.56038647343	31.9737458977965	30.2236070381232	36.1909833155839	35.3017641597029	29.1945288753799	33.6284636825709	34.4032408850109	32.2182136219526	32.0937383138738
NR_046239.1	1044	1044	32.5317190480139	31.6641257183066	31.1621368322399	28.9888953828171	33.9864054378249	29.0425012212995	22.7963231736817	24.5760629147211	27.672174992836	24.5603208886146	30.0829434283284	27.8855575151871	24.595371350779	32.1030862233535	30.188679245283	27.6734104046243	26.2657175171313	25.5101524127804	28.4312007011394	27.9153265016082	28.5821254746751	28.9043336058872	23.6458158644977	31.1551778407302	30.1578233235735	27.7494735411996	26.0519083969466	32.1643675927725	29.5810614949272	30.876343272287	30.281182408075	29.9367255470604	29.9572977115953	31.4772204325817	30.6324510002021	29.1790600832838	30.4054054054054	33.5454019664546	31.404958677686	28.1603288797533	33.9467005076142	31.6254036598493	27.5592625109745	32.4476338246703	31.2713472485768	28.4266597375601	30.6878051138286
NR_046239.1	1045	1045	50.0	0.0	50.0	0.0			0.0	0.0	0.0	0.0	0.0		0.0	0.0	0.0	0.0	0.0	0.0	0.0	100.0	66.6666666666667	100.0	0.0		0.0	100.0	0.0	0.0	0.0	0.0		0.0	0.0		0.0		20.0	0.0	0.0	0.0			0.0		0.0		0.0
NR_046239.1	1051	1051	47.7482851178049	46.8107102243358	45.2872594465515	42.5089789635711	49.9826449149601	44.2713889481545	37.3000256651553	38.9796819787986	41.8206707734428	40.8965689957425	41.4980139965954	41.0139801246421	37.5435176159309	46.0943678059924	45.456570155902	40.3153337145658	40.5363141434032	41.2519354125194	44.5408038976857	43.5300274761219	41.7235255631367	44.6670976082741	39.2048794826573	44.1393465357519	43.3504231268145	41.6335016335016	41.9544217324011	46.6318185650451	44.047077552877	44.3512379921526	42.7784577723378	45.2495596007046	44.0569523294584	46.7685076380729	45.2199515067544	45.5913978494624	47.0435768670015	50.2894356005789	45.1288056206089	43.4742815302947	47.0202199361476	48.7003341997772	40.5203895313451	47.8660538411031	47.6903870162297	44.6655006558811	45.1265638638347
NR_046239.1	1052	1052	44.3091451292247	44.1552350803142	42.6787386824852	39.8597311513735	48.2786228983187	40.3517342452369	33.7555598530265	36.5578197888534	37.3866564856352	34.5454545454545	40.9992574519996	38.252008622379	35.4867924528302	44.2126442867733	42.6683716965047	38.3733525907203	36.7633364374085	37.0659107016301	40.5100968833897	39.8593024996258	39.1027697572452	41.8966505609696	35.8991596638655	42.4616936755155	41.2989056576783	38.9236630834127	37.8924178446851	44.6713774078018	40.4154343489924	42.5143374584968	43.6468054558507	41.4512531163889	41.656662665066	42.6335174953959	43.4457685316098	40.7109921166146	43.342338865303	44.1524689575513	43.620832185175	41.8705035971223	46.1701227253491	45.5426356589147	38.0551905387648	44.3089430894309	42.9004165088981	39.9091499026606	42.8433548885243
NR_046239.1	1057	1057	41.3641446142378	41.2476722532588	40.3060508212832	37.144321968726	43.3483848558527	38.9801578835076	31.4676936243047	33.8121546961326	37.6743390091555	35.9539308963445	35.9515472698022	35.7203032855939	31.8466898954704	39.8136755141501	39.7510004446421	36.5186877754203	35.5493837875369	36.4584253777503	38.7823632470313	37.6452918897741	36.8305654039933	39.1928766336349	33.8552002940096	39.0901525658807	37.8560395427865	37.0484790874525	36.9957310565635	41.1233870287594	38.798839788432	38.2169913419913	37.6146788990826	39.7628551303123	39.4900441481214	38.9823874755382	41.0735930735931	39.091943847224	41.0173335493277	44.1041716903786	39.0540856942168	37.634999084752	42.3984388859322	42.3904974016333	35.9276430797294	40.3540403212588	43.409161732627	39.5234451852661	39.6035901271503
NR_046239.1	1058	1058	38.2482357824824	38.396525413781	36.9367959949937	35.0117096018735	41.1435425829668	34.7762289068232	27.3984526112186	31.7768493487343	32.9609471975556	29.1127541589649	35.1156375981328	32.4440957238133	29.7538136233197	37.1885932365101	36.3682820884081	33.6463789055445	32.1722946024993	32.8645859679296	35.567611713919	34.3151913875598	33.2229462664245	35.4178603585168	30.2450486740517	37.2678627636135	35.8045853867581	33.9404648633954	32.2848592194467	39.0731045181307	35.7900537264086	36.7983053412014	35.3702372393961	36.8939692550256	36.0852925095681	38.3194829178209	36.7557715674362	34.9769104722181	37.5725900116144	37.9160636758321	37.9662890301188	35.4200988467875	39.6274343776461	39.3188187109291	33.4855136084284	39.3369523070958	37.945413191812	35.2473958333333	37.5404843621598
NR_046239.1	1061	1061											0.0	0.0										0.0										0.0										0.0				0.0	0.0
NR_046239.1	1063	1063	0.0	0.0		0.0			0.0		0.0	0.0	0.0		0.0		0.0		0.0	0.0			0.0	0.0						0.0	0.0	0.0		0.0	0.0				0.0		0.0								0.0
NR_046239.1	1068	1068	36.4158401073906	35.3397455786534	36.0050533408198	30.8363263211904	38.5149201943095	32.0093956865257	25.894538606403	29.3480662983425	32.5802310654686	30.7769423558897	30.8449238338537	30.861284341817	26.3759230876411	35.3106599876966	31.8411659726353	29.2195561379084	28.7694270470888	28.1706992821058	30.294749170408	31.4566284779051	32.419407663875	32.5240626346789	27.2754006763711	32.5967464327356	33.6155747836836	30.7715168806467	28.4669194211566	34.1597099249515	31.0650887573964	31.3218779596807	29.0697674418605	33.2902163687676	33.2672374943668	32.6282804543674	33.28125	32.1587019901128	35.6597954877455	38.5358782314569	33.6538461538462	31.4322391344214	37.2977777777778	35.4359925788497	30.0463420192965	34.4477220583415	34.3311506080449	32.1385640913561	32.2433207296298
NR_046239.1	1069	1069	35.6555675496139	34.2961136550429	33.3281201126056	29.9180327868852	36.3927855711423	31.0757946210269	24.1061912605368	27.0243662318484	28.2284293093553	24.6210949582431	30.5712158281034	30.8959027641639	25.1360338573156	33.5841458245019	29.8157311039072	27.7742606493624	26.0892702720681	25.0518855985826	27.9757037729237	29.0366045362677	29.7207660211833	30.1769331585845	24.4119623655914	30.8652875882947	31.9485162674294	28.3640081799591	25.4191653408396	33.0942920825661	29.9020284255554	30.3039467715107	29.3314162473041	31.1339391544844	31.0506771515946	31.7174515235457	29.9392712550607	28.10496496198	33.1397599690283	35.3587962962963	32.5780602376347	29.4505042189751	35.5795719432083	34.1957740405347	27.4699218406955	34.0450310559006	32.3697223278813	29.1872883563428	30.7249601005949
NR_046239.1	1071	1071	42.7271371027898	41.4666942490691	41.0245614035088	37.8080082135524	45.625	39.7482398122466	30.7982508788476	35.568835768039	37.4367766823832	35.1154618473896	37.054586808188	36.9576228262705	33.0124180270685	40.8177652449771	39.2226672600504	35.8635324844923	33.7288724241723	34.3216968625718	36.482275029217	37.5122492977069	37.8090883642811	39.045834534448	32.6828190588409	38.8762296448619	39.1622258024538	36.0352843008702	34.721404485361	40.5264045891682	37.7795481704888	38.8310106886754	34.8837209302326	39.3793346655695	39.4439931401751	39.3011385944248	39.5033860045147	39.4776876267749	42.4163689509581	46.9323671497585	41.1364169992956	38.0410858400587	42.12115828744	43.021957573502	36.3629437757123	41.0864197530864	41.2683536394877	37.6819525008208	39.2165034382163
NR_046239.1	1072	1072	39.7911832946636	39.9742177428806	37.6345763769699	35.0160490224686	42.8971588635454	35.7264957264957	29.3140096618357	31.576366756558	35.1841251669529	32.0911610717585	36.6885871871023	34.0513021343254	28.6468547292201	39.8499418788968	36.0950272479564	32.0158816098177	31.3982065758884	30.5024769992923	33.9321124460516	34.1778774289985	34.165108201977	35.5513774217281	29.7517195101493	36.1548143486469	36.5200628302156	33.7861703572884	31.6178266178266	38.8813493602171	35.0647561311656	36.5986394557823	32.9741379310345	36.426975154463	36.0625273283778	35.5463347164592	35.2727272727273	34.6914498141264	39.6179081435739	40.27175484244	39.0250619664004	35.5601233299075	40.7579928011857	39.1612903225806	32.6970227670753	39.9922570654278	38.3043149129447	34.2942475003246	36.6935289292091
NR_046239.1	1079	1079	41.3793103448276	45.4545454545455	33.3333333333333	33.3333333333333	0.0	57.1428571428571	49.0566037735849	26.6666666666667	57.1428571428571	71.4285714285714	44.1860465116279	50.0	19.047619047619	47.2222222222222	50.0	45.4545454545455	36.8421052631579	54.5454545454545	34.2857142857143	42.8571428571429	40.625	47.3684210526316	41.6666666666667	38.8888888888889	48.5714285714286	33.3333333333333	30.5555555555556	40.5405405405405	36.9230769230769	55.5555555555556	0.0	35.0	29.6296296296296	33.3333333333333	57.1428571428571	38.4615384615385	50.0	62.5	58.3333333333333	62.5	75.0	40.9090909090909	35.1351351351351	69.2307692307692	64.2857142857143	39.1304347826087	41.7721518987342
NR_046239.1	1080	1080	41.008571190813	40.4470588235294	38.7521555102681	37.3020527859238	43.6647955092221	37.690044139284	32.1124855044453	34.0368098159509	35.9877780960565	33.877425315676	37.6657824933687	37.5391849529781	33.2528666264333	39.9196107467739	39.0703624733476	35.8233221931171	34.7872340425532	33.6942224021046	37.313258636788	37.0126468607349	36.4826591139849	38.3079692358043	32.7152206746098	39.7040302267003	38.6449632326694	36.8807339449541	33.9807011115183	40.6773101112724	38.0703323928154	40.0542904539285	37.975592246949	38.8057742782152	38.8797903701277	38.2596685082873	39.2121212121212	38.4089219330855	41.2275622466705	41.0352805089647	40.9804461580832	38.1578947368421	41.9627749576988	41.4597279205355	36.2112836711415	42.3472356935015	40.4473085670963	37.3909647181357	39.9274310595065
NR_046239.1	1089	1089	0.0		100.0	100.0							100.0					28.5714285714286	0.0	33.3333333333333	100.0	100.0	50.0	100.0	62.5	50.0	40.0	66.6666666666667	75.0	100.0	66.6666666666667	50.0	100.0	50.0	60.0		100.0		100.0		50.0		100.0	100.0	100.0				100.0
NR_046239.1	1090	1090	55.9542554073092	54.086059327002	55.7533177205308	50.8182349503215	60.4	52.5390625	44.1426638314324	48.5384426430852	49.1556149222402	46.8721109399076	51.7555956295746	51.7430473952213	43.2995920833963	55.5766994396871	54.1240627130198	45.1816460831155	44.5374244537424	44.2153146322972	48.1984608208955	50.6498356737377	49.9252136752137	52.3474562407983	44.6326735994633	51.4229945850648	54.7442126321806	51.0840753075511	43.7232873366711	54.7971730080356	48.0895008605852	50.1885653944788	49.9281609195402	52.0672004200026	51.2227074235808	52.0478601012425	53.050505050505	48.8247545373401	55.8709926612592	57.8688997978631	54.6831955922865	52.7332511302918	58.7724867724868	58.108981262115	49.406802003691	59.755624515128	50.9283819628647	48.1977878985036	53.0267865777004
NR_046239.1	1095	1095																42.8571428571429	0.0	100.0	100.0	50.0	100.0		87.5	33.3333333333333	80.0	75.0	100.0	100.0	87.5	100.0	100.0	100.0	75.0		100.0		0.0		100.0			100.0					66.6666666666667
NR_046239.1	1096	1096	65.657905646298	63.7280187573271	64.960199781489	60.4379562043796	70.68	64.7705078125	54.6588053353953	59.4409024031388	58.5226188203856	59.9938404681244	63.280670130421	62.4192601291838	55.4750037758647	65.3793249391599	65.3747870528109	55.3571428571429	55.641894135618	54.6920821114369	60.0722989913125	60.9105180533752	59.7156904660111	63.4906354788583	56.3113310408454	61.7637795275591	64.9146611440406	62.7922784121805	54.4943820224719	64.8175041146287	57.7230176211454	60.8597285067873	61.5218951902369	62.3015352315969	61.0195393515992	62.4769797421731	63.9191919191919	59.8333829217495	66.5444015444015	65.5879803524993	65.9228650137741	64.1183723797781	66.9557859107256	69.1727703576045	59.0163934426229	68.276129532674	62.8756181057436	59.3526582607565	63.4444444444444
NR_046239.1	1100	1100
NR_046239.1	1102	1102																57.1428571428571	0.0	33.3333333333333	100.0	0.0	100.0		0.0	33.3333333333333	75.0	50.0	100.0	100.0	42.8571428571429		100.0	100.0	33.3333333333333		100.0		100.0		100.0								66.6666666666667
NR_046239.1	1103	1103	47.1070954907162	45.0099683358743	46.6583385384135	44.4314527915814	50.4601840736295	43.195699975568	37.3174741320955	42.3737126042178	41.8400458102691	39.8459167950693	44.2901070936274	45.6236538084981	38.2895134481717	46.4644329352077	45.7946314443971	41.0009017132552	40.077020118186	38.4669835170391	42.6971535230985	42.733318389001	43.2542227923883	43.7750675288532	39.4546979865772	45.5633226273695	45.3571428571429	43.0483827126937	39.9242794333171	47.5215830827432	42.5744622173194	44.7900936273029	45.0937950937951	43.1976820755959	44.1758722519961	46.2603878116344	44.0962393853619	43.4594755661502	45.9621329211746	47.6135377494938	47.3771397018222	43.371757925072	48.2627118644068	47.6498490728762	42.9636124506795	49.3599689681924	46.3349791112799	43.5297177786448	44.8052575625785
NR_046239.1	1107	1107																33.3333333333333	0.0	33.3333333333333	100.0	100.0	50.0		60.0	50.0	100.0	33.3333333333333	100.0	100.0	50.0		100.0	0.0	100.0				100.0		100.0								100.0
NR_046239.1	1108	1108	62.1827832144634	60.27445460943	62.1875	55.7242990654206	67.3869547819128	57.6039119804401	50.1257496614432	56.0598626104024	55.2767175572519	55.3191489361702	59.6517307283924	59.2164544564153	52.9402872260015	61.0452814219213	60.9868928296068	52.9262317394066	51.6001870782388	50.7427757427757	55.312151289129	56.467755286327	56.6268945501451	58.7691300433751	52.0641047155563	57.0645669291339	60.8987640208616	57.0622620989668	52.3338220918866	60.2925506151313	54.8515942428207	57.2786242268819	55.8506819813352	58.7416261657691	58.0050201898941	58.555657773689	61.3255203071328	56.7559523809524	64.2609031262061	63.0818155536282	63.6538991457702	60.3575832305795	64.8974413195179	65.2670111972437	55.137976346912	65.1297946532352	59.1511936339523	54.9766112266112	60.2220613082307
NR_046239.1	1109	1109										0.0	0.0			0.0								0.0						0.0	0.0			0.0												0.0
NR_046239.1	1110	1110																50.0		0.0	100.0		50.0		75.0	50.0	50.0	100.0		100.0	33.3333333333333		100.0	0.0	33.3333333333333				0.0										100.0
NR_046239.1	1111	1111	58.5895417253667	56.3510663229435	57.272301202937	53.3994747592647	61.76	55.3763440860215	48.5498839907193	52.2442972774099	53.0152671755725	50.7393715341959	55.3117048346056	54.9334377447142	47.9081709711524	56.8604651162791	55.6170683928115	49.8917748917749	50.1759745002988	47.8318002628121	52.0930503731343	51.9692100739855	53.5067571176753	54.3840994601669	48.0499874192737	54.8614609571788	56.1214285714286	53.1521739130435	48.2779677576942	56.3117134559535	52.1846831349343	54.3425814234017	51.5434314429289	52.992125984252	54.5524017467249	54.4280442804428	55.1619433198381	53.2577903682719	58.5813683803634	57.6800694243564	59.5185390149419	55.4390294057166	57.8277471361901	58.6437029063509	52.4034672970843	59.5274980635166	54.7898523286634	53.134328358209	54.37876960193
NR_046239.1	1112	1112																									0.0																		0.0
NR_046239.1	1113	1113																50.0		0.0	100.0		50.0		0.0	50.0	100.0	0.0		0.0	50.0		100.0	0.0	33.3333333333333														100.0
NR_046239.1	1114	1114	41.765437215085	41.1750908877683	40.6127872440206	37.3138686131387	45.3562850280224	38.6458078709362	32.5019334880124	36.0716037273173	38.1892768555619	34.4434165895776	41.0373355960967	37.4755381604697	33.725845410628	40.9725158562368	40.3135116714943	36.9104517990802	35.8560711677621	35.2878734266795	38.7450431537206	37.6560281037447	38.1008331553087	38.8757057523934	33.5905392938019	40.3576150601272	40.9097400742645	37.4159364173629	35.964590964591	41.7643071559988	38.4652443220922	41.2377358490566	39.7988505747126	40.217962184874	40.4039301310044	41.7395306028532	40.2424242424242	39.461549903317	41.7792358162871	42.3332370776783	41.8181818181818	39.1822477912472	45.1449122064734	43.143596377749	36.973096135308	44.0178398293582	42.4345847554039	38.5235248245386	40.8623436821013
NR_046239.1	1125	1125
NR_046239.1	1129	1129
NR_046239.1	1130	1130	27.8132515133925	27.2535458914547	27.5452841973766	25.7819351066939	29.53181272509	24.718826405868	19.7409126063418	21.9033603139563	25.840015273005	22.5	26.7544325299926	24.4662095984329	21.8481050883286	27.0121628767848	24.7400715868417	23.5490567740771	22.6783579115185	20.5990993270253	23.872586196838	23.4348118782257	25.3888502859586	24.7973138973057	20.1862572363453	26.6095502078871	25.6450575369881	23.9603153030715	22.6695174098962	28.9547612128257	28.1624225739849	28.1254712713015	25.933908045977	27.5581242611323	28.3811810937671	26.6697374481806	24.4947453516572	22.933730454207	25.4731556585554	28.0960648148148	25.9922822491731	23.8183312782573	30.24782884982	27.6989247311828	22.5650916104147	28.5741960480434	27.134724857685	26.0942979607741	25.6774380524562
NR_046239.1	1132	1132																	0.0
NR_046239.1	1133	1133	43.8600905888274	43.7100969496335	42.7196718725351	39.1086186540732	49.4336569579288	39.7772277227723	31.9088597692157	34.0457256461233	36.2608695652174	34.6117867165575	38.0160857908847	34.275548527377	32.895540623091	40.7883461868038	41.8911961558263	38.4720079847564	37.0019355269305	36.7623888182973	40.5448247519521	39.7517863858593	38.9698370880155	41.2143210691305	35.4718892453149	41.2413618208331	41.2166534838571	38.538319546045	38.232403881587	42.8010984699882	39.120177629753	41.1908770855656	40.3214024835646	41.1031556616282	40.2456567444949	43.8323917137476	42.7895494754166	40.4480775052982	43.9716312056738	44.1894674904384	44.6963336132102	41.0915934755333	45.7956015523933	45.5323819978046	38.4629197342431	45.5412115193645	43.2275541795666	40.5229625696841	43.6936270885702
NR_046239.1	1134	1134												33.3333333333333
NR_046239.1	1143	1143											100.0	0.0	33.3333333333333	71.4285714285714		50.0	33.3333333333333	0.0	0.0		100.0		0.0				50.0	0.0	50.0	0.0			20.0											100.0	0.0	100.0
NR_046239.1	1144	1144	66.6666666666667	88.8888888888889	0.0	100.0			85.7142857142857	100.0	100.0	100.0	78.740157480315	89.3333333333333	90.9090909090909	74.8633879781421		100.0	60.0	20.0		100.0	58.3333333333333		0.0	100.0	100.0	0.0		86.6666666666667	86.4406779661017	92.6829268292683	100.0	88.0	90.9090909090909		50.0	0.0	100.0	100.0	100.0		0.0		0.0	100.0		88.8888888888889	66.6666666666667
NR_046239.1	1167	1167	47.1861471861472	50.54704595186	44.5238095238095	35.3535353535354	57.7380952380952	44.954128440367	36.3996827914354	40.9627611262489	41.4046549612087	35.0636630754163	41.8093983311375	44.7096260938743	39.6114864864865	49.9026606099935	40.5536668285576	40.256762952774	37.3801916932907	39.1555285540705	40.8389261744966	38.3092783505155	36.8610113290964	43.2513798294029	35.3324035332404	42.5704225352113	42.6565874730022	39.5613004308656	39.8911070780399	40.6477438136827	35.475651189128	39.9114484503479	42.8969359331476	40.3732362312244	38.2486575795126	45.8064516129032	44.6854663774403	45.2898550724638	47.6070528967254	48.7261146496815	43.9393939393939	45.1704545454545	50.4983388704319	40.9395973154362	38.4910485933504	41.1471321695761	48.8636363636364	42.5266903914591	40.139751552795
NR_046239.1	1168	1168		100.0						100.0			100.0			33.3333333333333			0.0	100.0	100.0	100.0			100.0		100.0				100.0	100.0			100.0						100.0
NR_046239.1	1191	1191
NR_046239.1	1209	1209	37.9800853485064	38.6266094420601	37.6777251184834	32.8282828282828	38.3720930232558	30.4545454545455	24.35697583788	31.0251798561151	33.386709367494	27.6328502415459	34.2572542226072	35.2478363493312	32.0864505403159	37.010904425914	26.6666666666667	29.4464609800363	29.1699604743083	27.0538669876618	29.6050448058414	29.3180890159249	29.5298322793511	29.9900695134062	23.7765466297322	32.2894919972164	32.1300929235168	29.2295780100658	28.2530553558591	28.8014311270125	27.73886242645	32.836747361887	31.9672131147541	29.0322580645161	29.8701298701299	31.6455696202532	27.8131634819533	31.3167259786477	37.3464373464373	36.4485981308411	34.1911764705882	36.5168539325843	40.9090909090909	26.7100977198697	28.1094527363184	31.5403422982885	35.1648351648352	33.0434782608696	29.1571753986333
NR_046239.1	1210	1210	27.7721261444558	27.6445698166432	29.5112781954887	23.4265734265734	24.8888888888889	23.4113712374582	27.521613832853	25.4203758654797	32.076813655761	22.3451327433628	28.6923076923077	28.5401459854015	26.750761200522	35.4206198608476	29.1490362012224	28.1137184115523	27.5848912628768	25.9207589285714	27.2874756651525	26.8448344635022	27.8850916295196	26.1735419630156	23.6821086261981	30.3162486368593	29.9300699300699	27.2106398274623	26.6362748290459	30.0479881875231	26.7949065293958	28.8014311270125	27.4576271186441	28.5234899328859	28.299856527977	27.7056277056277	29.2114695340502	28.3236994219653	27.9329608938547	30.5128205128205	28.1081081081081	26.2068965517241	33.9955849889625	26.7857142857143	23.2558139534884	25.1428571428571	38.1147540983607	27.1448663853727	25.1736111111111
NR_046239.1	1211	1211	0.0						0.0	0.0	20.0	0.0	33.3333333333333	0.0	0.0	0.0	0.0	0.0	50.0	14.2857142857143	25.0	0.0	0.0	0.0	33.3333333333333	0.0	16.6666666666667	0.0	0.0	37.5	20.0	0.0		0.0	12.5	0.0	0.0	0.0	0.0		33.3333333333333	0.0	0.0		0.0	100.0		0.0	0.0
NR_046239.1	1223	1223																				0.0									0.0
NR_046239.1	1225	1225		0.0	0.0		0.0	0.0	0.0	0.0	0.0	0.0	0.0	0.0	0.0	0.0	0.0		0.0	0.0		0.0	0.0	0.0	0.0		0.0		0.0	0.0	0.0	0.0	0.0	0.0	0.0	0.0		0.0	0.0	0.0	0.0	0.0	0.0			0.0		0.0	0.0
NR_046239.1	1237	1237																																	0.0
NR_046239.1	1238	1238	48.6486486486487	49.8929336188437	50.2380952380952	46.969696969697	56.3953488372093	49.5454545454545	40.2419984387197	44.263775971093	42.6570628251301	40.5247813411079	45.5333911535126	47.2353870458136	43.9318370739817	53.339755940912	43.5265700483092	43.1684067181117	39.5486935866983	41.711874623267	41.8550531914894	43.0555555555556	41.3612565445026	46.3257199602781	38.4118190212373	45.4925165332405	46.2857142857143	42.2660479505027	39.5039539899353	44.0471934215231	39.5961862030286	44.1831683168317	46.9945355191257	42.4215246636771	41.7105796513985	40.251572327044	44.6808510638298	46.8805704099822	49.2647058823529	56.0747663551402	49.0774907749078	49.7191011235955	50.0	46.5798045602606	41.3233458177278	48.780487804878	51.0989010989011	43.9024390243902	42.0015163002274
NR_046239.1	1239	1239	33.3672431332655	31.2676056338028	31.390977443609	27.2727272727273	37.7777777777778	25.6666666666667	32.8068916008614	35.6513222331048	39.1705069124424	30.3395399780942	40.0229357798165	35.5167394468704	36.969696969697	46.9085173501577	37.8858746492049	37.2072072072072	34.5274390243902	33.0364597829112	36.537216828479	35.4390147000397	34.8309059491484	36.2387494078636	32.0558882235529	39.2675852066715	37.1906587661206	34.983853606028	34.4917180902891	38.3064516129032	34.5051379123851	35.7907253269917	37.4581939799331	37.0033508855912	35.201713673688	38.1974248927039	36.4120781527531	36.2068965517241	35.8070500927644	34.3589743589744	37.4331550802139	29.7727272727273	37.0044052863436	37.6590330788804	29.607250755287	34.469696969697	34.8360655737705	30.7152875175316	33.7938975244675
NR_046239.1	1240	1240
NR_046239.1	1258	1258	43.4659090909091	41.9700214132762	37.0813397129187	27.9187817258883	45.3488372093023	32.7272727272727	26.6484588373	31.1431143114311	34.0672538030424	26.9825918762089	33.2032943216298	38.9589905362776	31.1092577147623	41.5033729521362	32.5929502655722	34.7845804988662	29.6677215189873	30.2017464619091	31.6733067729084	31.7680685994283	31.4387699066447	34.0784898161947	26.9833948339483	36.0724233983287	34.0357142857143	30.4415182029435	29.9243788260713	33.393049086349	30.4433221099888	33.5820895522388	33.5149863760218	32.794975325258	31.2778904665314	32.0754716981132	36.5957446808511	33.2740213523132	40.7862407862408	42.3197492163009	33.8235294117647	34.2696629213483	41.1003236245955	35.8306188925081	30.3482587064677	40.2948402948403	39.7790055248619	32.2862129144852	32.9037149355572
NR_046239.1	1259	1259	32.7368421052632	34.2105263157895	35.6031128404669	29.1512915129151	35.4545454545455	27.719298245614	24.9816581071167	30.3733602421796	34.1961356179366	25.0280583613917	33.1770222743259	33.9483394833948	31.2610229276896	40.5431309904153	31.8225650916104	31.3861845155308	29.0702236171047	30.0516647531573	30.0595238095238	30.1419878296146	30.5562611125222	30.0634455832113	25.4007398273736	32.9719626168224	32.0632638389648	27.9823269513991	29.2953020134228	33.4834834834835	29.8812482739575	32.2344322344322	33.445945945946	32.0506575742815	30.4886943836616	34.9557522123894	34.4890510948905	35.8744394618834	32.5047801147228	35.8090185676393	28.8461538461538	31.8072289156626	37.4439461883408	33.7801608579088	27.510460251046	30.6324110671937	37.117903930131	30.7692307692308	29.6789824348879
NR_046239.1	1260	1260	18.1818181818182	26.9230769230769	33.3333333333333	21.4285714285714	20.0	6.66666666666667	25.8620689655172	37.5	26.027397260274	28.5714285714286	33.9622641509434	15.7894736842105	21.9512195121951	24.3243243243243	22.2222222222222	39.344262295082	25.6756756756757	30.5555555555556	29.4117647058824	26.9230769230769	40.8695652173913	27.4193548387097	25.0	22.3529411764706	50.0	39.4366197183099	20.4081632653061	32.7868852459016	27.8481012658228	25.0	33.3333333333333	13.5135135135135	18.6440677966102	14.2857142857143	33.3333333333333	18.5185185185185	25.0	46.1538461538462	20.0	28.0	42.8571428571429	25.0	13.8888888888889	50.0	13.3333333333333	33.3333333333333	30.1204819277108
NR_046239.1	1261	1261
NR_046239.1	1272	1272	50.7791017415215	48.0825958702065	50.1272264631043	45.8762886597938	54.3668122270742	45.8053691275168	54.585152838428	51.0869565217391	63.0252100840336	55.8823529411765	69.5652173913043	60.2006688963211	56.359649122807	55.595026642984	61.3259668508287	41.5841584158416	54.4615384615385	54.7297297297297	58.8028169014084	51.3812154696133	37.6163873370577	51.5503875968992	48.8584474885845	48.4346224677716	48.2857142857143	46.6019417475728	47.3837209302326	72.4458204334365	68.6274509803922	56.4444444444444	44.8275862068966	63.2911392405063	64.5522388059701	46.7710371819961	52.4025385312783	54.5521835677276	51.7647058823529	48.4415584415584	46.5601965601966	41.4166666666667	51.5084621044886	53.8083538083538	44.5121951219512	49.6171516079632	52.7932960893855	47.3460721868365	52.3093447905478
NR_046239.1	1273	1273	37.8323108384458	41.1347517730496	39.0151515151515	32.8621908127208	42.8571428571429	34.006734006734	30.5152394775036	32.6713008937438	35.74253865516	28.8888888888889	37.5288683602771	37.1323529411765	40.2614379084967	50.1594387755102	36.9360902255639	37.1143375680581	34.7094801223242	34.5637583892617	37.6953125	35.8769476628046	33.0933465739821	34.8859315589354	30.84	38.5344513306599	35.4408148928697	34.0917298663778	33.8883447600392	37.4262536873156	33.5873707131192	36.8326334733053	36.1204013377926	36.8599033816425	34.3637670740474	42.8571428571429	38.9891696750903	42.6086956521739	40.9774436090226	40.3141361256544	42.1195652173913	32.5740318906606	47.1111111111111	37.9220779220779	34.7692307692308	40.0770712909441	39.5833333333333	37.7492877492877	37.9310344827586
NR_046239.1	1274	1274
NR_046239.1	1277	1277	55.793825087198	52.0091425200914	54.7328773912182	49.4764397905759	58.2089552238806	51.3961255845023	42.5146829677574	51.3728720483251	51.7901505187783	49.5940959409594	52.3063901819721	52.3952095808383	48.0758807588076	54.0572971351432	57.4049015185686	54.047093451067	51.4674556213018	52.6643990929705	55.6141672946496	55.0667393080904	51.9815756645236	55.1179157920731	49.8063405537226	55.9133489461358	55.9056829294795	53.194336046382	52.7720739219713	54.1008563273073	50.1783264746228	52.7123577666049	48.6746987951807	54.1553339377455	53.4154777345439	55.2186500076185	55.5831809872029	55.7509114430201	58.4323674722927	58.9148073022312	55.7800751879699	53.6764705882353	58.371153248368	55.9790732436472	48.9358642507909	54.7399818441188	55.1192145862553	53.2401415135042	54.1286635048036
NR_046239.1	1278	1278	76.1565836298932	81.0185185185185	75.3086419753086	74.1573033707865	81.6901408450704	73.8636363636364	76.9396551724138	77.7777777777778	84.954128440367	80.6451612903226	81.4878892733564	90.1785714285714	78.0313837375178	83.5387323943662	76.2237762237762	74.375	75.5196304849885	76.551724137931	80.2575107296137	81.5151515151515	77.4425287356322	73.2441471571906	71.3936430317848	71.285140562249	73.7270875763748	77.25	72.6114649681529	84.6153846153846	81.875	84.225352112676	88.3333333333333	88.0239520958084	85.0661625708885	75.3424657534247	88.0503144654088	72.8571428571428	76.7741935483871	77.319587628866	84.0	65.0	82.4324324324324	62.5	74.4027303754266	77.3049645390071	71.4285714285714	68.1372549019608	66.6666666666667
NR_046239.1	1283	1283	49.2767537122376	44.3738590726543	48.657156910969	42.5306577480491	51.58618258724	43.4119830328738	37.9779803480526	45.4471323729274	46.271676300578	45.9261965655828	45.703206874869	45.0584090487669	40.1466380543634	45.826538176427	47.1125074805506	43.2308818148555	41.296928327645	40.6797213330823	43.8322456403124	45.4410173160173	43.8179736691471	45.402016228178	39.013964092334	46.6305189775368	46.8418775686783	43.0580159433127	41.8190661478599	45.8631064309891	40.084503202944	41.19644723093	38.8291517323775	44.0561529271207	43.2890222984563	47.3977135980746	46.7672102756531	46.9150107178031	49.8056269354945	51.5536017584174	47.9514275120504	45.1840883085414	51.9665683382498	48.4096341239198	40.0056425447877	46.8103994927077	48.1523984392931	42.8995840760547	44.8552605310441
NR_046239.1	1284	1284	0.0												100.0					33.3333333333333			0.0	100.0		33.3333333333333		0.0		0.0	0.0	100.0			0.0								50.0	0.0		0.0	100.0		0.0
NR_046239.1	1287	1287
NR_046239.1	1315	1315	42.9449030524093	41.8820265732224	43.5329989180683	40.0780379041249	45.5537946821624	39.0192180251822	35.4766133806986	41.1476747348382	43.6190200896083	41.7670682730924	42.3645320197044	41.7207491192286	36.9774919614148	41.0412340551765	45.008965929468	44.9954254345837	43.6374337845792	43.1259998118001	45.9661887438476	43.7965092680287	41.7699790196452	44.0388397246804	40.8605214418008	46.5440464666021	43.493298746217	41.6048699501937	44.1622883829539	44.5613375915837	41.0971957527906	44.0271257172666	39.9521531100478	45.1564828614009	42.7134603038733	44.9231696294064	45.8911034084344	46.9394852770693	45.1925613294645	45.8787091617544	44.1187384044527	42.7091043671355	45.9404600811908	43.4326710816777	39.0240462590791	44.1571609632446	45.9564719358534	43.8227052729897	44.318454044558
NR_046239.1	1316	1316	100.0								0.0		0.0	0.0		0.0	75.0			20.0	50.0	0.0		100.0	0.0	100.0	25.0	66.6666666666667	50.0	50.0	25.0	100.0	0.0	0.0	66.6666666666667				0.0	0.0			0.0	0.0	0.0	0.0			0.0
NR_046239.1	1321	1321	37.9782469609725	34.060561838745	38.6408339889851	31.7734447539461	38.1254404510218	31.8796394485684	27.1640023682652	32.1273122959739	34.8071087993065	31.8496898941992	35.1269142018041	35.1326284548321	27.3311897106109	36.8288341738357	34.1346871733612	34.3624406284253	33.168549905838	29.9595522528455	32.3387872954764	33.3874239350913	35.1853616696846	34.5950596042768	29.1245551601424	35.2981029810298	36.1054109515066	32.2780606597299	31.2238747934286	34.2571644042232	31.4999317592466	30.8113749021654	29.2565947242206	35.2853301463998	33.6975149957155	34.9488260084287	35.7400722021661	35.5177009096703	38.0208333333333	40.483806477409	36.3417122715889	33.1763439413308	39.6692690723551	37.6723662437948	30.7871185962934	36.1089987325729	36.7048054919908	32.7900857312622	33.4304530033925
NR_046239.1	1322	1322	100.0		100.0	0.0	66.6666666666667				0.0		75.0	30.0	0.0	44.4444444444444	100.0	0.0	60.0	25.0	40.0	0.0	75.0	100.0	50.0	33.3333333333333	54.5454545454545	40.0	50.0	66.6666666666667	28.5714285714286	100.0	100.0	100.0	71.4285714285714	100.0			100.0	66.6666666666667		100.0	57.1428571428571	100.0	0.0	33.3333333333333			33.3333333333333
NR_046239.1	1341	1341	48.0486244401791	45.4737917944225	46.6660110149489	41.7053687534832	48.7319478689679	42.7473837594383	38.3612000474327	45.1060358890701	46.4342543034862	44.8061448427213	45.2865840856603	45.452858203415	39.4600393348829	44.9182763744428	47.4548440065681	45.7273559011894	44.4653570168215	45.9418790557698	47.2142016896589	45.2664322423587	44.483612804878	47.5073673870334	42.1405158899815	48.6115142718916	46.6162978953049	43.9367116618721	46.8248565593698	46.2997746055597	43.5415815979311	46.8057366362451	42.0047732696897	46.2686567164179	46.3362529374065	47.8169226136706	48.6650310290085	48.552570634553	49.1204954213057	49.4811414887248	47.8220574606117	45.6238236084969	49.8186735509251	47.9683765398051	41.9464033850494	46.6768138001015	49.8969072164948	46.5653392205146	46.7092651757188
NR_046239.1	1342	1342	85.7142857142857	100.0	100.0	100.0	25.0		0.0	100.0	44.4444444444444		30.0	56.25	0.0	36.3636363636364	70.0	0.0	75.0	43.75	70.0	0.0	54.5454545454545	58.3333333333333	22.2222222222222	66.6666666666667	68.4210526315789	83.3333333333333	100.0	66.6666666666667	26.6666666666667	100.0	100.0	40.0	66.6666666666667	25.0	16.6666666666667	50.0	0.0	60.0	0.0	100.0	25.0	0.0	33.3333333333333	50.0		80.0	80.0
NR_046239.1	1359	1359	44.3958868894602	39.723016047483	43.2961169844877	37.1806824538505	44.8586572438163	38.4062791007051	31.7484844882919	39.2263688368292	40.3656413232734	37.1428571428571	40.5305821665439	38.3541239992553	33.829863603733	40.9889782543938	40.2307461792029	37.979797979798	37.4452986398581	36.0971920204217	38.3252818035427	39.6228974498101	40.4096477794793	40.6222990492653	34.5845272206304	40.9919126960928	42.3900054318305	37.9736959429336	37.7066823207123	39.2668178382464	36.8269625976161	36.265756302521	31.6043425814234	42.7073974243786	39.0762620837809	41.3401905914385	41.756090487239	41.4578720428854	42.4761778718899	47.1932638331997	42.5714019908829	40.2148213200027	46.076011846002	43.5835798816568	36.0002839698992	41.1359285258456	42.6725132702516	38.4345894215159	38.8824120603015
NR_046239.1	1360	1360	70.0	75.0	33.3333333333333	100.0	20.0		0.0	25.0	11.1111111111111		9.09090909090909	63.1578947368421	0.0	36.3636363636364	66.6666666666667	0.0	42.8571428571429	61.1111111111111	63.6363636363636	28.5714285714286	50.0	46.6666666666667	20.0	35.7142857142857	39.1304347826087	26.6666666666667	70.0	87.5	23.5294117647059	33.3333333333333	0.0	40.0	18.1818181818182	20.0	16.6666666666667	33.3333333333333	100.0	0.0	50.0	83.3333333333333	50.0	25.0	66.6666666666667	37.5		33.3333333333333	57.1428571428571
NR_046239.1	1378	1378	32.9230769230769	24.3975903614458	24.0837696335079	31.0924369747899	38.7931034482759	25.414364640884	21.6666666666667	25.2427184466019	32.5966850828729	27.6315789473684	32.994923857868	21.6494845360825	17.6991150442478	27.8145695364238	27.007299270073	36.697247706422	28.5714285714286	23.5602094240838	25.2941176470588	31.9444444444444	30.8056872037915	31.4814814814815	27.3224043715847	34.4262295081967	29.8429319371728	28.8659793814433	34.2541436464088	35.7798165137615	24.5398773006135	26.8041237113402	42.1052631578947	33.8461538461538	18.9655172413793	27.0676691729323	22.8346456692913	30.225988700565	35.9375	26.4423076923077	31.7180616740088	28.7096774193548	28.8194444444444	29.6	26.6666666666667	33.1428571428571	32.5842696629214	29.8507462686567	26.3461538461538
NR_046239.1	1379	1379	66.6666666666667	57.1428571428571	75.0	50.0	20.0		0.0	100.0	0.0	0.0	64.7058823529412	44.4444444444444	50.0	0.0	57.1428571428571	0.0	20.0	65.0	33.3333333333333	60.0	60.0	53.3333333333333	20.0	57.8947368421053	43.3333333333333	61.1111111111111	66.6666666666667	66.6666666666667	35.2941176470588	100.0	0.0	40.0	33.3333333333333	14.2857142857143	33.3333333333333	75.0	25.0	36.3636363636364	28.5714285714286	91.6666666666667	57.1428571428571	71.4285714285714	62.5	25.0		40.0	35.0
NR_046239.1	1384	1384	27.5862068965517	20.0	65.0	33.3333333333333	42.8571428571429	70.0	47.0588235294118	100.0	47.3684210526316	0.0	66.6666666666667	0.0	23.0769230769231	43.75	20.0	57.1428571428571	56.25	43.4782608695652	63.1578947368421	25.0	37.037037037037	52.6315789473684	19.047619047619	56.0	43.3333333333333	45.0	50.0	46.1538461538462	53.3333333333333	69.2307692307692	0.0	45.4545454545455	45.0	66.6666666666667	64.7058823529412	45.4545454545455	65.0	59.0909090909091	50.0	39.2857142857143	50.0	75.0	36.8421052631579	25.0	23.0769230769231	27.7777777777778	27.2727272727273
NR_046239.1	1385	1385	91.6666666666667	59.0909090909091	33.3333333333333	50.0	33.3333333333333		0.0	100.0	55.5555555555556	0.0	35.2941176470588	42.1052631578947	50.0	36.3636363636364	64.2857142857143	0.0	25.0	43.4782608695652	76.9230769230769	50.0	46.6666666666667	46.6666666666667	20.0	50.0	43.3333333333333	72.2222222222222	86.6666666666667	77.7777777777778	47.0588235294118	25.0	0.0	50.0	38.4615384615385	14.2857142857143	0.0	75.0	11.1111111111111	54.5454545454545	42.8571428571429	84.6153846153846	76.9230769230769	71.4285714285714	40.0	57.1428571428571		41.6666666666667	65.2173913043478
NR_046239.1	1388	1388	53.3333333333333	0.0	25.0	44.4444444444444	0.0	55.5555555555556	17.6470588235294	87.5	52.6315789473684	0.0	55.5555555555556	0.0	0.0	43.75	21.7391304347826	28.5714285714286	56.25	43.4782608695652	57.8947368421053	16.6666666666667	40.7407407407407	47.6190476190476	23.8095238095238	34.6153846153846	35.7142857142857	35.0	62.5	33.3333333333333	26.6666666666667	23.0769230769231	0.0	30.0	57.1428571428571	16.6666666666667	64.7058823529412	19.047619047619	73.6842105263158	45.4545454545455	21.4285714285714	25.0	46.6666666666667	37.5	21.0526315789474	8.33333333333333	18.1818181818182	27.7777777777778	34.375
NR_046239.1	1389	1389	58.3333333333333	50.0	44.4444444444444	50.0	28.5714285714286		0.0	75.0	11.1111111111111	20.0	52.9411764705882	42.1052631578947	50.0	36.3636363636364	52.9411764705882	0.0	31.25	30.4347826086957	50.0	40.0	50.0	60.0	30.0	57.1428571428571	36.6666666666667	66.6666666666667	73.3333333333333	66.6666666666667	23.5294117647059	25.0	100.0	66.6666666666667	46.1538461538462	22.2222222222222	14.2857142857143	87.5	0.0	27.2727272727273	28.5714285714286	71.4285714285714	58.3333333333333	71.4285714285714	20.0	0.0		53.3333333333333	39.1304347826087
NR_046239.1	1397	1397	0.0	8.69565217391304	0.0	0.0	0.0	0.0	0.0	0.0	0.0	0.0	0.0	0.0	0.0	0.0	0.0	0.0	0.0	0.0	0.0	0.0	0.0	0.0	0.0	0.0	3.57142857142857	0.0	0.0	0.0	0.0	0.0	0.0	0.0	0.0	0.0	0.0	0.0	0.0	0.0	0.0	0.0	0.0	0.0	0.0	0.0	0.0	0.0	0.0
NR_046239.1	1398	1398	0.0	0.0							0.0				0.0					0.0	0.0		0.0			0.0	0.0	0.0			0.0							0.0								0.0			0.0
NR_046239.1	1399	1399
NR_046239.1	1415	1415	68.1818181818182	45.0	66.6666666666667	80.0	66.6666666666667	100.0	70.3703703703704	80.0	62.5	0.0	77.7777777777778	0.0	0.0	88.8888888888889	38.0952380952381	69.2307692307692	88.8888888888889	76.9230769230769	77.2727272727273	40.0	64.0	88.8888888888889	50.0	67.741935483871	65.3846153846154	73.6842105263158	76.9230769230769	92.8571428571429	50.0	50.0	100.0	42.8571428571429	52.9411764705882	80.0	84.6153846153846	56.25	87.5	55.5555555555556	66.6666666666667	78.5714285714286	90.9090909090909	62.5	61.5384615384615	55.5555555555556	100.0	47.3684210526316	61.9047619047619
NR_046239.1	1416	1416	86.6666666666667	92.0	50.0	71.4285714285714	77.7777777777778	0.0	100.0	100.0	76.9230769230769	100.0	68.75	78.9473684210526	100.0	50.0	82.3529411764706	33.3333333333333	77.7777777777778	73.9130434782609	78.5714285714286	77.7777777777778	50.0	81.8181818181818	57.1428571428571	88.4615384615385	57.6923076923077	78.5714285714286	80.0	90.0	60.0	100.0		71.4285714285714	60.0	50.0	86.6666666666667	83.3333333333333	54.5454545454545	75.0	57.1428571428571	76.4705882352941	81.8181818181818	75.0	63.6363636363636	90.0	100.0	56.25	76.0
NR_046239.1	1417	1417	50.0	22.2222222222222	33.3333333333333	40.0	50.0	85.7142857142857	7.40740740740741	100.0	50.0		87.5	0.0	0.0	22.2222222222222	40.0	46.1538461538462	61.1111111111111	58.3333333333333	45.4545454545455	30.0	40.9090909090909	38.8888888888889	22.2222222222222	48.3870967741936	47.8260869565217	44.4444444444444	61.5384615384615	64.2857142857143	46.1538461538462	28.5714285714286	100.0	50.0	33.3333333333333	100.0	69.2307692307692	38.4615384615385	93.75	83.3333333333333	54.5454545454545	28.5714285714286	53.8461538461538	37.5	41.6666666666667	28.5714285714286	50.0	36.8421052631579	42.8571428571429
NR_046239.1	1418	1418	52.1276595744681	55.4347826086957	50.0	44.1176470588235	48.6486486486487	30.3030303030303	32.3076923076923	62.8571428571429	33.3333333333333	63.6363636363636	31.0344827586207	58.695652173913	28.5714285714286	46.8085106382979	70.0	41.6666666666667	41.1764705882353	45.2380952380952	55.8139534883721	56.0	48.936170212766	56.25	33.3333333333333	42.0	37.5	36.6666666666667	38.6363636363636	42.8571428571429	43.1818181818182	69.5652173913043	0.0	56.6666666666667	19.5121951219512	32.258064516129	52.5	45.4545454545455	47.887323943662	41.1764705882353	50.7692307692308	56.0606060606061	51.3513513513513	48.2758620689655	35.2941176470588	50.0	50.0	31.1475409836066	46.6666666666667
NR_046239.1	1424	1424	71.4285714285714	17.6470588235294	46.1538461538462	75.0	60.0	57.1428571428571	33.3333333333333	75.0	77.2727272727273		87.5	0.0	0.0	66.6666666666667	70.5882352941177	54.5454545454545	88.2352941176471	56.0	83.3333333333333	40.0	52.1739130434783	66.6666666666667	31.25	58.6206896551724	52.1739130434783	68.4210526315789	61.5384615384615	85.7142857142857	28.5714285714286	50.0	100.0	25.0	68.75	50.0	70.0	38.4615384615385	80.0	93.3333333333333	80.0	64.2857142857143	50.0	83.3333333333333	50.0	28.5714285714286	100.0	37.5	63.1578947368421
NR_046239.1	1425	1425	55.7137745974955	55.7671957671958	56.2825773538871	53.5668242372153	61.2491605104097	53.8235294117647	48.9417007055329	53.2369578881207	55.0959887622912	53.8990825688073	55.0902132312739	54.8545597484277	52.4198752419875	53.1212121212121	61.3006923837784	58.3730428863172	56.741028128031	58.0226161369193	60.9468497008096	59.1107036442815	55.7909604519774	61.0800744878957	55.0236966824645	61.8374009016011	61.0528126612764	58.929889298893	57.8755738483457	55.4379410543794	54.6738296239447	56.7319098457889	60.2777777777778	55.5741546702377	53.2099866250557	57.2685539403213	57.8942974033564	57.8896040569534	60.379203972613	57.1677914824296	58.6175942549372	56.5927744112909	57.9365079365079	57.6615517614005	50.4033243705695	55.8791634391944	58.0742987111448	54.4756787872973	56.1853478815361
NR_046239.1	1428	1428	76.1904761904762	41.1764705882353	60.0	50.0	40.0	85.7142857142857	72.7272727272727	100.0	34.7826086956522		87.5	25.0	0.0	66.6666666666667	76.4705882352941	63.6363636363636	85.7142857142857	68.0	83.3333333333333	100.0	57.1428571428571	61.1111111111111	40.0	67.8571428571429	39.1304347826087	66.6666666666667	61.5384615384615	61.5384615384615	71.4285714285714	33.3333333333333	100.0	25.0	37.5	50.0	70.0	50.0	76.9230769230769	80.0	80.0	75.0	71.4285714285714	50.0	55.5555555555556	28.5714285714286		61.1111111111111	55.5555555555556
NR_046239.1	1429	1429	65.188152811561	65.4656696125085	65.8753050809851	63.7242268041237	70.5750727232043	62.8347485303723	57.4037512339585	61.7776381909548	64.7269332503501	64.1279512566641	64.2553655082253	63.258911084998	61.29585925767	64.1138186771606	68.2775712515489	66.0750853242321	64.977674238012	65.2253909843606	68.5426958362738	66.5057471264368	63.9447236180904	69.1783649876135	62.7664613927049	67.4429436422916	69.7110423116615	67.2509225092251	65.7748931454804	63.8584144069551	62.8120692295911	60.8926987880579	62.5520110957004	65.1505016722408	63.6323268206039	64.0804597701149	66.004009355162	64.9410692192485	67.587504704554	67.6299230948497	65.9144493095318	65.111281657713	67.2598369372563	67.206390328152	60.6546698151616	67.8084314941104	64.1285099924108	64.1672260044108	64.8008306588635
NR_046239.1	1430	1430	0.0								0.0																					0.0
NR_046239.1	1432	1432	57.8947368421053	17.6470588235294	33.3333333333333	50.0	100.0	42.8571428571429	22.7272727272727	68.75	55.0		87.5	0.0	0.0	61.1111111111111	64.7058823529412	81.8181818181818	90.9090909090909	56.0	94.4444444444444	40.0	50.0	21.4285714285714	25.0	55.5555555555556	52.6315789473684	62.5	72.7272727272727	61.5384615384615	53.8461538461538	33.3333333333333	0.0	50.0	50.0	50.0	77.7777777777778	41.6666666666667	92.3076923076923	92.8571428571429	62.5	37.5	57.1428571428571	83.3333333333333	87.5	28.5714285714286		53.3333333333333	53.3333333333333
NR_046239.1	1433	1433	58.0208929593589	55.0778298322503	57.2838137472284	53.4893708395963	61.8845120859445	53.6111111111111	47.8765432098765	51.3029827315542	56.9450925493856	54.7773125237914	54.5930042497548	56.2830817486767	50.0107319167203	57.067191283293	60.8061325420376	55.9904697072839	55.0949244478884	55.3298717165547	58.0633802816901	57.0969961018115	56.9501098211484	59.4962840627581	52.4994077232883	59.2201336026099	60.8770421324162	58.3763837638376	52.9775102945835	55.3301593872904	50.8038585209003	52.2189349112426	56.4493758668516	54.7428189712759	52.2530521642619	55.2666794112024	55.7920213653814	55.5569998700117	60.5821299638989	60.8336244033066	58.0959856470061	54.9915657107806	59.3187933720436	60.099373514798	49.979633401222	58.8599752168525	55.2185999494567	51.9324829768869	55.1022335552722
NR_046239.1	1434	1434																																					0.0
NR_046239.1	1435	1435	21.4285714285714	18.75	33.3333333333333	0.0	66.6666666666667	57.1428571428571	36.3636363636364	87.5	30.0		75.0	0.0	0.0	22.2222222222222	42.8571428571429	63.6363636363636	27.2727272727273	33.3333333333333	50.0	30.0	35.2941176470588	41.6666666666667	8.33333333333333	46.1538461538462	17.6470588235294	60.0	62.5	45.4545454545455	46.1538461538462	33.3333333333333	100.0	25.0	16.6666666666667	0.0	22.2222222222222	20.0	66.6666666666667	77.7777777777778	37.5	16.6666666666667	28.5714285714286	66.6666666666667	12.5	14.2857142857143		28.5714285714286	53.8461538461538
NR_046239.1	1436	1436	42.6676228038724	39.7972308390709	40.3267029669963	36.7241379310345	44.688480502017	37.4795684864335	33.0657114624506	34.5368916797488	40.7378580323786	36.647619047619	40.0851249590745	38.2035693273191	32.8681837698583	39.6397759951567	42.7263730826324	38.9986376021798	38.2512601783637	36.4303178484108	39.3549524145224	39.7982576799633	40.6240200689871	42.0520231213873	34.4149692089057	42.7816627816628	41.6996387407535	39.7159195720347	38.1714466803993	37.851821192053	36.8396876435462	37.3668639053254	35.933147632312	38.5232208486468	36.0506441581519	38.4188361408882	39.041496201052	38.8559901086744	42.6441800933594	44.3163289075239	41.9108566296172	39.0964178875508	43.5559336452573	40.337224383917	33.9607267986637	41.7984496124031	40.2985074626866	35.4098675369553	37.8769259854429
NR_046239.1	1465	1465	66.6666666666667	50.0	0.0	0.0		100.0	0.0	50.0	25.0		33.3333333333333			0.0	0.0	0.0	42.8571428571429	42.1052631578947	40.0	100.0	60.0	75.0	33.3333333333333	47.0588235294118	16.6666666666667	0.0	50.0	20.0	60.0	25.0		100.0	0.0		75.0	0.0	20.0	40.0	66.6666666666667	100.0	0.0	80.0	20.0	33.3333333333333		25.0	33.3333333333333
NR_046239.1	1466	1466	33.883704235463	32.4498296099962	31.6620344635909	30.4132587171761	36.742934051144	29.2798690671031	26.3931792907451	29.2046526249607	33.6496577473553	29.8018292682927	31.489965095986	31.7432273262662	26.494623655914	31.6729750189251	36.0119047619048	35.149863760218	33.4821428571429	32.0795107033639	34.7956307258633	33.6165327210103	34.90891959799	35.1446280991736	30.3461356092935	36.6251944012442	38.0820972749224	33.1672203765227	33.222433460076	30.3394039735099	30.781010719755	29.5737122557726	31.5277777777778	31.8850267379679	30.8444444444444	32.3321216759135	32.3875490277894	32.5464949928469	35.0323259660201	36.2492719860221	33.8827222782823	32.8217327910368	36.4550864267498	32.930252645217	27.0668730145801	32.3934934159566	33.1899822919302	31.4233611670986	31.0084113032795
NR_046239.1	1471	1471			0.0																																					0.0
NR_046239.1	1476	1476	50.0	50.0				0.0	21.4285714285714	0.0	28.5714285714286		33.3333333333333			0.0	0.0	50.0	100.0	50.0	60.0	0.0	80.0	75.0	33.3333333333333	61.5384615384615	25.0	0.0	33.3333333333333	0.0	0.0	33.3333333333333		0.0	0.0				0.0	66.6666666666667	66.6666666666667		25.0	66.6666666666667	0.0	100.0		20.0	100.0
NR_046239.1	1477	1477	36.1923187159645	35.8073311117843	35.4666666666667	33.9220331682102	39.685746352413	32.0261437908497	30.0234944973414	31.3404657016992	37.9595015576324	33.8297059946544	34.3531468531469	33.9089481946625	32.3940632394063	34.6456692913386	40.3025793650794	41.3886997957794	38.8813361817829	38.8863392993728	40.9058864998238	38.7230133210841	38.7187941592087	40.1612236461348	35.5534486845224	43.4241245136187	40.179806362379	37.0719970386822	39.1242265587815	35.2672073196091	34.5087773329227	34.7606303895332	36.6295264623955	36.8827678871347	35.1616499442586	37.2458764863828	37.4581379772271	37.7935803757829	38.6269332327424	38.8700828761527	37.7885373268776	35.639606396064	39.3960923623446	35.6988316745997	30.3738698379083	35.8063014123855	37.9615579160344	35.1488952929875	35.7183391657997
NR_046239.1	1494	1494	0.0	0.0			0.0					0.0				0.0			0.0																	0.0	0.0		0.0						0.0
NR_046239.1	1517	1517	23.0769230769231	26.6666666666667	35.7142857142857	20.0		33.3333333333333	40.0	17.5	27.0833333333333	28.5714285714286	29.1390728476821	41.9753086419753	42.4460431654676	35.5029585798817	50.0	14.2857142857143	0.0	50.0	33.3333333333333	33.3333333333333	45.0	50.0	0.0	25.0	20.0	0.0	66.6666666666667	32.7272727272727	17.3913043478261	24.1935483870968	30.0	25.0	38.4615384615385	0.0	50.0	57.1428571428571	0.0	0.0	10.0	50.0	40.0	33.3333333333333	25.0	0.0	0.0	0.0	13.3333333333333
NR_046239.1	1518	1518	45.6501335643636	44.0556234718826	44.9546421771755	40.92287694974	49.6162528216704	40.4710920770878	36.7659892781449	38.1570614312856	44.8986008489231	41.3528055342045	42.33608815427	39.9603174603175	37.9077859939104	43.3287482806052	47.5205581858958	46.9924812030075	44.2427790788446	42.3413734828699	44.8068060971287	45.8766458766459	45.9301406669828	46.906146179402	39.5321079016472	47.4831425435158	47.9134199134199	44.0230526120097	42.2488038277512	41.3179916317992	40.1664611590629	41.664172403472	46.4335664335664	42.4865229110512	40.0896860986547	43.0921052631579	43.7526436003722	43.345228654507	46.7373883843395	47.5020668477619	44.446973145198	42.73377936829	46.5938488071285	43.4581497797357	37.3141765634084	44.3476884103863	43.2862644415918	40.746879875195	42.2954916850908
NR_046239.1	1527	1527	23.0769230769231	46.6666666666667	35.7142857142857	0.0		66.6666666666667	44.0	43.5897435897436	12.5	21.4285714285714	36.6013071895425	45.7831325301205	40.0	36.950146627566	50.0	50.0	50.0	42.8571428571429	0.0	33.3333333333333	47.0588235294118	0.0	0.0	0.0	20.0	50.0	66.6666666666667	18.1818181818182	10.6382978723404	24.5901639344262	0.0	20.0	35.4430379746835	100.0	11.1111111111111	62.5	28.5714285714286	0.0	30.0	50.0	50.0	33.3333333333333	12.5	37.5	25.0	33.3333333333333	26.6666666666667
NR_046239.1	1528	1528	0.0	0.0	50.0	0.0	0.0			100.0						100.0	100.0			100.0			100.0	0.0	100.0				100.0	0.0						100.0	0.0	0.0	0.0	100.0		83.3333333333333		0.0	0.0			100.0	100.0
NR_046239.1	1529	1529	23.0769230769231	20.0	28.5714285714286	40.0		66.6666666666667	42.6666666666667	58.974358974359	39.5833333333333	27.5862068965517	35.9477124183007	39.7590361445783	49.2857142857143	39.1812865497076	100.0	33.3333333333333	50.0	14.2857142857143	33.3333333333333	0.0	29.4117647058824	0.0	25.0	33.3333333333333	20.0	0.0	66.6666666666667	25.4545454545455	17.0212765957447	18.0327868852459	9.09090909090909	15.0	35.4430379746835	0.0	22.2222222222222	62.5	0.0	0.0	50.0	100.0	60.0	66.6666666666667	12.5	25.0	0.0	33.3333333333333	37.5
NR_046239.1	1530	1530	0.0	0.0	0.0	100.0	100.0			100.0						100.0	0.0			100.0			100.0	0.0	100.0				100.0	100.0						100.0	0.0	0.0	50.0	100.0		100.0		100.0	0.0			100.0	100.0
NR_046239.1	1531	1531	15.3846153846154	40.0	14.2857142857143	20.0		0.0	37.3333333333333	17.9487179487179	16.6666666666667	27.5862068965517	32.6797385620915	27.710843373494	49.2857142857143	45.3216374269006	100.0	0.0	50.0	14.2857142857143	66.6666666666667	33.3333333333333	17.6470588235294	0.0	25.0	33.3333333333333	20.0	50.0	100.0	32.7272727272727	27.6595744680851	19.672131147541	36.3636363636364	20.0	48.1012658227848	100.0	22.2222222222222	75.0	0.0	50.0	60.0	50.0	60.0	33.3333333333333	37.5	25.0	0.0	33.3333333333333	25.0
NR_046239.1	1532	1532	33.3333333333333	100.0	50.0	100.0	0.0			100.0						100.0	0.0			100.0			100.0	0.0	100.0				100.0	0.0						100.0	0.0	0.0	50.0	100.0		50.0		100.0	0.0			100.0	100.0
NR_046239.1	1552	1552	15.3846153846154	23.5294117647059	42.8571428571429	0.0		0.0	9.33333333333333	28.2051282051282	29.1666666666667	34.4827586206897	37.2549019607843	31.3253012048193	37.5886524822695	36.2573099415205	50.0	0.0	50.0	14.2857142857143	0.0	0.0	29.4117647058824	0.0	0.0	0.0	0.0	0.0	0.0	23.6363636363636	27.6595744680851	22.9508196721311	45.4545454545455	15.0	30.379746835443	0.0	11.1111111111111	12.5	0.0	0.0	20.0	50.0	30.0	33.3333333333333	12.5	25.0	0.0	50.0	18.75
NR_046239.1	1553	1553	66.6666666666667	100.0	0.0		0.0			100.0						100.0	0.0			100.0			0.0	0.0	0.0				100.0							0.0	100.0	0.0	0.0	100.0		0.0		0.0	0.0			100.0	100.0
NR_046239.1	1567	1567	30.7692307692308	31.8181818181818	20.0	25.0		66.6666666666667	40.0	7.69230769230769	20.8333333333333	0.0	15.6862745098039	30.1204819277108	42.5531914893617	42.7745664739884	75.0	0.0	25.0	25.0	33.3333333333333	14.2857142857143	17.6470588235294	0.0	75.0	25.0	0.0	0.0	66.6666666666667	18.9655172413793	33.3333333333333	12.9032258064516	0.0	15.0	21.5189873417722	0.0	20.0	33.3333333333333	0.0	0.0	20.0	75.0	20.0	50.0	25.0	20.0	20.0	33.3333333333333	29.4117647058824
NR_046239.1	1568	1568	60.0	0.0	0.0		0.0			100.0						100.0	100.0			100.0			100.0	0.0	100.0				100.0						0.0	100.0	100.0	100.0	50.0	100.0		33.3333333333333		100.0	0.0			100.0	33.3333333333333
NR_046239.1	1570	1570	63.5992023928215	60.7382347610705	62.5045570543201	58.4944396920445	65.3563714902808	62.1081081081081	53.0171758625931	57.542600896861	59.1084620550705	56.0893383902233	62.3162754905733	61.8206118206118	49.3883394065591	61.9839403033498	63.2594907620186	51.7910283258018	53.031399218637	51.2645700461843	55.6735360643378	58.1840490797546	58.2435889807818	59.827030693573	54.1582328610402	58.1206496519722	63.5569610722084	59.1345464966328	52.0915647538413	61.031871808417	55.7340991018513	55.4671189979123	51.8057285180573	59.1485257646735	58.4375302898129	60.2499451874589	61.5067178502879	58.0726092089728	65.6559237403541	66.9155981400592	63.5455842303203	59.859089644943	65.1582045621781	66.5857836140451	56.8956224923648	65.7615662510197	61.262014208107	56.9278010784901	60.5208141179364
NR_046239.1	1571	1571	20.0	100.0	0.0		0.0			100.0			100.0			20.0	100.0			0.0	100.0		100.0	0.0	100.0				100.0						0.0	100.0	100.0	0.0	0.0			33.3333333333333		100.0	0.0			100.0	33.3333333333333
NR_046239.1	1577	1577	38.2841055023214	37.0924319473527	37.3058866016612	33.4351663272234	39.3368983957219	36.6688963210702	28.0478627332932	31.8391211906449	36.3945578231293	33.8484025892671	35.9540299870614	37.4908290535583	29.9020870909559	34.4741904456557	34.7435897435897	30.9956236323851	32.5206760158216	29.1598383043811	33.0502653762098	33.1139281651227	33.914224952741	33.6938154782021	29.1990566861735	35.1233578981096	36.1789836606206	33.1244213375116	30.6526079361118	35.8163443108556	33.5513565891473	32.4874404225171	30.2825552825553	34.972082255209	34.4194540561323	36.0181386309652	35.3879554464791	35.0653120464441	37.818963201719	40.6847795952315	37.5127811860941	34.6561814191661	39.0906620777104	37.4126851075719	32.6676847174909	37.100261750313	36.6878458700553	33.5046248715313	35.216067066735
NR_046239.1	1578	1578	50.0										0.0			0.0	100.0		100.0	50.0	100.0				0.0		0.0		100.0		0.0			100.0	0.0										0.0				50.0
NR_046239.1	1579	1579	38.9294884455856	37.1955233706386	36.9741830655353	33.106960950764	39.6662387676508	35.3405593469825	30.4174501692366	35.040765685927	34.9859061515503	33.8069368992896	36.9361831596562	37.1223232619537	30.8108804950367	36.4780378326387	34.7953484113176	30.5856595511768	30.1452610384007	28.7127630500137	30.4483576870239	33.9779005524862	34.2375886524823	34.6394719025051	29.8101321200455	33.4937748684379	36.6228893058161	34.3332619098636	29.1461053157599	34.7568415548196	31.496062992126	29.6611261435382	29.4840294840295	33.5286103542234	33.4358186010761	34.7516198704104	35.35802002645	34.0184472365459	37.4887972754974	41.3242642976124	37.3721881390593	34.2336568394067	39.7496371552975	38.0553227158424	32.6384403077104	37.9852020489471	35.3893442622951	31.4962941219637	34.7236044512802
NR_046239.1	1580	1580	50.0										0.0		0.0	0.0	0.0		100.0	0.0	100.0				100.0		0.0		100.0		0.0			0.0	0.0										100.0	100.0			100.0
NR_046239.1	1588	1588	46.7417061611374	43.9832535885167	45.6178355447243	40.3121818798778	47.7442805217019	43.6915263298583	36.0585262840335	39.3294305481639	42.9590905319061	39.4262981574539	45.1853543426962	45.0536528002352	35.6912353168969	43.2276194299478	43.5932637744829	37.452159650082	37.8631003738855	36.1114145275806	39.8539417015168	40.8589056665043	41.80347230424	42.3421141506248	36.7167044859487	43.2899878290949	44.5784034746143	41.8001851456242	36.8204488778055	44.0585009140768	39.288092499546	39.1584094711105	37.6918354818907	43.0553666167868	42.149236531259	43.3189655172414	44.2946058091286	42.2090157993912	46.3183322895231	50.1177774698628	45.6377551020408	42.8623651983184	47.7245996562019	46.8911555120861	40.0058719906048	46.0539801844892	44.0368852459016	41.403611804434	42.711097708082
NR_046239.1	1589	1589	0.0						0.0				0.0		57.1428571428571	100.0	0.0	100.0	100.0	50.0	25.0				0.0	25.0	25.0	0.0	60.0		100.0			100.0	50.0								0.0		100.0	0.0		100.0	0.0
NR_046239.1	1602	1602	44.1532158546819	41.9541948215033	42.2910272612385	39.4772572980312	45.8760683760684	41.4539623145797	33.9274969915764	35.0867871059157	40.4075546719682	36.2327909887359	40.7784704272465	40.2201027146001	32.7583987643197	40.1009939083039	40.7057745187901	35.0907897615401	36.0051806015254	34.2079370285339	36.4869087046179	37.7145180967873	38.4797257359026	39.6266261192769	33.6271600628382	39.5705128205128	40.6697130871226	38.5480427046263	34.6744011976048	40.9245233742491	37.5613004782951	37.004632012352	36.8259803921569	38.2593298828657	38.3315733896515	40.8365674859853	41.0699122558732	39.0330530588576	43.9248994188645	47.2510732585514	43.0357142857143	38.6645962732919	44.879681563235	44.9469570072585	37.2177584892382	43.3200682205799	40.1924651924652	38.3267341252383	40.06930842248
NR_046239.1	1603	1603	40.0		0.0				100.0				0.0		40.0	0.0	33.3333333333333	40.0	100.0	80.0	75.0			0.0	100.0	20.0	20.0	33.3333333333333	30.7692307692308	100.0	33.3333333333333			50.0	66.6666666666667		100.0					100.0	50.0		100.0	80.0		100.0	100.0
NR_046239.1	1614	1614	45.2793834296724	44.8259361167604	43.5575620767494	41.5959252971138	49.1873396065013	43.1018332664258	36.6186562099389	41.9641271532587	43.6022887469939	38.9434119858008	42.6495206209101	43.6168649919201	38.9612063410233	42.7320912303244	45.4254052568917	42.7384076990376	40.9885603280812	42.0474420638391	46.5505400511956	42.7364315892103	41.4377695079449	44.0659340659341	40.319622740372	46.2986680327869	43.9344016774	42.9843304843305	42.8517987405699	46.4900778040038	43.6582109479306	45.3572349754965	44.5331695331695	43.8874470700724	43.9595375722543	45.4270923209664	46.0288979129285	44.8067983730389	47.1020335035385	47.7294820163866	45.6938410426783	43.0767822824197	46.4952001449013	45.9451901565996	40.5837101415233	45.3242320819113	45.6838220217347	45.2609940533001	46.3754562731907
NR_046239.1	1615	1615	40.0		100.0				100.0	58.3333333333333	0.0		20.0		40.0	66.6666666666667	0.0	50.0	80.0	80.0	20.0	100.0	0.0	50.0	50.0	14.2857142857143	60.0	50.0	42.8571428571429	100.0	25.0	0.0		0.0	66.6666666666667		100.0	100.0			100.0	100.0	50.0		100.0	85.7142857142857		100.0	100.0
NR_046239.1	1640	1640	37.4431930448528	35.8519937732008	35.8589511754069	31.6576086956522	38.9268918341171	33.9261834715164	27.9085610476118	30.6046013911182	34.5450008318084	31.2893742125157	34.015542048165	35.9065893202439	27.5767112509835	34.4600164880462	35.0878798974734	32.8665207877462	31.4608357908365	30.6810114139042	33.8183862103422	32.0656590281164	33.0496956804349	33.0994844053757	30.455656424581	36.3712053285513	34.5753834642723	32.4430199430199	31.9049401197605	35.7505248425472	33.5275552318524	33.1171358152808	33.7446020974707	34.1433447098976	34.2011032613955	35.7004101014461	35.8081906743592	34.1755608799826	37.5291166457624	40.0083321760867	37.1549079754601	32.3752860411899	37.8003445461964	37.3340785245214	31.3861328010333	34.9237075836939	36.9123383288852	34.5085940943147	34.9438676967648
NR_046239.1	1641	1641	58.3333333333333	75.0	33.3333333333333		0.0	100.0	20.0	58.3333333333333	0.0	100.0	37.5		64.7058823529412	22.2222222222222	30.0	25.0	75.0	47.0588235294118	38.4615384615385	50.0	37.5	75.0	15.7894736842105	37.5	18.75	33.3333333333333	41.1764705882353	100.0	40.0	33.3333333333333	100.0	25.0	25.0	50.0	40.0	66.6666666666667	83.3333333333333	80.0	33.3333333333333	66.6666666666667	28.5714285714286	0.0	10.0	22.2222222222222	0.0	33.3333333333333	30.7692307692308
NR_046239.1	1651	1651
NR_046239.1	1660	1660	30.8316430020284	29.4244604316547	30.2550651230101	26.1957446808511	31.6791443850267	26.9781764627125	21.9771056023046	25.5801499464477	29.824122697341	27.3854560739807	27.0380644167052	28.0547700550677	22.4540682414698	28.2578195923083	27.7334067749931	26.952610794208	25.488922566212	24.9506903353057	27.1383844708829	26.7182410423453	27.7985406655989	27.3718924403856	23.9535086952722	29.8409848679148	29.718785151856	26.2456340437665	25.5866200698952	28.7554776511832	28.0746549942246	26.3349356892296	24.9690976514215	27.9759464261309	28.0628576971578	29.074794638997	29.9061878138918	27.7332945115737	30.3372802296376	33.6109954185756	29.536135315223	25.8912164645351	31.5235155256946	29.4068270844992	25.6055973659454	29.5970779591371	31.0627821091506	28.2511210762332	27.7465724466993
NR_046239.1	1661	1661	25.8620689655172	41.4634146341463	14.2857142857143	22.2222222222222	52.3809523809524	33.3333333333333	16.2790697674419	11.5384615384615	32.0754716981132	42.8571428571429	30.0	23.3333333333333	12.2448979591837	31.3432835820896	28.125	23.3333333333333	28.5714285714286	33.3333333333333	23.8095238095238	34.6153846153846	34.0425531914894	18.5185185185185	12.5	39.0243902439024	36.1702127659575	15.0	12.0	29.0322580645161	20.3389830508475	6.66666666666667	16.6666666666667	17.1428571428571	42.1052631578947	20.0	40.7407407407407	28.2051282051282	50.0	37.5	39.1304347826087	16.6666666666667	40.625	21.7391304347826	33.8235294117647	35.1351351351351	26.6666666666667	31.25	28.4403669724771
NR_046239.1	1675	1675	60.0	10.0	25.0	0.0	100.0	75.0	57.1428571428571	0.0	0.0	0.0	0.0	0.0	40.0	0.0	55.5555555555556	40.0	33.3333333333333	21.0526315789474	35.7142857142857	31.8181818181818	22.2222222222222	44.4444444444444	23.5294117647059	44.4444444444444	40.9090909090909	54.5454545454545	31.25	20.0	57.1428571428571	20.0	100.0	0.0	16.6666666666667	100.0	33.3333333333333	44.4444444444444	60.0	60.0	100.0	40.0	36.3636363636364	28.5714285714286	16.6666666666667	46.1538461538462	33.3333333333333	0.0	58.8235294117647
NR_046239.1	1676	1676	38.7603180229908	37.2425916624812	38.9689820882481	33.9423076923077	39.7479954180985	34.4557556773688	27.1345982804625	34.7680366907744	37.0028123744476	32.8432481339064	35.541675961038	35.6191555681496	28.8807722410644	36.0314179412981	35.4496788008565	33.103813559322	32.7617181120366	30.653202903124	32.3514833958791	34.2579620808817	35.2287842511306	33.7396775462053	29.0332295954221	34.8719824433065	38.5732484076433	32.2843450479233	31.059413027917	35.9303552585297	32.9993153669011	32.1462423832092	30.440097799511	34.6356331393738	35.0500860062734	35.1295336787565	36.7226061204344	34.5449083808952	38.3217677136596	42.0863787375415	38.2610874467552	34.4787077826725	40.2771319631731	38.8371759988544	31.7370892018779	38.4947491248541	36.715676123421	32.9729321034326	34.5105672969967
NR_046239.1	1691	1691									0.0													0.0													0.0	0.0					0.0
NR_046239.1	1706	1706	25.0	0.0	33.3333333333333	0.0	100.0	50.0	0.0	0.0		0.0	0.0	0.0	50.0	0.0	0.0	60.0	0.0	16.6666666666667	33.3333333333333	14.2857142857143	28.5714285714286	66.6666666666667	50.0	22.2222222222222	35.2941176470588	0.0	50.0	50.0	57.1428571428571	25.0		33.3333333333333	0.0			100.0	0.0		100.0		75.0	0.0	14.2857142857143	100.0	100.0		60.0
NR_046239.1	1707	1707	33.9964385652506	31.6688733371162	33.5729943007453	29.3111792224552	34.1327705295472	30.5424528301887	23.885825011179	27.6425652869071	30.9995953055443	28.2954545454545	29.8010768770565	28.0319224739917	24.1460851287441	31.7006237006237	29.1429185933971	27.3706609921532	27.3972602739726	25.7573836988211	27.4744027303754	29.9212598425197	30.6377295492487	29.2093848580442	24.8715624055606	30.188817867901	32.3381387016975	28.4488977955912	25.8057553956835	29.5886775762937	28.6607868893476	27.0892978868439	26.8711656441718	29.8900180982876	29.8850574712644	32.0416666666667	30.4291802953712	30.2685171217378	32.3791173502156	35.8707264957265	31.6087613293051	29.6751968503937	34.3142750373692	32.077641984184	27.3172169811321	31.8406205923836	30.5757638744544	29.5558259811378	29.2290954305253
NR_046239.1	1710	1710	100.0	0.0	33.3333333333333	100.0	100.0	50.0	100.0	0.0		0.0	33.3333333333333	0.0	50.0	50.0	62.5	80.0	0.0	41.6666666666667	58.3333333333333	58.3333333333333	57.1428571428571	66.6666666666667	28.5714285714286	75.0	52.9411764705882	0.0	87.5	25.0	92.8571428571429	25.0		100.0	0.0				0.0		100.0		75.0	20.0	28.5714285714286	100.0	100.0		100.0
NR_046239.1	1711	1711	42.6913329954384	41.0937401896151	41.6207710464201	38.6848436246993	43.5970948012232	38.2352941176471	31.9789426855491	38.6697328851937	40.7613069370674	37.1325192220715	37.5920827442518	37.9926282960023	32.9934640522876	40.1009348887234	40.0364846013521	39.1777188328912	38.7294579347559	36.6555014851798	39.5986954055587	39.7307656352248	39.6990278332667	39.6204149867244	35.6526104417671	41.1346998535871	41.9777229827396	37.5519003513255	37.6280902902186	39.3875395987328	39.2490192415468	38.7992952974658	39.2180818570556	41.0875294770426	38.5884973673552	41.6286779941981	40.330072141516	39.3023605472861	42.1009325287987	43.8787717665825	41.7074088003009	40.0254876972846	41.8922690482836	40.4502437625466	37.4551866000588	41.5886757136172	41.9274611398964	40.316474863719	39.8061259252377
NR_046239.1	1713	1713	50.0		33.3333333333333		0.0		100.0	0.0		0.0	0.0	0.0	0.0	0.0	20.0	50.0	0.0	18.1818181818182	28.5714285714286	0.0	20.0	0.0	0.0	20.0	42.8571428571429	66.6666666666667	57.1428571428571	25.0	41.6666666666667	0.0		33.3333333333333	33.3333333333333						100.0		0.0	66.6666666666667	0.0	100.0	100.0		75.0
NR_046239.1	1714	1714	25.903583920515	24.6230208595124	25.541958041958	22.9731899181249	26.2805810397554	22.6067650515868	17.1242024039175	20.3464733957928	24.6376811594203	20.8843537414966	21.5115413253909	20.667139815472	16.7692106296636	22.3474801061008	21.5434083601286	22.0763723150358	20.9024769067277	19.5932289034866	20.6749858196256	22.7621005419548	23.1773087422598	21.7926013380559	17.7623642943305	23.246448967638	24.3728208180968	21.727665015183	19.5370171289328	21.3228818037696	21.7093378184763	21.1319218241042	21.1138310893513	22.1759644740494	22.5417721518987	23.1231854002489	23.1195018286053	22.5561650011271	24.7532894736842	27.7127659574468	24.4575442117145	21.7395567758384	26.3638056227891	23.5792192881745	19.9341795956747	24.8301710002342	22.2729158025715	22.0572640509014	21.4433883401963
NR_046239.1	1722	1722	0.0		0.0				0.0			0.0	0.0			0.0	75.0	0.0	0.0	40.0	33.3333333333333	57.1428571428571	0.0		0.0	50.0	66.6666666666667	0.0	0.0	0.0	81.8181818181818	0.0		0.0	0.0						100.0		0.0	100.0	0.0		100.0		100.0
NR_046239.1	1723	1723	39.7740513703835	38.743488357497	39.7867319290272	34.9366682700016	41.1652340019102	35.6779329244421	28.1497960697071	33.2920792079208	38.093319364977	35.5575661615019	35.8428805237316	33.7826333711691	28.7450980392157	37.0946393117141	37.2334726240223	34.8263980917042	34.7495710433859	32.9185091598231	35.08001699476	37.4136321195145	37.1033198057348	35.9256710254646	31.6027314721832	38.3321141185077	39.3169654234984	35.1720284186158	33.4694462354037	36.3532312026765	34.3444409841171	34.2091007583965	33.1704337202199	37.3612652608213	36.0089186176143	36.7384997927891	37.0432549871618	36.8464543269231	40.0566365214214	42.7014091996809	39.0852130325815	35.7142857142857	40.396242210027	38.704128440367	32.6747809725407	38.8029983602717	38.1297947335683	35.4019852996893	36.5491191677761
NR_046239.1	1747	1747											66.6666666666667					0.0	0.0		50.0	66.6666666666667					0.0	66.6666666666667	100.0	0.0	75.0													0.0
NR_046239.1	1748	1748	37.6943726890543	36.3693427907853	37.7282656181739	34.1400865523321	39.6024464831804	33.3376826722338	27.0810128462167	32.9440905874027	36.7899444041576	31.0415248468346	33.8826336589367	32.6901248581158	28.1937172774869	35.9399618542168	35.058949624866	34.1065747613998	32.173486890468	31.7713924850016	34.0345658025216	35.0854261973672	35.3923983225721	34.8142323569884	30.3136939473155	36.9234148484405	37.4511137561639	33.9378445314372	31.9790770994554	36.0270840661273	33.4475668265936	33.3333333333333	34.2700061087355	36.4632454923717	34.0354430379747	36.4635157545605	35.6458148038344	34.5726303139552	37.8904109589041	40.4549687375283	37.1317537921524	34.5442083618917	37.8944428930466	37.7039793873461	31.4859390594728	37.7235012270656	35.7364822871349	34.5909572055043	34.8352803016256
NR_046239.1	1749	1749		0.0			0.0		0.0				0.0		0.0	0.0								0.0		0.0	0.0	0.0			0.0	0.0		0.0			0.0			0.0	0.0		0.0		0.0	50.0	0.0	0.0	0.0
NR_046239.1	1752	1752			0.0						100.0		66.6666666666667						100.0		0.0	0.0					100.0	0.0			50.0													100.0
NR_046239.1	1753	1753	41.5501519756839	40.6781789638933	41.6011186855445	38.7375841076578	44.3318677117186	37.6028202115159	31.6160118606375	37.321081463156	40.7464007077938	38.0402806064721	37.370654358669	37.661233167966	31.3243561249837	39.908940397351	40.948090948091	38.2442646863811	38.0504943214315	36.5169603941633	40.0793369696111	39.35206796751	38.9332800639233	39.5884611597913	34.9391531730866	42.2504217707034	41.2345679012346	38.0148764296569	37.2316749228229	40.9090909090909	38.9774567193922	38.7262872628726	40.8312958435208	40.1914539400666	38.7792286668691	40.539979231568	40.9212217060393	39.4313224010832	42.2092172640819	42.5832223701731	42.7101631116688	39.5041160329283	41.8678348401529	41.1714162967206	36.0136166216692	42.3647622385793	41.2349772067965	39.1347099311701	40.2398689375908
NR_046239.1	1754	1754									100.0																																				100.0
NR_046239.1	1758	1758			0.0			0.0			0.0		66.6666666666667						100.0		0.0				0.0		0.0	0.0			0.0	0.0								100.0				100.0					0.0
NR_046239.1	1759	1759	39.5843892549417	38.7423043095866	39.1323362197149	34.7351524879615	39.5295467584624	35.8485639686684	27.6097271648873	34.2756183745583	35.7953174028482	32.8720508166969	33.5691414103805	34.9681077250177	27.9267495094833	36.4667881398045	36.8776824034335	32.8865295288653	32.9108748977923	31.9451466127401	33.718375735242	35.3391889366474	36.989676989677	35.837922895358	30.6276403138202	36.1231220227189	38.3496384517227	35.1794134100535	30.8475548544385	36.1069575160524	34.9760139555168	32.2357723577236	34.718826405868	37.6423215773396	35.6629190722172	36.6708126036484	35.9055429305405	34.0823688561551	38.3062305865156	42.1332624019151	39.1822400602032	34.5539998041712	39.1846612062547	39.3839541547278	33.6484264913105	38.9856258034358	38.4711000621504	34.74082482028	36.0117483382285
NR_046239.1	1761	1761	41.737445984205	41.7246088899925	42.9040269646975	37.0248477867369	42.6285470450181	39.3323657474601	33.201581027668	37.4508126603935	39.7630161579892	35.5811518324607	39.2930429602171	37.678506041743	33.5084973166369	38.4193035688484	40.8386215760302	34.4912472647702	34.6996778879555	35.5128708980153	37.6731301939058	37.2998701860666	36.8335003428089	38.4076151121606	34.1408841910346	39.6330275229358	38.8888888888889	37.1081214514935	36.2788083192805	39.3919970698654	37.6358695652174	36.8034983777684	36.3575717144763	38.9224137931035	37.8345984818218	41.7977528089888	41.874884323524	41.8911374738311	45.6477643531176	46.3925946093112	42.7068812571284	40.007513148009	43.4700485698867	41.4196442877744	36.1447920979476	42.4652611403929	40.9974834134065	37.9600673562665	40.257502357187
NR_046239.1	1762	1762	44.4933469805527	43.7230261487687	44.3069306930693	40.4688763136621	46.0084843810258	40.6710526315789	31.3178991533678	38.0203680543148	41.1074918566775	38.5021824029405	38.5199098422239	36.5566714490674	32.8348332451032	41.4691347684061	42.2301304863582	39.9439476845055	38.3266079222597	37.8804244234068	40.7367821006128	41.0340621187952	40.6666220467171	40.2828602512116	34.8437341964195	42.6329748047738	43.3073563415261	38.9594724991959	38.3178244247277	43.1696905016009	40.8055712403538	40.6417112299465	41.9554455445545	42.1907830228323	41.3034581542869	43.2205171326466	42.8127506014435	41.1329673681	45.5818266110338	46.3948150148528	43.1786395422759	41.0481219487895	45.1683055975794	44.9074748652193	38.5978613480716	44.1064185158673	43.7063676750582	41.84326115435	43.1853275769703
NR_046239.1	1767	1767	33.1987592929939	32.7903116739411	33.4947183098592	28.4992667427082	34.3736819907212	29.9269120334116	26.6002474441623	27.3865944482058	33.014320147455	28.0978035640282	31.4486011924261	29.5764450343912	25.7326108592281	31.5297308872867	30.5639878574852	26.7379679144385	26.4975511741806	26.5638723528838	28.8200947449598	28.2476149487124	28.3603207042918	29.2788496808745	25.1667816885208	30.4780876494024	30.0274761219416	27.5963482629741	26.7061320227857	30.7267626029505	29.2869052199564	28.1372002230898	30.0397877984085	30.816268486917	29.3062672447773	32.9354553492485	33.3272694196835	33.0352228948817	35.0919819507116	37.1075932385296	32.8623233712642	31.1605576585726	34.7910764872521	31.6962184214656	27.5778125543384	33.3254994124559	33.5345405767941	30.0062922762309	30.9964276601174
NR_046239.1	1768	1768	75.0				100.0	100.0	100.0		100.0	100.0	0.0				100.0		0.0	20.0			100.0			50.0				100.0	100.0	33.3333333333333		100.0				50.0	100.0					100.0	33.3333333333333
NR_046239.1	1774	1774	37.7774496776416	38.6089948390268	39.554734248504	33.5343984349527	38.6286919831224	35.7170820827352	29.1463176401641	33.6154366960054	37.264351523742	32.8018223234624	35.5973277443018	34.4515506214553	30.7828394515701	37.6615033192947	36.578548039294	32.0862396956246	31.4560180825014	31.8784745928021	34.7466960352423	34.256204274853	33.2966572356701	34.4822528600763	30.1930147058824	36.3801935116676	35.1713762428048	33.5926016658501	32.0600882336516	36.9706840390879	34.2970703250208	35.0989684973515	32.8694499668655	36.2706083001706	34.5846881466154	38.7894853103601	38.1775190978538	38.083774675012	40.3887876421071	42.1560740144811	37.7672209026128	37.2807827210633	40.5945850291984	36.8255959849435	33.2599756761452	37.4882518796992	38.0058126537	34.4447939603649	36.5341072168894
NR_046239.1	1775	1775	0.0					100.0	100.0			33.3333333333333	0.0		0.0		100.0		0.0	25.0			66.6666666666667			100.0		100.0		100.0	100.0	0.0		100.0				100.0				100.0			0.0
NR_046239.1	1783	1783	50.263326278486	49.083866207575	51.844027814453	46.5711027854699	52.9734289329397	47.9242819843342	41.975630416368	47.0299543069893	47.4370790499823	46.6321243523316	48.211946554886	47.4242972614308	42.5489545303684	47.5656767561393	48.1221032443663	43.1432973805855	43.2430734434881	40.5971022976731	44.1236431759326	45.7950631458094	45.6631049654305	47.120956502604	41.5377546331751	46.497323157535	48.9827958396023	46.9745222929936	42.1181990839012	47.5746606334842	44.9852507374631	44.0602342442833	40.278699402787	47.6468079055879	45.357776463631	49.5132743362832	49.6675471354404	47.8671352766867	51.3788603740757	53.3422818791946	50.5706760316067	48.5106382978723	51.2895506514225	49.6312568648988	45.0220213259156	50.0117564072419	49.7650481091967	45.059786028949	47.6947129957564
NR_046239.1	1784	1784	75.0					100.0	100.0			0.0			100.0		50.0		0.0	58.3333333333333		50.0	66.6666666666667	50.0	0.0	100.0	100.0	100.0	100.0	100.0	100.0	50.0	100.0	100.0	100.0			100.0				0.0	0.0		100.0		100.0
NR_046239.1	1799	1799	44.3766003545401	43.5437281052179	44.4561774023231	39.2147279244053	44.9504532995994	40.9838204592902	34.5009440718797	39.2959891690641	41.9075963718821	39.2124352331606	42.6878764074365	41.4013506994694	35.0254368502544	43.661670235546	42.2422742154436	35.1635408172511	34.199786526025	34.2681558796274	36.8528310200485	38.7025089605735	37.7285347582377	39.1288406541028	33.2848392036753	40.1696265938069	41.1326183625425	38.8126455091288	35.1088777219431	40.685476578043	37.3734136649148	36.5017421602787	37.9721669980119	40.8044343376919	38.1233983835995	42.0901458241273	42.4190025482344	41.733746130031	45.9201388888889	49.3293991416309	44.2985746436609	41.9074877665959	45.7537154989384	43.6794228356336	37.6405145439796	43.70884289746	43.579418344519	37.6701014709353	40.1741293532338
NR_046239.1	1800	1800	44.4444444444444	33.3333333333333				100.0	0.0	0.0	60.0	0.0			20.0	46.6666666666667	50.0	50.0	60.0	42.1052631578947	42.8571428571429	28.5714285714286	70.0	66.6666666666667	33.3333333333333	66.6666666666667	60.0	33.3333333333333	20.0	25.0	66.6666666666667	0.0	100.0	33.3333333333333	75.0		0.0	33.3333333333333	66.6666666666667		0.0	75.0	100.0	100.0	0.0		66.6666666666667	100.0	25.0
NR_046239.1	1803	1803	31.8094581959549	30.4676457936459	30.8727784620799	26.8892508143323	31.8363904701666	27.5704592901879	22.3206146633676	26.8820842497039	29.9574769666903	25.9834368530021	28.7360838244925	26.9940871244117	22.8369108209781	28.6774677039469	27.5616963501318	25.0475586556753	23.9939732563249	23.7774852518161	25.2367841409692	25.9731880421536	26.9756480754124	26.2173657964212	22.4791363601562	28.2510955551761	27.4700843523181	26.1591229252159	24.4668973986826	27.8909716562528	27.0783847980998	25.9703993297961	26.5957446808511	27.8268299629735	28.1385708645874	30.8797524314766	29.6825252433367	29.9807374793616	30.8746962860118	35.1576123407109	29.875	27.8475170758723	32.0357427231708	29.1339818010668	25.1158480074143	29.6875	31.4023708342653	26.0831957222615	28.2434716066703
NR_046239.1	1804	1804	25.0	33.3333333333333				100.0	0.0	0.0	40.0	0.0			0.0	40.0	50.0	37.5	40.0	47.3684210526316	0.0	28.5714285714286	50.0	50.0	0.0	42.8571428571429	50.0	33.3333333333333	16.6666666666667	12.5	100.0	0.0	100.0	83.3333333333333	37.5		0.0	50.0	66.6666666666667		0.0	50.0	0.0	66.6666666666667	0.0		33.3333333333333	50.0	0.0
NR_046239.1	1833	1833	45.1462045879689	44.2305326608439	45.6192821956369	39.5405669599218	46.7088607594937	41.302361999217	36.5936358894105	38.8681802778719	42.0944412932501	40.182270091135	43.7078283655421	41.9312009656005	36.5256864481842	44.3809387725941	43.4400702707019	36.8840579710145	37.1335300395505	38.5301862869404	40.0770712909441	39.8509174311927	38.3101245942833	41.0527087456931	36.9879794808973	41.9720072826582	41.9221967963387	40.0943107355013	38.1000223264121	43.4436606981371	39.8769861609431	41.4158305462653	40.7161803713528	41.9070626687509	39.9073982858832	43.9460892620415	44.6285506190823	43.6906563919086	45.9255402239	49.4769313304721	44.7236809202301	42.7832671530151	46.0714917713679	44.2579228114214	38.239044748435	44.7096167411239	42.9785330948122	40.558395595753	42.1910381119439
NR_046239.1	1834	1834	75.0	66.6666666666667				100.0	0.0	0.0	25.0	57.1428571428571			100.0	46.6666666666667	33.3333333333333	55.5555555555556	50.0	35.0	75.0	25.0	50.0	77.7777777777778	50.0	62.5	83.3333333333333	66.6666666666667	71.4285714285714	45.4545454545455	100.0	0.0	100.0	50.0	62.5		100.0	60.0	66.6666666666667		0.0	75.0	0.0	66.6666666666667	33.3333333333333		66.6666666666667	0.0	25.0
NR_046239.1	1847	1847	56.2380038387716	54.42089093702	56.4242370943629	50.553926360378	57.0615514333895	52.9741716671015	46.617618334527	51.0238619055678	52.8236377807695	48.6648726971641	53.0990248052883	53.2979621367418	46.937195931004	57.6983447488584	53.865197252835	47.0513633481294	47.2379158819837	47.5396244818337	50.4156802290371	50.1863799283154	49.2802177668429	52.1260997067449	47.2056346654417	51.4082503556188	53.5011441647597	50.8910527282748	47.8923566523366	53.5026665461448	50.2563773875144	50.6062717770035	50.4307488402916	51.954513148543	50.0098502758077	55.8602388323751	54.6339245111414	53.1563746389768	57.3238458868449	58.5434549356223	56.6	53.5579141670512	57.0190181335692	56.0677328316087	49.2411955514365	56.6157461809636	54.3259557344064	50.232009437672	53.3027288956899
NR_046239.1	1848	1848	61.1363636363636	60.9452736318408	66.027397260274	47.4852071005917	68.3982683982684	61.3154960981048	45.8125623130608	59.6256684491979	57.8708375378406	52.4412296564195	64.2154024319629	58.4158415841584	60.7072691552063	61.848635235732	66.5032679738562	63.5009310986965	64.1749723145072	63.4786288616166	62.9990262901655	54.246885617214	55.8637083993661	62.4470018170806	65.7848324514991	65.1265126512651	63.1739572736521	60.2973568281938	60.5853658536585	62.7634660421546	62.5601539942252	60.7781282860147	55.793991416309	56.1352657004831	60.1538461538462	66.605504587156	60.0870827285922	61.9534355479841	63.9773531493277	60.287610619469	67.027027027027	61.0324729392173	71.5070643642072	66.0401002506266	56.3251762754044	65.1675485008818	65.7686212361331	66.4408866995074	67.1
NR_046239.1	1861	1861	53.7302371541502	51.4895454265096	53.54588006712	47.8146996235063	53.1811456351723	50.7986383870123	42.9843514699142	48.6808510638298	50.0676397294411	47.6220145379024	51.8737672583826	49.6853062212539	44.2642976124375	51.4580497241528	51.1704345037678	43.8948995363215	44.7265625	44.3086848150139	47.4748591004531	46.7074047447879	46.6477511559479	48.6194742252901	44.7378521532202	48.8311095906033	50.5994104159843	47.5138121546961	45.806993006993	49.2823401162791	47.5436224325542	46.6190676186476	42.3694779116466	48.2364700842496	47.3928960126645	51.4159292035398	50.8887065901012	50.089605734767	54.8639485351647	56.0457296570276	52.2932330827068	50.4624491305956	53.4349791685134	51.0454331080019	46.527293844367	52.7686145146089	51.8493611297915	48.0015766653528	49.9888153900233
NR_046239.1	1862	1862	58.1818181818182	57.6827449030333	64.7260273972603	47.9289940828402	69.2640692640693	62.6532887402453	41.6417910447761	57.2192513368984	56.4076690211907	48.6535008976661	63.6258660508083	62.4752475247525	57.4488802336904	61.374695863747	64.734693877551	58.364312267658	61.0741971207088	60.5586119339822	58.8607594936709	53.1975099037917	52.0998415213946	58.7416817906836	63.5936582501468	61.8131868131868	62.1566632756867	55.0357732526142	58.5769980506823	61.1241217798595	60.4326923076923	55.9748427672956	55.793991416309	53.4299516908213	53.3794162826421	62.5688073394495	59.6084118926758	58.3759227711528	61.6418966737438	57.3008849557522	65.3721682847896	57.6186511240633	71.2156862745098	63.8297872340426	53.441127694859	60.6167400881057	64.8177496038035	65.2521525215252	64.3017736697477
NR_046239.1	1863	1863
NR_046239.1	1876	1876	50.0	100.0	28.5714285714286	100.0		100.0	0.0		75.0		40.0	100.0		100.0	100.0	66.6666666666667	100.0	20.0	20.0	75.0	22.2222222222222	0.0	71.4285714285714	60.0	40.0	0.0	16.6666666666667	33.3333333333333	33.3333333333333	66.6666666666667			100.0			100.0	100.0	100.0	0.0	0.0		100.0				0.0	70.0
NR_046239.1	1877	1877	51.3636363636364	49.8259572352064	58.0821917808219	40.5325443786982	62.9148629148629	54.3526785714286	34.7090999502735	46.7914438502674	48.284561049445	43.9421338155515	57.3903002309469	57.9207920792079	53.6062378167641	52.6155717761557	55.1103843008994	49.814126394052	50.7760532150776	50.2544529262086	46.9328140214216	43.010752688172	45.9523809523809	51.4821536600121	56.8742655699177	51.2087912087912	53.4587995930824	47.3568281938326	44.8830409356725	49.609375	50.8173076923077	44.5492662473795	46.3519313304721	44.294003868472	47.0046082949309	53.9449541284404	50.253807106599	49.7444633730835	55.1309271054494	51.9911504424779	57.4973031283711	48.5833333333333	63.843137254902	56.0700876095119	44.2140190792202	56.9162995594714	50.3961965134707	51.0455104551045	56.8323757182113
NR_046239.1	1878	1878																					100.0
NR_046239.1	1886	1886	0.0	100.0	28.5714285714286	100.0		33.3333333333333	0.0		66.6666666666667		50.0			100.0	0.0	0.0		33.3333333333333	50.0	33.3333333333333	0.0	0.0	20.0	0.0	40.0	0.0	0.0	100.0	33.3333333333333	66.6666666666667			100.0					0.0	0.0	0.0						0.0	28.5714285714286
NR_046239.1	1887	1887	40.638055450057	41.3432835820896	49.041095890411	32.9376854599407	48.9177489177489	42.5223214285714	25.1616111387369	44.4295302013423	42.3951490651844	36.5942028985507	42.9809358752166	43.4093161546085	38.3937316356513	39.390243902439	43.0807248764415	43.8317757009346	44.8968209704406	43.6006825938567	42.3811856932876	36.084234490609	33.4659769200159	40.6306852637962	44.3856554967666	43.1793179317932	46.1303462321792	37.465564738292	39.6088019559902	41.0236220472441	44.179249878227	36.7195767195767	32.4675324675325	34.5966958211856	35.9193173002327	44.7706422018349	38.7518142235123	41.7188389299943	43.6968838526912	44.3207126948775	46.0625674217907	37.6666666666667	54.1241162608013	45.8646616541353	33.7484433374844	44.0528634361233	42.4483306836248	45.2307692307692	44.9974987493747
NR_046239.1	1896	1896	0.0						0.0		0.0						0.0	0.0		0.0	100.0	0.0	0.0	0.0	100.0	0.0	0.0		0.0	0.0		100.0			100.0														0.0
NR_046239.1	1897	1897	28.3054711246201	28.5002491280518	35.8464701850583	20.1183431952663	36.849710982659	27.0089285714286	15.9780985564958	25.8760107816712	29.9949418310572	27.6363636363636	31.1778290993072	27.7227722772277	26.2230919765166	33.5586969883221	30.1639344262295	29.0262172284644	27.3888888888889	30.2474402730375	26.46484375	23.8772029562251	21.9657779546359	28.6581663630844	30.2941176470588	28.6108048511577	34.7781744008159	24.6824958586416	27.1749755620723	28.2232704402516	27.9730380356283	27.5210084033613	25.974025974026	23.3236151603499	24.2658423493045	33.0275229357798	27.1604938271605	27.872582480091	30.4964539007092	30.8628318584071	28.8648648648649	25.8980785296575	38.9630793401414	32.5376884422111	23.4342596433015	30.3964757709251	28.5031847133758	30.1108374384236	29.4147073536768
NR_046239.1	1902	1902	0.0						0.0								0.0			0.0	100.0	100.0	0.0		0.0					0.0					0.0													100.0
NR_046239.1	1903	1903	38.7537993920973	38.296812749004	47.1917808219178	30.1775147928994	47.041847041847	36.2723214285714	24.2786069651741	42.3180592991914	41.2240768841679	35.4545454545455	42.378752886836	43.8613861386139	39.9217221135029	41.2523020257827	44.2260442260442	42.5093632958801	44.0310938367574	42.4488054607509	41.0845139228139	31.6477272727273	33.5322195704057	38.4942319368549	46.5294117647059	41.896361631753	42.8061224489796	36.1126449475428	40.2737047898338	40.5341712490181	41.74289841117	40.3361344537815	38.3620689655172	37.1234207968902	35.548686244204	45.6880733944954	37.9811183732752	39.7837222538418	41.8439716312057	42.3672566371681	44.0	37.844611528822	52.1193092621664	43.4673366834171	35.4088833540888	40.4405286343612	43.1528662420382	43.7192118226601	43.6359089772443
NR_046239.1	1939	1939
NR_046239.1	1940	1940	41.923223109084	41.3346613545817	46.0958904109589	28.5502958579882	48.7734487734488	39.84375	23.5323383084577	34.6774193548387	37.2847011144883	30.0	40.1847575057737	37.3267326732673	36.399217221135	39.5334561080417	39.7046759639048	39.4934333958724	41.8242491657397	38.8817755014938	36.4613880742913	34.0534394542354	32.9355608591885	36.4355231143552	43.698468786808	39.8786541643684	42.1938775510204	34.9530646051905	36.5281173594132	39.2434988179669	39.8170438131921	36.6982124079916	34.051724137931	34.1107871720117	37.403400309119	41.2844036697248	35.9477124183007	33.997722095672	39.1489361702128	38.4955752212389	40.5405405405405	35.171261487051	46.4678178963893	40.7035175879397	34.5786633457866	38.2378854625551	41.7197452229299	40.3940886699507	43.2858214553638
NR_046239.1	1942	1942																																					0.0
NR_046239.1	1943	1943	54.8659003831418	58.2494969818913	62.7939142461964	41.9642857142857	63.8606676342525	57.6404494382022	40.3007518796992	58.5034013605442	53.2208588957055	45.1376146788991	55.6395348837209	60.03996003996	52.2343594836147	56.2810945273632	63.8087386644683	60.1319509896324	60.4364857302742	60.8154506437768	59.3903638151426	50.9163802978236	49.6210610291185	57.8689528475199	63.3353045535186	58.7548638132296	61.1111111111111	55.6420233463035	56.7274519467718	60.2707006369427	59.4476744186046	57.7045696068013	45.8515283842795	51.7681728880157	51.9155590304926	60.0	56.5634218289086	56.5569035239746	58.9337175792507	59.1676040494938	60.6790799561884	52.9711375212224	66.5874901029295	61.381074168798	51.3983050847458	61.4968440036069	61.6883116883117	63.0952380952381	64.2513301241449
NR_046239.1	1949	1949																																					100.0
NR_046239.1	1950	1950		100.0					100.0	0.0		100.0	100.0		44.4444444444444	71.875	100.0	100.0				100.0		0.0	100.0	50.0					100.0	100.0			0.0		0.0				0.0		100.0	0.0	0.0	100.0		50.0	33.3333333333333
NR_046239.1	1951	1951																																					100.0
NR_046239.1	1952	1952		100.0					100.0	0.0		100.0	100.0		88.8888888888889	100.0	100.0	0.0				100.0		0.0	50.0	100.0					0.0	66.6666666666667			100.0		0.0				0.0		100.0	0.0	0.0	100.0		50.0	66.6666666666667
NR_046239.1	1957	1957	50.0	100.0	100.0				100.0		0.0		50.0	100.0	66.6666666666667	90.6976744186046			100.0	0.0			87.5						0.0	100.0	66.6666666666667	0.0		75.0	71.4285714285714		0.0		0.0				100.0
NR_046239.1	1958	1958		100.0					0.0	100.0		100.0	100.0		100.0	93.3333333333333	100.0	0.0				100.0		0.0	50.0	50.0					0.0	100.0			0.0		100.0				0.0		100.0	100.0	0.0			50.0	33.3333333333333
NR_046239.1	1969	1969	50.0	0.0	0.0				100.0		33.3333333333333		50.0	100.0	59.2592592592593	86.9565217391304			100.0	0.0			87.5						100.0	100.0	100.0	100.0		100.0	57.1428571428571		0.0		0.0				100.0
NR_046239.1	1970	1970								100.0																0.0
NR_046239.1	1975	1975	90.9685863874346	91.0746812386157	87.8914405010438	92.3469387755102	88.8412017167382	91.304347826087	86.01108033241	91.5492957746479	89.9739583333333	91.5492957746479	89.3343419062027	90.234375	91.304347826087	85.0671140939597	89.1228070175439	92.8921568627451	95.6060606060606	94.2184154175589	90.9333333333333	93.2659932659933	91.4266577361018	92.8191489361702	90.5109489051095	92.9553264604811	91.4076782449726	93.6708860759494	91.9327731092437	91.7553191489362	95.4054054054054	94.5518453427065	93.0769230769231	90.5882352941177	94.435857805255	92.1348314606742	91.0420475319927	93.1937172774869	90.983606557377	93.0	94.5859872611465	93.5034802784223	92.6544240400668	87.5	92.0879120879121	89.9408284023669	93.4782608695652	93.3333333333333	93.7423312883436
NR_046239.1	1976	1976								100.0																0.0
NR_046239.1	1978	1978	70.8171206225681	67.0289855072464	68.8149688149688	74.8743718592965	72.6495726495726	68.8311688311688	51.9944979367263	65.9722222222222	66.8806161745828	78.125	63.2209737827715	66.6238767650835	61.92	65.8395368072787	58.2456140350877	65.7766990291262	62.9518072289157	62.5263157894737	59.7883597883598	61.6161616161616	70.6117021276596	63.7566137566138	57.0909090909091	69.0721649484536	70.0729927007299	68.1341719077568	59.5356550580431	65.2631578947368	69.9865410497981	71.1805555555556	56.0606060606061	69.1176470588235	69.9386503067485	66.2983425414365	64.2599277978339	66.3247863247863	68.389662027833	74.9379652605459	66.2538699690403	65.7534246575342	69.8019801980198	70.8108108108108	64.5161290322581	65.3061224489796	62.8571428571429	63.588850174216	66.6266506602641
NR_046239.1	1979	1979							100.0	100.0																0.0
NR_046239.1	1986	1986	63.4241245136187	54.1666666666667	55.7172557172557	56.2814070351759	60.2564102564103	55.4112554112554	50.6189821182944	62.1527777777778	56.7394094993582	60.7638888888889	51.1593118922962	57.5447570332481	51.04	50.6203473945409	53.6842105263158	50.0	57.2289156626506	46.4285714285714	48.0211081794195	55.5555555555556	58.936877076412	53.8258575197889	49.0909090909091	54.8109965635739	56.5693430656934	58.9098532494759	50.3311258278146	54.7368421052632	58.950201884253	57.9861111111111	53.030303030303	60.5882352941176	62.5766871165644	56.9060773480663	56.3176895306859	53.3333333333333	53.0693069306931	62.4691358024691	64.0866873065015	52.2727272727273	59.375	59.4594594594595	50.5376344086022	55.2325581395349	55.7142857142857	57.4912891986063	55.4491017964072
NR_046239.1	1987	1987							100.0	100.0																0.0
NR_046239.1	1989	1989	85.3437094682231	84.4202898550725	79.6257796257796	80.4020100502513	84.1880341880342	85.2813852813853	78.404401650619	75.6944444444444	85.1091142490372	84.7222222222222	84.5923709798055	87.0843989769821	79.36	80.6451612903226	77.5438596491228	85.1941747572815	81.4759036144578	84.7280334728033	77.8364116094987	84.5117845117845	85.0498338870432	83.377308707124	76.7272727272727	82.9896907216495	85.2189781021898	83.6820083682008	77.1523178807947	83.1578947368421	85.1951547779273	84.375	81.0606060606061	84.7058823529412	85.8895705521472	79.5580110497238	82.4909747292419	83.5897435897436	84.6153846153846	88.1481481481482	84.8297213622291	82.9545454545455	86.8421052631579	87.027027027027	84.1201716738197	84.8837209302326	84.2857142857143	78.2229965156794	85.8682634730539
NR_046239.1	1990	1990							100.0	100.0																0.0
NR_046239.1	1994	1994	75.6160830090791	67.9927667269439	68.6070686070686	65.8291457286432	65.3846153846154	62.7705627705628	61.3480055020633	70.1388888888889	71.8870346598203	66.3194444444444	68.436798803291	68.7979539641944	61.28	64.1556291390728	68.0701754385965	64.0776699029126	68.6746987951807	64.0918580375783	66.2269129287599	68.7919463087248	71.8272425249169	66.8421052631579	59.2727272727273	75.085910652921	71.3503649635037	68.2008368200837	64.9006622516556	69.0789473684211	73.0820995962315	72.3958333333333	69.6969696969697	74.7058823529412	71.4723926380368	69.060773480663	70.3971119133574	74.7008547008547	68.4418145956608	75.0617283950617	70.2786377708978	68.4090909090909	71.5460526315789	70.2702702702703	65.6652360515021	68.3139534883721	60.0	66.7247386759582	72.5748502994012
NR_046239.1	1995	1995							100.0	100.0																100.0
NR_046239.1	1996	1996	76.6536964980545	70.3971119133574	73.8045738045738	69.8492462311558	73.9316239316239	66.2337662337662	74.1403026134801	68.0555555555556	75.6066411238825	80.9027777777778	73.2984293193717	73.4015345268542	65.28	69.8596201486375	68.4210526315789	74.7572815533981	77.1084337349398	73.6951983298539	73.6147757255937	80.8724832214765	78.6710963455149	72.8947368421053	62.9090909090909	76.1168384879725	75.1824817518248	78.2426778242678	74.8344370860927	75.0	76.7160161507402	75.0	79.5454545454545	79.1176470588235	78.3742331288344	72.9281767955801	74.187725631769	77.4358974358974	76.9230769230769	76.5432098765432	75.2321981424149	72.5	74.8355263157895	77.2972972972973	72.5321888412017	74.4186046511628	74.2857142857143	75.4355400696864	75.5688622754491
NR_046239.1	1997	1997							100.0	100.0																0.0
NR_046239.1	2001	2001	89.6238651102464	86.4620938628159	85.4469854469855	88.9447236180904	88.4615384615385	88.7445887445888	84.869325997249	89.9305555555556	85.2040816326531	85.4166666666667	86.5370231862378	87.2122762148338	83.36	85.6317093311313	87.719298245614	90.3147699757869	92.6315789473684	89.1440501043841	87.0712401055409	91.9463087248322	88.5126162018592	89.7368421052632	85.0909090909091	87.1134020618557	90.5109489051095	87.2384937238494	88.2450331125828	88.6842105263158	89.5020188425303	89.9305555555556	87.1212121212121	90.2941176470588	88.6850152905199	86.1878453038674	91.3357400722022	89.5726495726496	87.9684418145957	88.1481481481482	93.8080495356037	86.3636363636364	91.4473684210526	89.1891891891892	87.5536480686695	86.9186046511628	92.1428571428571	88.7152777777778	89.8203592814371
NR_046239.1	2002	2002							100.0	0.0													100.0			0.0
NR_046239.1	2007	2007	62.3242042931162	64.0388768898488	62.4544349939247	58.9673913043478	66.2087912087912	60.774818401937	61.3559322033898	65.7718120805369	68.2947729220223	66.1870503597122	70.3561643835616	68.4724689165187	57.685009487666	61.5008156606852	48.6291486291486	58.656330749354	65.8333333333333	53.6800785083415	51.4038876889849	53.0734632683658	66.4745011086475	54.7979797979798	45.2750352609309	59.963768115942	54.8209366391185	52.2540983606557	59.7449908925319	69.4343065693431	67.8057553956834	67.4144037780401	70.1149425287356	68.6046511627907	70.4812834224599	69.5035460992908	71.3592233009709	66.4241164241164	67.7707006369427	68.6804451510334	64.9090909090909	63.1147540983607	70.8102108768036	55.4726368159204	58.5142857142857	57.9113924050633	62.4031007751938	64.4736842105263	58.2200247218789
NR_046239.1	2008	2008							100.0	0.0													100.0
NR_046239.1	2011	2011	48.2168536094334	45.1349776655661	48.911889596603	41.4888337468983	52.2888459058672	43.0158052114481	34.0328984685196	38.2322713257965	37.2986609741898	39.7862979258328	45.3291288923926	50.0	38.9278099299421	44.3428116921853	40.5503844597329	35.0404312668464	34.4770001518142	33.3943275388838	35.3797064454371	38.6949657954745	39.494139420111	39.8395222989364	34.6132946929904	40.0550964187328	42.513500245459	37.8653874981262	34.5899133978604	41.4695945945946	34.6733668341709	38.0272108843537	40.6518010291595	40.0558269364969	37.2377622377622	48.9409984871407	47.7870429762668	46.4294244088846	49.6947496947497	54.3615676359039	49.9785131070047	46.1409395973154	53.9702625751345	48.2263850139498	37.8551016977643	48.933863389953	45.0863213811421	43.5626947974107	43.2913202824707
NR_046239.1	2012	2012							100.0														100.0
NR_046239.1	2014	2014	54.9693426493655	51.683663652107	56.8570676493814	47.6612506154604	57.6824583866837	51.9100169779287	43.3164128595601	48.4231943031536	46.0280823235238	47.8776529338327	54.3125366712302	59.5942228335626	44.7869446962829	51.0365251727542	47.9082864038616	42.4536082474227	43.0301195701529	40.2208561020036	43.6030999872951	45.7257501744592	46.7313836323421	48.0630213160334	41.3482335976929	47.4910885659446	51.2306438467808	46.6865671641791	41.7944493727031	49.5814148179154	43.1864904552129	48.2781904118839	47.1794871794872	47.955647955648	46.96857213561	54.1167664670659	53.843720341664	53.1397544853636	56.8799034399517	61.3683771380893	56.9119523606976	53.2870829203832	60.3383458646617	54.8689870942511	46.3362068965517	56.1122956645345	52.465483234714	50.5442498816848	49.1889985895628
NR_046239.1	2015	2015							0.0					0.0									50.0				0.0		0.0	0.0	0.0																		0.0
NR_046239.1	2026	2026	58.3915585341509	55.7436982874735	58.9628849697289	53.6681437715411	61.7157490396927	56.7911714770798	45.3656702387667	50.7121057985758	48.7786112713983	50.0	54.3907686289849	55.8803301237964	49.8337866424902	53.6229022704837	54.1725316710235	48.0824742268041	46.7231723929166	47.6439790575916	51.1051829268293	52.014652014652	50.5710426132875	52.4647887323944	48.018018018018	53.6374845869297	55.3292046936115	52.6190120877481	48.3466362599772	54.7604101276418	47.7105958321104	52.0256583389602	52.901023890785	54.6934534118462	50.9032417718387	58.8191330343797	59.2534008225245	56.8696883852691	59.4749547374774	63.2874426366291	58.6558911101659	58.6389164188966	62.8365685660614	59.2028135990621	49.9585612464777	60.2345415778252	55.6870479947403	55.229531471841	56.064880112835
NR_046239.1	2027	2027	0.0		100.0				0.0					100.0						100.0		100.0	66.6666666666667			0.0	50.0	100.0	33.3333333333333	0.0	0.0	100.0			50.0														100.0
NR_046239.1	2039	2039	62.0901055032792	58.1457972687055	63.6746512240063	57.8040374199902	63.6363636363636	59.2529711375212	48.5429592028577	54.7812817904374	52.1446432006155	50.561797752809	60.4028157997653	60.6185567010309	49.8035660320338	58.1638696939783	56.1519903498191	47.3510616367759	47.6392251815981	47.200728265817	49.5172764227642	54.5438688295831	55.0712180746562	55.5411415863603	49.9279279279279	54.3561643835616	59.9152680462767	54.236276849642	48.3466362599772	58.2879866052742	49.6550711874358	52.1592442645074	51.877133105802	54.7973675095255	52.4363096710364	60.5381165919283	60.4996837444655	57.7431539187913	63.6391068195534	67.7231025854879	62.7392598894088	58.7904824851289	66.6562304320601	63.57952325127	53.9456233421751	62.544420753376	59.8948060486522	54.259346900142	56.9464033850494
NR_046239.1	2040	2040	0.0		50.0				0.0				0.0	0.0						100.0		100.0	25.0			0.0	0.0	66.6666666666667	33.3333333333333	100.0	50.0	100.0		100.0	100.0				100.0										100.0
NR_046239.1	2053	2053	43.3989164528087	41.8653846153846	45.1961042379574	39.2417528311177	47.6312419974392	41.6383701188455	31.7797406502537	37.2838250254323	36.8340065397192	37.6404494382022	38.87368009386	44.0549828178694	34.1588643914225	38.8746298124383	39.7064736630478	34.0684253915911	34.8161597821153	33.7276760323058	36.2423780487805	37.1971413630817	36.7419592438006	38.5441748471939	32.954954954955	39.7205862210656	40.5669599217986	37.2408650260999	35.0728309056365	40.4896421845574	35.6566397652238	37.2932838339521	40.4436860068259	39.0370626948389	36.6312144447193	45.5156950672646	44.6552814674257	41.8928487137125	45.3667370962874	49.2493744787323	43.81114419396	40.0792340706504	48.4345648090169	43.7109375	36.6528583264292	41.2935323383085	43.2982917214192	40.4401325130147	41.299365303244
NR_046239.1	2054	2054	0.0		50.0		0.0		0.0	0.0			100.0	0.0		100.0	33.3333333333333		100.0	0.0	0.0	50.0	25.0			0.0	0.0	25.0	0.0	0.0	28.5714285714286	62.5		0.0	60.0				66.6666666666667	100.0					100.0				100.0
NR_046239.1	2064	2064	58.819335519749	56.5025009619084	59.8472880463402	55.34219596258	62.6120358514725	57.8522920203735	49.9623918766454	55.2791878172589	51.1547344110854	51.9350811485643	55.6142410015649	59.9037138927098	51.0048721071864	55.7282327156804	56.4937675914757	51.1431513903193	50.4088431253786	49.3063452353878	53.9761178861789	54.732438556737	53.4160727451462	55.8621967030932	52.899855907781	55.8964525407478	56.7356246945757	56.1801103324884	51.5070921985816	56.6910994764398	50.4183179216204	55.9905501181235	56.6552901023891	54.8387096774194	50.9532062391681	60.2391629297459	59.1772151898734	60.0424828888364	61.3643223664353	62.7189324437031	59.5491280306253	58.8448844884488	63.0754776072659	59.53125	54.2502071251036	59.2539964476021	59.592641261498	58.1598864711448	57.5722849083216
NR_046239.1	2065	2065	0.0	0.0	50.0		0.0	100.0	75.0	0.0	100.0	100.0	20.0	0.0		100.0	60.0	0.0	100.0	66.6666666666667	66.6666666666667	50.0	28.5714285714286			0.0	33.3333333333333	60.0	60.0	100.0	71.4285714285714	100.0		100.0	60.0		100.0		100.0	100.0	0.0	100.0		100.0	100.0				50.0
NR_046239.1	2067	2067	49.0089833166976	46.5371296652559	50.2369668246445	43.8700147710487	52.8169014084507	45.2461799660441	36.247414927618	41.3705583756345	40.9353348729792	39.7003745318352	47.2026604068858	49.312242090784	39.5674687785562	43.474795776051	45.7780458383595	39.0238879736409	38.8283378746594	38.56038207869	41.9334349593496	42.2574464379028	41.275497665274	44.6378959066494	38.5266570605187	45.2540747842761	46.9294673399576	43.5515133442672	39.5946801773274	48.020942408377	39.8796418611478	42.6450742240216	43.6860068259386	43.4119278779473	41.4459024511018	47.3094170403587	49.0034799114204	48.6193061128157	51.3130093570782	55.3794829024187	50.8928571428571	47.8217821782178	55.934857500783	50.859375	42.1445144182963	48.98756660746	49.4086727989487	44.3472090823084	46.9851904090268
NR_046239.1	2068	2068	0.0	100.0	50.0		0.0	0.0	75.0	0.0	100.0	100.0	100.0	0.0		100.0	60.0	0.0	100.0	66.6666666666667	16.6666666666667	50.0	42.8571428571429			0.0	50.0	50.0	60.0	25.0	28.5714285714286	70.0		100.0	60.0		100.0		66.6666666666667	100.0	100.0	0.0		100.0	100.0				100.0
NR_046239.1	2069	2069	35.0206758876372	32.0892651019623	33.8599262769879	29.6898079763663	38.4122919334187	31.0271646859083	23.4774436090226	32.1827411167513	27.7906081601232	27.0911360799001	32.179186228482	32.1526822558459	25.7308160779537	30.0458258617254	29.6944109368717	26.0090609555189	26.03693611868	24.8123720718672	25.9908536585366	28.6883818150148	29.9336446301303	28.7645860344508	24.4956772334294	30.21090112298	31.4220557093989	29.3424780080513	24.4174265450861	31.6925010473398	25.9650667840892	28.2051282051282	27.4744027303754	29.7850208044383	27.1601881653875	34.5291479820628	33.2806074027207	34.1595845136922	36.4322366435255	40.0333611342786	35.671768707483	30.7920792079208	38.4278108362042	35.078125	26.7274233637117	33.3570159857904	32.1944809461235	29.4465468306528	31.4880112834979
NR_046239.1	2070	2070	0.0	0.0	50.0		0.0	0.0	0.0	0.0	0.0	100.0	100.0	100.0		100.0	40.0	0.0	0.0	33.3333333333333	16.6666666666667	50.0	42.8571428571429			0.0	16.6666666666667	50.0	0.0	0.0	0.0	60.0		50.0	60.0		100.0		66.6666666666667	100.0	0.0	0.0		100.0	100.0		100.0		100.0
NR_046239.1	2081	2081	44.9303219605959	39.380245319561	43.8046427494724	37.5545851528384	46.0843373493976	37.9764705882353	27.7789862954101	35.4550862581797	31.2669683257919	32.3439878234399	33.3686160359884	33.6150234741784	26.2844378257632	33.0653526970954	39.3474088291747	30.8055805580558	30.1261564339781	30.9975961538462	34.6677341873499	36.7927994121969	30.0361336946703	38.5580561641107	32.7458783399659	36.9494047619048	40.3969957081545	37.6344086021505	30.9295311214697	37.3724807165962	30.7590976453153	27.5732217573222	30.1762114537445	35.85719890153	30.2298173246906	43.4745030250648	38.9037945573016	40.2408978921434	44.4720938499822	48.4210526315789	42.9275505174963	40.7335907335907	45.2472952086553	46.1473684210526	34.721723518851	40.9385113268608	41.2445730824891	35.7690202517789	39.7849462365591
NR_046239.1	2082	2082	48.8575595527467	45.5805439330544	48.3570549991214	41.1472148541114	47.965367965368	43.1113662456946	36.3365599404319	40.2710843373494	43.6895674300254	38.4754335260116	45.990681706719	44.0652500536596	36.8411144578313	46.3165754106521	43.6315086782377	37.726618705036	35.5521628498728	33.2022555275263	36.3067807768269	40.8568075117371	40.5227697053332	41.1493695441319	34.3925935193294	39.9308798804409	44.3080599608951	40.2406417112299	34.9313247673903	41.3678065054212	36.8208689124519	38.2870468518126	39.1350210970464	41.0557811498183	40.6018829858776	44.6916076845298	45.0674085170126	43.0847568988173	47.8962418300654	53.7152580828134	48.8216467849869	46.2475094088997	53.1842385516507	48.4613326197485	39.5601878364448	49.9619579000761	47.4719101123596	42.2329317269076	44.1460599064342
NR_046239.1	2089	2089	38.6611146700833	33.1325301204819	38.456901748041	33.0240174672489	39.3825301204819	33.6941176470588	25.2338481618447	29.8036882807852	27.7149321266968	26.9406392694064	27.3497484776277	26.2218045112782	24.0134028294862	25.9854771784232	33.6105779483898	27.5877587758776	28.0908326324643	27.3863909593652	32.3368477245429	32.0536370315944	25.9448878180997	33.1141661685595	29.2211483797612	34.6875	33.7982832618026	32.7447833065811	29.4351521798739	32.9186364767355	27.4164333937099	25.7322175732218	27.5330396475771	29.5409964692036	26.6057748968768	36.4736387208297	32.9244921425834	34.6016972351492	38.1630473478106	39.5383843452082	38.1468703794973	33.7451737451737	38.7857695282289	38.3578947368421	31.2803016699587	36.7057871307163	36.6859623733719	33.1417624521073	35.436292701494
NR_046239.1	2090	2090	42.6486328695145	40.4652986537707	41.3780980840218	33.6538461538462	42.0892934547031	36.454753722795	32.7254683041806	34.6489906598373	37.7636594663278	34.1877256317689	37.6987038395696	37.4463519313305	32.1415129845691	37.7772240219287	36.0427807486631	34.4118492953696	33.4249643657096	31.0388356723843	34.1994901735055	36.2378327665064	35.1120857699805	36.3911778962676	32.2734101151728	36.7752777518439	37.4159982657707	34.487008318784	31.9776714513557	36.8969831780898	35.0014056789429	35.9838846480068	36.1433087460485	36.9555935098207	38.145717651018	39.1742195367573	39.2643284858854	39.2140743176587	44.1428571428571	45.1740730257571	42.2047702152414	40.3543743078627	46.3549415515409	41.7738478027867	36.2511457378552	42.7302715046942	43.1647940074906	39.2805524329533	38.3039513677812
NR_046239.1	2100	2100	32.4951953875721	29.0572535514421	31.1030741410488	27.4017467248908	31.1746987951807	26.8235294117647	19.0776593430498	22.8894173602854	21.4496036240091	19.7108066971081	19.2745565263437	21.6635338345865	17.9076693968727	20.2387130254281	29.3666026871401	21.7195588566284	20.3398384925976	23.0611999519057	26.3846256506072	27.8522873415396	19.1566265060241	27.2962741581988	21.86848588213	28.4077380952381	27.5572246065808	26.3884430176565	24.0745818480943	25.9766110972879	21.8672814095175	19.7907949790795	16.9603524229075	25.6963515103962	21.314858490566	30.2506482281763	26.7918742813338	29.2909937038051	31.7194731221075	35.9257400903161	31.1976343026121	26.9111969111969	33.0626450116009	31.5368421052632	24.8877715927456	29.9473897207608	30.1013024602026	26.0405257393209	29.6317442192407
NR_046239.1	2101	2101	35.5797242182948	33.2767624020888	33.4619431778323	29.8808735936466	34.430489389346	29.8340961098398	26.2864918357249	26.3584509156409	32.0355104629042	27.6221264367816	32.4762368998294	32.5437473324797	26.051358392259	32.2699839881759	32.5910121349513	28.5344827586207	25.4008524457073	25.880959431448	28.437654016757	30.3594426882098	29.2014592622619	29.6600943510342	24.2136794807788	31.4269746646796	31.0214239342134	29.4063365118425	25.8892231463458	32.068153483862	28.3911377021595	29.9641274530492	32.5972660357518	30.8003405704555	30.3553469661415	32.1769733534439	33.1200682448283	33.9235940318085	37.8466557911909	41.4027149321267	35.8594657375145	34.8056537102473	40.2123142250531	34.6955128205128	29.6105972364965	35.365545155578	34.7014925373134	31.2170158324004	32.6629512963412
NR_046239.1	2103	2103	35.6502242152466	33.2328885062419	36.6787221217601	30.5676855895196	36.2198795180723	31.2	21.7533173809006	27.7645659928656	24.7791619479049	25.9512937595129	24.1260593220339	23.8251879699248	19.7912784196795	24.6689171643729	30.7380546075085	24.848075624578	22.7624495289367	25.3937717927137	28.8479508743826	29.7446261252986	23.3956010846641	30.5699481865285	25.4690164866401	29.8138495904691	32.1530758226037	28.5691344146459	25.8639605046626	28.4896740482707	25.8027334101762	21.7245709501884	23.1277533039648	28.5602196939976	24.1450471698113	34.1400172860847	29.8198543503258	31.261976457706	33.997864008544	40.4319437468609	33.7111877772302	31.8532818532818	36.8136117556071	36.8842105263158	28.2636020829592	31.8089842169162	34.3229543808834	28.9156626506024	33.0193167760967
NR_046239.1	2104	2104	42.0580783473007	37.9251700680272	39.3848857644991	33.2780908186941	42.4295010845987	35.5810616929699	30.4849311670594	33.984962406015	36.500063588961	31.9509556437072	35.8059391421239	36.2080034239247	31.8580765639589	35.6666666666667	34.5510504482805	30.9972657936394	29.4620156615478	27.3098027584161	30.1816985940969	32.9930775548516	32.8111047974673	34.2181818181818	28.0425265791119	33.6695619688055	36.5213619605292	32.2676809210526	28.7437899219304	35.1388888888889	30.7403936269916	31.175972927242	34.2827004219409	35.0458324451077	33.0757601209474	36.5743073047859	37.5481386392811	36.6086099244167	41.5626917570055	45.3439003679592	41.1764705882353	38.1258307487816	43.8816769525431	40.0482185909456	33.0202725919139	41.2658227848101	36.4359214218896	34.968734968735	35.3295599780902
NR_046239.1	2109	2109	47.0401130941863	43.3387965347694	46.8728984532616	39.3866506313891	50.5843071786311	44.7192168985059	31.1534749034749	35.8316896778435	32.6049168115222	32.8257191201354	36.2252663622527	36.7977528089888	27.7901289461983	35.8472998137803	42.3831775700935	32.4754901960784	33.5626357711803	32.9045536403396	37.5342071150799	39.2462509865825	32.1774604793473	41.1470779926135	35.1384869780901	41.2467700258398	44.0261541509808	40.233897713388	33.9858698851928	36.7791077257889	32.567520168362	31.063829787234	26.4563106796117	38.8279932546374	33.0006439150032	43.3586337760911	40.44558697515	39.9020807833537	46.9492868462758	51.7593643586833	46.8298109010011	42.0087336244541	49.0821678321678	49.9303297724106	39.2621359223301	46.2385321100917	42.9477020602219	38.1009978832779	44.4364310735627
NR_046239.1	2110	2110	52.7893664499854	50.7561929595828	50.9285213735109	44.6942148760331	55.0129645635264	46.8285714285714	41.8294190358467	46.3868065967017	46.8999619627235	45.1670858785483	48.9346158529161	48.6446104589114	40.093023255814	50.2584933530281	49.1667777629649	41.1165327210103	39.3465909090909	37.0893755548979	40.768094534712	45.1948964064146	44.5380192728156	45.7995890245377	39.4237964579696	45.5713886560492	48.9943771626298	43.8851870835469	38.5887346361305	46.6149799252388	41.8995980181359	42.7638508531704	41.3249211356467	46.360153256705	44.9355432780847	49.6984924623116	49.275053304904	47.5245901639344	54.5769622833843	58.3898305084746	53.3101045296167	50.9500662836942	58.3792957148918	54.9532710280374	44.7221271254137	53.5858585858586	51.5151515151515	45.7074340527578	48.2888121630626
NR_046239.1	2113	2113	100.0	100.0					40.0	0.0			0.0	100.0	0.0		50.0	66.6666666666667	0.0	36.3636363636364	0.0	66.6666666666667	87.5	50.0	25.0	50.0	20.0	75.0	71.4285714285714		50.0	25.0	100.0	66.6666666666667	0.0	0.0	0.0	0.0	100.0	0.0	0.0	33.3333333333333	100.0	66.6666666666667	0.0	0.0	100.0	100.0
NR_046239.1	2114	2114	48.6762701966128	46.7756703727927	51.3570673246387	41.5450928381963	51.0831889081456	45.0258769407706	38.7184562097971	45.1622596153846	45.0228542407313	41.5706051873199	45.9719683120049	44.8696023941855	39.1474311243485	47.4436368116299	45.4812441596583	39.9597816719334	39.9309434345486	35.8106105512745	39.5002876633517	42.6580796252927	42.9011345218801	42.5027229819678	39.0435759770258	43.5722942108698	46.5966886700574	42.411493073371	37.5907883082374	44.0487737286961	40.5220808383234	42.6644182124789	40.1682439537329	43.7939110070258	40.9487093530003	48.0904522613065	45.5496264674493	44.7269148761686	51.5707874337005	54.1419281877297	49.2441860465116	48.5303867403315	52.571185720357	48.9975942261427	43.6363636363636	50.4048582995951	47.5900795507721	44.7911665866539	44.1856232939035
NR_046239.1	2117	2117	100.0	100.0					60.0	100.0			100.0	0.0	100.0		0.0	16.6666666666667	50.0	36.3636363636364	0.0	25.0	60.0	100.0	50.0	33.3333333333333	60.0	50.0	42.8571428571429		16.6666666666667	50.0	0.0	100.0	60.0	0.0	50.0	0.0	100.0	0.0	100.0	0.0	50.0	0.0	33.3333333333333	0.0	0.0	0.0
NR_046239.1	2118	2118	50.7962711206059	48.1007701344472	49.9297752808989	41.1472148541114	51.0151187904968	46.0194730813287	42.128081258516	48.4520589119327	46.0748256182625	44.6525027007562	46.9907407407407	46.3018383924754	42.1307506053269	46.4193270060397	45.8222103577149	41.3396578985195	40.9571225360699	38.7596324836989	41.9439651630926	45.3671123621863	42.9938371715861	44.6623093681917	40.984015984016	44.8050736802835	47.4436741767764	43.7025641025641	39.3925978395608	45.6208425720621	41.9267172711086	42.9656190677072	42.8421052631579	43.9232409381663	43.2359852299429	47.9334677419355	49.508547008547	47.2646623952686	53.8744632999387	56.3718564566262	51.147922115664	48.7060384870604	55.0881665604419	50.9903640256959	44.0916905444126	52.0812182741117	48.4507042253521	46.5992941931344	46.1342086068563
NR_046239.1	2123	2123	100.0	100.0					60.0	0.0			100.0	0.0	0.0		0.0	16.6666666666667	0.0	30.0	100.0	62.5	33.3333333333333	0.0	33.3333333333333	50.0	25.0	37.5	60.0		33.3333333333333	25.0	100.0	100.0	40.0		50.0	50.0	100.0	0.0	100.0	66.6666666666667		100.0	0.0	0.0	100.0	100.0
NR_046239.1	2124	2124	59.8679098679099	57.2752185828005	59.1188344742847	53.1477799867462	59.9654128837008	56.0926773455378	48.6269173676398	55.1185830081057	56.4864178725565	51.5664386028088	57.6580967466797	57.4295473953886	49.0776970374511	56.9985214391326	55.850921720545	48.4774490089055	48.6544125114248	45.0810570730624	49.5934959349593	53.9236355118295	53.4764991896272	54.5432546884453	47.9145854145854	53.3918074087898	57.7693557119654	54.4596120291491	46.2935081037995	55.4228579363977	49.1469816272966	51.6592686535616	48.7341772151899	52.3454157782516	54.7379032258064	55.8186397984887	57.7112299465241	55.3132174483437	63.2019603839085	62.9598189020939	63.2374309793665	59.2175066312997	63.9201528987046	59.7218507622359	53.5885714285714	63.7629779691061	58.8785046728972	52.9873458273266	55.9674777015958
NR_046239.1	2129	2129	100.0	100.0					60.0	0.0			100.0	0.0	0.0		0.0	50.0	50.0	20.0		87.5	100.0	0.0	50.0	33.3333333333333	25.0	83.3333333333333	100.0		0.0	0.0		100.0	0.0		50.0	50.0	100.0	100.0	100.0	0.0		100.0	0.0	0.0	100.0	100.0
NR_046239.1	2130	2130	54.7378640776699	53.5020216512326	54.5582047685835	48.0132450331126	57.476231633535	50.6720045753503	45.0611942143652	49.3845691984389	50.3995940631739	48.7769784172662	51.4679010841759	53.4600598035028	44.4837209302326	52.7630769230769	51.3545976244495	45.491097070649	45.1822520052797	43.3108758421559	46.4180085441998	49.1273281012065	48.4796886402335	49.7460087082729	45.1983038164131	49.837012200801	52.2788784237306	48.7594832889071	44.2222615466289	50.3187361419069	45.6426097538145	48.8818565400844	46.2105263157895	50.1170461800383	50.9405441719852	53.877139979859	52.9436860068259	51.4182652893917	57.8077158603797	59.8870056497175	56.4623874528028	52.6838966202783	57.9740921639414	55.3032327010419	49.3604385564185	57.2619348320283	55.0373134328358	52.199648056311	52.5463805020007
NR_046239.1	2132	2132	50.0	66.6666666666667					0.0	100.0			100.0	0.0	100.0		0.0	60.0	0.0	40.0		62.5	100.0	66.6666666666667	100.0	33.3333333333333	75.0	80.0	60.0		0.0	0.0		100.0	20.0		50.0	50.0	100.0	100.0	100.0	66.6666666666667		0.0	0.0	0.0	100.0	0.0
NR_046239.1	2133	2133	56.377402446127	53.3455067170993	56.2664329535495	47.3196558570483	58.7726879861711	51.9725557461406	44.2947212263568	51.3643178410795	52.4479959411466	47.8949262324577	53.8986354775828	53.9184283578902	45.8131745441012	54.9630541871921	51.6882423595356	42.5556353194544	42.6339285714286	38.5008139706971	42.393625759816	48.6075356892113	48.9997570259982	49.2802709568163	41.8996505242137	47.7641140301845	53.7429684119429	48.8264835502716	40.2228707880074	50.4017733444167	43.624976631146	44.0084388185654	43.7434279705573	48.9366227137388	48.5168426344897	49.6735308890005	53.1030070377479	50.4918032786885	56.6917905887146	61.5471485036702	56.1520603598375	52.6060070671378	60.1527689369828	57.8483715963695	48.3219178082192	57.3343449671219	53.0317164179104	47.0494162801855	50.5451902108069
NR_046239.1	2138	2138	100.0	100.0					0.0	0.0					100.0		0.0	60.0	0.0	37.5		87.5	0.0	66.6666666666667	100.0	50.0	25.0	75.0	80.0		0.0	50.0		100.0	33.3333333333333		100.0	0.0	100.0	0.0	100.0	66.6666666666667		0.0	0.0	0.0	0.0	0.0
NR_046239.1	2139	2139	49.3449781659389	48.5852131959838	48.2649842271293	43.3531746031746	53.5436473638721	44.4253859348199	39.142256828575	42.9342934293429	44.2544026352464	42.4362199065756	46.8997441832135	46.5969703435033	40.431467360982	45.1113024228262	46.1415433826469	41.8447855400947	40.2312842361534	38.7216098246652	41.5722960774659	43.7331772966647	41.5195204924672	44.2630878974731	39.8652862666833	45.0158375256195	46.1871281773932	43.2789910796678	39.3504999557561	46.0398781500969	42.2296981590506	43.8237774030354	44.327731092437	45.1955782312925	44.8894101876676	47.3129080863888	49.3708679889102	47.4770642201835	53.3428454953119	56.0417843026539	51.4658925979681	49.7349823321555	54.6457361052185	51.0274886575927	43.4345741036766	51.0482445061884	49.8834498834499	45.7860227090996	47.7852511664546
NR_046239.1	2141	2141	100.0	100.0					20.0	0.0					100.0			60.0	100.0	0.0		62.5	0.0	0.0	50.0	50.0	66.6666666666667	75.0	80.0		0.0	50.0		100.0	0.0		0.0	0.0	100.0		100.0	0.0		0.0	100.0	0.0	100.0	0.0
NR_046239.1	2142	2142	49.5536580632641	47.6718403547672	46.7846504292974	41.6198347107438	51.2742980561555	43.1551871963418	38.5071675729115	42.9214157168566	44.4134785913352	41.2293314162473	44.3443321563375	46.8403074295474	39.003532255066	44.8695866141732	45.78168732507	41.2397761515282	39.752560592232	37.6830892143808	41.6249487074272	42.3824011233325	41.1855210948255	42.8433268858801	38.8001995510102	44.1039493293592	45.7179930795848	40.8200922603793	39.076596497435	45.3135816142877	40.2411665731913	42.9957805907173	42.0776495278069	44.1726924712888	43.4724317077258	47.1120040180814	48.2405630198337	45.8954612485663	53.2504585286326	55.6872706745696	50.8415554265815	49.2715231788079	54.3372216330859	48.9588894821143	41.8482601254991	51.6536228225196	50.3496503496504	45.4283887468031	46.1449942462601
NR_046239.1	2143	2143																																														0.0
NR_046239.1	2147	2147	100.0	0.0					33.3333333333333	0.0					0.0			40.0	0.0	0.0		0.0	0.0		100.0	100.0	66.6666666666667	75.0	80.0			0.0		50.0	0.0		0.0	0.0			100.0	0.0			0.0	0.0	100.0	0.0
NR_046239.1	2148	2148	43.338199513382	41.617512124787	41.9116352754797	36.1948955916473	45.5372616984402	37.6288659793814	33.0607187112763	37.9674306393245	38.15638906548	35.4827089337176	38.8046932290394	39.9871767471682	33.4203168685927	37.6434299814929	39.9036531513448	36.1119123161235	35.3151131960024	34.6548646236239	36.7131424799934	37.5353440150801	35.4526212959948	37.8984365531451	33.63704443335	40.244243497716	39.3243828497185	36.3421647155473	34.8215076623262	39.6393897364771	36.9850187265918	38.0097189942954	37.1458551941238	38.7646432374867	38.5247275775356	43.3886375062846	42.7290198590647	42.1208141825345	46.5007141399714	48.3880090497738	45.3620238441407	43.870112657389	47.9082607772351	44.4978632478632	37.2257769652651	45.0126582278481	44.2164179104478	42.0572708366661	41.3245193765541
NR_046239.1	2153	2153	100.0						33.3333333333333	0.0								50.0		50.0		0.0			50.0	100.0	100.0	33.3333333333333	100.0			0.0		100.0	0.0		0.0	0.0			100.0					0.0		0.0
NR_046239.1	2154	2154	41.7087378640777	39.3508863399374	40.6063792499124	34.4793388429752	42.1098140942499	36.4285714285714	31.1750895835908	35.6349444611228	36.3486633726086	29.8850574712644	37.5867527091197	35.8514724711908	30.005577244841	37.3385807403763	35.08	32.6161790017212	31.4161087441672	29.5288113026111	31.6886955093999	34.5852345852346	34.3456430191124	34.3409915356711	29.3750779593364	35.7994781960492	37.4675605536332	33.1966372770146	29.290516631281	36.632977986986	32.7476635514019	33.2700421940928	31.794333683106	36.8622448979592	35.9236308825992	39.8292315419387	38.6862870548091	37.9095674967235	43.2735426008969	47.2049689440994	40.4644412191582	39.023851590106	45.7900318133616	40.1494927923118	34.189497716895	41.3592723597777	40.9514925373134	37.352094659418	37.9953944976366
NR_046239.1	2159	2159
NR_046239.1	2169	2169							0.0		100.0									100.0							100.0	100.0	100.0			0.0		100.0			0.0	100.0
NR_046239.1	2170	2170	39.6543353723662	37.4413145539906	37.9842243645925	31.7896129672511	40.2075226977951	33.4000571918788	28.7445887445887	33.2832230907998	35.2687626774848	30.7775377969762	35.1127361365021	35.8897671437727	30.0148864905099	34.5723076923077	34.4008540165466	32.9117562517965	31.1503705959996	29.5489891135303	30.925971571769	33.227885178676	32.7202009561624	32.0396566316044	28.763876761881	34.6032041728763	35.1909966453847	31.7198236078351	30.0654751371439	33.6150755161424	32.4134705332086	32.4387151310228	30.7450157397691	34.0280731603573	33.9922935165019	39.427423405324	38.5485592315902	36.2280845485827	41.6921508664628	44.180790960452	39.5936139332366	37.8175392091893	43.8853503184713	38.4923817161187	34.0182648401827	38.4440515281637	39.1040597293514	35.7839220073518	37.1774682010902
NR_046239.1	2173	2173	0.0						0.0		100.0	100.0				0.0				100.0					50.0			100.0		0.0		0.0		100.0				100.0
NR_046239.1	2174	2174	44.5652173913043	42.1343873517787	43.5235907404135	35.4924874791319	42.7142235754676	35.8398156150965	30.5576394098525	35.4407294832827	35.9523199179698	36.2513621503814	37.422934648582	35.9509466437177	30.1599247412982	38.2946896035901	38.3055853920516	32.6350765674661	32.6942688150112	31.169411940076	33.3608451634203	36.6097704532078	35.0069280299943	35.0504191471267	31.3560387080558	36.9402285928424	38.7788419677841	34.6650149685145	30.1353999643684	38.967398908633	35.0809487951807	36.893826105533	38.2415254237288	38.7733218957753	37.8726287262873	40.3053435114504	38.8370579301367	37.6539101497504	43.8973934629706	48.578811369509	41.0309278350515	40.5745062836625	45.782092772384	44.8613376835237	37.9201680672269	44.7680412371134	42.4618320610687	38.2223669216995	39.3881453154876
NR_046239.1	2179	2179	100.0						0.0		0.0	100.0				0.0				100.0					100.0					0.0
NR_046239.1	2180	2180	50.0	100.0	60.0		100.0	100.0	94.1176470588235	57.1428571428571	0.0	57.1428571428571	46.875	53.8461538461538	41.1764705882353	73.6842105263158			50.0	100.0	0.0	33.3333333333333	57.1428571428571	100.0	50.0		40.0	100.0	0.0	46.1538461538462	37.5	60.0	100.0	18.1818181818182	71.4285714285714		75.0			50.0			66.6666666666667			0.0		30.0	0.0
NR_046239.1	2187	2187	100.0						0.0		100.0	100.0				100.0				100.0					100.0					100.0
NR_046239.1	2188	2188	0.0	50.0	60.0		100.0	100.0	82.3529411764706	57.1428571428571	54.5454545454545	57.1428571428571	14.2857142857143	46.1538461538462	43.1372549019608	61.8421052631579			50.0	50.0	0.0	33.3333333333333	57.1428571428571	100.0	0.0		100.0	0.0	0.0	61.5384615384615	66.6666666666667	66.6666666666667	0.0	36.3636363636364	57.1428571428571		25.0			40.0			33.3333333333333	100.0		0.0		25.0	0.0
NR_046239.1	2196	2196	0.0						0.0		0.0	100.0	0.0			66.6666666666667				100.0					0.0				100.0	100.0		0.0			0.0
NR_046239.1	2197	2197	20.0	33.3333333333333	60.0		100.0	100.0	82.3529411764706	0.0	54.5454545454545	57.1428571428571	14.2857142857143	53.8461538461538	41.1764705882353	55.2631578947368			40.0	50.0	0.0	0.0	42.8571428571429	0.0	0.0		50.0	100.0	0.0	46.1538461538462	55.5555555555556	46.6666666666667	0.0	63.6363636363636	38.4615384615385		50.0			40.0			33.3333333333333	100.0		0.0		28.5714285714286	50.0
NR_046239.1	2207	2207	0.0						0.0		0.0	0.0	100.0			33.3333333333333				100.0					50.0				100.0	100.0		100.0			100.0
NR_046239.1	2208	2208	0.0																												0.0													100.0
NR_046239.1	2218	2218	100.0						0.0		100.0	0.0	57.1428571428571			75.0			66.6666666666667	100.0					0.0				100.0	100.0		100.0		100.0	50.0
NR_046239.1	2219	2219	0.0																												0.0													100.0
NR_046239.1	2222	2222	100.0						0.0		0.0	100.0	85.7142857142857			66.6666666666667			66.6666666666667	100.0					50.0				100.0	100.0		100.0		100.0	66.6666666666667
NR_046239.1	2223	2223	0.0																												0.0													100.0
NR_046239.1	2229	2229	0.0	0.0					100.0	0.0	100.0	100.0	100.0		50.0	100.0			100.0	0.0					33.3333333333333				50.0	80.0	0.0	100.0		100.0	81.8181818181818				100.0
NR_046239.1	2230	2230	0.0																												0.0													100.0
NR_046239.1	2234	2234	0.0	0.0					0.0	100.0	100.0	100.0	42.8571428571429		50.0	75.0			100.0	100.0					33.3333333333333				50.0	80.0	0.0	100.0		100.0	9.09090909090909				100.0
NR_046239.1	2235	2235	0.0																												0.0													100.0
NR_046239.1	2236	2236	0.0	0.0					0.0	0.0	100.0	42.8571428571429	100.0		50.0	75.0			100.0	100.0					0.0				50.0	100.0	0.0	100.0		100.0	36.3636363636364				0.0
NR_046239.1	2237	2237	0.0																												0.0													100.0
NR_046239.1	2240	2240	0.0	0.0					0.0	0.0	100.0	100.0	64.2857142857143		50.0	66.6666666666667			100.0	100.0					66.6666666666667				100.0	80.0	0.0	0.0		100.0	54.5454545454545				100.0
NR_046239.1	2241	2241	0.0																												0.0													100.0
NR_046239.1	2249	2249	100.0	0.0					0.0	100.0	100.0	100.0	57.1428571428571		50.0	58.3333333333333			100.0	100.0					33.3333333333333				50.0	80.0	0.0	100.0		100.0	45.4545454545455				0.0
NR_046239.1	2250	2250	0.0																												0.0													100.0
NR_046239.1	2254	2254	0.0	0.0					0.0	100.0	100.0	42.8571428571429	92.8571428571429		50.0	66.6666666666667			100.0	100.0					33.3333333333333				50.0	80.0	100.0	100.0		0.0	72.7272727272727				100.0
NR_046239.1	2255	2255	0.0																												0.0													100.0
NR_046239.1	2261	2261	0.0	0.0					0.0	0.0	100.0	100.0	71.4285714285714		0.0	50.0			100.0	100.0					66.6666666666667				25.0	60.0	100.0	100.0		100.0	72.7272727272727				0.0
NR_046239.1	2262	2262	0.0																												0.0													100.0
NR_046239.1	2272	2272		0.0						0.0	100.0	75.0	78.5714285714286		0.0	50.0			66.6666666666667						100.0				50.0	100.0	100.0	100.0		0.0	100.0				0.0
NR_046239.1	2273	2273	0.0																												0.0													100.0
NR_046239.1	2275	2275		0.0						0.0	100.0	100.0	57.1428571428571		0.0	70.0			100.0						0.0				50.0	100.0	0.0	100.0		100.0	63.6363636363636				0.0
NR_046239.1	2276	2276	0.0																												0.0													100.0
NR_046239.1	2277	2277		0.0						0.0	100.0	100.0	57.1428571428571		0.0	70.0			100.0						0.0				50.0	75.0	0.0	0.0		100.0	72.7272727272727				0.0
NR_046239.1	2278	2278	0.0																												0.0													100.0
NR_046239.1	2285	2285		100.0						100.0	100.0	25.0	100.0		50.0	100.0			100.0						100.0				75.0	100.0	100.0	100.0		100.0	100.0				100.0
NR_046239.1	2286	2286	0.0																												100.0													100.0
NR_046239.1	2294	2294		0.0						100.0	100.0	0.0	15.3846153846154		50.0	77.7777777777778			66.6666666666667						100.0				25.0	75.0	0.0	100.0		100.0	45.4545454545455				0.0
NR_046239.1	2295	2295
NR_046239.1	2300	2300
NR_046239.1	2301	2301
NR_046239.1	2309	2309		0.0						0.0	0.0	25.0	0.0		0.0	83.3333333333333			100.0						0.0				33.3333333333333	75.0	0.0			0.0	77.7777777777778				100.0
NR_046239.1	2310	2310
NR_046239.1	2312	2312		0.0						0.0	100.0	100.0	0.0		0.0	50.0			66.6666666666667						0.0				100.0	25.0	0.0			100.0	88.8888888888889				100.0
NR_046239.1	2313	2313
NR_046239.1	2314	2314		0.0						0.0	100.0	100.0	0.0		0.0	50.0			33.3333333333333						0.0				0.0	25.0	0.0			0.0	77.7777777777778				0.0
NR_046239.1	2315	2315
NR_046239.1	2318	2318		0.0						0.0	100.0	25.0			0.0										0.0				100.0	0.0	0.0				60.0				0.0
NR_046239.1	2319	2319
NR_046239.1	2340	2340
NR_046239.1	2341	2341
NR_046239.1	2346	2346
NR_046239.1	2348	2348
NR_046239.1	2358	2358
NR_046239.1	2360	2360
NR_046239.1	2362	2362
NR_046239.1	2367	2367
NR_046239.1	2370	2370
NR_046239.1	2372	2372
NR_046239.1	2388	2388
NR_046239.1	2389	2389
NR_046239.1	2394	2394
NR_046239.1	2395	2395
NR_046239.1	2399	2399
NR_046239.1	2400	2400
NR_046239.1	2409	2409
NR_046239.1	2410	2410
NR_046239.1	2423	2423
NR_046239.1	2424	2424
NR_046239.1	2425	2425
NR_046239.1	2426	2426
NR_046239.1	2430	2430																													0.0
NR_046239.1	2431	2431
NR_046239.1	2433	2433																													0.0
NR_046239.1	2434	2434	100.0										0.0	100.0		50.0									0.0					0.0
NR_046239.1	2435	2435																													0.0
NR_046239.1	2436	2436	100.0										100.0	100.0		50.0									0.0					0.0																		100.0
NR_046239.1	2445	2445	0.0										0.0	0.0		0.0									0.0					0.0																		0.0
NR_046239.1	2447	2447	0.0										0.0	0.0		0.0									0.0					0.0																		0.0
NR_046239.1	2452	2452																									0.0				0.0							100.0
NR_046239.1	2453	2453	100.0										100.0	0.0		100.0									0.0					0.0																		0.0
NR_046239.1	2461	2461																									0.0				0.0							0.0
NR_046239.1	2462	2462	0.0										100.0	100.0		50.0									0.0					0.0																		0.0
NR_046239.1	2469	2469																									0.0				0.0							0.0
NR_046239.1	2470	2470	100.0										100.0	100.0		50.0									0.0					0.0																		0.0
NR_046239.1	2475	2475		0.0	0.0		0.0		0.0				0.0	0.0		0.0		0.0	0.0	0.0			0.0	0.0			0.0	0.0		0.0	0.0	100.0					0.0	0.0	0.0	0.0	100.0			0.0				0.0
NR_046239.1	2476	2476	100.0										100.0	100.0		0.0									0.0					0.0																		0.0
NR_046239.1	2481	2481			50.0				0.0				0.0	50.0		0.0		0.0	0.0	0.0			0.0	0.0			0.0	0.0		66.6666666666667	0.0						0.0	0.0	0.0	100.0				0.0				0.0
NR_046239.1	2482	2482	0.0											100.0		0.0									0.0					0.0
NR_046239.1	2483	2483											100.0			100.0									0.0
NR_046239.1	2489	2489		100.0	50.0		0.0		50.0				0.0	66.6666666666667		66.6666666666667		100.0	100.0	0.0			0.0	0.0			0.0	0.0		0.0	0.0	100.0					0.0	100.0	0.0	0.0	100.0			100.0				100.0
NR_046239.1	2490	2490	100.0										100.0	0.0		0.0									0.0					0.0					0.0													0.0
NR_046239.1	2499	2499		100.0	0.0		0.0		0.0				0.0	0.0		66.6666666666667		0.0	100.0	0.0			0.0	0.0			0.0	0.0		66.6666666666667	0.0	100.0					50.0	0.0	0.0	100.0	100.0			100.0				100.0
NR_046239.1	2500	2500	100.0								0.0		60.0	100.0	0.0	33.3333333333333			0.0						33.3333333333333					0.0					62.5													0.0
NR_046239.1	2507	2507		100.0	50.0		100.0		0.0				0.0	0.0		33.3333333333333		0.0	100.0	0.0			100.0	0.0			0.0	0.0		33.3333333333333	50.0	100.0					50.0	100.0	0.0	100.0	0.0			100.0				0.0
NR_046239.1	2508	2508	100.0								0.0		80.0	100.0	0.0	33.3333333333333			0.0						0.0					0.0					100.0													0.0
NR_046239.1	2510	2510		100.0	0.0		100.0		0.0				100.0	0.0		100.0		0.0	0.0	0.0			0.0	0.0			0.0	0.0		100.0	0.0	100.0					0.0	0.0	100.0	100.0	100.0			0.0				0.0
NR_046239.1	2511	2511	100.0								0.0		80.0	100.0	0.0	0.0			0.0						0.0					0.0					62.5													0.0
NR_046239.1	2514	2514		100.0	50.0		0.0		0.0				100.0	66.6666666666667		33.3333333333333		0.0	0.0	0.0			0.0	100.0			0.0	0.0		66.6666666666667	0.0	100.0					0.0	0.0	0.0	100.0	100.0			100.0				100.0
NR_046239.1	2515	2515	100.0								0.0		60.0	100.0	0.0	66.6666666666667			0.0						0.0					0.0					62.5													0.0
NR_046239.1	2518	2518		100.0	50.0		100.0		0.0				100.0	66.6666666666667		33.3333333333333		0.0	100.0	0.0			0.0	100.0			50.0	0.0		100.0	50.0	100.0					50.0	0.0	0.0	100.0	100.0			100.0				100.0
NR_046239.1	2519	2519	100.0								0.0		0.0	100.0	0.0	66.6666666666667			100.0						0.0					0.0					100.0													100.0
NR_046239.1	2520	2520		100.0	50.0		0.0		0.0				100.0	66.6666666666667		33.3333333333333		0.0	100.0	0.0			0.0	100.0			50.0	0.0		100.0	0.0	100.0					100.0	0.0	100.0	100.0	100.0			100.0				0.0
NR_046239.1	2521	2521	100.0								0.0		0.0	100.0	0.0	66.6666666666667			0.0						0.0					0.0					100.0													0.0
NR_046239.1	2522	2522
NR_046239.1	2533	2533	100.0	100.0	50.0		100.0		0.0		100.0		0.0	100.0	85.7142857142857	81.8181818181818		0.0	100.0	0.0			50.0	100.0		100.0	0.0	0.0		100.0	0.0	100.0			0.0		50.0	0.0	0.0	100.0	0.0			100.0				100.0
NR_046239.1	2534	2534	100.0								0.0		80.0	100.0	0.0	66.6666666666667			0.0						0.0					0.0					100.0													0.0
NR_046239.1	2544	2544	0.0	0.0	0.0		0.0		0.0		0.0		0.0	0.0	0.0	0.0		0.0	0.0	0.0			0.0	0.0		0.0	0.0	0.0	0.0	20.0	0.0	0.0			0.0		0.0	0.0	0.0	0.0	0.0			0.0				0.0
NR_046239.1	2545	2545									0.0		0.0		0.0	0.0			0.0																0.0
NR_046239.1	2546	2546	0.0	0.0	0.0		0.0		0.0		100.0		0.0	62.5	57.1428571428571	54.5454545454545		0.0	100.0	0.0			100.0	100.0		100.0	0.0	0.0	0.0	60.0	0.0	100.0			0.0		0.0		0.0	100.0	100.0			100.0				0.0
NR_046239.1	2547	2547									0.0		0.0		0.0	100.0			0.0																50.0
NR_046239.1	2550	2550	100.0	83.3333333333333	75.0		100.0		82.7586206896552	26.4705882352941	55.9322033898305	54.5454545454545	78.125	88.6363636363636	74.2574257425743	63.3540372670807	100.0	75.0	72.7272727272727	100.0	75.0	0.0	92.1052631578947	0.0	100.0	100.0	57.1428571428571	25.0	83.3333333333333	71.4285714285714	61.7021276595745	75.8620689655172	66.6666666666667	61.9047619047619	78.9473684210526	100.0	75.0	50.0	100.0	66.6666666666667	100.0	100.0		100.0	0.0	100.0		100.0
NR_046239.1	2551	2551									0.0		0.0		0.0	100.0			0.0																87.5
NR_046239.1	2553	2553	25.0	66.6666666666667	50.0		0.0		48.2758620689655	17.6470588235294	35.0	54.5454545454545	40.0	36.3636363636364	43.5643564356436	53.7037037037037	50.0	50.0	33.3333333333333	66.6666666666667	75.0	0.0	57.8947368421053	50.0	100.0	50.0	50.0	12.5	33.3333333333333	39.0625	42.5531914893617	58.6206896551724	66.6666666666667	42.8571428571429	35.0877192982456	0.0	25.0	0.0	0.0	33.3333333333333	100.0	0.0		100.0	0.0	0.0		0.0
NR_046239.1	2554	2554									0.0		50.0		0.0	0.0			0.0																62.5
NR_046239.1	2570	2570	75.0	66.6666666666667	100.0		0.0		93.1034482758621	97.0588235294118	80.0	63.6363636363636	90.7692307692308	86.3636363636364	71.2871287128713	86.4197530864197	100.0	75.0	66.6666666666667	33.3333333333333	80.0	0.0	81.5789473684211	50.0	0.0	50.0	76.9230769230769	62.5	50.0	92.0634920634921	74.468085106383	79.3103448275862	66.6666666666667	57.1428571428571	80.7017543859649	100.0	75.0	100.0	0.0	100.0	100.0	100.0		100.0	100.0	100.0		100.0
NR_046239.1	2571	2571	100.0				100.0	100.0	100.0	100.0	80.0	100.0	84.8484848484848	81.8181818181818	78.5714285714286	82.8282828282828		100.0	66.6666666666667	25.0			60.0		0.0					88.2352941176471	91.6666666666667	87.5	85.7142857142857	90.0	84.8484848484848			100.0								100.0		100.0
NR_046239.1	2573	2573
NR_046239.1	2574	2574	0.0				0.0	0.0	25.0	44.4444444444444	0.0	12.5	12.1212121212121	13.6363636363636	7.14285714285714	6.06060606060606		50.0	0.0	0.0			0.0		0.0					17.6470588235294	19.4444444444444	3.125	0.0	30.0	9.09090909090909			100.0								0.0		0.0
NR_046239.1	2586	2586	50.0	50.0	50.0				37.037037037037	10.5263157894737	20.9677419354839	9.09090909090909	44.9275362318841	30.952380952381	30.8411214953271	47.9289940828402	0.0	0.0	10.0	20.0	20.0	33.3333333333333	43.5897435897436	0.0	0.0	50.0	7.69230769230769	0.0	0.0	22.2222222222222	26.0869565217391	21.0526315789474	13.3333333333333	37.5	31.0344827586207	0.0	0.0	0.0		0.0		0.0			0.0	0.0
NR_046239.1	2587	2587	100.0				100.0	0.0	100.0	100.0	95.0	100.0	72.7272727272727	81.8181818181818	92.8571428571429	88.8888888888889		100.0	66.6666666666667	25.0			95.0		0.0					88.2352941176471	86.1111111111111	87.5	85.7142857142857	100.0	86.6666666666667			100.0								0.0		100.0
NR_046239.1	2589	2589	100.0	66.6666666666667	100.0				84.6153846153846	89.4736842105263	87.9120879120879	87.5	81.3559322033898	82.5396825396825	86.3354037267081	85.1973684210526	100.0	100.0	88.8888888888889	71.4285714285714	100.0	50.0	75.3623188405797	100.0	33.3333333333333	80.0	93.75	75.0	66.6666666666667	94.3820224719101	84.4155844155844	86.9565217391304	82.7586206896552	85.3658536585366	83.3333333333333	100.0	100.0	50.0		100.0	50.0	100.0			100.0	100.0		0.0
NR_046239.1	2590	2590	100.0				100.0	100.0	75.0	77.7777777777778	85.0	100.0	93.9393939393939	100.0	95.2380952380952	95.959595959596		50.0	66.6666666666667	12.5			95.0		100.0					100.0	91.6666666666667	100.0	100.0	100.0	96.6666666666667			100.0								100.0		100.0
NR_046239.1	2592	2592	62.5	66.6666666666667	100.0				78.8461538461538	76.3157894736842	91.2087912087912	50.0	74.5762711864407	82.5396825396825	75.1552795031056	79.2207792207792	100.0	100.0	100.0	85.7142857142857	100.0	25.0	70.2898550724638	50.0	100.0	80.0	75.0	87.5	55.5555555555556	97.7777777777778	89.7435897435898	75.6521739130435	75.8620689655172	75.609756097561	82.3529411764706	100.0	100.0	0.0		100.0	50.0	100.0			100.0	100.0		100.0
NR_046239.1	2593	2593	0.0				100.0	0.0	58.3333333333333	44.4444444444444	5.88235294117647	62.5	20.3125	50.0	25.0	29.5918367346939		50.0	0.0	12.5			5.0		0.0					29.4117647058824	44.4444444444444	12.5	14.2857142857143	80.0	24.0			0.0								0.0		0.0
NR_046239.1	2599	2599	50.0	66.6666666666667	100.0				84.6153846153846	65.7894736842105	68.1318681318681	37.5	84.7457627118644	73.015873015873	67.7018633540373	78.8961038961039	50.0	81.8181818181818	94.4444444444444	42.8571428571429	100.0	50.0	81.1594202898551	50.0	66.6666666666667	100.0	68.75	37.5	55.5555555555556	68.8888888888889	73.0769230769231	74.7826086956522	65.5172413793103	75.609756097561	81.3725490196078	0.0	50.0	0.0		100.0	50.0	100.0			0.0	100.0		0.0
NR_046239.1	2600	2600	100.0				100.0	0.0	75.0	55.5555555555556	82.3529411764706	37.5	64.0625	81.8181818181818	72.5	60.2040816326531		50.0	50.0	0.0			60.0		0.0					64.7058823529412	58.3333333333333	65.625	100.0	80.0	68.0			100.0								100.0		100.0
NR_046239.1	2604	2604	75.0	66.6666666666667	50.0				82.6923076923077	27.027027027027	74.7252747252747	43.75	86.4406779661017	58.7301587301587	67.0807453416149	79.2207792207792	100.0	81.8181818181818	72.2222222222222	71.4285714285714	83.3333333333333	100.0	83.3333333333333	50.0	66.6666666666667	100.0	56.25	50.0	55.5555555555556	64.4444444444444	65.3846153846154	67.8260869565217	62.0689655172414	82.9268292682927	80.3921568627451	100.0	100.0	0.0		100.0	50.0	0.0			100.0	100.0		100.0
NR_046239.1	2605	2605	100.0		100.0		100.0	0.0	81.0810810810811	85.7142857142857	68.75	77.7777777777778	64.4230769230769	86.5384615384615	70.7317073170732	80.7017543859649		66.6666666666667	85.7142857142857	20.0	0.0		77.3972602739726	0.0	50.0	66.6666666666667	0.0	50.0	83.3333333333333	79.4871794871795	64.5161290322581	61.4457831325301	83.3333333333333	77.7777777777778	74.2857142857143			100.0	100.0	100.0			100.0			100.0		0.0	50.0
NR_046239.1	2607	2607	75.0	66.6666666666667	100.0				69.2307692307692	42.1052631578947	61.5384615384615	50.0	76.271186440678	44.4444444444444	68.3229813664596	69.3811074918567	100.0	63.6363636363636	61.1111111111111	28.5714285714286	16.6666666666667	75.0	65.2173913043478	50.0	0.0	80.0	75.0	25.0	55.5555555555556	63.3333333333333	64.1025641025641	57.3913043478261	37.9310344827586	65.8536585365854	77.4509803921569	0.0	50.0	0.0		66.6666666666667	50.0	100.0			0.0	100.0		0.0
NR_046239.1	2608	2608	50.0		100.0		100.0	0.0	51.3513513513513	57.1428571428571	65.625	61.1111111111111	54.8076923076923	71.6981132075472	53.6585365853659	68.7719298245614		0.0	71.4285714285714	10.0	75.0		73.972602739726	0.0	50.0	100.0	100.0	0.0	66.6666666666667	69.2307692307692	60.3174603174603	62.6506024096386	58.3333333333333	62.962962962963	65.7142857142857			0.0	100.0	100.0			100.0			0.0		100.0	25.0
NR_046239.1	2612	2612	62.5	50.0	0.0				90.3846153846154	73.6842105263158	62.6373626373626	37.5	83.8983050847458	76.1904761904762	57.1428571428571	75.2442996742671	50.0	81.8181818181818	83.3333333333333	57.1428571428571	33.3333333333333	50.0	76.0869565217391	0.0	66.6666666666667	100.0	68.75	25.0	55.5555555555556	66.6666666666667	68.8311688311688	66.9565217391304	68.9655172413793	87.5	74.5098039215686	100.0	50.0	0.0		66.6666666666667	50.0	100.0			0.0	100.0		0.0
NR_046239.1	2613	2613	100.0		100.0		100.0	0.0	67.5	81.8181818181818	80.5555555555556	61.1111111111111	58.1967213114754	70.4918032786885	74.7572815533981	69.7674418604651		33.3333333333333	71.4285714285714	20.0	0.0		73.2876712328767	0.0	50.0	100.0	0.0	25.0	83.3333333333333	76.0869565217391	71.0144927536232	63.4408602150538	88.8888888888889	67.8571428571429	77.5			100.0	100.0	100.0			100.0			100.0		100.0	50.0
NR_046239.1	2614	2614
NR_046239.1	2620	2620	37.5	50.0	0.0				61.5384615384615	16.6666666666667	46.6666666666667	20.0	38.4615384615385	25.8064516129032	39.375	50.9803921568627	50.0	45.4545454545455	50.0	0.0	0.0	50.0	61.5942028985507	0.0	66.6666666666667	40.0	40.0	25.0	55.5555555555556	36.3636363636364	44.8717948717949	40.3508771929825	48.2758620689655	41.4634146341463	48.0392156862745	100.0	50.0	0.0		66.6666666666667	50.0	0.0			0.0	100.0
NR_046239.1	2621	2621	100.0		100.0		0.0	0.0	52.5	45.4545454545455	33.3333333333333	44.4444444444444	36.0655737704918	47.5409836065574	27.1844660194175	44.7674418604651		33.3333333333333	42.8571428571429	20.0	0.0		46.5753424657534	0.0	50.0	100.0	0.0	0.0	33.3333333333333	34.0425531914894	36.231884057971	40.4255319148936	48.1481481481481	57.1428571428571	47.5			0.0	100.0	0.0			100.0			0.0		50.0	75.0
NR_046239.1	2625	2625	50.0	33.3333333333333	0.0				57.6923076923077	28.9473684210526	56.043956043956	18.75	67.7966101694915	47.6190476190476	44.0993788819876	58.1168831168831	100.0	54.5454545454545	61.1111111111111	14.2857142857143	16.6666666666667	25.0	61.5942028985507	50.0	0.0	80.0	46.6666666666667	0.0	44.4444444444444	49.438202247191	44.8717948717949	50.8771929824561	34.4827586206897	41.4634146341463	53.921568627451	0.0	50.0	0.0		0.0	50.0	0.0			0.0	0.0		0.0
NR_046239.1	2626	2626	50.0		100.0		100.0	0.0	47.5	50.0	50.0	22.2222222222222	38.8429752066116	67.2131147540984	37.8640776699029	46.064139941691		0.0	28.5714285714286	10.0	0.0		47.945205479452	0.0	50.0	66.6666666666667	0.0	0.0	83.3333333333333	43.75	37.6811594202899	38.2978723404255	51.8518518518518	50.0	50.0			0.0	100.0	0.0			100.0			0.0		50.0	25.0
NR_046239.1	2627	2627	50.0	33.3333333333333	0.0				40.3846153846154	26.3157894736842	47.2527472527472	12.5	67.7966101694915	30.1587301587302	34.7826086956522	50.6493506493506	100.0	36.3636363636364	33.3333333333333	14.2857142857143	0.0	25.0	56.5217391304348	50.0	0.0	100.0	46.6666666666667	0.0	44.4444444444444	42.2222222222222	44.8717948717949	34.7826086956522	51.7241379310345	34.1463414634146	47.0588235294118	0.0	50.0	0.0		0.0	50.0	0.0			0.0	50.0		100.0
NR_046239.1	2628	2628	0.0		100.0		100.0	0.0	37.5	59.0909090909091	75.0	35.2941176470588	38.5245901639344	55.7377049180328	35.2941176470588	40.9883720930233		0.0	42.8571428571429	10.0	0.0		44.5205479452055	0.0	50.0	100.0	0.0	0.0	33.3333333333333	58.3333333333333	33.3333333333333	39.3617021276596	48.1481481481481	60.7142857142857	50.0			0.0	0.0	0.0			100.0			0.0		16.6666666666667	0.0
NR_046239.1	2642	2642	71.4285714285714	50.0	50.0				48.0769230769231	28.9473684210526	42.2222222222222	12.5	54.7008547008547	50.0	38.961038961039	48.0	50.0	36.3636363636364	61.1111111111111	14.2857142857143	16.6666666666667	25.0	55.5555555555556	50.0	33.3333333333333	25.0	46.6666666666667	25.0	12.5	38.6363636363636	45.4545454545455	35.9649122807018	34.4827586206897	43.9024390243902	51.0	0.0	0.0	0.0		0.0	100.0	0.0			0.0	50.0		0.0
NR_046239.1	2643	2643	0.0		100.0		100.0	0.0	17.5	54.5454545454545	50.0	33.3333333333333	28.6885245901639	49.1803278688525	54.9019607843137	39.9416909620991		66.6666666666667	57.1428571428571	0.0	0.0		54.1095890410959	0.0	50.0	100.0	0.0	0.0	50.0	39.5833333333333	46.3768115942029	32.9787234042553	38.4615384615385	60.7142857142857	60.0			100.0	100.0	0.0			100.0			0.0		0.0	25.0
NR_046239.1	2646	2646	57.1428571428571	50.0	50.0				84.6153846153846	34.2105263157895	58.8888888888889	31.25	83.0508474576271	53.448275862069	55.1948051948052	62.6666666666667	100.0	72.7272727272727	61.1111111111111	42.8571428571429	33.3333333333333	50.0	76.6423357664234	50.0	66.6666666666667	100.0	53.3333333333333	12.5	50.0	61.3636363636364	64.1025641025641	65.2173913043478	53.5714285714286	75.609756097561	64.6464646464647	100.0	0.0	0.0		66.6666666666667	100.0	0.0			0.0	50.0		0.0
NR_046239.1	2647	2647	0.0		0.0		100.0	0.0	60.0	50.0	66.6666666666667	61.1111111111111	57.3770491803279	81.6666666666667	68.6274509803922	61.3372093023256		66.6666666666667	71.4285714285714	20.0	20.0		78.7671232876712	0.0	50.0	100.0	0.0	0.0	83.3333333333333	72.9166666666667	63.768115942029	74.468085106383	74.0740740740741	67.8571428571429	68.75			100.0	0.0	100.0			100.0			0.0		100.0	25.0
NR_046239.1	2657	2657	60.0	0.0				0.0	89.6551724137931	100.0	90.625	40.0	100.0	86.9565217391304	90.9090909090909	94.7712418300653		75.0	100.0	100.0	100.0	100.0	93.2038834951456	50.0	100.0	100.0	100.0	50.0	66.6666666666667	96.7741935483871	90.9090909090909	98.2758620689655	100.0	100.0	93.4782608695652			0.0	0.0	75.0	0.0	100.0		100.0		100.0		100.0	60.0
NR_046239.1	2658	2658	0.0		100.0		0.0	0.0	85.0	77.2727272727273	63.8888888888889	72.2222222222222	64.7540983606557	90.1639344262295	81.5533980582524	79.3604651162791		66.6666666666667	100.0	30.0	60.0		90.4109589041096	100.0	50.0	100.0	100.0	25.0	83.3333333333333	81.25	68.1159420289855	76.5957446808511	88.8888888888889	78.5714285714286	81.25			0.0	100.0	100.0			100.0			0.0		100.0	50.0
NR_046239.1	2662	2662	60.0	33.3333333333333				0.0	55.1724137931034	100.0	75.0	20.0	72.7272727272727	60.8695652173913	71.2121212121212	85.0649350649351		100.0	100.0	100.0	100.0	0.0	72.5490196078431	100.0	100.0	100.0	33.3333333333333	50.0	33.3333333333333	70.9677419354839	69.6969696969697	81.0344827586207	71.4285714285714	55.0	71.7391304347826	100.0		0.0	0.0	100.0	0.0	100.0		100.0		100.0		0.0	0.0
NR_046239.1	2663	2663	0.0		100.0				64.2857142857143	84.6153846153846	89.4736842105263	40.0	64.9122807017544	84.6153846153846	77.7777777777778	71.5447154471545		100.0	100.0	50.0	0.0		80.1587301587302	0.0	100.0	100.0	0.0	0.0	66.6666666666667	87.0967741935484	69.6969696969697	72.5806451612903	65.0	66.6666666666667	69.0909090909091				100.0	100.0			0.0					40.0	50.0
NR_046239.1	2666	2666	40.0	0.0				0.0	44.8275862068966	100.0	53.125	0.0	45.4545454545455	52.1739130434783	25.7575757575758	61.038961038961		75.0	37.5	50.0	50.0	0.0	52.4271844660194	50.0	100.0	100.0	66.6666666666667	25.0	0.0	74.1935483870968	66.6666666666667	43.1034482758621	50.0	70.0	52.1739130434783	100.0		0.0	100.0	75.0	50.0	100.0		100.0		100.0		0.0	0.0
NR_046239.1	2667	2667	100.0		100.0				0.0	0.0	94.7368421052632	40.0	53.448275862069	46.1538461538462	46.031746031746	46.7479674796748		0.0	80.0	0.0	0.0		62.6984126984127	0.0	0.0	66.6666666666667	0.0	0.0	33.3333333333333	61.2903225806452	57.5757575757576	43.5483870967742	35.0	61.1111111111111	62.962962962963				100.0	100.0			0.0					0.0	25.0
NR_046239.1	2671	2671
NR_046239.1	2680	2680	20.0	33.3333333333333				0.0	75.8620689655172	0.0	78.125	20.0	83.6363636363636	69.5652173913043	65.1515151515152	65.6050955414013		75.0	75.0	50.0	100.0	100.0	62.1359223300971	50.0	50.0	100.0	66.6666666666667	0.0	33.3333333333333	80.6451612903226	69.6969696969697	58.6206896551724	50.0	45.0	68.0851063829787	0.0		0.0	0.0	75.0	25.0	50.0		100.0		100.0		0.0	60.0
NR_046239.1	2681	2681	0.0		100.0				57.1428571428571	69.2307692307692	84.2105263157895	40.0	56.8965517241379	74.3589743589744	82.5396825396825	60.8163265306122		100.0	60.0	100.0	0.0		72.2222222222222	0.0	100.0	0.0	0.0	50.0	66.6666666666667	64.5161290322581	66.6666666666667	54.8387096774194	35.0	61.1111111111111	65.4545454545455				100.0	100.0			0.0					40.0	25.0
NR_046239.1	2684	2684	80.0	33.3333333333333				0.0	62.0689655172414		73.3333333333333	25.0	70.8333333333333	59.0909090909091	53.3333333333333	68.7074829931973		75.0	100.0	0.0	0.0	100.0	61.3861386138614	100.0	50.0	0.0	33.3333333333333	25.0	33.3333333333333	82.7586206896552	57.5757575757576	60.3448275862069	40.0	82.3529411764706	67.3913043478261	0.0		0.0	0.0	75.0	25.0	0.0		0.0		100.0		0.0	60.0
NR_046239.1	2685	2685	0.0		100.0				53.5714285714286	92.3076923076923	68.4210526315789	40.0	56.8965517241379	64.1025641025641	55.5555555555556	67.0731707317073		0.0	60.0	50.0	20.0		69.0476190476191	0.0	0.0	100.0	0.0	0.0	66.6666666666667	77.4193548387097	69.6969696969697	64.5161290322581	55.0	72.2222222222222	72.7272727272727				100.0	100.0			0.0					60.0	50.0
NR_046239.1	2690	2690	100.0	0.0				0.0	0.0		0.0			50.0	0.0	23.0769230769231							0.0	0.0				50.0		100.0	50.0	100.0	0.0		33.3333333333333	0.0			0.0	100.0	0.0	50.0		0.0					60.0
NR_046239.1	2691	2691	0.0		100.0				21.4285714285714	76.9230769230769	68.4210526315789	0.0	55.1724137931034	74.3589743589744	76.1904761904762	56.9105691056911		100.0	60.0	50.0	40.0		67.4603174603175	0.0	100.0	66.6666666666667	0.0	0.0	66.6666666666667	67.741935483871	51.5151515151515	54.8387096774194	55.0	77.7777777777778	70.9090909090909				100.0	0.0			0.0					0.0	25.0
NR_046239.1	2692	2692
NR_046239.1	2695	2695	0.0	0.0				0.0	0.0		0.0			0.0	0.0	0.0							0.0	100.0				50.0		100.0	0.0		0.0		0.0	100.0			0.0	0.0	0.0	50.0		0.0					60.0
NR_046239.1	2696	2696	0.0		100.0				57.1428571428571	61.5384615384615	73.6842105263158	40.0	48.2758620689655	56.4102564102564	55.5555555555556	63.4146341463415		100.0	40.0	50.0	0.0		65.8730158730159	100.0	100.0	66.6666666666667	0.0	0.0	83.3333333333333	87.0967741935484	63.6363636363636	63.9344262295082	40.0	94.4444444444444	67.2727272727273				100.0	100.0			0.0					0.0	25.0
NR_046239.1	2698	2698	0.0	0.0				0.0	0.0		0.0			0.0	0.0	0.0							0.0	100.0				50.0		50.0	0.0		0.0		0.0	0.0			0.0	100.0	100.0	50.0		0.0					60.0
NR_046239.1	2699	2699	0.0		100.0				53.5714285714286	46.1538461538462	84.2105263157895	80.0	82.7586206896552	82.051282051282	85.7142857142857	73.9837398373984		100.0	60.0	50.0	20.0		79.3650793650794	0.0	100.0	100.0	0.0	25.0	83.3333333333333	90.3225806451613	78.7878787878788	85.4838709677419	80.0	83.3333333333333	85.4545454545455				100.0	0.0			0.0					100.0	25.0
NR_046239.1	2701	2701	0.0	33.3333333333333	100.0		100.0	0.0	25.0		100.0			0.0	25.0	54.5454545454545		0.0				0.0	0.0	100.0		0.0		66.6666666666667	0.0	100.0	100.0		0.0		33.3333333333333	100.0			100.0	100.0	0.0	66.6666666666667	0.0	100.0				100.0	100.0
NR_046239.1	2702	2702	0.0		100.0				46.4285714285714	76.9230769230769	94.7368421052632	80.0	84.4827586206897	89.7435897435898	88.8888888888889	79.8353909465021		100.0	80.0	50.0	20.0		84.9206349206349	0.0	100.0	100.0	0.0	0.0	83.3333333333333	90.3225806451613	78.7878787878788	77.4193548387097	80.0	83.3333333333333	87.2727272727273				100.0	100.0			0.0					60.0	50.0
NR_046239.1	2708	2708	0.0	66.6666666666667	100.0		100.0	0.0	66.6666666666667		66.6666666666667	0.0	0.0	0.0	20.0	75.0	50.0	25.0	0.0	33.3333333333333	0.0	0.0	0.0	100.0		75.0	50.0	100.0	50.0	50.0	25.0		0.0		100.0	100.0		100.0	33.3333333333333	100.0	0.0	33.3333333333333	100.0	100.0	0.0			50.0	71.4285714285714
NR_046239.1	2709	2709							0.0	100.0	75.0		72.2222222222222	66.6666666666667	90.0	84.7457627118644					0.0							0.0		100.0	66.6666666666667	72.7272727272727	33.3333333333333	100.0	100.0													40.0
NR_046239.1	2714	2714	0.0	33.3333333333333	100.0		0.0	0.0	16.6666666666667		66.6666666666667	0.0	0.0	0.0	10.0	33.3333333333333	50.0	0.0	0.0	33.3333333333333	50.0	0.0	0.0	100.0		50.0	50.0	33.3333333333333	0.0	50.0	0.0		0.0		66.6666666666667	100.0		0.0	33.3333333333333	100.0	0.0	66.6666666666667	0.0	100.0	0.0			0.0	87.5
NR_046239.1	2715	2715																												100.0
NR_046239.1	2719	2719	0.0	33.3333333333333	100.0		100.0	0.0	16.6666666666667		33.3333333333333	0.0	0.0	0.0	20.0	33.3333333333333	50.0	25.0	0.0	33.3333333333333	50.0	40.0	0.0	0.0		50.0	50.0	0.0	50.0	25.0	0.0		0.0		66.6666666666667	0.0		0.0	0.0	100.0	0.0	66.6666666666667	100.0	100.0	0.0			50.0	75.0
NR_046239.1	2720	2720																												100.0
NR_046239.1	2724	2724	0.0	33.3333333333333	100.0		0.0	0.0	16.6666666666667		66.6666666666667	0.0	0.0	0.0	0.0	25.0	50.0	0.0	0.0	33.3333333333333	0.0	20.0	0.0	0.0		25.0	50.0	66.6666666666667	0.0	50.0	0.0		0.0		0.0	0.0		100.0	33.3333333333333	100.0	0.0	66.6666666666667	100.0	0.0	0.0			50.0	75.0
NR_046239.1	2725	2725																												100.0
NR_046239.1	2731	2731	0.0	0.0	100.0		0.0	0.0	16.6666666666667		33.3333333333333	0.0	50.0	0.0	0.0	25.0	50.0	0.0	0.0	33.3333333333333	0.0	0.0	0.0	100.0		25.0	0.0	66.6666666666667	100.0	50.0	0.0		0.0		33.3333333333333	100.0		0.0	33.3333333333333	0.0	0.0	66.6666666666667	0.0	0.0	0.0			50.0	50.0
NR_046239.1	2740	2740	0.0	33.3333333333333	100.0		100.0	0.0	16.6666666666667		33.3333333333333	0.0	50.0	0.0	20.0	41.6666666666667	75.0	0.0	0.0	66.6666666666667	0.0	0.0	0.0	100.0		50.0	50.0	0.0	0.0	50.0	25.0		0.0		0.0	100.0		0.0	33.3333333333333	100.0	0.0	66.6666666666667	100.0	100.0	0.0			50.0	75.0
NR_046239.1	2748	2748	100.0	66.6666666666667	100.0		100.0	0.0	16.6666666666667		66.6666666666667	0.0	100.0	50.0	70.0	16.6666666666667	50.0	0.0	100.0	33.3333333333333	100.0	40.0	33.3333333333333	100.0		75.0	50.0	66.6666666666667	100.0	75.0	0.0		0.0		66.6666666666667	100.0		0.0	66.6666666666667	100.0	0.0	66.6666666666667	100.0	100.0	100.0			50.0	75.0
NR_046239.1	2754	2754	100.0	66.6666666666667	100.0		0.0	0.0	16.6666666666667		33.3333333333333	0.0	50.0	50.0	10.0	75.0	50.0	0.0	0.0	33.3333333333333	100.0	20.0	0.0	100.0		50.0	50.0	33.3333333333333	0.0	50.0	0.0		0.0		33.3333333333333	100.0		0.0	66.6666666666667	100.0	100.0	50.0	100.0	100.0	100.0			50.0	37.5
NR_046239.1	2784	2784		50.0	100.0		0.0		0.0		50.0	0.0	50.0	100.0	0.0	50.0	0.0	0.0	0.0	0.0	0.0	0.0	0.0			25.0	0.0	0.0	0.0	0.0	0.0		0.0		0.0			100.0	50.0			100.0	100.0		0.0			50.0	0.0
NR_046239.1	2791	2791		50.0	100.0		0.0		0.0		50.0	0.0	0.0	0.0	0.0	0.0	75.0	0.0	0.0	33.3333333333333	0.0	0.0	0.0			50.0	50.0	0.0	0.0	0.0	0.0		0.0		0.0			0.0	50.0			100.0	100.0		0.0			50.0	33.3333333333333
NR_046239.1	2796	2796		50.0	100.0		0.0		0.0		50.0	0.0	0.0	0.0	0.0	0.0	50.0	0.0	0.0	33.3333333333333	50.0	20.0	0.0			50.0	50.0	0.0	0.0	0.0	0.0		0.0		0.0			0.0	50.0			100.0	100.0		0.0			50.0	33.3333333333333
NR_046239.1	2801	2801							0.0		0.0	0.0	0.0	0.0	0.0	0.0	0.0	0.0	0.0	0.0	0.0	0.0	0.0			0.0	0.0		0.0	0.0	0.0								0.0						0.0			0.0	0.0
NR_046239.1	2803	2803							0.0		0.0	0.0	0.0	0.0	0.0	0.0	75.0	0.0	0.0	0.0	0.0	0.0	0.0	100.0		66.6666666666667	50.0		0.0	50.0	0.0								0.0						0.0			0.0	0.0
NR_046239.1	2804	2804
NR_046239.1	2810	2810																						0.0
NR_046239.1	2811	2811																								100.0																	100.0
NR_046239.1	2820	2820																						100.0
NR_046239.1	2821	2821																								33.3333333333333																	100.0
NR_046239.1	2831	2831																						0.0
NR_046239.1	2832	2832																								66.6666666666667																	100.0
NR_046239.1	2838	2838																						0.0
NR_046239.1	2839	2839																								0.0																	100.0
NR_046239.1	2841	2841																						0.0
NR_046239.1	2842	2842																								0.0																	100.0
NR_046239.1	2857	2857																						0.0
NR_046239.1	2858	2858																								0.0																	100.0
NR_046239.1	2859	2859																						0.0
NR_046239.1	2860	2860																								0.0																	100.0
NR_046239.1	2870	2870																						100.0
NR_046239.1	2871	2871																								100.0																	100.0
NR_046239.1	2874	2874																						100.0
NR_046239.1	2875	2875																								0.0																	100.0
NR_046239.1	2880	2880																						0.0
NR_046239.1	2881	2881																								0.0																	100.0
NR_046239.1	2889	2889																						100.0
NR_046239.1	2890	2890																								0.0																	100.0
NR_046239.1	2893	2893																						100.0
NR_046239.1	2894	2894																								0.0																	0.0
NR_046239.1	2904	2904																						0.0
NR_046239.1	2905	2905																								0.0																	0.0
NR_046239.1	2918	2918	50.0	0.0	100.0		50.0		0.0			0.0					54.5454545454545	85.7142857142857	100.0	20.0	50.0	50.0	33.3333333333333	14.2857142857143	66.6666666666667	27.2727272727273	69.2307692307692	55.5555555555556	40.0	100.0	28.5714285714286	100.0		60.0	50.0		0.0	100.0	50.0	0.0	60.0	72.7272727272727	100.0	75.0	62.5	100.0	100.0	100.0	44.4444444444444
NR_046239.1	2919	2919	100.0	50.0					0.0														100.0								0.0					0.0	100.0		100.0	0.0		20.0	100.0
NR_046239.1	2937	2937	50.0	20.0	100.0	0.0	50.0		25.0	0.0	100.0	0.0	75.0			100.0	8.33333333333333	40.0	100.0	16.6666666666667	22.2222222222222	33.3333333333333	22.2222222222222	12.5	0.0	8.33333333333333	66.6666666666667	46.6666666666667	25.0	83.3333333333333	12.5	100.0	0.0	30.0	0.0	100.0	25.0	100.0	50.0	0.0	20.0	90.9090909090909	100.0	75.0	18.1818181818182	100.0	100.0	66.6666666666667	38.4615384615385
NR_046239.1	2938	2938															0.0									0.0				0.0						0.0								0.0	0.0	0.0			0.0
NR_046239.1	2941	2941	0.0	20.0	100.0	0.0	0.0		25.0	0.0	0.0	0.0	100.0	0.0		100.0	23.0769230769231	50.0	50.0	33.3333333333333	22.2222222222222	26.6666666666667	23.0769230769231	33.3333333333333	0.0	53.8461538461538	43.75	75.0	15.3846153846154	66.6666666666667	36.3636363636364	33.3333333333333	0.0	18.1818181818182	16.6666666666667	100.0	50.0	100.0	75.0	0.0	0.0	90.9090909090909	100.0	50.0	45.4545454545455	100.0	100.0	33.3333333333333	42.8571428571429
NR_046239.1	2942	2942	100.0	40.0	0.0	50.0		0.0	0.0				0.0			0.0	50.0		0.0	0.0			0.0			50.0	0.0	0.0	0.0	0.0	100.0		0.0		0.0	33.3333333333333	75.0	42.8571428571429	60.0	25.0	33.3333333333333	66.6666666666667	100.0	0.0	0.0	0.0		0.0	40.0
NR_046239.1	2951	2951	66.6666666666667	20.0	60.0	0.0	0.0		0.0	0.0	0.0	75.0	100.0	0.0		100.0	33.3333333333333	45.4545454545455	66.6666666666667	33.3333333333333	53.8461538461538	26.3157894736842	20.0	33.3333333333333	0.0	35.7142857142857	41.1764705882353	44.4444444444444	27.7777777777778	42.8571428571429	33.3333333333333	33.3333333333333	0.0	33.3333333333333	25.0	100.0	75.0	50.0	75.0	0.0	60.0	63.6363636363636	100.0	100.0	41.6666666666667	80.0	100.0	66.6666666666667	50.0
NR_046239.1	2952	2952	100.0	25.0	33.3333333333333	100.0	100.0	66.6666666666667	50.0				0.0			0.0	25.0		100.0	0.0			75.0		0.0	0.0	66.6666666666667	0.0	0.0	50.0	100.0	100.0	100.0		0.0	33.3333333333333	40.0	62.5	62.5	20.0	100.0	14.2857142857143	100.0	66.6666666666667	0.0	0.0		0.0	22.2222222222222
NR_046239.1	2963	2963	33.3333333333333	60.0	100.0	0.0	0.0	100.0	0.0	0.0	0.0	75.0	100.0	50.0		100.0	26.6666666666667	54.5454545454545	33.3333333333333	15.3846153846154	29.4117647058824	50.0	20.0	55.5555555555556	12.5	33.3333333333333	55.5555555555556	42.1052631578947	23.8095238095238	50.0	30.7692307692308	16.6666666666667	0.0	23.5294117647059	22.2222222222222	0.0	0.0	50.0	75.0	0.0	14.2857142857143	85.7142857142857	100.0	100.0	61.5384615384615	100.0	0.0	40.0	42.8571428571429
NR_046239.1	2964	2964	34.7414234511009	32.7360378388212	33.1135832989974	30.8315463426257	36.6208791208791	32.6183300833186	20.8624708624709	25.8977149075082	22.8502220427937	26.6233766233766	25.5411954765751	23.9945280437757	25.5459624174708	28.9054197662062	35.3320008882967	25.9129418638621	22.7774760094152	28.4783493959549	30.4169825625474	31.6430425234578	21.4832454499064	31.3710739138612	28.7010229685389	29.7705314009662	29.8367057153	29.8419938100668	25.3229240596167	26.485727655592	24.7066186825223	23.6255105246623	20.4134366925065	27.1451876019576	23.9238000989609	37.6665234207134	34.1197822141561	35.2908587257618	37.4591867022855	38.0402089599493	37.6737783895389	35.4564553093965	36.8034055727554	35.843685300207	28.2986111111111	35.5893965031021	34.2097742212061	28.6747859640661	33.9489214489214
NR_046239.1	2965	2965									0.0							0.0																									0.0
NR_046239.1	2968	2968	33.3333333333333	20.0	100.0	0.0	0.0	0.0	21.4285714285714	100.0	0.0	75.0	100.0	40.0		100.0	13.3333333333333	54.5454545454545	33.3333333333333	15.3846153846154	23.5294117647059	33.3333333333333	33.3333333333333	22.2222222222222	0.0	33.3333333333333	38.8888888888889	36.8421052631579	23.8095238095238	37.5	38.4615384615385	33.3333333333333	0.0	35.2941176470588	0.0	100.0	0.0	50.0	75.0	0.0	0.0	57.1428571428571	100.0	40.0	30.7692307692308	80.0	100.0	40.0	35.7142857142857
NR_046239.1	2969	2969	28.4860897764124	26.7012372634643	27.7197802197802	25.1904761904762	31.1624072547403	26.4080765143464	15.3689122193059	20.3925845147219	19.3496263381135	20.9	18.9828312277292	21.4344374486723	18.5514612452351	20.8501594048884	27.7185974256547	20.718877849211	18.342981186686	24.3720298710115	26.5	25.4839353422471	17.2625127681307	25.3714500658266	22.7694090382387	24.9962264150943	24.2945874001775	24.7150765223054	21.3566056477934	19.9719363891487	19.2091278524539	16.8391345249294	15.0967741935484	22.6310647997395	18.364312267658	32.5246887075998	27.4620807519761	30.8173610011088	31.8078256562655	31.311371555274	30.929112181693	27.6807027594767	31.786094188183	29.7514241325738	23.8630136986301	29.0595081659471	28.9788933257273	22.5565719788156	28.3485772357724
NR_046239.1	2972	2972	33.3333333333333	20.0	0.0	0.0	0.0	0.0	14.2857142857143	0.0	0.0	0.0	75.0	0.0		100.0	20.0	45.4545454545455	33.3333333333333	7.69230769230769	11.7647058823529	25.0	46.6666666666667	22.2222222222222	0.0	5.55555555555556	44.4444444444444	42.1052631578947	23.8095238095238	37.5	23.0769230769231	33.3333333333333	0.0	47.0588235294118	33.3333333333333	100.0	0.0	50.0	0.0	0.0	14.2857142857143	50.0	50.0	60.0	38.4615384615385	80.0	100.0	40.0	35.7142857142857
NR_046239.1	2973	2973	31.0138995480515	26.9678240319942	30.0247116968699	26.1904761904762	30.2938753089811	26.7079646017699	20.7525156774099	24.9818445896877	22.7768795472918	22.45	23.3484455958549	22.4350205198358	19.598373157092	21.9859664044227	28.6443310406035	20.672514619883	20.4339963833635	23.3274528429909	25.1703771013176	26.1529247354761	20.8134785568414	25.8034204096974	23.1808531171589	25.4111966198883	26.1925873381805	23.4441186054089	20.9421112372304	22.812353766963	20.6195244055069	19.9497329563305	18.111254851229	24.348109517601	20.0889547813195	30.2300580520318	27.7979495941905	28.1880788411304	32.1354321354321	33.53889943074	31.0924369747899	28.7967122240275	32.5624153280434	30.89640919659	23.1562614092735	29.5518469904369	28.4042249500428	23.2851985559567	27.5550593727799
NR_046239.1	2975	2975	33.3333333333333	20.0	100.0	0.0	50.0	0.0	21.4285714285714	0.0	0.0	75.0	100.0	0.0		75.0	33.3333333333333	36.3636363636364	100.0	23.0769230769231	23.5294117647059	16.6666666666667	40.0	22.2222222222222	0.0	22.2222222222222	61.1111111111111	31.5789473684211	38.0952380952381	37.5	38.4615384615385	16.6666666666667	0.0	23.5294117647059	22.2222222222222	100.0	0.0	50.0	100.0	0.0	28.5714285714286	64.2857142857143	100.0	60.0	38.4615384615385	80.0	100.0	80.0	57.1428571428571
NR_046239.1	2976	2976	36.6024219682756	33.7877135587059	35.7907742998353	32.7147275755413	39.8023606917376	34.7779939854944	24.5404143565801	27.6363636363636	26.8445522538912	30.0902708124373	27.3595596567913	31.0655737704918	25.9872611464968	30.4412705180132	35.3685612788632	24.6567338591878	23.7785016286645	27.3319755600815	30.1560842551902	33.1203833100419	25.3319713993871	31.5037593984962	27.4252651880424	30.8586087218953	33.2328427026068	31.6962107659782	25.7159058690105	29.4488556749183	24.06191369606	23.8857501569366	24.1602067183463	27.1572777596874	24.9197332674735	37.3952288845906	34.5398248985693	36.2298195631529	38.6039603960396	38.9372133480943	39.2035276284966	35.2789453572793	38.7202783684516	39.5451020935642	29.3339416058394	37.2537985368599	33.704655812625	29.0939718445434	34.151173422737
NR_046239.1	2985	2985	33.3333333333333	20.0	100.0	0.0	50.0	0.0	35.7142857142857	0.0	0.0	75.0	100.0	0.0		100.0	26.6666666666667	54.5454545454545	66.6666666666667	7.69230769230769	41.1764705882353	25.0	33.3333333333333	22.2222222222222	0.0	38.8888888888889	44.4444444444444	57.8947368421053	9.52380952380952	50.0	23.0769230769231	16.6666666666667	0.0	23.5294117647059	33.3333333333333	100.0	0.0	50.0	25.0	0.0	0.0	71.4285714285714	50.0	40.0	38.4615384615385	80.0	0.0	40.0	50.0
NR_046239.1	2986	2986	36.7298173749787	34.2529363561868	37.0406056434962	33.5556084782091	38.6626307099615	33.7231968810916	22.9905178701678	27.9796511627907	26.4741518578352	25.2626313156578	29.4697704494019	31.576072111445	24.9047981721249	31.2858660998937	35.1303185564714	24.9413833528722	23.3448213313985	28.2256968048946	30.018192844148	34.3862455017993	25.6816632583504	33.5276419706657	29.1144125024117	30.8934500452762	33.7415690450834	30.9357200976404	26.3269940391712	27.9308734236338	25.1211505393153	22.8983688833124	18.8144329896907	27.8918214402085	25.3646477132262	35.9569892473118	34.5483698556921	35.1021701251386	39.0886577513621	40.1838060529235	39.1070690367921	36.5042979942693	39.6633452645835	37.9943137761696	29.8557867834976	37.9666103920465	35.1968054763263	28.4752284752285	34.4273955898791
NR_046239.1	2989	2989											0.0										0.0	0.0				0.0
NR_046239.1	2996	2996	0.0
NR_046239.1	2997	2997	33.3333333333333	60.0	100.0	0.0	0.0	0.0	21.4285714285714	0.0	0.0	75.0	100.0	0.0		100.0	6.66666666666667	36.3636363636364	33.3333333333333	7.69230769230769	11.7647058823529	16.6666666666667	40.0	11.1111111111111	12.5	22.2222222222222	55.5555555555556	26.3157894736842	33.3333333333333	50.0	38.4615384615385	16.6666666666667	0.0	35.2941176470588	11.1111111111111	0.0	0.0	50.0	75.0	0.0	14.2857142857143	64.2857142857143	100.0	20.0	38.4615384615385	60.0	100.0	60.0	57.1428571428571
NR_046239.1	2998	2998	29.1798511930215	28.7927107061503	28.6755604456058	26.275631855031	31.3486568817502	26.9660926682052	19.5303383897316	23.7818181818182	18.8194865575096	22.0050125313283	21.6744787457572	21.3424657534247	21.0472801220132	21.8131517344116	30.50621669627	24.3424897720631	20.6472608931477	26.1494642614946	29.3377784512805	28.1468182724915	19.2006802721088	28.2461422657132	27.4308911656679	27.7870216306156	25.8838159531	26.7775603392042	24.8152359295054	22.5444340505145	20.819005939356	21.0097209156475	16.1082474226804	22.8664495114007	20.489372219476	33.2689418330114	28.5546541417592	31.5806120028465	32.3410147364257	31.2321824516946	32.163018036624	30.0706646294882	31.8357487922705	30.0516795865633	24.6440306681271	30.0431600675549	29.6950698204617	24.9187823366623	30.7633704098735
NR_046239.1	3000	3000																																															0.0
NR_046239.1	3018	3018		0.0																				0.0		0.0	0.0		0.0	0.0	0.0							0.0		0.0	0.0								0.0
NR_046239.1	3033	3033	0.0	0.0				0.0	20.0		0.0	100.0		50.0		100.0	0.0	100.0	0.0	20.0	37.5	22.2222222222222	40.0	100.0	0.0	33.3333333333333	66.6666666666667	50.0	37.5	100.0	50.0	0.0	0.0	66.6666666666667	100.0			0.0	100.0			100.0		0.0	100.0	100.0		100.0	50.0
NR_046239.1	3034	3034	33.159648073802	31.2966672737206	33.0030278007157	30.2531041069723	36.2785576658409	32.1099290780142	20.128261186416	27.1075581395349	23.7595804759984	22.9114557278639	24.0103409274519	25.7368995633188	22.3801065719361	25.9093809827696	31.7262830482115	22.8679906542056	20.6228499004164	26.7083276728705	28.9481661109427	28.9594567605353	21.7176870748299	30.187969924812	26.1574074074074	27.7517741204892	29.2613636363636	28.2343368592351	24.3649780048247	26.2936080543198	21.515625	20.702634880803	16.9250645994832	24.0952070427127	21.9614624505929	35.6790388328685	31.9551282051282	34.2411527194996	36.2799445654326	37.2310126582278	35.8352843960887	33.3747372444105	34.6105466860184	35.3929679420889	27.9339295491878	35.3393325834271	30.7845934379458	26.7999036840838	32.0579268292683
NR_046239.1	3041	3041				0.0		0.0	60.0		0.0	100.0		50.0		100.0	0.0	100.0	100.0	0.0	62.5	66.6666666666667	33.3333333333333		0.0	100.0	50.0	75.0	25.0	50.0	0.0	0.0		66.6666666666667	66.6666666666667			0.0			100.0	0.0		100.0	50.0			100.0
NR_046239.1	3042	3042	51.1853999658878	46.9037010093662	51.0366607167376	44.1694431223227	53.7215050810217	49.1510435090202	35.4556074766355	42.8363636363636	39.9394550958628	40.5	46.1613216715257	42.622502053107	36.648016276704	47.7834612105712	50.5328596802842	36.3317757009346	34.026396673296	38.4020618556701	42.7013930950939	46.1998803111909	38.9862221466236	47.433728144388	42.9039722329348	42.6350739511017	47.8978179882916	44.5530043966781	37.5070901871809	42.2087037903603	36.3125	36.0727728983689	29.0697674418605	40.6514657980456	36.1749444032617	50.032181935207	47.769477054429	49.2604603337815	53.4922833399288	54.3340714963619	54.2349538631043	50.6348448687351	53.1168454624529	52.7813712807245	42.1662560452596	53.6297129994373	46.3115921389917	40.7001924927815	47.2702318015453
NR_046239.1	3045	3045						100.0	42.8571428571429		100.0	100.0		33.3333333333333						0.0	28.5714285714286	0.0			0.0	40.0	50.0	50.0	14.2857142857143	50.0	0.0	0.0		33.3333333333333	33.3333333333333						100.0	66.6666666666667		0.0	0.0			100.0
NR_046239.1	3046	3046	31.9000085316952	29.3705657631435	31.570996978852	28.6360390383242	34.6703296703297	29.8885153070253	21.6283134284882	23.8909090909091	23.926627696029	23.1731731731732	24.6763754045307	24.6242142661929	20.0253807106599	24.2120954003407	30.2242949145014	22.0794392523364	19.7794250587597	22.8617974477328	25.2083017724587	26.781081620435	21.0553191489362	27.8676194057917	23.461315840247	25.3057526800544	27.5261942816551	24.9226762168322	21.2147012913296	23.4261642873859	18.6348016244923	19.4165621079046	17.0322580645161	23.3050847457627	20.534388916378	30.8700322234157	29.8281199957297	30.144904584686	33.7986337986338	35.0213641398956	33.2277173164348	30.1930059239442	33.9166586096877	32.5659596482152	25.7525998905309	32.6270391899494	28.9338654503991	24.2267420868937	28.7353986795328
NR_046239.1	3053	3053						0.0	42.8571428571429		0.0			83.3333333333333						0.0	50.0	20.0			0.0	50.0	0.0	100.0			0.0	0.0		40.0	0.0						100.0	100.0			100.0			100.0
NR_046239.1	3054	3054	37.0933310562719	33.7181818181818	36.4909390444811	31.984769157544	40.8404284537215	35.9872611464968	24.8071043820061	29.1984040623867	29.6012887635924	28.8567149276086	28.562197092084	28.992628992629	25.2281947261663	32.9579260518487	35.0133214920071	24.9270286047869	22.4552522147894	26.3772048846676	28.6665657635841	31.4593301435407	25.0212621194081	31.1537016159339	29.0042454650714	29.4597041955931	33.7593184238552	31.1574149438385	24.9751667376188	27.8830409356725	24.086793630971	22.9415461973602	20.0	27.7524429967427	25.2410383189122	37.5751072961373	34.5111016225448	36.7713359171083	39.8653998416469	41.6323948117684	40.3001514525678	36.582338902148	39.9768138344121	39.6328852119959	30.3867907316183	40.1537884471118	35.6796808207467	28.018278018278	34.3337395896811
NR_046239.1	3055	3055	0.0						0.0				0.0						0.0															0.0	0.0			0.0			0.0			0.0				0.0	0.0
NR_046239.1	3059	3059						100.0	100.0		100.0			100.0		37.5			0.0	100.0	100.0	33.3333333333333	0.0		100.0	100.0		100.0	100.0		100.0	100.0		100.0	0.0						0.0	100.0			100.0
NR_046239.1	3060	3060	26.4376721763085	26.2014361995949	26.9491760144024	24.5664739884393	29.6398891966759	25.9391771019678	15.8699808795411	18.2454847032805	19.837067209776	19.3759436336185	20.1990536792299	18.5769656699889	16.7989756722151	20.5034423407917	25.3918495297806	18.2192183367617	16.8120683387859	19.8417030567686	22.9876279211853	22.7464364585425	16.5156436997777	23.1132967656516	19.9767035527082	22.4502203982368	23.5820361424226	22.2859954083306	17.8271393991172	18.8371543370362	15.6967599874174	17.6022835394862	12.8440366972477	20.8031599736669	15.4824233358265	29.4949934697431	26.3815003799805	28.1144510528854	30.2101136020911	31.6051364365971	30.3309593632174	27.7556955889481	31.2206112852665	29.065469904963	21.9850885368127	26.7099732518151	25.6792287467134	21.3411649534998	25.9595435684647
NR_046239.1	3070	3070	38.9957264957265	36.0991379310345	42.5078369905956	40.0233372228705	42.8989751098097	35.9913793103448	32.6680401751223	36.5353911655136	41.907887026837	33.8151260504202	38.0005561735261	37.0305458187281	30.7065217391304	38.9667896678967	39.3705608621112	37.8200989885948	36.2961476725522	35.081175954366	37.6838389780654	37.6075640072241	40.2091030579357	40.9006499535747	34.5373961218837	41.0812269497167	42.0060617541201	37.0790840869733	36.2763749567624	37.5623663578047	35.506863780359	33.9148494288681	36.0157016683023	38.284089113604	36.4028776978417	41.2634408602151	40.5837004405286	42.1425593997499	45.6701599558742	45.083932853717	41.2145748987854	43.1626701231367	47.7746870653686	40.3237674760854	35.8935591170245	38.8387824126268	41.5990730011588	36.869340232859	39.0645220928083
NR_046239.1	3071	3071	100.0			0.0		0.0			0.0								0.0				100.0	100.0			100.0			100.0			0.0					0.0		0.0			100.0		50.0			0.0
NR_046239.1	3078	3078	67.2907099964677	65.5982905982906	70.6102117061021	68.2134570765661	75.0724637681159	68.9434364994664	62.0114576702737	66.8856767411301	67.6545496642741	64.3426294820717	71.4697802197802	70.4023697852382	58.4489281210593	72.533566841798	69.2457420924574	58.1755961929205	58.5742771684945	56.8378240976106	61.5012510425354	63.9771887210899	65.1386177274502	67.5846969347776	61.0555250137438	64.805716837874	71.5294117647059	64.7615406671127	57.7976139387177	65.8576620940321	57.3311223599232	59.0797041906327	60.7385811467444	65.1159147869674	62.0444559317653	67.9841897233202	68.4753119913185	66.3520722199425	73.9696312364425	74.6656176239182	72.7416798732171	70.2358189929892	75.0	72.5290697674419	64.0472673559823	73.3260153677278	69.2045454545455	61.3983050847458	65.8241559848348
NR_046239.1	3079	3079							0.0									100.0	100.0				0.0	100.0		0.0	66.6666666666667	0.0		100.0	100.0			100.0	100.0				100.0									0.0
NR_046239.1	3090	3090	42.8773418168964	38.4	44.2928039702233	41.1832946635731	46.8885672937771	37.5531914893617	32.603158430973	38.7690689110994	42.9184051923968	36.2338093656592	41.4892155515868	41.8541409147095	31.5150559672079	40.5807675470597	39.1066212268744	35.3903743315508	35.2330571913365	32.2048674173629	34.7042629515308	35.9776064223091	38.4368894099257	38.5857653708617	33.0288355712085	38.3817612874385	42.8611817924795	36.5333078101072	33.3046767537827	38.0807132801502	34.2063907805134	32.2574013157895	35.3112840466926	38.3915974290641	36.4118484025352	39.6574440052701	40.7065217391304	40.8866995073892	44.384156266956	50.0	43.4231378763867	43.1760204081633	48.292349726776	43.2530999270605	37.1377882909521	42.8571428571429	38.8382687927107	38.3864118895966	37.0664739884393
NR_046239.1	3091	3091	47.6171875	42.8243398392652	44.017094017094	41.875	52.2058823529412	44.3645083932854	35.8675571976695	41.2374276135325	41.7681312863949	36.650575566283	41.2528301886792	41.7750573833206	34.4380952380952	42.5386715195632	41.1936155447606	37.2020854021847	36.8386388583974	34.2310889443059	36.3290537327627	38.8646288209607	40.7860335666695	40.5287508261732	32.1528538396008	40.4639951792709	43.8475760065735	38.2806909945824	34.0	39.7128556375132	36.8871825162434	35.4904171364149	35.5389541088581	38.6842105263158	37.9419373383156	42.1597633136095	44.4652908067542	42.29112833764	46.0082791247782	54.1463414634146	47.6415094339623	44.9858757062147	50.4957507082153	47.7049180327869	36.5202702702703	46.3291139240506	46.1325966850829	39.7812033814023	38.9475864926455
NR_046239.1	3093	3093	45.1464878220967	39.2533333333333	46.0583488516449	44.1483198146002	45.7308248914617	41.0010649627263	32.7177789098319	37.1879106438896	42.4003707136237	35.4581673306773	42.5371083012644	41.5905161768338	30.8153288124901	42.8884026258206	39.7541981017279	34.5314505776637	35.2418952618454	31.0021786492375	33.183220748895	37.3837700760778	40.5012883579293	38.8722324723247	33.4103918978424	39.6034297963558	42.8813559322034	37.3481297235244	32.87541856272	38.4425941128181	34.3954604975993	33.4086706389973	33.852140077821	38.8497100767905	36.5658132919576	38.7862796833773	40.3365906623236	41.1498973305955	46.2832338578405	49.9211356466877	45.4401268834259	45.7562220804084	47.8767123287671	44.6220930232558	36.3098758131283	42.2527472527473	39.3181818181818	35.2966101694915	37.8519855595668
NR_046239.1	3094	3094	48.125	43.4557979334099	45.2279202279202	41.75	51.2867647058823	43.2853717026379	35.4980815688504	41.3288631514782	43.56802541027	40.2153731897512	43.5169811320755	41.2649834225963	33.6507331936774	42.8268122535638	41.6238723108952	36.4572989076465	37.0142700329308	33.4247714048213	35.9961959106039	38.8646288209607	41.3257991060133	41.5829809725159	33.657824288148	40.1144693242293	44.7046738572162	39.0064397424103	33.0584778693963	40.0948366701791	36.3654262650128	35.8881875563571	35.752401280683	40.1228070175439	38.6406092829429	41.037037037037	43.2145090681676	43.9707149009475	47.4275576581904	54.0487804878049	46.5094339622642	45.409604519774	52.2662889518414	47.1311475409836	36.0351232691658	43.4810126582278	40.8839779005525	38.7369467926405	39.2169049098819
NR_046239.1	3100	3100	42.8268551236749	35.8742004264392	43.3002481389578	41.3673232908459	43.7047756874096	35.2502662406816	32.5436250159215	35.3389385181293	41.2806855025475	34.8937583001328	39.9917571094931	39.3632773938796	30.5822944611015	39.8773901620201	37.8407984420643	35.903743315508	35.1151889897277	32.6795961356868	34.2645096731154	36.548008872927	39.0038254352408	38.103468141491	32.4461064672239	39.5818441744103	41.12	35.8344484802141	34.7355769230769	38.3802816901408	33.8750546089996	33.3813245577951	35.1167315175097	38.0683599874569	35.9100310237849	39.0501319261214	39.1091797935904	40.4272801972062	44.9267498643516	50.3937007874016	42.9477020602219	42.82982791587	47.296372347707	41.7454545454545	34.7530316474416	39.5936298736958	39.6355353075171	35.635593220339	37.2042622358678
NR_046239.1	3101	3101	47.421875	41.50401836969	43.9458689458689	41.125	50.6422018348624	39.2086330935252	35.5975557766094	41.5422127400183	42.9592376919005	38.7072808320951	41.1498415572657	42.6931905126243	32.3747857550943	41.7955717318775	41.3046495489244	37.8599801390268	36.8016683130282	34.8462177888612	36.6524013314313	38.7554585152838	41.0474824997892	39.7330866807611	33.0494037478705	41.5804799678683	44.216149578796	38.5771235817234	34.5180551606483	39.3308746048472	35.8239810986415	35.8656447249775	35.8591248665955	39.5018417821435	38.3101020261532	38.1656804733728	42.2764227642276	42.4386040499785	47.7232406859846	56.0975609756098	46.9811320754717	45.8333333333333	49.0793201133144	46.1475409836066	37.0820668693009	45.253164556962	41.8508287292818	39.035305818001	39.3204889165113
NR_046239.1	3108	3108	37.5265017667845	32.8358208955224	37.8026070763501	35.6894553881808	37.0477568740955	31.9488817891374	26.2668703845174	32.3173935890699	36.4678633468442	29.6148738379814	33.4799340296866	34.0415019762846	27.2555205047319	34.0388264486936	33.6333779345578	30.2706171783078	30.3350618268847	26.7775437577166	29.6663886572143	31.2460401267159	34.6943555312671	33.3333333333333	26.7788408666007	33.8425801840436	36.4705882352941	31.781241036428	28.2022664835165	33.0518414262257	29.4769929276172	28.6976170912079	30.7017543859649	33.6414916953933	31.4245087900724	34.9143610013175	35.9043997827268	33.6898395721925	40.3147042864894	45.9842519685039	39.8573692551506	35.632183908046	41.120218579235	35.5636363636364	30.7919621749409	35.5104281009879	31.5849486887115	30.9291472210437	32.0512820512821
NR_046239.1	3109	3109	40.9765625	39.150401836969	40.02849002849	36.5	46.0550458715596	33.0935251798561	31.9448393517202	33.9225845778726	36.8845950238221	32.7144448570368	34.4197977968915	35.2206069880133	29.1103067250905	34.2991504854369	36.3182007496876	32.3774053382992	31.9723411261113	28.8659793814433	31.1584553928096	33.9075579279389	36.4878542510121	34.9365750528541	27.2329033828182	35.9811207069693	38.4860312243221	34.0318953179309	29.3052791204625	34.8393045310854	31.7483756645009	28.9449954914337	32.3372465314835	34.2982456140351	33.4243425779566	36.8343195266272	34.6466541588493	38.8888888888889	42.6966292134831	51.219512195122	44.2452830188679	39.4774011299435	47.7337110481586	42.0491803278689	30.6315433975008	40.0632911392405	37.9834254143646	31.8746892093486	34.9699606380775
NR_046239.1	3111	3111	39.7594623275557	36.3053924185798	39.9002493765586	38.3990719257541	42.3802612481858	33.7606837606838	30.2002295625558	35.2786540483701	40.8400046409096	33.7765957446808	37.1577933691017	35.9545004945598	29.746835443038	37.1729279345125	36.9978086194302	36.3266616718399	35.2095808383233	33.5879528590135	35.2229086658875	35.5336930075108	37.3476086276962	37.5822653273294	32.2832911113559	40.2290622763064	39.2927864214993	34.9607505265173	35.7118294360385	36.6466925155681	34.675654381511	34.0618556701031	34.3719571567673	37.3507228158391	36.0445538142728	39.2338177014531	39.8042414355628	39.2092257001647	44.5168295331162	46.2509865824783	40.6819984139572	40.485312899106	42.1232876712329	41.0610465116279	33.3234684817994	38.215859030837	35.57582668187	36.4137346333192	37.1340802312974
NR_046239.1	3112	3112	44.4096950742768	41.3892078071183	43.4472934472934	40.0	48.256880733945	39.37575030012	34.7646807905588	39.206106870229	42.2363540010599	38.17843866171	39.347727615884	39.5711003318866	33.5175304878049	40.2398299939284	40.8358789225215	38.8074534161491	38.5138843156624	36.8316008316008	38.0626129983823	39.4538834951456	40.7051282051282	39.6218931782126	32.7489651813976	42.6031937330521	41.826774889551	37.9423194927388	36.8455993930197	39.2668776371308	37.6145884672252	37.914691943128	39.8078975453575	38.8654724271163	37.8436735281416	41.1851851851852	43.1974921630094	42.8448275862069	44.5233866193014	51.0243902439024	46.2192816635161	44.3502824858757	47.7675407512403	45.9392945036915	36.6216216216216	42.3417721518987	43.9226519337017	40.2487562189055	40.2487046632124
NR_046239.1	3122	3122	35.1858407079646	30.7815845824411	33.873986275733	33.1388564760793	36.0058309037901	28.997867803838	25.1051893408135	29.1940141769493	32.6301147559986	27.6928191489362	32.4123711340206	31.2654473554127	24.0220820189274	30.9377738825592	29.613838469972	28.0835117773019	27.7112043139605	24.8346055979644	27.3403543965229	29.1710721082681	32.1001173249902	30.3515850144092	24.1254125412541	32.1272223711248	32.6774618715873	30.077489715871	26.462251996908	29.9800446061744	27.2385777933083	26.5734265734266	24.5136186770428	29.6238244514107	28.7488679001164	35.4881266490765	30.2388707926167	32.9638752052545	37.7440347071584	39.2434988179669	34.5483359746434	34.5268542199489	38.5772913816689	36.4233576642336	28.5459940652819	33.0951072017592	27.7904328018223	28.1582305401957	29.2224231464738
NR_046239.1	3123	3123	38.3352872215709	33.6394948335247	36.8945868945869	34.875	41.2844036697248	32.2541966426858	27.4833025436976	31.118561414203	36.2493382742192	28.9268473821017	32.6241134751773	34.6595256312165	26.2616644448676	33.7630820567268	31.9916724496877	30.5238331678252	29.9308528152782	27.597672485453	29.3390394674275	30.1552644347404	33.3248987854251	31.6728329809725	23.94743246532	33.9291093483281	34.695973705834	31.1560870898497	27.2675575774808	31.5595363540569	28.3815711754282	29.8917944093778	28.8153681963714	31.7137344325557	31.0389423767783	33.8757396449704	35.5222013758599	35.4435831180017	35.4228267297457	45.5609756097561	39.1509433962264	38.771186440678	41.5014164305949	37.1311475409836	28.1323877068558	35.4430379746835	35.2209944751381	31.6757831924416	31.8417236378703
NR_046239.1	3128	3128	35.6285310734463	31.0767590618337	34.863523573201	30.4750869061414	36.1794500723589	30.8510638297872	26.4968152866242	29.6870891401525	35.0822330321983	26.9588313413015	34.414513468939	32.8719723183391	25.705724649109	32.5357455500438	32.0736315981958	30.5032119914347	29.8371791029867	27.7846489632594	30.1954560641497	31.039221905064	33.2577947956552	32.6561237446612	27.2106596189847	34.561717352415	33.9807656043749	30.0363845270011	28.9286021135836	32.2523792738809	29.7446213048802	27.7651905252317	27.431906614786	31.3245448838669	30.6706369756603	36.4953886693017	33.5865436787846	35.8110882956879	38.2863340563991	43.0260047281324	36.2916006339144	35.8418367346939	39.8224043715847	34.1090909090909	28.5249778303281	32.5811777655476	33.1058020477816	31.7217981340119	32.0686540198735
NR_046239.1	3129	3129	40.390625	36.6819747416762	37.037037037037	32.125	45.6880733944954	35.0119904076739	29.728577518829	33.6177994513868	37.2071475843812	31.8603787597475	33.4389618228459	35.3226217801581	27.5185678918301	33.8792841977555	35.0312283136711	33.5402184707051	32.0820985621776	31.0473815461347	33.1145981930575	33.0382049727107	35.4811503753057	35.2536997885835	28.3645655877342	36.2787428456672	36.6718027734977	32.5769191454564	30.6511231162923	33.4167544783983	31.6203977160858	31.9431920649234	33.1910352187833	33.3625679705315	33.2231642477367	36.5384615384615	35.0844277673546	36.8647717484927	39.6215257244234	46.2439024390244	41.0377358490566	39.2655367231638	42.6345609065156	40.0819672131148	30.1925025329281	36.8354430379747	38.9502762430939	34.2615614122327	35.1149782473586
NR_046239.1	3131	3131	39.1781792419412	34.1711229946524	37.173100871731	34.6867749419954	37.8809869375907	32.1237993596585	30.2435292617621	33.0005254860746	38.0118315740633	31.4703925482369	36.3086232980333	34.6030175612169	29.2548152826018	34.9773821683934	35.4501216545012	31.3295539629907	32.6017557861133	29.4698620188816	31.0169350129307	34.8478444632291	35.5140916543056	34.8598454262314	28.8182218309859	34.8529543219809	37.0925193141134	35.0244089212214	30.1305169156792	35.5542521994135	31.7126396648045	30.7439375256885	31.1587147030185	35.4176461369691	32.4285898927233	33.245382585752	34.9240780911063	36.1920393926959	41.0200759631036	45.0393700787402	39.3819334389857	37.7310388782664	42.827868852459	36.9186046511628	31.4015375517445	35.989010989011	35.9908883826879	33.2909245122986	32.0397111913357
NR_046239.1	3132	3132	41.4653156664069	39.5189003436426	38.3629893238434	36.9077306733167	43.8532110091743	36.9304556354916	32.1458983820607	36.3303870771106	38.6150389850667	34.2973674453096	36.1295180722892	37.2768995410505	30.9918142014087	36.3953312111566	37.5971143174251	32.9858525688757	33.0517770952172	32.0760986956883	32.8135399828849	35.4459524963645	37.6970412206019	36.2711416490486	28.3976152816644	36.8310071292298	38.3636176983883	36.1267245784364	31.3495072024261	36.0331884630581	33.1693397618813	33.2958126969833	32.5506937033084	35.215713784637	34.3911545089029	34.7633136094675	37.8277153558052	37.5807145931985	42.755765819042	47.7117818889971	41.2206572769953	42.2316384180791	44.7275300778485	40.7862407862408	32.0646682384641	38.9380530973451	36.0497237569061	34.8019801980198	34.3543046357616
NR_046239.1	3134	3134	36.3539445628998	33.1725616291533	35.0	34.9243306169965	33.8192419825073	30.5466237942122	26.2962488797849	30.708245243129	35.5664107932077	29.9467021985343	33.8809885406599	32.375526380976	25.8870326173429	31.3676470588235	31.3418217433888	30.4305705059203	30.4783873232374	27.2919862663452	29.046860591835	31.6544469238126	33.1682000471809	32.3982844557784	25.5618288497731	34.0862053450913	35.0	30.5174234424498	28.0859139135685	31.7208097928437	29.3740672460715	27.1245874587459	30.2348336594912	30.603583778686	30.1364522417154	34.6560846560847	34.3732895457033	34.1975308641975	39.2934782608696	44.3208895949166	38.3942766295707	36.1022364217252	40.7382091592618	37.6461988304094	28.4229284229284	33.9601769911504	33.5624284077892	31.1727078891258	30.7859865674351
NR_046239.1	3135	3135	41.8160561184723	38.3161512027491	37.3665480427046	34.788029925187	44.0366972477064	33.2134292565947	29.3216009083168	32.7339225845779	37.2406501916215	33.7782721542455	35.9487951807229	36.8689444161142	28.3076337331049	34.106412005457	33.9900110987791	32.1792007942417	31.7463799912242	30.2899393536596	31.5013787201673	32.6345128453708	35.6570850543707	34.5401691331924	26.4630733665896	36.1144578313253	36.8442665024125	32.7337761880429	29.2930250189538	33.241143158172	30.8539944903581	31.2246735704638	30.5229455709712	32.4447562258857	33.6731763354394	33.0871491875923	34.6441947565543	36.5475678002583	41.0999408633944	48.1986368062317	39.4366197183099	40.7485875706215	44.4444444444444	40.7862407862408	30.481643651061	38.8748419721871	34.2541436464088	34.3069306930693	33.2367549668874
NR_046239.1	3136	3136	30.5832147937411	26.3354700854701	30.630068621335	28.6046511627907	31.3497822931785	26.3948497854077	21.9721191968282	25.5801687763713	30.2347199628166	23.2565899232566	28.8074910492977	28.3730158730159	22.1129441624365	26.6490765171504	26.5665078783437	25.7936507936508	24.2821410705353	23.1598892289754	23.6894992463574	25.9887604707878	28.4001880288311	27.4462179042332	21.384411569883	28.2398279261516	29.6541296541297	25.6791782662955	23.0649887950353	26.3325471698113	25.1931858096242	24.2042166184374	22.9348882410107	25.8400378608613	25.6343526350033	30.6472919418758	27.9564032697548	29.9958796868562	33.4058759521219	39.7628458498024	32.3272438443209	30.0574345883855	35.0034317089911	29.4890510948905	24.2505194419709	29.7671840354767	25.1428571428571	26.0962111536824	25.6117455138662
NR_046239.1	3137	3137	37.2564302416212	32.8751431844215	30.3418803418803	30.4239401496259	40.0	28.2973621103118	24.542228530873	29.1984151173423	31.2673450508788	25.9643916913947	29.8990811869257	30.7751147373789	23.4386900228484	30.1349098074883	28.4683684794673	27.9136154896363	27.0293988591488	25.7539253966935	26.9329529243937	28.5419949097079	30.5260495700556	29.685434840074	22.0343107433994	30.7429718875502	31.7967145790554	27.8078691875319	25.6303317535545	29.4032406797523	27.2727272727273	26.2328304435938	24.9733191035219	28.9473684210526	28.6411950588911	31.7577548005908	29.1510611735331	31.8123116659492	36.6055588409225	44.888023369036	34.1784037558685	33.9929328621908	40.622788393489	35.2989352989353	25.9346581340519	32.6169405815424	29.6961325966851	27.5742574257426	28.4147350993377
NR_046239.1	3138	3138							0.0			0.0	0.0		0.0						0.0	0.0		0.0					0.0	0.0		0.0			100.0							0.0
NR_046239.1	3139	3139																0.0
NR_046239.1	3146	3146	33.4982332155477	29.0064102564103	34.1191066997519	28.8863109048724	32.0289855072464	31.0969116080937	23.9637801300854	28.3986326584276	33.6116910229645	28.4669105420685	30.2600798128526	30.0766757358397	23.8938053097345	29.4023089288324	29.0408958130477	28.4964660526879	27.467039552537	24.411508282476	26.9176195643102	29.3028668147678	31.3247362250879	29.611258507325	24.6009906439185	31.5540057224607	32.1028345418589	28.4264931087289	26.5653182169544	28.8484136310223	26.6392726001049	26.0923330585326	25.7531584062196	29.6133291417793	27.7986768711895	34.1269841269841	31.4161692892024	32.6320132013201	36.9848156182213	40.3314917127072	33.3862014274385	32.8434504792332	37.799043062201	34.5481049562682	27.4903931421815	31.8632855567806	31.740614334471	28.5046728971963	28.3646888567294
NR_046239.1	3147	3147	38.5814497272019	33.6197021764032	34.6619217081851	33.1670822942643	39.4495412844037	28.7769784172662	26.7669599772921	30.6309052118257	33.9764768071891	26.5850945494994	31.566265060241	33.2738398776135	27.2986864648772	31.1505229649841	31.7008879023307	29.957805907173	29.7608600263273	28.4207028329318	29.029190833888	31.1682016480853	33.0101997808312	31.9635306553911	25.1368779656893	34.0261044176707	34.5549738219895	30.965763924374	27.4260803639121	30.6334782036086	29.7127115308933	27.6677172444845	25.7203842049093	31.4626446860751	30.4422745548535	31.1669128508124	33.2084893882647	33.6203185535945	37.6108811354228	43.3300876338851	39.1549295774648	34.3926553672316	42.1089879688606	37.8378378378378	29.2017514314584	34.3868520859671	29.6961325966851	32.1782178217822	30.6291390728477
NR_046239.1	3148	3148	31.1087570621469	27.8311965811966	34.016139044072	27.4418604651163	28.8405797101449	28.281750266809	22.4760689215061	26.3768115942029	32.2161660674939	26.7020923281302	29.1552008805724	28.719723183391	20.0979617633117	27.8386672512056	26.8560282823357	25.3401907210972	24.9250749250749	21.8343152229253	23.5804943219773	26.1219305673158	28.5770132916341	26.8258913118726	21.6486902927581	27.7877214963308	30.0	26.4835375191424	23.8782877772047	26.6533536943498	25.1443569553806	23.960477562783	24.9757045675413	26.3496547394852	25.1649631258895	29.3262879788639	26.9669017905589	29.2181069958848	34.4565217391304	38.0314960629921	30.5313243457573	29.4305822136916	32.9234972677596	31.190650109569	25.7481481481481	29.6582138919515	28.6689419795222	25.4568635784105	25.4571790693464
NR_046239.1	3149	3149	35.385814497272	30.9278350515464	33.2384341637011	28.927680798005	34.8623853211009	26.2589928057554	24.2690888447346	28.8936299908564	30.9766089599577	27.1783463107156	29.4728915662651	31.6420193778684	23.1867504283267	29.3769895407003	28.2463928967814	26.9918093819806	26.5357612988153	24.034227797624	24.9310639916326	27.6781386330587	29.9839838152238	28.2901691331924	22.4844871638885	30.1737122201024	32.4127310061602	28.1349003576903	24.2134192570129	28.6974845252206	26.1412829594648	25.078793336335	23.1590181430096	28.3233952998948	27.814474439977	27.0310192023634	29.7752808988764	32.8024106758502	36.6646954464814	41.1879259980526	33.6150234741784	32.7683615819209	37.5796178343949	34.3980343980344	27.3155944762546	32.1112515802781	30.2486187845304	27.6732673267327	28.1663907284768
NR_046239.1	3151	3151	38.1002824858757	31.7164179104478	35.3014294592915	31.0544611819235	39.7101449275362	30.8510638297872	27.816004077472	31.4586070959264	34.6934044279587	30.1296973727968	33.8656387665198	33.2344946874228	27.1264005049708	33.9614373356705	32.4363813466456	28.0620985010707	28.1168960702174	24.9382177642099	27.0982813282162	31.2010995982237	34.3903772553308	33.0830541758115	25.6585473382564	32.742094419063	35.9271835502735	30.7094918504314	26.7010752688172	32.5928537846732	27.6785714285714	26.5499485066941	22.9044834307992	31.5789473684211	31.1747183007382	31.4888010540184	32.067281606077	34.7558473533032	37.3846988605534	45.4760031471282	37.7179080824089	36.5838113448056	40.5331510594668	37.6	29.8609055933708	33.8275672707304	32.004555808656	30.1317467063323	31.1111111111111
NR_046239.1	3152	3152	40.4910366328917	37.0561282932417	37.7224199288256	34.9127182044888	41.4678899082569	36.0911270983213	31.691739994323	33.9939024390244	36.1173516585172	32.146829810901	34.5331325301205	35.8235594084651	28.1553398058252	35.0159163256025	34.9056603773585	30.805510736006	29.7060114085125	26.551466312204	28.1924503185319	33.3616093068347	35.4126274972604	33.919133192389	25.7695583404307	34.5180722891566	36.9777230263833	32.917731221257	26.5567244810918	33.1094429079415	29.9193231011413	29.0859972985142	30.6296691568837	33.0410382321992	32.854681217691	32.7917282127031	34.7066167290886	35.2991820921223	42.4009461856889	47.809152872444	41.5023474178404	37.8531073446328	44.3029016277424	45.045045045045	30.5490063994611	38.9380530973451	35.0828729281768	30.2475247524752	34.0645695364238
NR_046239.1	3153	3153	27.960410038883	24.2262540021345	26.4925373134328	21.2050984936269	29.4032023289665	23.0031948881789	19.1717791411043	21.7908082408875	26.0197559558396	21.5189873417722	24.7654525386313	26.1031234506693	17.6163342830009	25.2634660421546	22.7505486466715	20.6778206778207	20.2679732026797	17.5939411593359	19.247491638796	22.1975465313029	25.8415531548458	23.3895174324636	17.5057838492894	24.2147651006711	26.2329090051862	22.7116047491383	18.8580273454295	22.3787718680287	20.0681460772322	18.4552008238929	17.8188899707887	22.6965939412965	22.4450194049159	20.6851119894598	23.4910277324633	25.0515039142975	29.1146116241173	34.6487766377269	26.550079491256	25.7362355953905	31.7590691307324	27.8545454545455	21.094674556213	25.9911894273128	25.6	19.3877551020408	21.6558206796818
NR_046239.1	3154	3154	32.0732657833203	26.9186712485682	30.6049822064057	26.9326683291771	31.5596330275229	22.7817745803357	21.1183650298041	24.9923803718379	27.7520814061055	23.6929922135706	25.7680722891566	26.2621111677715	17.6089853417095	25.5570713960891	24.7641509433962	22.8344502357905	21.6432645897323	19.074520229293	20.7853950746411	24.0911294231701	27.2022254067268	25.0396405919662	17.873220586446	26.0943775100402	28.1387947849297	23.9550332141032	19.1527672479151	24.4467860906217	22.038567493113	21.4768122467357	22.4119530416222	24.0968081374956	24.0379092475589	25.1107828655835	26.4669163545568	27.5193798449612	31.0467179183915	38.8510223953262	33.2394366197183	28.4604519774011	35.244161358811	35.2170352170352	20.511956887841	29.582806573957	25.414364640884	22.3267326732673	24.4412251655629
NR_046239.1	3155	3155	41.6048073524214	36.8926855312333	44.5273631840796	41.8793503480278	43.5600578871201	37.5266524520256	34.0827797649463	37.0555701869897	43.3472415391748	34.263875041542	40.4761904761905	40.7572383073497	32.2911732196431	41.4241848223424	40.2366142212465	36.4229904741518	36.3046516270713	32.6668605496583	35.4685151160848	36.8972081218274	40.8568524743961	39.5080263309851	33.5608896718784	40.4597906789516	42.7305298887422	38.1544941131425	34.0615861001204	38.1153800963459	35.6555224925608	33.6217552533993	36.3193768257059	38.6762860727729	37.059585492228	38.3091149273448	39.1847826086956	41.9819078947368	46.25	51.3022888713496	42.9140127388535	42.8480204342273	45.7905544147844	44.8652585579024	35.7502219591595	42.3859263331501	40.7744874715262	36.0390990225244	38.7651638602209
NR_046239.1	3156	3156	47.0381917381138	41.2371134020619	44.3416370106762	42.5187032418953	49.9082568807339	43.0455635491607	36.616520011354	42.8832672965559	44.1654552662878	38.8579903596589	41.6566265060241	39.5461499235084	35.2560441652389	41.3369713506139	42.0782463928968	38.3593943906677	36.7814831066257	34.1779513167733	36.5123133973567	39.081434803684	41.3301862935177	41.926532769556	33.1792188830758	41.8775100401606	43.5068268144954	39.3050587634134	34.9981046247157	39.6549453443962	37.567647348224	36.6051328230527	37.4599786552828	40.0210452472817	38.8856978747846	41.2112259970458	43.0711610486891	44.5975032285837	47.9006505026611	51.8987341772152	46.4788732394366	44.8446327683616	50.6015569709837	48.8943488943489	36.1064331424722	43.7420986093552	46.1325966850829	37.4257425742574	40.8526490066225
NR_046239.1	3171	3171	0.0	0.0	100.0		0.0	33.3333333333333	27.2727272727273	33.3333333333333	22.2222222222222	100.0	7.14285714285714	0.0	25.0	71.4285714285714	55.5555555555556	12.5	33.3333333333333	53.3333333333333	54.5454545454545	54.5454545454545	42.8571428571429	40.0	0.0	44.4444444444444	17.6470588235294	66.6666666666667	0.0	50.0	57.1428571428571	22.2222222222222	33.3333333333333	45.4545454545455	16.6666666666667		25.0	66.6666666666667	100.0		0.0		100.0	100.0	14.2857142857143	100.0	0.0	100.0	40.0
NR_046239.1	3172	3172	47.5058456742011	42.6689576174112	46.5480427046263	42.2693266832918	48.4403669724771	43.8848920863309	36.8152143059892	42.1517829929899	43.4386150389851	40.7489803485354	42.816265060241	43.1922488526262	36.2649914334666	42.7921782628467	42.5776914539401	39.2280963018119	38.0100921456779	36.5373431918252	39.0795854331083	41.4202617547261	42.8764120721632	42.3946081670411	36.1236160116803	43.714859437751	44.4045174537988	40.408788962698	36.0500379075057	42.1551837702543	38.2428177882723	38.0009004952724	37.2465314834578	40.8628551385479	40.1062607696726	42.6883308714919	44.2571785268415	45.7167455876022	47.7823772915435	56.8646543330088	48.7323943661972	46.1158192090396	52.4416135881104	49.7952497952498	38.0599528460761	43.6156763590392	44.6132596685083	40.3960396039604	41.6804635761589
NR_046239.1	3180	3180					0.0													50.0	0.0	0.0		100.0		100.0			0.0						0.0		0.0
NR_046239.1	3181	3181	43.5307872174591	40.1949541284404	41.779359430605	38.4519350811486	41.1009174311927	38.0095923261391	34.2995169082126	38.2433668801464	40.2854877081681	36.5591397849462	39.5902380235011	40.8314205559806	32.152380952381	38.9259708737864	37.239655651208	34.832298136646	35.467223015263	31.6463059918557	35.3988197220636	37.0922759791439	39.480344187616	37.9314905435789	31.6283034953112	38.0603015075377	42.1144559745197	35.8253221517693	32.4670397420089	35.9947299077734	34.0555446129604	33.9643903538427	31.6969050160085	37.0259831460674	34.9769982748706	39.5555555555556	36.5	41.7563495479983	43.3136094674556	47.3684210526316	42.6691729323308	44.6958981612447	46.1702127659574	44.8812448812449	35.1633546648703	41.0872313527181	40.2489626556017	36.4041604754829	36.0530130461793
NR_046239.1	3187	3187	0.0	33.3333333333333				0.0	0.0	100.0		0.0	38.4615384615385	100.0	78.5714285714286	59.2592592592593	0.0	0.0	60.0	50.0		33.3333333333333	33.3333333333333	50.0	50.0		0.0		33.3333333333333	60.0	66.6666666666667	100.0	33.3333333333333	50.0	100.0		0.0			100.0	50.0							0.0	0.0
NR_046239.1	3188	3188	49.4099134539732	43.7716262975779	50.2516175413372	45.4088050314465	54.9165120593692	42.8226779252111	38.0849842090152	42.368177613321	46.5865063460254	42.3957942170484	44.4698354661792	46.2033462033462	37.3096935825785	45.5005365629312	46.9825783972125	42.1841809321504	41.9077058953411	40.2374780500042	42.8230122324159	43.7142509431666	44.6828358208955	45.2827677977379	37.9238584894112	45.8123107971746	48.2078297696519	41.8181818181818	39.7557018799504	44.0159574468085	40.8627683783516	41.7747440273038	44.2887931034483	44.0848806366048	42.0571594371101	48.6486486486487	47.4952441344325	48.5178727114211	49.6398559423769	56.7193675889328	48.384030418251	49.6769562096195	53.3381191672649	51.5533165407221	40.6367682300582	47.2527472527472	44.4444444444444	43.935581278309	44.3203371970495
NR_046239.1	3197	3197	0.0	66.6666666666667				100.0	21.4285714285714	100.0		25.0	84.6153846153846	100.0	78.5714285714286	71.4285714285714	0.0	0.0	40.0	50.0		50.0	83.3333333333333	0.0	50.0		0.0		100.0	80.0	50.0	83.3333333333333	66.6666666666667	50.0	75.0		0.0			100.0	50.0							0.0	50.0
NR_046239.1	3198	3198	70.0	80.0	50.0	100.0			58.8235294117647	44.4444444444444	71.1111111111111	60.0	65.2542372881356	66.6666666666667	64.3410852713178	54.2857142857143	75.0	33.3333333333333	42.8571428571429	50.0	66.6666666666667	62.5	64.0	100.0	66.6666666666667	60.0	66.6666666666667	33.3333333333333	75.0	66.0714285714286	50.8771929824561	50.0	52.3809523809524	90.4761904761905	67.3469387755102	0.0	100.0	100.0		50.0	60.0	100.0	50.0	100.0	60.0	28.5714285714286		0.0	40.0
NR_046239.1	3204	3204	0.0	33.3333333333333				100.0	35.7142857142857	0.0		25.0	38.4615384615385	57.1428571428571	92.8571428571429	67.8571428571429	0.0	0.0	100.0	50.0		0.0	50.0	0.0	100.0		0.0		75.0	80.0	50.0	83.3333333333333	33.3333333333333	50.0	100.0		0.0			100.0	50.0							0.0	50.0
NR_046239.1	3205	3205	10.0	60.0	0.0	100.0			47.0588235294118	22.2222222222222	38.6363636363636	33.3333333333333	40.6779661016949	35.1351351351351	26.3565891472868	28.735632183908	25.0	33.3333333333333	35.7142857142857	25.0	66.6666666666667	75.0	36.0	100.0	33.3333333333333	0.0	33.3333333333333	33.3333333333333	25.0	44.6428571428571	52.6315789473684	39.7590361445783	33.3333333333333	23.8095238095238	42.8571428571429	0.0	66.6666666666667	100.0		50.0	60.0	0.0	50.0	0.0	20.0	85.7142857142857		60.0	20.0
NR_046239.1	3212	3212
NR_046239.1	3213	3213	0.0	0.0	0.0	0.0			0.0	0.0	0.0	0.0	0.0	0.0	0.0	0.0	0.0	0.0	0.0	0.0	0.0	0.0	0.0	0.0	0.0	0.0	0.0	0.0	0.0	0.0	0.0	0.0	0.0	0.0	0.0	0.0	0.0	0.0		0.0	0.0	0.0	0.0	0.0	0.0	0.0		0.0	0.0
NR_046239.1	3215	3215	0.0	33.3333333333333				100.0	21.4285714285714	40.0		25.0	38.4615384615385	100.0	42.8571428571429	64.2857142857143	0.0	0.0	40.0	100.0		0.0	16.6666666666667	0.0	50.0		0.0		50.0	20.0	50.0	50.0	0.0	50.0	25.0					0.0	100.0							0.0	50.0
NR_046239.1	3216	3216	10.0	40.0	0.0	50.0			33.3333333333333	0.0	37.7777777777778	26.6666666666667	23.728813559322	29.7297297297297	14.7286821705426	24.0	25.0	33.3333333333333	21.4285714285714	25.0	66.6666666666667	50.0	32.0	33.3333333333333	33.3333333333333	20.0	16.6666666666667	16.6666666666667	25.0	28.5714285714286	24.5614035087719	28.9156626506024	14.2857142857143	19.047619047619	16.3265306122449	0.0	66.6666666666667	100.0		50.0	40.0	100.0	0.0	100.0	40.0	0.0		0.0	0.0
NR_046239.1	3221	3221	0.0	33.3333333333333				100.0	14.2857142857143	40.0		100.0	7.69230769230769	57.1428571428571	21.4285714285714	71.4285714285714	0.0	0.0	40.0	50.0		0.0	16.6666666666667	0.0	100.0		0.0		66.6666666666667	0.0	50.0	83.3333333333333	0.0	50.0	50.0					0.0	50.0							100.0	0.0
NR_046239.1	3222	3222	30.0	40.0	0.0	50.0			62.7450980392157	0.0	28.8888888888889	20.0	23.728813559322	35.1351351351351	23.2558139534884	24.5714285714286	50.0	33.3333333333333	35.7142857142857	0.0	66.6666666666667	12.5	45.8333333333333	100.0	33.3333333333333	20.0	25.0	16.6666666666667	50.0	46.4285714285714	24.5614035087719	20.4819277108434	9.52380952380952	38.0952380952381	44.8979591836735	0.0	66.6666666666667	0.0		50.0	40.0	0.0	100.0	0.0	30.0	28.5714285714286		0.0	40.0
NR_046239.1	3224	3224	0.0	33.3333333333333				100.0	0.0	0.0		11.1111111111111	33.3333333333333	42.8571428571429	85.7142857142857	42.8571428571429	0.0	0.0	60.0	50.0		0.0	50.0	50.0	0.0		0.0		66.6666666666667	0.0	50.0	50.0	33.3333333333333	50.0	20.0					0.0	100.0							0.0	0.0
NR_046239.1	3225	3225	0.0	40.0	0.0	50.0			43.1372549019608	22.2222222222222	55.5555555555556	40.0	41.5254237288136	27.027027027027	32.5581395348837	34.4827586206897	50.0	50.0	28.5714285714286	25.0	66.6666666666667	50.0	50.0	0.0	33.3333333333333	40.0	16.6666666666667	16.6666666666667	75.0	50.0	35.0877192982456	27.710843373494	33.3333333333333	28.5714285714286	24.4897959183673	0.0	66.6666666666667	100.0		50.0	20.0	100.0	0.0	100.0	10.0	42.8571428571429		0.0	20.0
NR_046239.1	3228	3228	78.9473684210526	83.6734693877551	92.156862745098	100.0	94.4444444444444	61.5384615384615	78.3715012722646	72.0238095238095	77.6548672566372	77.8571428571429	79.2265193370166	70.703125	69.3609022556391	75.8007117437722	77.7777777777778	85.5263157894737	80.5194805194805	67.6470588235294	83.3333333333333	85.7142857142857	82.312925170068	54.5454545454545	66.6666666666667	88.2352941176471	87.719298245614	82.8571428571429	76.5957446808511	83.8709677419355	81.8652849740933	79.2156862745098	73.9130434782609	88.6904761904762	78.9893617021277	20.0	83.3333333333333	52.3809523809524	71.0526315789474	100.0	81.8181818181818	73.3333333333333	91.6666666666667	100.0	91.6666666666667	69.5652173913043	100.0	85.7142857142857	81.0810810810811
NR_046239.1	3229	3229	50.0	80.0	50.0	100.0			80.3921568627451	100.0	100.0	90.0	93.1034482758621	94.5945945945946	98.4496124031008	91.4285714285714	100.0	66.6666666666667	71.4285714285714	50.0	100.0	85.7142857142857	96.0	100.0	66.6666666666667	100.0	75.0	50.0	100.0	91.0714285714286	91.2280701754386	89.1566265060241	100.0	95.2380952380952	85.7142857142857	0.0	100.0	100.0		100.0	20.0	100.0	100.0	100.0	60.0	100.0		10.0	40.0
NR_046239.1	3231	3231	51.2820512820513	52.9411764705882	58.8235294117647	33.3333333333333	72.2222222222222	46.1538461538462	51.1278195488722	33.3333333333333	49.671772428884	50.3496503496504	49.3989071038251	52.0231213872832	40.3377110694184	46.7685076380729	11.1111111111111	48.6842105263158	47.0967741935484	38.2352941176471	50.0	64.2857142857143	57.1589627959414	31.8181818181818	16.6666666666667	35.2941176470588	47.3684210526316	42.8571428571429	49.4736842105263	57.3891625615764	54.9222797927461	46.4980544747082	50.4504504504504	69.8224852071006	54.6419098143236	40.0	57.1428571428571	33.3333333333333	60.5263157894737	62.5	72.7272727272727	53.3333333333333	61.5384615384615	40.0	51.3513513513513	43.4782608695652	33.3333333333333	44.0366972477064	54.0540540540541
NR_046239.1	3232	3232	0.0	0.0	0.0				7.14285714285714	0.0	6.06060606060606	3.84615384615385	0.0	2.77777777777778	13.3858267716535	5.23255813953488	0.0	0.0	0.0	0.0	0.0		4.54545454545455	0.0	0.0	0.0	0.0	0.0	0.0	5.45454545454545	7.84313725490196	2.5974025974026	0.0	10.0	4.54545454545455							0.0	0.0		0.0	0.0		0.0
NR_046239.1	3235	3235	75.6410256410256	80.3921568627451	84.3137254901961	66.6666666666667	83.3333333333333	53.8461538461538	69.4235588972431	73.2142857142857	75.492341356674	76.2237762237762	70.4918032786885	78.6127167630058	69.4183864915572	65.0998824911868	77.7777777777778	68.4210526315789	69.6774193548387	55.8823529411765	38.8888888888889	57.1428571428571	74.1826381059752	59.0909090909091	58.3333333333333	70.5882352941177	71.9298245614035	74.2857142857143	65.2631578947368	71.990171990172	75.968992248062	68.8715953307393	65.2173913043478	84.6153846153846	78.5145888594164	20.0	91.8367346938776	61.9047619047619	68.4210526315789	81.25	45.4545454545455	80.0	84.6153846153846	100.0	78.3783783783784	69.5652173913043	66.6666666666667	78.8990825688073	83.7837837837838
NR_046239.1	3236	3236	25.0	0.0	0.0				59.5238095238095	77.7777777777778	64.7058823529412	53.8461538461538	60.0	44.4444444444444	44.0944881889764	55.2325581395349	0.0	75.0	22.2222222222222	100.0	100.0		52.2727272727273	100.0	50.0	75.0	42.8571428571429	50.0	100.0	52.7272727272727	58.8235294117647	54.5454545454545	38.0952380952381	50.0	34.0909090909091							100.0	0.0		0.0	80.0		100.0
NR_046239.1	3239	3239	62.8205128205128	76.4705882352941	62.7450980392157	50.0	72.2222222222222	61.5384615384615	61.1528822055138	60.1190476190476	61.7067833698031	67.8321678321678	64.6994535519126	59.8455598455598	53.4709193245779	66.0399529964747	55.5555555555556	64.4736842105263	62.1794871794872	55.8823529411765	72.2222222222222	64.2857142857143	71.3641488162345	47.8260869565217	33.3333333333333	70.5882352941177	57.8947368421053	68.5714285714286	53.6842105263158	71.2530712530713	64.5994832041344	60.1167315175097	60.8695652173913	75.1479289940828	64.4562334217507	0.0	71.4285714285714	66.6666666666667	71.0526315789474	75.0	36.3636363636364	60.0	84.6153846153846	100.0	70.2702702702703	78.2608695652174	66.6666666666667	62.3853211009174	67.5675675675676
NR_046239.1	3240	3240	25.0	0.0	0.0				45.2380952380952	22.2222222222222	26.4705882352941	46.1538461538462	28.5714285714286	27.7777777777778	29.3650793650794	50.0	0.0	100.0	44.4444444444444	0.0	0.0		50.0	33.3333333333333	0.0	0.0	14.2857142857143	50.0	33.3333333333333	36.3636363636364	33.3333333333333	41.5584415584416	38.0952380952381	70.0	44.1860465116279							100.0	0.0		100.0	20.0		0.0
NR_046239.1	3241	3241	57.6923076923077	74.5098039215686	76.4705882352941	50.0	61.1111111111111	61.5384615384615	63.4085213032581	48.8095238095238	62.363238512035	65.7342657342657	60.3938730853392	56.4547206165703	52.1575984990619	54.0540540540541	44.4444444444444	70.6666666666667	56.4102564102564	41.1764705882353	55.5555555555556	78.5714285714286	67.0428893905192	52.1739130434783	66.6666666666667	67.6470588235294	57.8947368421053	62.8571428571429	54.7368421052632	63.3906633906634	58.656330749354	54.4747081712062	56.5217391304348	72.189349112426	64.4562334217507	0.0	63.265306122449	66.6666666666667	52.6315789473684	62.5	45.4545454545455	46.6666666666667	88.4615384615385	100.0	67.5675675675676	43.4782608695652	66.6666666666667	63.302752293578	75.6756756756757
NR_046239.1	3242	3242	0.0	0.0	100.0				45.2380952380952	22.2222222222222	20.5882352941176	46.1538461538462	28.5714285714286	13.8888888888889	24.4094488188976	43.859649122807	0.0	75.0	33.3333333333333	0.0	0.0		36.3636363636364	33.3333333333333	50.0	0.0	57.1428571428571	25.0	33.3333333333333	36.3636363636364	41.1764705882353	40.2597402597403	52.3809523809524	70.0	38.6363636363636							0.0	100.0		100.0	40.0		0.0
NR_046239.1	3246	3246	55.1282051282051	60.7843137254902	56.8627450980392	50.0	61.1111111111111	53.8461538461538	57.4307304785894	51.1904761904762	59.0809628008753	54.5454545454545	50.7088331515812	52.9980657640232	51.9699812382739	47.5235849056604	77.7777777777778	52.6315789473684	49.3589743589744	47.0588235294118	44.4444444444444	64.2857142857143	55.3551296505073	43.4782608695652	41.6666666666667	79.4117647058823	63.1578947368421	68.5714285714286	60.0	49.1400491400491	57.1059431524548	52.5291828793774	59.1304347826087	67.4556213017752	56.3829787234042	20.0	46.9387755102041	47.6190476190476	50.0	56.25	36.3636363636364	53.3333333333333	80.7692307692308	60.0	64.8648648648649	73.9130434782609	33.3333333333333	50.4587155963303	51.3513513513513
NR_046239.1	3247	3247	25.0	0.0	0.0				34.0909090909091	22.2222222222222	41.1764705882353	19.2307692307692	43.8095238095238	36.1111111111111	29.1338582677165	31.3953488372093	100.0	0.0	0.0	0.0	0.0		27.2727272727273	33.3333333333333	50.0	50.0	14.2857142857143	0.0	0.0	38.1818181818182	45.0980392156863	38.961038961039	38.0952380952381	35.0	45.4545454545455							100.0	0.0		0.0	20.0		0.0
NR_046239.1	3254	3254	78.2051282051282	62.7450980392157	68.6274509803922	66.6666666666667	72.2222222222222	53.8461538461538	64.9122807017544	65.4761904761905	63.7362637362637	60.1398601398601	63.1406761177753	64.5472061657033	60.7879924953096	60.8695652173913	66.6666666666667	69.7368421052632	58.7096774193548	52.9411764705882	44.4444444444444	92.8571428571429	69.5603156708004	52.1739130434783	41.6666666666667	79.4117647058823	54.3859649122807	74.2857142857143	54.7368421052632	61.6707616707617	70.8010335917313	51.556420233463	62.6086956521739	74.5562130177515	64.6437994722955	20.0	75.5102040816327	52.3809523809524	57.8947368421053	81.25	36.3636363636364	66.6666666666667	84.6153846153846	100.0	75.6756756756757	73.9130434782609	100.0	69.7247706422018	70.2702702702703
NR_046239.1	3255	3255	25.0	0.0	100.0				45.4545454545455	44.4444444444444	41.1764705882353	23.0769230769231	59.0476190476191	55.5555555555556	37.7952755905512	44.7674418604651	0.0	50.0	44.4444444444444	0.0	100.0		31.8181818181818	100.0	50.0	75.0	0.0	25.0	0.0	32.7272727272727	49.0196078431373	45.4545454545455	42.8571428571429	45.0	43.1818181818182							100.0	0.0		0.0	20.0		0.0
NR_046239.1	3256	3256	60.2564102564103	50.9803921568627	64.7058823529412	33.3333333333333	72.2222222222222	61.5384615384615	57.6441102756892	62.5	59.9562363238512	54.5454545454545	55.6161395856052	54.2471042471042	47.8424015009381	58.1176470588235	77.7777777777778	60.5263157894737	60.2564102564103	32.3529411764706	44.4444444444444	78.5714285714286	64.8252536640361	43.4782608695652	33.3333333333333	67.6470588235294	66.6666666666667	74.2857142857143	61.2244897959184	62.5615763546798	63.9896373056995	47.8599221789883	43.4782608695652	73.9644970414201	58.3554376657825	0.0	65.3061224489796	47.6190476190476	60.5263157894737	68.75	63.6363636363636	66.6666666666667	84.6153846153846	100.0	81.0810810810811	65.2173913043478	66.6666666666667	63.302752293578	59.4594594594595
NR_046239.1	3257	3257	25.0	0.0	100.0				15.9090909090909	44.4444444444444	32.3529411764706	15.3846153846154	28.5714285714286	47.2222222222222	32.2834645669291	35.4651162790698	0.0	75.0	44.4444444444444	0.0	0.0		43.1818181818182	100.0	50.0	75.0	0.0	50.0	0.0	36.3636363636364	37.2549019607843	28.5714285714286	33.3333333333333	20.0	34.0909090909091							100.0	0.0		0.0	20.0		0.0
NR_046239.1	3258	3258	64.1025641025641	43.1372549019608	64.7058823529412	33.3333333333333	55.5555555555556	53.8461538461538	51.5228426395939	54.4910179640719	49.1189427312775	51.0489510489511	53.5164835164835	44.5086705202312	47.0809792843691	51.7078916372203	55.5555555555556	58.6666666666667	57.0512820512821	30.3030303030303	50.0	66.6666666666667	57.6923076923077	52.3809523809524	50.0	64.7058823529412	59.6491228070175	54.2857142857143	53.0612244897959	54.0942928039702	58.3979328165375	45.1171875	39.4736842105263	70.059880239521	53.1746031746032	0.0	50.0	38.0952380952381	54.0540540540541	68.75	18.1818181818182	66.6666666666667	76.9230769230769	40.0	75.6756756756757	69.5652173913043	33.3333333333333	56.8807339449541	63.8888888888889
NR_046239.1	3259	3259	50.0	0.0	0.0				22.7272727272727	22.2222222222222	17.6470588235294	7.69230769230769	32.0388349514563	38.8888888888889	38.5826771653543	24.4186046511628	0.0	75.0	44.4444444444444	0.0	0.0		40.9090909090909	100.0	100.0	0.0	14.2857142857143	25.0	66.6666666666667	34.5454545454545	23.5294117647059	25.974025974026	23.8095238095238	20.0	29.5454545454545							0.0	0.0		0.0	0.0		0.0
NR_046239.1	3264	3264	62.8205128205128	66.6666666666667	72.5490196078431	50.0	88.8888888888889	53.8461538461538	56.140350877193	63.4730538922156	60.7456140350877	48.2517482517483	53.1079607415485	52.9865125240848	52.5328330206379	58.4705882352941	55.5555555555556	73.6842105263158	60.2564102564103	35.2941176470588	66.6666666666667	57.1428571428571	64.7522522522522	34.7826086956522	66.6666666666667	73.5294117647059	68.4210526315789	54.2857142857143	58.1632653061224	64.6191646191646	61.7571059431525	54.6692607003891	53.9130434782609	68.0473372781065	58.311345646438	80.0	65.3061224489796	52.3809523809524	57.8947368421053	50.0	18.1818181818182	60.0	80.7692307692308	100.0	70.2702702702703	39.1304347826087	66.6666666666667	56.8807339449541	62.1621621621622
NR_046239.1	3265	3265	25.0	0.0	0.0				20.4545454545455	66.6666666666667	32.3529411764706	23.0769230769231	44.7619047619048	41.6666666666667	32.2834645669291	42.4418604651163	0.0	50.0	55.5555555555556	0.0	0.0		45.4545454545455	33.3333333333333	50.0	0.0	14.2857142857143	25.0	33.3333333333333	33.9285714285714	33.3333333333333	37.6623376623377	28.5714285714286	55.0	29.5454545454545							0.0	0.0		0.0	20.0		0.0
NR_046239.1	3277	3277	67.948717948718	62.7450980392157	70.5882352941177	83.3333333333333	66.6666666666667	46.1538461538462	60.9022556390977	54.1666666666667	59.5185995623632	53.8461538461538	57.843137254902	61.3899613899614	47.6547842401501	56.8742655699177	66.6666666666667	60.5263157894737	55.1282051282051	44.1176470588235	61.1111111111111	64.2857142857143	67.4157303370787	60.8695652173913	58.3333333333333	64.7058823529412	70.1754385964912	82.8571428571429	39.3939393939394	65.0246305418719	69.7674418604651	54.2801556420233	46.9565217391304	72.9411764705882	67.7248677248677	20.0	65.3061224489796	52.3809523809524	57.8947368421053	87.5	50.0	60.0	88.8888888888889	60.0	51.3513513513513	43.4782608695652	100.0	57.1428571428571	67.5675675675676
NR_046239.1	3278	3278	75.0	0.0	0.0				27.2727272727273	0.0	41.1764705882353	42.8571428571429	33.3333333333333	33.3333333333333	36.9230769230769	39.0804597701149	0.0	75.0	66.6666666666667	0.0	0.0		34.7826086956522	33.3333333333333	0.0	50.0	0.0	50.0	33.3333333333333	34.4827586206897	33.3333333333333	44.7368421052632	19.047619047619	21.0526315789474	42.5531914893617							0.0	0.0		0.0	0.0		0.0
NR_046239.1	3280	3280	75.6410256410256	68.6274509803922	80.3921568627451	66.6666666666667	77.7777777777778	53.8461538461538	64.1604010025063	63.0952380952381	72.2100656455142	72.027972027972	68.804347826087	64.5472061657033	67.5422138836773	65.9224441833137	66.6666666666667	76.3157894736842	67.3076923076923	61.7647058823529	72.2222222222222	71.4285714285714	73.1981981981982	43.4782608695652	75.0	82.3529411764706	68.4210526315789	80.0	65.6565656565657	73.7100737100737	76.7441860465116	67.8362573099415	62.6086956521739	77.6470588235294	72.7513227513228	80.0	87.7551020408163	57.1428571428571	63.1578947368421	81.25	81.8181818181818	80.0	81.4814814814815	100.0	75.6756756756757	65.2173913043478	75.0	61.0619469026549	83.7837837837838
NR_046239.1	3281	3281	25.0	0.0	0.0				56.8181818181818	22.2222222222222	38.2352941176471	42.8571428571429	40.9523809523809	52.7777777777778	43.0769230769231	34.4827586206897	0.0	75.0	55.5555555555556	0.0	0.0		41.304347826087	33.3333333333333	0.0	75.0	28.5714285714286	50.0	66.6666666666667	51.7241379310345	50.0	44.1558441558442	23.8095238095238	70.0	44.6808510638298							0.0	0.0		0.0	20.0		0.0
NR_046239.1	3283	3283	75.6410256410256	66.6666666666667	76.0	83.3333333333333	50.0	38.4615384615385	59.6491228070175	64.8809523809524	58.9010989010989	53.8461538461538	62.7173913043478	61.6570327552986	52.5328330206379	55.7126030624264	55.5555555555556	56.578947368421	58.974358974359	52.9411764705882	61.1111111111111	64.2857142857143	67.4157303370787	43.4782608695652	33.3333333333333	38.2352941176471	61.4035087719298	74.2857142857143	47.4747474747475	63.1188118811881	66.580310880829	56.6666666666667	57.3913043478261	79.4117647058823	59.1029023746702	0.0	55.1020408163265	61.9047619047619	73.6842105263158	87.5	27.2727272727273	53.3333333333333	81.4814814814815	100.0	67.5675675675676	60.8695652173913	100.0	58.4070796460177	72.972972972973
NR_046239.1	3284	3284	75.0	0.0	0.0				22.7272727272727	22.2222222222222	58.8235294117647	39.2857142857143	28.5714285714286	22.2222222222222	23.8461538461538	29.3103448275862	0.0	75.0	33.3333333333333	0.0	0.0		41.304347826087	33.3333333333333	50.0	25.0	14.2857142857143	25.0	33.3333333333333	41.3793103448276	25.0	36.3636363636364	28.5714285714286	50.0	31.9148936170213							0.0	0.0		0.0	20.0		0.0
NR_046239.1	3286	3286	41.025641025641	37.2549019607843	49.0196078431373	33.3333333333333	55.5555555555556	38.4615384615385	45.1127819548872	36.5269461077844	49.45295404814	46.1538461538462	46.6811751904244	46.5250965250965	37.9699248120301	41.2941176470588	55.5555555555556	30.2631578947368	39.7435897435897	32.3529411764706	38.8888888888889	28.5714285714286	39.8200224971878	26.0869565217391	41.6666666666667	47.0588235294118	43.859649122807	37.1428571428571	51.5151515151515	46.1728395061728	43.6363636363636	32.6171875	36.8421052631579	53.8011695906433	45.1187335092348	0.0	44.8979591836735	42.8571428571429	42.1052631578947	43.75	0.0	66.6666666666667	55.5555555555556	100.0	48.6486486486487	43.4782608695652	50.0	26.7857142857143	48.6486486486487
NR_046239.1	3287	3287	25.0	0.0	0.0				22.7272727272727	22.2222222222222	32.3529411764706	14.2857142857143	48.5714285714286	41.6666666666667	38.4615384615385	27.5862068965517	0.0	50.0	33.3333333333333	0.0	0.0		47.8260869565217	33.3333333333333	50.0	25.0	28.5714285714286	50.0	0.0	43.1034482758621	32.6923076923077	35.0649350649351	33.3333333333333	55.0	38.2978723404255							100.0	0.0		0.0	0.0		100.0
NR_046239.1	3290	3290	81.8181818181818	72.9166666666667	92.156862745098	66.6666666666667	100.0	50.0	78.4415584415584	67.2839506172839	77.4617067833698	75.5555555555556	71.8232044198895	70.703125	60.8863198458574	67.7222898903776	87.5	83.7837837837838	81.4569536423841	62.5	77.7777777777778	83.3333333333333	77.7401129943503	90.4761904761905	60.0	88.2352941176471	89.2857142857143	88.5714285714286	71.1340206185567	77.1144278606965	80.3149606299213	73.8188976377953	73.2142857142857	82.2485207100592	76.5333333333333	20.0	79.5918367346939	66.6666666666667	68.4210526315789	80.0	55.5555555555556	93.3333333333333	88.8888888888889	100.0	89.1891891891892	73.9130434782609	100.0	76.7857142857143	88.5714285714286
NR_046239.1	3291	3291	25.0	100.0	0.0				45.4545454545455	44.4444444444444	58.8235294117647	35.7142857142857	56.1904761904762	44.4444444444444	45.3846153846154	53.448275862069	0.0	50.0	33.3333333333333	0.0	0.0		47.8260869565217	100.0	50.0	75.0	14.2857142857143	25.0	33.3333333333333	41.3793103448276	53.8461538461538	42.8571428571429	57.1428571428571	50.0	34.0425531914894							100.0	0.0		100.0	20.0		0.0
NR_046239.1	3294	3294	79.4520547945205	80.0936768149883	83.7209302325581	74.7311827956989	76.1290322580645	73.5751295336787	72.6829268292683	77.6237623762376	80.17585931255	82.1608040201005	80.7297605473204	81.5706806282723	75.6554307116105	73.5849056603774	80.0	80.7416267942584	79.1533546325879	75.6694720734506	81.1320754716981	75.9503491078355	76.1215118332745	78.7878787878788	64.2089093701997	84.8363926576217	77.9450841452613	80.8797127468582	76.7036450079239	78.7316318638824	77.4498229043684	80.0575263662512	80.8219178082192	73.7723214285714	74.9193548387097	77.4193548387097	81.1258278145695	77.2727272727273	83.0721003134796	85.4748603351955	80.8383233532934	78.7234042553192	81.8181818181818	83.2618025751073	77.1300448430493	79.4776119402985	73.5294117647059	80.6324110671937	79.7115384615385
NR_046239.1	3295	3295	94.3661971830986	86.2068965517241	95.0	80.0	92.0	100.0	88.1431767337808	97.1428571428571	91.8489065606362	89.6103896103896	90.8602150537634	94.1295546558704	81.9969742813918	82.051282051282	91.304347826087	94.4954128440367	93.8202247191011	95.9459459459459	98.1132075471698	85.1851851851852	93.4065934065934	85.7142857142857	88.2352941176471	87.7777777777778	91.4634146341463	94.5945945945946	93.9759036144578	90.1565995525727	88.7234042553192	87.7016129032258	87.1794871794872	90.2298850574713	89.6	100.0	98.1818181818182	87.5	95.6521739130435	100.0	100.0	91.6666666666667	96.6666666666667	100.0	88.4615384615385	80.0	100.0	98.1308411214953	96.4285714285714
NR_046239.1	3298	3298	73.4138972809668	75.4060324825986	72.5714285714286	71.8085106382979	76.9230769230769	60.6217616580311	61.9741100323625	63.013698630137	65.689381933439	65.25	64.7863247863248	61.875	59.8880597014925	60.9593199757134	72.2222222222222	68.8018979833926	68.4964200477327	66.1854103343465	68.515497553018	69.0586419753086	67.2183098591549	74.488567990373	59.2649310872894	75.1974723538705	73.1685789938217	70.0534759358289	65.7187993680885	67.5531914893617	67.7058823529412	59.9043062200957	67.7272727272727	65.8914728682171	64.1660015961692	64.0	75.2442996742671	68.1547619047619	75.6172839506173	81.767955801105	73.0994152046784	69.620253164557	72.7626459143969	70.2127659574468	65.4357459379616	72.7941176470588	68.1159420289855	67.6413255360624	69.8095238095238
NR_046239.1	3299	3299	74.6268656716418	59.6491228070175	76.9230769230769	30.0	64.0	58.3333333333333	50.8599508599509	67.065868263473	63.6170212765957	45.3658536585366	60.9431680773882	65.8695652173913	50.6542056074766	55.1673944687045	63.6363636363636	64.7619047619048	68.0473372781065	65.7534246575342	51.9230769230769	33.3333333333333	65.4518950437318	63.0434782608696	53.125	70.9302325581395	72.0	45.4545454545455	67.5	66.1577608142494	59.6658711217184	60.8591885441527	52.0833333333333	59.7402597402597	57.5301204819277	0.0	65.4545454545455	45.8333333333333	65.2173913043478	83.3333333333333	69.2307692307692	54.5454545454545	68.9655172413793	66.6666666666667	66.6666666666667	60.0	60.0	66.0377358490566	60.7142857142857
NR_046239.1	3308	3308	70.6948640483384	74.245939675174	78.8571428571429	66.4893617021277	76.2820512820513	62.1761658031088	65.4810024252223	71.6242661448141	67.4050632911392	68.0	65.3605905735378	65.1404786680541	56.5176908752328	61.9249394673123	73.612823674476	70.1067615658363	69.9284009546539	69.0205011389522	73.0236348818256	72.3765432098765	67.3821252638987	74.2478941034898	58.0398162327718	79.5418641390205	73.1685789938217	76.3814616755793	70.0631911532385	68.693009118541	70.5294117647059	64.1833810888252	55.4545454545455	68.5492801771872	66.4012738853503	74.4	74.1100323624595	65.8753709198813	79.320987654321	81.767955801105	71.9298245614035	77.2151898734177	82.4902723735408	75.7446808510638	72.1238938053097	72.7941176470588	65.9420289855072	70.5653021442495	71.5509039010466
NR_046239.1	3309	3309	55.2238805970149	64.9122807017544	69.2307692307692	30.0	60.0	75.0	48.8943488943489	58.6826347305389	67.0212765957447	56.5853658536585	63.1197097944377	57.8260869565217	48.785046728972	50.509461426492	81.8181818181818	59.0476190476191	56.8047337278106	39.7260273972603	53.8461538461538	40.7407407407407	60.4956268221574	76.0869565217391	37.5	53.4883720930233	61.3333333333333	42.4242424242424	57.5	61.8320610687023	59.2857142857143	52.2673031026253	50.0	57.1428571428571	55.421686746988	66.6666666666667	70.9090909090909	66.6666666666667	47.8260869565217	75.0	84.6153846153846	50.0	75.8620689655172	100.0	66.6666666666667	55.0	40.0	64.1509433962264	53.5714285714286
NR_046239.1	3310	3310	69.9395770392749	74.245939675174	77.7142857142857	56.3829787234042	67.948717948718	63.7305699481865	58.0436540016168	61.7647058823529	61.5993665874901	63.9097744360902	62.6560726447219	60.2497398543184	52.8424976700839	56.3559322033898	69.5437731196054	70.5812574139976	68.4168655529037	65.8314350797266	71.9641401792991	68.9043209876543	65.0721069293	72.4428399518652	55.7427258805513	76.0663507109005	69.2850838481906	73.0837789661319	66.824644549763	63.9057750759878	67.254556143445	59.7514340344168	55.7077625570776	65.2270210409745	62.3407643312102	59.2	68.2847896440129	63.2047477744807	70.679012345679	76.7955801104972	64.327485380117	70.4641350210971	75.875486381323	74.468085106383	64.0117994100295	67.2794117647059	64.4927536231884	65.234375	70.5994291151285
NR_046239.1	3311	3311	53.7313432835821	61.4035087719298	69.2307692307692	30.0	72.0	58.3333333333333	43.2432432432432	60.4790419161677	65.9574468085106	52.6829268292683	55.7436517533253	54.7826086956522	46.7289719626168	57.3508005822416	68.1818181818182	60.0	57.9881656804734	46.5753424657534	44.2307692307692	44.4444444444444	56.268221574344	47.8260869565217	31.25	48.8372093023256	54.6666666666667	51.5151515151515	52.5	58.2697201017812	54.047619047619	49.6420047732697	48.9583333333333	48.0519480519481	51.8072289156626	66.6666666666667	50.9090909090909	58.3333333333333	73.9130434782609	75.0	69.2307692307692	40.9090909090909	75.8620689655172	66.6666666666667	54.1666666666667	50.0	40.0	65.0943396226415	60.7142857142857
NR_046239.1	3322	3322	79.4251134644478	78.4222737819025	83.6206896551724	75.0	78.8461538461538	70.3125	71.1020408163265	75.0980392156863	74.5816733067729	73.1155778894472	74.8118123914302	73.6507936507937	64.9387370405278	70.0738916256158	82.4907521578298	78.0285035629454	77.3524720893142	71.2224753227031	78.9731051344743	76.0030864197531	75.2391073326249	82.4096385542169	68.0981595092024	81.911532385466	78.7102473498233	77.1428571428572	73.7549407114625	75.9174311926605	74.0960284528749	72.9651162790698	60.9302325581395	73.5849056603774	71.92	82.4	81.6993464052288	81.8991097922849	80.5555555555556	85.6353591160221	82.4561403508772	77.2151898734177	82.8793774319066	82.9787234042553	77.1386430678466	81.6176470588235	76.0869565217391	76.2376237623762	80.6297709923664
NR_046239.1	3323	3323	71.6417910447761	61.4035087719298	84.6153846153846	30.0	80.0	75.0	57.985257985258	74.8502994011976	71.7021276595745	64.390243902439	68.8029020556227	72.8260869565217	57.5700934579439	62.4454148471616	63.6363636363636	65.7142857142857	63.905325443787	57.5342465753425	55.7692307692308	62.962962962963	73.3236151603499	84.7826086956522	43.75	69.7674418604651	84.0	63.6363636363636	61.25	72.264631043257	68.3333333333333	66.3484486873508	65.625	61.038961038961	61.631419939577	33.3333333333333	83.6363636363636	37.5	65.2173913043478	95.8333333333333	84.6153846153846	50.0	86.2068965517241	100.0	70.8333333333333	65.0	80.0	69.811320754717	71.4285714285714
NR_046239.1	3324	3324	76.5861027190332	79.5823665893272	76.8571428571429	70.7446808510638	75.6410256410256	72.5388601036269	62.2672064777328	66.3405088062622	69.1269841269841	66.1654135338346	69.9089874857793	71.294363256785	58.4269662921348	64.9878640776699	77.5585696670777	74.1399762752076	73.3492442322991	68.3890577507599	74.9796251018745	74.6913580246914	71.5748587570621	77.1084337349398	62.1745788667688	81.7391304347826	76.3459841129744	79.2335115864528	69.1699604743083	71.2328767123288	71.7058823529412	64.8803827751196	62.2727272727273	72.3946784922395	67.4900398406375	76.0	74.7572815533981	73.8872403560831	72.5308641975309	79.0055248618785	77.7777777777778	73.4177215189873	84.0466926070039	83.8297872340426	72.1238938053097	77.5735294117647	66.6666666666667	76.4132553606238	76.022835394862
NR_046239.1	3325	3325	67.1641791044776	68.4210526315789	71.7948717948718	30.0	84.0	58.3333333333333	50.8599508599509	72.4550898203593	67.8723404255319	60.0	63.6033857315599	59.7826086956522	54.392523364486	61.2809315866084	68.1818181818182	60.0	55.6213017751479	58.9041095890411	61.5384615384615	40.7407407407407	67.7842565597668	78.2608695652174	46.875	63.953488372093	70.6666666666667	54.5454545454545	56.25	69.2111959287532	58.8095238095238	56.563245823389	42.7083333333333	66.2337662337662	62.0481927710843	33.3333333333333	69.0909090909091	50.0	69.5652173913043	95.8333333333333	76.9230769230769	40.9090909090909	75.8620689655172	66.6666666666667	70.8333333333333	70.0	80.0	66.0377358490566	67.8571428571429
NR_046239.1	3326	3326	73.5649546827795	75.1740139211137	77.1428571428572	76.4705882352941	70.5128205128205	69.4300518134715	62.3682076236821	65.8153241650295	69.1514670896114	68.3417085427136	68.1844052361981	69.811320754717	55.607476635514	62.5454545454545	75.8323057953144	72.6840855106888	72.531847133758	67.0212765957447	72.0228384991843	73.1481481481482	69.7780908770694	74.9699157641396	62.6339969372129	79.1469194312796	76.2577228596646	77.4509803921569	69.5652173913043	69.5057034220532	72.3466981132076	60.6698564593301	65.9090909090909	68.0709534368071	68.4504792332268	72.0	77.3462783171521	71.1309523809524	74.6913580246914	82.3204419889503	79.5321637426901	78.9029535864979	80.1556420233463	81.2765957446808	68.3899556868538	73.8970588235294	68.1159420289855	74.6588693957115	73.453853472883
NR_046239.1	3327	3327	71.6417910447761	59.6491228070175	56.4102564102564	30.0	84.0	41.6666666666667	55.036855036855	76.0479041916168	67.0212765957447	68.2926829268293	57.7992744860943	60.8695652173913	56.6355140186916	58.5152838427948	81.8181818181818	66.6666666666667	51.4792899408284	56.1643835616438	63.4615384615385	48.1481481481481	65.7434402332362	71.7391304347826	46.875	56.9767441860465	72.0	48.4848484848485	55.0	68.4478371501272	57.9952267303103	58.472553699284	51.0416666666667	62.3376623376623	63.855421686747	0.0	49.0909090909091	54.1666666666667	69.5652173913043	95.8333333333333	69.2307692307692	40.9090909090909	79.3103448275862	33.3333333333333	58.3333333333333	70.0	80.0	68.8679245283019	64.2857142857143
NR_046239.1	3331	3331	79.4871794871795	77.5456919060052	77.9264214046823	71.978021978022	74.6376811594203	77.9005524861878	66.9014084507042	73.5632183908046	70.8798017348203	75.0943396226415	68.1395348837209	74.8329621380846	70.2702702702703	70.205066344994	74.0971357409714	75.0325097529259	73.9837398373984	70.272373540856	74.6898263027295	74.4548286604361	72.032603158431	78.7916152897657	66.7185069984448	75.8928571428571	76.1374187558032	77.4609015639374	71.3798977853492	74.1794310722101	74.0909090909091	74.582560296846	62.037037037037	74.7282608695652	69.5356738391846	70.0	75.3846153846154	73.7341772151899	82.8671328671329	83.1325301204819	77.7777777777778	73.4234234234234	81.3852813852814	78.2608695652174	70.9828393135725	82.3293172690763	68.8888888888889	73.3333333333333	73.6220472440945
NR_046239.1	3332	3332	65.6716417910448	73.6842105263158	69.2307692307692	50.0	88.0	41.6666666666667	57.2481572481572	70.059880239521	69.1489361702128	66.8292682926829	73.8814993954051	77.3913043478261	61.8691588785047	69.7234352256186	63.6363636363636	73.3333333333333	65.6804733727811	56.1643835616438	67.3076923076923	51.8518518518518	76.0932944606414	76.0869565217391	68.75	74.4186046511628	74.6666666666667	57.5757575757576	65.0	72.7735368956743	63.8095238095238	59.6658711217184	64.5833333333333	72.0779220779221	69.2771084337349	66.6666666666667	61.8181818181818	70.8333333333333	78.2608695652174	95.8333333333333	92.3076923076923	81.8181818181818	86.2068965517241	66.6666666666667	75.0	75.0	80.0	74.5283018867924	67.8571428571429
NR_046239.1	3334	3334	79.3162393162393	81.201044386423	82.943143812709	69.7802197802198	77.536231884058	72.9281767955801	66.6666666666667	70.1149425287356	74.4733581164808	78.4905660377359	70.4651162790698	75.9465478841871	62.3423423423423	67.5512665862485	78.9539227895392	74.6423927178153	72.0867208672087	73.1517509727626	76.4267990074442	74.2211838006231	70.8099847172695	78.2983970406905	63.452566096423	79.5454545454545	78.7372330547818	79.0248390064397	72.06132879046	73.1947483588621	70.6818181818182	64.5640074211503	62.962962962963	72.4184782608696	67.1574178935447	75.8333333333333	76.1538461538461	74.3670886075949	81.8181818181818	86.7469879518072	77.7777777777778	81.5315315315315	79.6536796536797	86.0869565217391	73.1669266770671	75.1004016064257	68.8888888888889	76.0493827160494	75.8858267716535
NR_046239.1	3335	3335	68.6567164179104	70.1754385964912	79.4871794871795	40.0	60.0	58.3333333333333	60.1965601965602	76.6467065868264	73.1914893617021	64.8780487804878	72.0677146311971	70.2173913043478	57.5700934579439	69.7234352256186	77.2727272727273	67.6190476190476	64.4970414201183	61.6438356164384	51.9230769230769	55.5555555555556	72.7405247813411	71.7391304347826	53.125	75.5813953488372	76.0	57.5757575757576	58.75	72.5190839694656	61.6666666666667	56.8019093078759	55.2083333333333	72.7272727272727	66.2650602409639	100.0	78.1818181818182	62.5	78.2608695652174	87.5	69.2307692307692	59.0909090909091	82.7586206896552	66.6666666666667	58.3333333333333	45.0	60.0	76.4150943396226	64.2857142857143
NR_046239.1	3340	3340	59.8290598290598	60.0522193211488	62.876254180602	53.2967032967033	57.9710144927536	60.2209944751381	50.1173708920188	48.5632183908046	54.275092936803	55.0943396226415	51.8604651162791	48.5523385300668	45.2252252252252	44.1495778045838	55.0435865504359	57.0871261378414	55.3345388788427	54.863813229572	56.4102564102564	57.1651090342679	51.6046867040245	60.0	47.900466562986	61.4448051948052	58.8672237697307	59.8896044158234	54.6848381601363	56.3457330415755	53.1060606060606	43.5992578849722	46.2962962962963	55.7065217391304	49.60362400906	52.5	55.7692307692308	58.5443037974684	60.8391608391608	57.8313253012048	52.4691358024691	63.0630630630631	67.0995670995671	61.7391304347826	57.0982839313573	57.8313253012048	48.1481481481481	56.5432098765432	54.1338582677165
NR_046239.1	3341	3341	53.7313432835821	52.6315789473684	56.4102564102564	10.0	56.0	41.6666666666667	41.5233415233415	56.8862275449102	52.1276595744681	40.4878048780488	49.8186215235792	49.1304347826087	41.8691588785047	48.3260553129549	54.5454545454545	47.6190476190476	51.4792899408284	53.4246575342466	53.8461538461538	25.9259259259259	50.1457725947522	45.6521739130435	34.375	48.8372093023256	56.0	45.4545454545455	41.25	52.1628498727735	44.5238095238095	44.8687350835322	39.5833333333333	51.2987012987013	46.3855421686747	33.3333333333333	45.4545454545455	29.1666666666667	56.5217391304348	62.5	61.5384615384615	13.6363636363636	82.7586206896552	100.0	45.8333333333333	30.0	40.0	46.2264150943396	50.0
NR_046239.1	3346	3346	64.4444444444444	61.6187989556136	65.5518394648829	51.6483516483517	55.7971014492754	59.1160220994475	46.830985915493	56.6091954022989	54.5229244114003	54.3396226415094	48.4848484848485	53.2293986636971	41.8018018018018	44.0289505428227	56.6625155666252	60.7282184655397	60.8499095840868	55.875486381323	60.95947063689	56.619937694704	54.8650025471218	64.320987654321	45.7231726283048	65.5032467532468	62.4883936861653	63.1094756209752	56.2180579216354	54.2669584245077	57.7272727272727	50.4638218923933	47.2222222222222	52.9891304347826	53.7938844847112	57.5	61.9230769230769	60.7594936708861	64.6853146853147	68.0722891566265	59.8765432098765	64.8648648648649	65.8008658008658	65.6521739130435	56.1622464898596	61.4457831325301	59.2592592592593	61.4814814814815	60.4330708661417
NR_046239.1	3347	3347	44.7761194029851	54.3859649122807	58.974358974359	30.0	44.0	50.0	44.1975308641975	47.3053892215569	49.3617021276596	49.2682926829268	45.8282950423216	52.3913043478261	38.3177570093458	37.9912663755458	31.8181818181818	55.2380952380952	44.3786982248521	38.3561643835616	48.0769230769231	37.037037037037	48.8338192419825	50.0	25.0	58.1395348837209	57.3333333333333	45.4545454545455	35.0	51.1450381679389	45.4761904761905	46.7780429594272	36.4583333333333	42.2077922077922	44.578313253012	33.3333333333333	49.0909090909091	45.8333333333333	39.1304347826087	66.6666666666667	53.8461538461538	27.2727272727273	55.1724137931034	66.6666666666667	41.6666666666667	35.0	20.0	50.9433962264151	64.2857142857143
NR_046239.1	3352	3352	65.6410256410256	67.1018276762402	68.561872909699	67.032967032967	61.5942028985507	61.3259668508287	53.7558685446009	60.0574712643678	57.7447335811648	58.1132075471698	56.5268065268065	60.5790645879733	51.3513513513513	52.5934861278649	64.6326276463263	61.6384915474642	62.8390596745027	59.7665369649805	64.6815550041356	60.981308411215	61.3856342333164	62.962962962963	55.3654743390358	67.3701298701299	67.2237697307335	64.8574057037719	58.1771720613288	57.8774617067834	60.530303030303	53.6178107606679	49.0740740740741	57.7445652173913	54.3700340522134	59.1666666666667	60.0	63.2911392405063	64.6853146853147	73.4939759036145	65.4320987654321	66.2162162162162	77.4891774891775	66.9565217391304	57.0982839313573	67.8714859437751	66.6666666666667	63.9506172839506	59.6456692913386
NR_046239.1	3353	3353	52.2388059701493	64.9122807017544	64.1025641025641	40.0	64.0	33.3333333333333	43.2098765432099	64.0718562874251	56.1702127659575	46.8292682926829	54.4135429262394	62.1739130434783	44.4859813084112	49.7816593886463	50.0	59.0476190476191	47.9289940828402	45.2054794520548	46.1538461538462	37.037037037037	59.4752186588921	60.8695652173913	34.375	59.3023255813954	60.0	33.3333333333333	47.5	53.9440203562341	53.5714285714286	53.2219570405728	51.0416666666667	44.8051948051948	56.3253012048193	33.3333333333333	50.9090909090909	50.0	52.1739130434783	83.3333333333333	84.6153846153846	40.9090909090909	51.7241379310345	66.6666666666667	50.0	45.0	40.0	66.0377358490566	53.5714285714286
NR_046239.1	3356	3356	80.0	77.5456919060052	74.5819397993311	68.1318681318681	76.0869565217391	73.4806629834254	68.4272300469484	68.6781609195402	71.7472118959108	70.188679245283	69.6969696969697	64.3652561247216	62.7027027027027	64.1737032569361	79.8256537982565	72.6918075422627	73.7793851717902	69.6498054474708	73.3664185277089	73.98753894081	71.3703515028018	75.4320987654321	66.407465007776	78.1655844155844	77.9944289693593	76.8169273229071	70.9649871904355	71.7724288840263	71.4393939393939	66.6048237476809	65.7407407407407	70.2445652173913	66.9693530079455	65.0	76.1538461538461	75.3164556962025	77.972027972028	86.144578313253	77.7777777777778	79.2792792792793	79.2207792207792	76.9565217391304	70.9828393135725	77.9116465863454	70.3703703703704	75.0617283950617	75.0
NR_046239.1	3357	3357	65.6716417910448	75.4385964912281	84.6153846153846	30.0	72.0	66.6666666666667	61.7283950617284	72.4550898203593	70.6382978723404	64.390243902439	67.2309552599758	67.6086956521739	55.3271028037383	65.7933042212518	63.6363636363636	58.0952380952381	65.0887573964497	53.4246575342466	50.0	48.1481481481481	71.1370262390671	65.2173913043478	65.625	68.6046511627907	78.6666666666667	45.4545454545455	51.25	67.4300254452926	65.9523809523809	62.291169451074	64.5833333333333	61.038961038961	63.2530120481928	33.3333333333333	65.4545454545455	70.8333333333333	65.2173913043478	83.3333333333333	92.3076923076923	59.0909090909091	79.3103448275862	100.0	54.1666666666667	70.0	40.0	70.7547169811321	71.4285714285714
NR_046239.1	3366	3366	64.1025641025641	63.4464751958225	70.9030100334448	60.989010989011	61.5942028985507	60.7734806629834	51.056338028169	52.2988505747126	60.2230483271376	63.7735849056604	55.011655011655	57.0155902004454	49.009009009009	51.2665862484922	60.0997506234414	59.8179453836151	61.6636528028933	59.5330739299611	60.6286186931348	58.8006230529595	59.6330275229358	64.4444444444444	45.2566096423017	62.4188311688312	61.2813370473538	64.3974241030359	57.6430401366354	58.5339168490153	54.8484848484848	51.0204081632653	48.1481481481481	56.25	53.4619750283768	63.3333333333333	63.0769230769231	56.0126582278481	69.2307692307692	71.6867469879518	64.8148148148148	58.1081081081081	67.965367965368	60.4347826086956	57.0982839313573	58.2329317269076	56.2962962962963	62.7160493827161	57.6771653543307
NR_046239.1	3367	3367	50.7462686567164	28.0701754385965	43.5897435897436	10.0	44.0	33.3333333333333	37.7777777777778	32.3353293413174	42.5531914893617	33.0049261083744	38.0894800483676	40.2173913043478	28.9719626168224	37.9912663755458	59.0909090909091	37.1428571428571	34.9112426035503	34.2465753424658	34.6153846153846	33.3333333333333	38.3381924198251	58.695652173913	37.5	51.1627906976744	48.0	30.3030303030303	31.25	31.6326530612245	38.9952153110048	34.1288782816229	23.9583333333333	38.961038961039	35.5421686746988	66.6666666666667	29.0909090909091	50.0	43.4782608695652	70.8333333333333	84.6153846153846	31.8181818181818	44.8275862068966	100.0	33.3333333333333	30.0	40.0	37.7358490566038	39.2857142857143
NR_046239.1	3369	3369	78.2905982905983	77.2845953002611	82.6086956521739	72.5274725274725	78.2608695652174	75.6906077348066	61.2676056338028	74.4252873563218	70.3841387856258	67.9245283018868	68.0701754385965	71.7149220489978	56.7567567567568	63.5705669481303	80.5728518057285	78.5435630689207	78.5714285714286	73.9299610894942	75.4342431761787	75.0778816199377	68.4854665986742	80.7407407407407	65.7853810264386	82.6298701298701	77.6230269266481	79.5768169273229	76.1742100768574	74.617067833698	74.469696969697	69.1449814126394	60.1851851851852	70.7880434782609	65.6072644721907	79.1666666666667	81.9230769230769	77.2151898734177	85.3146853146853	79.5180722891566	80.2469135802469	76.5765765765766	81.8181818181818	84.3478260869565	73.6349453978159	74.2971887550201	71.8518518518519	78.5185185185185	76.7716535433071
NR_046239.1	3370	3370	67.1641791044776	66.6666666666667	69.2307692307692	30.0	60.0	50.0	54.5679012345679	59.8802395209581	63.4042553191489	59.1133004926108	56.2273276904474	64.7826086956522	49.812734082397	55.6204379562044	68.1818181818182	64.7619047619048	63.3136094674556	58.9041095890411	59.6153846153846	40.7407407407407	65.0145772594752	63.0434782608696	31.25	67.4418604651163	68.0	45.4545454545455	52.5	64.5408163265306	58.2338902147971	60.381861575179	59.375	58.4415584415584	57.2289156626506	66.6666666666667	50.9090909090909	41.6666666666667	47.8260869565217	79.1666666666667	76.9230769230769	45.4545454545455	79.3103448275862	100.0	62.5	50.0	80.0	72.6415094339623	60.7142857142857
NR_046239.1	3376	3376	66.1538461538461	62.1409921671018	64.5484949832776	56.5934065934066	66.6666666666667	59.6685082872928	54.2253521126761	60.632183908046	60.5947955390335	63.3962264150943	56.8421052631579	58.1291759465479	50.990990990991	58.1423401688782	65.0062266500623	62.5487646293888	63.2007233273056	57.0428015564202	60.1323407775021	57.4766355140187	59.2857142857143	66.1728395061728	52.4105754276827	65.7467532467532	66.9452181987001	65.409383624655	57.008547008547	60.3938730853392	59.6969696969697	51.0204081632653	46.2962962962963	58.0952380952381	53.9160045402951	54.1666666666667	68.0769230769231	62.6582278481013	69.2307692307692	75.9036144578313	67.2839506172839	64.4144144144144	76.0869565217391	72.1739130434783	59.7503900156006	64.2570281124498	58.2089552238806	65.1851851851852	59.8425196850394
NR_046239.1	3377	3377	53.7313432835821	43.859649122807	58.974358974359	40.0	52.0	58.3333333333333	41.2345679012346	59.8802395209581	54.2553191489362	55.1724137931034	49.6977025392987	51.9565217391304	39.6616541353383	45.4014598540146	50.0	42.8571428571429	55.6213017751479	45.2054794520548	48.0769230769231	33.3333333333333	51.9005847953216	47.8260869565217	18.75	59.3023255813954	54.6666666666667	27.2727272727273	40.0	54.8717948717949	52.2673031026253	48.9260143198091	54.1666666666667	46.1038961038961	54.7112462006079	33.3333333333333	61.8181818181818	37.5	56.5217391304348	87.5	76.9230769230769	50.0	72.4137931034483	33.3333333333333	54.1666666666667	60.0	20.0	56.6037735849057	50.0
NR_046239.1	3378	3378	59.6581196581197	58.7467362924282	57.190635451505	50.5494505494505	60.8695652173913	56.353591160221	44.6009389671362	55.1724137931034	53.9033457249071	55.0943396226415	51.1111111111111	47.8841870824053	36.7567567567568	48.854041013269	57.6587795765878	55.5266579973992	54.5207956600362	49.3385214007782	54.590570719603	51.4797507788162	53.265306122449	56.4197530864198	41.5241057542768	59.0097402597403	59.238625812442	58.9696412143514	48.974358974359	54.1575492341357	53.1818181818182	46.5677179962894	47.2222222222222	50.0680272108844	47.105561861521	53.3333333333333	59.2307692307692	52.2151898734177	56.2937062937063	68.0722891566265	61.1111111111111	59.9099099099099	68.695652173913	57.3913043478261	49.9219968798752	58.2329317269076	50.7462686567164	54.6134663341646	55.4133858267717
NR_046239.1	3379	3379	49.2537313432836	36.8421052631579	51.2820512820513	20.0	64.0	58.3333333333333	36.2962962962963	54.4910179640719	47.4468085106383	52.7093596059113	47.1584038694075	49.1304347826087	37.218045112782	47.5912408759124	31.8181818181818	37.1428571428571	38.4615384615385	42.4657534246575	44.2307692307692	40.7407407407407	46.9298245614035	32.6086956521739	34.375	44.1860465116279	50.6666666666667	21.2121212121212	27.5	48.4615384615385	39.1408114558473	36.7541766109785	46.875	42.8571428571429	43.7689969604863	33.3333333333333	49.0909090909091	25.0	34.7826086956522	79.1666666666667	84.6153846153846	40.9090909090909	65.5172413793103	66.6666666666667	50.0	35.0	20.0	43.3962264150943	67.8571428571429
NR_046239.1	3381	3381	83.5897435897436	81.9843342036554	84.6153846153846	75.2747252747253	79.7101449275362	80.6629834254144	72.0657276995305	77.2988505747126	76.8277571251549	78.1132075471698	77.1929824561403	77.9510022271715	66.8468468468468	74.3063932448733	84.9315068493151	83.7451235370611	80.0180831826401	79.5171339563863	83.6228287841191	79.7507788161994	76.6836734693878	81.358024691358	70.9175738724728	86.525974025974	82.4349442379182	83.8086476540938	77.948717948718	80.6345733041576	78.6363636363636	75.3246753246753	65.7407407407407	74.8299319727891	75.7094211123723	75.8333333333333	81.9230769230769	77.5316455696203	86.013986013986	89.7590361445783	80.2469135802469	80.6306306306306	87.3913043478261	88.2608695652174	81.9032761310452	82.3293172690763	75.3731343283582	85.785536159601	80.9055118110236
NR_046239.1	3382	3382	73.134328358209	68.4210526315789	64.1025641025641	30.0	88.0	58.3333333333333	66.1728395061728	77.2455089820359	72.7659574468085	66.9950738916256	71.4631197097944	71.5217391304348	59.9624060150376	68.029197080292	77.2727272727273	73.3333333333333	63.905325443787	57.5342465753425	55.7692307692308	37.037037037037	71.4912280701754	67.3913043478261	50.0	62.7906976744186	74.6666666666667	51.5151515151515	68.75	74.3589743589744	65.8711217183771	69.4510739856802	71.875	68.1818181818182	68.693009118541	66.6666666666667	74.5454545454545	75.0	56.5217391304348	95.8333333333333	84.6153846153846	45.4545454545455	86.2068965517241	100.0	58.3333333333333	50.0	60.0	74.5283018867924	82.1428571428571
NR_046239.1	3384	3384	68.5964912280702	66.2087912087912	65.8703071672355	62.9834254143646	69.4029850746269	60.0	52.8985507246377	62.5730994152047	61.2658227848101	65.1340996168582	56.6626650660264	65.675057208238	54.089219330855	53.5315985130111	67.0089858793325	62.849533954727	63.6617100371747	58.9784517158819	65.1143099068586	61.5323224261772	60.2201257861635	66.793893129771	52.2508038585209	68.1099084096586	65.8892128279883	67.5598086124402	59.5914742451154	58.7443946188341	62.6066718386346	51.6190476190476	47.1698113207547	59.0529247910863	55.1445086705202	62.9310344827586	68.7747035573123	65.5844155844156	65.0	76.875	66.6666666666667	66.8224299065421	73.7777777777778	72.0720720720721	60.4538087520259	65.1260504201681	59.375	63.9686684073107	66.0931174089069
NR_046239.1	3385	3385	58.2089552238806	50.8771929824561	64.1025641025641	40.0	56.0	41.6666666666667	44.3069306930693	61.0778443113772	54.468085106383	41.871921182266	41.6969696969697	48.2608695652174	38.7218045112782	47.007299270073	59.0909090909091	54.2857142857143	58.5798816568047	45.2054794520548	48.0769230769231	44.4444444444444	50.0	58.695652173913	43.75	55.8139534883721	46.6666666666667	36.3636363636364	45.0	48.2051282051282	49.1646778042959	45.8233890214797	44.7916666666667	40.9090909090909	55.0151975683891	33.3333333333333	58.1818181818182	37.5	34.7826086956522	66.6666666666667	69.2307692307692	22.7272727272727	62.0689655172414	66.6666666666667	54.1666666666667	50.0	80.0	50.9433962264151	60.7142857142857
NR_046239.1	3390	3390	7.17948717948718	7.31070496083551	7.02341137123746	6.04395604395604	8.69565217391304	2.76243093922652	28.9906103286385	28.735632183908	37.2986369268897	37.7358490566038	49.7076023391813	43.3035714285714	55.6756756756757	53.5585042219542	8.96637608966376	9.49284785435631	11.3019891500904	8.24902723735408	6.95364238410596	4.75448168355417	36.0387953037264	7.90123456790123	10.1088646967341	7.14285714285714	9.29368029739777	7.91168353265869	9.57264957264957	30.6681270536692	23.1060606060606	48.2374768089054	45.3703703703704	20.5722070844687	35.7548240635641	7.5	5.0	7.27848101265823	8.04195804195804	3.01204819277108	8.64197530864197	5.40540540540541	7.39130434782609	4.78260869565217	4.36817472698908	10.0401606425703	11.9402985074627	10.2244389027431	3.44488188976378
NR_046239.1	3391	3391	56.7164179104478	54.3859649122807	52.6315789473684	30.0	84.0	58.3333333333333	49.6277915632754	66.6666666666667	65.7327586206897	49.5	51.7156862745098	50.9846827133479	40.8317580340265	45.7777777777778	54.5454545454545	61.9047619047619	60.2409638554217	50.6849315068493	46.1538461538462	59.2592592592593	60.2055800293686	69.5652173913043	53.125	63.953488372093	61.6438356164384	48.4848484848485	55.6962025316456	63.2124352331606	58.8942307692308	45.3237410071942	46.875	49.3506493506493	59.6330275229358	33.3333333333333	52.7272727272727	58.3333333333333	54.5454545454545	95.6521739130435	92.3076923076923	50.0	72.4137931034483	66.6666666666667	52.1739130434783	47.3684210526316	60.0	56.8627450980392	71.4285714285714
NR_046239.1	3394	3394										100.0										0.0															0.0
NR_046239.1	3395	3395									0.0												0.0								100.0
NR_046239.1	3406	3406
NR_046239.1	3408	3408
NR_046239.1	3427	3427
NR_046239.1	3429	3429
NR_046239.1	3432	3432
NR_046239.1	3435	3435
NR_046239.1	3491	3491			50.0						0.0	0.0	50.0		0.0	0.0			50.0		0.0		0.0			0.0	100.0				33.3333333333333				0.0	0.0							0.0		0.0		100.0	100.0
NR_046239.1	3494	3494			50.0						0.0	0.0	50.0		0.0	0.0			50.0		0.0		0.0			100.0	50.0				33.3333333333333				100.0	0.0							0.0		0.0		0.0	100.0
NR_046239.1	3496	3496			50.0						100.0	100.0	50.0		100.0	0.0			100.0		0.0		0.0			100.0	100.0				33.3333333333333				100.0	100.0							100.0		0.0		0.0	100.0
NR_046239.1	3497	3497
NR_046239.1	3500	3500			0.0						0.0	0.0	0.0		0.0	0.0			50.0		100.0		100.0			0.0	50.0				33.3333333333333				0.0	100.0							0.0		0.0		0.0	100.0
NR_046239.1	3501	3501																					100.0																		100.0				0.0
NR_046239.1	3503	3503			50.0						0.0	0.0	50.0		100.0	100.0			50.0		0.0		0.0			100.0	100.0				66.6666666666667				100.0	100.0							100.0		100.0		0.0	100.0
NR_046239.1	3504	3504																					100.0																		100.0				100.0
NR_046239.1	3506	3506			50.0						0.0	0.0	50.0		0.0	0.0			50.0		100.0		0.0			100.0	50.0				33.3333333333333				100.0	100.0							0.0		0.0		0.0	100.0
NR_046239.1	3507	3507																					100.0																		100.0				0.0
NR_046239.1	3509	3509			100.0						0.0	100.0	50.0		0.0	100.0			50.0		0.0		0.0			100.0	50.0				33.3333333333333				0.0	0.0							100.0		0.0		0.0	100.0
NR_046239.1	3510	3510																					100.0																		100.0				100.0
NR_046239.1	3511	3511			0.0						0.0	0.0	50.0		0.0	0.0			100.0		0.0		100.0			100.0	0.0				33.3333333333333				0.0	0.0							0.0		0.0		0.0	100.0
NR_046239.1	3512	3512																					100.0																		0.0				0.0
NR_046239.1	3513	3513			0.0						0.0	0.0	0.0		0.0	0.0			50.0		100.0		100.0			100.0	100.0				33.3333333333333				0.0	0.0							0.0		0.0		0.0	100.0
NR_046239.1	3514	3514																					100.0																		0.0				100.0
NR_046239.1	3517	3517			100.0						100.0	100.0	50.0		100.0	0.0			50.0		100.0		0.0			100.0	100.0				66.6666666666667				0.0	0.0							100.0		100.0		100.0	100.0
NR_046239.1	3518	3518																					100.0																		100.0				100.0
NR_046239.1	3521	3521	100.0	50.0	75.0	0.0	33.3333333333333		61.0	68.5185185185185	76.0683760683761	77.5	76.9736842105263	63.6363636363636	73.8738738738739	78.1512605042017	80.0	55.5555555555556	57.5	75.0	35.7142857142857	57.1428571428571	81.1827956989247	80.0	33.3333333333333	100.0	65.0	50.0	70.5882352941177	81.25	63.8888888888889	74.4186046511628	74.0740740740741	67.6470588235294	78.125	0.0			100.0	100.0	0.0		50.0		0.0	100.0	100.0	83.3333333333333	0.0
NR_046239.1	3522	3522																					100.0																		0.0				0.0
NR_046239.1	3526	3526	100.0	50.0	50.0	100.0	66.6666666666667		41.3461538461538	33.3333333333333	49.1525423728814	57.5	46.0526315789474	56.390977443609	49.1228070175439	50.8333333333333	40.0	59.2592592592593	45.0	12.5	14.2857142857143	14.2857142857143	48.6631016042781	50.0	50.0	85.7142857142857	45.0	25.0	47.0588235294118	50.0	42.7272727272727	50.0	22.2222222222222	52.9411764705882	54.1666666666667	0.0			75.0	100.0	0.0		0.0		50.0	66.6666666666667	0.0	33.3333333333333	0.0
NR_046239.1	3527	3527																					100.0																		100.0				0.0
NR_046239.1	3530	3530	100.0	100.0	75.0	100.0	66.6666666666667		74.7572815533981	87.037037037037	91.304347826087	100.0	80.1324503311258	81.203007518797	73.8738738738739	82.9787234042553	40.0	92.0	82.051282051282	62.5	78.5714285714286	85.7142857142857	84.3243243243243	60.0	100.0	100.0	80.0	50.0	88.2352941176471	86.734693877551	74.3119266055046	81.25	70.3703703703704	88.2352941176471	70.8333333333333	100.0			75.0	100.0	100.0		100.0		100.0	100.0	0.0	100.0	100.0
NR_046239.1	3531	3531																					0.0																		100.0
NR_046239.1	3532	3532																																											100.0
NR_046239.1	3556	3556	50.0	50.0	25.0	0.0	0.0		4.80769230769231	0.0	13.5593220338983	10.0	30.0653594771242	18.0451127819549	7.89473684210526	25.0	60.0	25.9259259259259	7.5	25.0	14.2857142857143	0.0	18.1818181818182	20.0	25.0	42.8571428571429	5.0	0.0	11.7647058823529	22.4489795918367	15.5963302752294	18.4615384615385	18.5185185185185	29.4117647058824	25.0	0.0			50.0	100.0	0.0		0.0		0.0	0.0	0.0	33.3333333333333	0.0
NR_046239.1	3557	3557	0.0	17.6470588235294	37.5	0.0	25.0	33.3333333333333	20.6642066420664	17.96875	26.4705882352941	28.3018867924528	28.8549618320611	21.7241379310345	16.4133738601824	25.3061224489796	0.0	26.984126984127	28.1553398058252	14.2857142857143	11.1111111111111	20.0	27.8450363196126	36.8421052631579	8.33333333333333	26.9230769230769	11.5384615384615	11.1111111111111	23.2142857142857	25.9887005649718	23.1511254019293	24.2857142857143	26.865671641791	27.5590551181102	31.3157894736842		0.0		75.0	38.4615384615385	20.0	100.0	42.8571428571429	66.6666666666667	14.2857142857143	37.5	0.0	50.0	50.0
NR_046239.1	3558	3558	0.0	0.0	0.0	0.0	0.0		15.3846153846154	9.25925925925926	23.728813559322	7.5	37.5	26.5151515151515	14.0350877192982	21.6666666666667	0.0	25.9259259259259	10.0	25.0	14.2857142857143	0.0	21.9251336898396	20.0	25.0	28.5714285714286	10.0	0.0	17.6470588235294	23.469387755102	24.5454545454545	24.6153846153846	18.5185185185185	26.4705882352941	22.9166666666667	0.0			50.0	0.0	0.0		0.0		0.0	33.3333333333333	0.0	16.6666666666667	0.0
NR_046239.1	3559	3559	0.0	5.88235294117647	62.5	0.0	25.0	33.3333333333333	24.5353159851301	34.1269841269841	36.3970588235294	32.0754716981132	32.6186830015314	35.8620689655172	23.2628398791541	31.8801089918256	9.09090909090909	30.1587301587302	31.0679611650485	7.14285714285714	29.4117647058824	10.0	36.2424242424242	26.3157894736842	16.6666666666667	34.6153846153846	26.9230769230769	44.4444444444444	29.0909090909091	34.5609065155807	29.1666666666667	32.9545454545455	38.8059701492537	42.5196850393701	39.5287958115183		0.0		25.0	76.9230769230769	20.0	0.0	28.5714285714286	0.0	0.0	50.0	50.0	43.75	0.0
NR_046239.1	3565	3565	50.0	0.0	25.0	0.0	0.0		20.1923076923077	9.25925925925926	13.5593220338983	7.5	20.9150326797386	15.7894736842105	7.07964601769912	18.3333333333333	20.0	18.5185185185185	7.5	0.0	7.14285714285714	0.0	18.2795698924731	10.0	0.0	14.2857142857143	5.0	0.0	17.6470588235294	19.3877551020408	18.348623853211	20.9302325581395	18.5185185185185	20.5882352941176	28.125	0.0			0.0	0.0	0.0		50.0		0.0	0.0	0.0	16.6666666666667	0.0
NR_046239.1	3566	3566	0.0	23.5294117647059	25.0	0.0	0.0	33.3333333333333	19.9261992619926	12.6984126984127	25.1851851851852	15.0943396226415	21.319018404908	26.643598615917	25.8358662613982	22.1467391304348	9.09090909090909	17.4603174603175	26.4705882352941	28.5714285714286	11.1111111111111	20.0	25.5164034021871	26.3157894736842	0.0	19.2307692307692	21.1538461538462	16.6666666666667	23.2142857142857	28.6118980169972	26.7741935483871	25.6410256410256	28.3582089552239	40.1574803149606	27.2486772486773		0.0		25.0	46.1538461538462	0.0	0.0	28.5714285714286	0.0	28.5714285714286	25.0	50.0	25.0	0.0
NR_046239.1	3569	3569	50.0	50.0	0.0	0.0	50.0		35.5769230769231	35.8490566037736	43.5897435897436	37.5	56.953642384106	43.609022556391	42.1052631578947	54.3933054393305	60.0	62.962962962963	30.0	75.0	35.7142857142857	14.2857142857143	48.9247311827957	50.0	50.0	71.4285714285714	35.0	25.0	37.5	54.0816326530612	51.8181818181818	60.0	29.6296296296296	50.0	50.0	0.0			75.0	100.0	0.0		50.0		50.0	66.6666666666667	0.0	50.0	0.0
NR_046239.1	3570	3570	0.0	29.4117647058824	87.5	100.0	75.0	66.6666666666667	56.6666666666667	59.375	72.3247232472325	68.8679245283019	62.5954198473283	56.7474048442907	55.1515151515151	58.0952380952381	45.4545454545455	60.3174603174603	61.1650485436893	57.1428571428571	41.1764705882353	90.0	61.6969696969697	68.4210526315789	50.0	56.0	73.0769230769231	50.0	67.8571428571429	64.9717514124294	62.8205128205128	68.0911680911681	72.7272727272727	71.6535433070866	68.0628272251309		0.0		100.0	92.3076923076923	0.0	100.0	85.7142857142857	66.6666666666667	42.8571428571429	75.0	50.0	75.0	50.0
NR_046239.1	3571	3571							0.0		100.0			0.0	100.0	0.0																100.0	0.0
NR_046239.1	3578	3578	50.0	50.0	0.0	100.0	33.3333333333333		27.1844660194175	31.4814814814815	44.9152542372881	47.5	47.7124183006536	48.1203007518797	36.283185840708	39.3305439330544	40.0	44.4444444444444	35.0	12.5	42.8571428571429	28.5714285714286	42.7807486631016	40.0	75.0	57.1428571428571	35.0	50.0	35.2941176470588	47.9591836734694	35.7798165137615	46.9230769230769	18.5185185185185	64.7058823529412	44.7916666666667	100.0			50.0	100.0	0.0		0.0		0.0	66.6666666666667	100.0	50.0	0.0
NR_046239.1	3579	3579	22.2222222222222	35.2941176470588	75.0	100.0	100.0	33.3333333333333	51.4705882352941	46.875	74.169741697417	64.4230769230769	58.7786259541985	54.1379310344828	39.2749244712991	59.9184782608696	54.5454545454545	69.8412698412698	62.7450980392157	64.2857142857143	55.5555555555556	80.0	62.1065375302664	68.4210526315789	41.6666666666667	80.7692307692308	67.3076923076923	44.4444444444444	60.7142857142857	66.1016949152542	65.2733118971061	60.2857142857143	65.6716417910448	71.6535433070866	63.7795275590551		0.0		75.0	84.6153846153846	20.0	100.0	71.4285714285714	33.3333333333333	57.1428571428571	62.5	50.0	75.0	100.0
NR_046239.1	3583	3583	50.0	50.0	50.0	100.0	50.0		23.0769230769231	18.5185185185185	23.728813559322	37.5	24.8366013071895	24.8062015503876	19.2982456140351	21.6666666666667	40.0	33.3333333333333	17.5	75.0	14.2857142857143	28.5714285714286	28.8770053475936	50.0	25.0	28.5714285714286	15.0	25.0	5.88235294117647	31.6326530612245	24.5454545454545	24.6153846153846	18.5185185185185	29.4117647058824	31.25	100.0			0.0	100.0	0.0		50.0		0.0	0.0	0.0	16.6666666666667	0.0
NR_046239.1	3584	3584	33.3333333333333	5.88235294117647	25.0	0.0	75.0	0.0	20.2205882352941	36.71875	37.5	41.5094339622642	33.9969372128637	33.7931034482759	20.0	28.2608695652174	18.1818181818182	33.3333333333333	24.2718446601942	0.0	22.2222222222222	30.0	31.3559322033898	38.8888888888889	16.6666666666667	38.4615384615385	27.4509803921569	11.1111111111111	28.5714285714286	32.0113314447592	32.2683706070287	30.8571428571429	22.3880597014925	36.2204724409449	35.4330708661417		0.0		50.0	76.9230769230769	20.0	100.0	85.7142857142857	66.6666666666667	14.2857142857143	50.0	50.0	12.5	0.0
NR_046239.1	3585	3585	0.0	0.0	25.0	0.0	33.3333333333333		16.3461538461538	12.962962962963	17.9487179487179	37.5	16.3398692810458	20.4545454545455	20.1754385964912	18.75	20.0	22.2222222222222	15.0	37.5	0.0	14.2857142857143	20.855614973262	40.0	25.0	14.2857142857143	15.0	0.0	35.2941176470588	21.4285714285714	14.5454545454545	26.9230769230769	11.1111111111111	17.6470588235294	26.3157894736842	0.0			0.0	100.0	0.0		0.0		0.0	33.3333333333333	100.0	33.3333333333333	0.0
NR_046239.1	3586	3586	0.0	5.88235294117647	37.5	0.0	75.0	0.0	22.4264705882353	21.875	31.6176470588235	34.9056603773585	30.781010719755	30.3448275862069	22.4242424242424	25.1358695652174	27.2727272727273	15.8730158730159	20.3883495145631	21.4285714285714	11.1111111111111	30.0	32.6456310679612	42.1052631578947	8.33333333333333	19.2307692307692	28.8461538461538	16.6666666666667	25.0	26.8361581920904	32.0512820512821	25.5681818181818	28.3582089552239	40.9448818897638	31.6622691292876		14.2857142857143		25.0	38.4615384615385	0.0	0.0	28.5714285714286	33.3333333333333	14.2857142857143	37.5	0.0	50.0	50.0
NR_046239.1	3589	3589	0.0	50.0	25.0	100.0	50.0		20.3883495145631	9.25925925925926	35.042735042735	15.0	32.0261437908497	48.1203007518797	25.4385964912281	35.2941176470588	20.0	29.6296296296296	23.0769230769231	25.0	21.4285714285714	14.2857142857143	27.807486631016	30.0	25.0	28.5714285714286	10.0	0.0	17.6470588235294	33.6734693877551	27.2727272727273	18.4615384615385	14.8148148148148	44.1176470588235	29.3478260869565	0.0			50.0	100.0	0.0		0.0		0.0	0.0	0.0	16.6666666666667	0.0
NR_046239.1	3590	3590	33.3333333333333	17.6470588235294	87.5	100.0	25.0	33.3333333333333	35.6617647058824	35.15625	51.4705882352941	41.5094339622642	37.3660030627871	40.3448275862069	32.7272727272727	40.625	36.3636363636364	39.6825396825397	34.9514563106796	21.4285714285714	27.7777777777778	20.0	42.7878787878788	47.3684210526316	33.3333333333333	34.6153846153846	40.3846153846154	38.8888888888889	53.5714285714286	48.8700564971751	43.1309904153355	39.3162393162393	47.7611940298507	45.6692913385827	49.738219895288		14.2857142857143		50.0	69.2307692307692	20.0	100.0	28.5714285714286	0.0	57.1428571428571	50.0	0.0	50.0	0.0
NR_046239.1	3591	3591			0.0				0.0	0.0	0.0	0.0	50.0	100.0	0.0	60.0			0.0		100.0		33.3333333333333			100.0	0.0				25.0				0.0	0.0			0.0				0.0		0.0		100.0	100.0
NR_046239.1	3592	3592							0.0	0.0		0.0	75.0	0.0	0.0	20.0							50.0							50.0	33.3333333333333	20.0	0.0	100.0	66.6666666666667
NR_046239.1	3597	3597	100.0	100.0	100.0	100.0	83.3333333333333		95.2380952380952	90.7407407407407	97.3451327433628	100.0	98.6577181208054	93.984962406015	96.4601769911504	94.1422594142259	100.0	96.2962962962963	83.7837837837838	87.5	84.6153846153846	71.4285714285714	96.2365591397849	80.0	100.0	100.0	94.4444444444444	100.0	94.1176470588235	95.9183673469388	95.3271028037383	98.4496124031008	100.0	91.1764705882353	92.7083333333333				100.0	100.0	100.0		100.0		100.0	100.0		100.0	0.0
NR_046239.1	3598	3598	77.7777777777778	88.2352941176471	100.0	100.0	100.0	100.0	97.4264705882353	88.28125	94.4852941176471	86.7924528301887	96.793893129771	94.4827586206897	96.0725075528701	96.4673913043478	100.0	93.6507936507936	94.1747572815534	92.8571428571429	88.8888888888889	100.0	96.3680387409201	78.9473684210526	91.6666666666667	100.0	98.0769230769231	77.7777777777778	100.0	96.0339943342776	94.2492012779553	98.8636363636364	97.0149253731343	99.2125984251969	96.0629921259843		42.8571428571429		100.0	100.0	100.0	100.0	100.0	100.0	100.0	100.0	100.0	100.0	100.0
NR_046239.1	3603	3603	100.0	50.0	0.0	0.0	33.3333333333333		21.9047619047619	9.25925925925926	32.4561403508772	31.5789473684211	30.8724832214765	42.1052631578947	29.2035398230088	23.109243697479	0.0	11.1111111111111	23.6842105263158	25.0	23.0769230769231	28.5714285714286	29.5698924731183	30.0	25.0	50.0	22.2222222222222	25.0	29.4117647058824	27.5510204081633	28.0373831775701	40.0	14.8148148148148	35.2941176470588	35.4166666666667				75.0	100.0	0.0		0.0		0.0	0.0		20.0	100.0
NR_046239.1	3604	3604	20.0	29.4117647058824	50.0	0.0	0.0	33.3333333333333	40.5109489051095	48.4375	50.0	37.7358490566038	40.7914764079148	45.9183673469388	36.5558912386707	39.21302578019	36.3636363636364	53.968253968254	39.4230769230769	58.8235294117647	27.7777777777778	70.0	43.9467312348668	50.0	30.7692307692308	26.9230769230769	57.6923076923077	38.8888888888889	57.1428571428571	50.8474576271186	48.7261146496815	44.6022727272727	50.7462686567164	55.1181102362205	48.1675392670157		14.2857142857143		75.0	84.6153846153846	0.0	100.0	57.1428571428571	66.6666666666667	83.3333333333333	50.0	50.0	37.5	50.0
NR_046239.1	3605	3605	0.0	0.0	0.0	0.0	50.0		34.2857142857143	22.2222222222222	31.5789473684211	28.9473684210526	46.3087248322148	33.8345864661654	31.858407079646	35.9832635983264	20.0	29.6296296296296	18.4210526315789	62.5	23.0769230769231	14.2857142857143	34.9462365591398	30.0	75.0	33.3333333333333	27.7777777777778	50.0	29.4117647058824	38.1443298969072	23.3644859813084	36.9230769230769	22.2222222222222	29.4117647058824	32.2916666666667				50.0	100.0	0.0		0.0		0.0	33.3333333333333		20.0	0.0
NR_046239.1	3606	3606	40.0	23.5294117647059	62.5	0.0	0.0	0.0	40.3636363636364	40.625	50.3676470588235	43.9252336448598	45.3576864535769	51.877133105802	41.3897280966767	45.0340136054422	54.5454545454545	52.3809523809524	32.6923076923077	52.9411764705882	22.2222222222222	30.0	46.3680387409201	42.1052631578947	38.4615384615385	50.0	53.8461538461538	55.5555555555556	50.0	55.8073654390935	48.0891719745223	42.7350427350427	43.2835820895522	70.0787401574803	49.738219895288		28.5714285714286		100.0	84.6153846153846	100.0	0.0	42.8571428571429	33.3333333333333	50.0	50.0	0.0	56.25	50.0
NR_046239.1	3621	3621							100.0	50.0	100.0		87.5	57.1428571428571	20.0	84.6153846153846		0.0					78.5714285714286			100.0	0.0		100.0	0.0	87.5	62.5	0.0		85.7142857142857
NR_046239.1	3622	3622	20.0	41.1764705882353	87.5	100.0	50.0	33.3333333333333	64.3636363636364	59.0551181102362	77.9411764705882	66.3551401869159	61.8683001531394	64.2857142857143	56.1933534743202	65.4891304347826	63.6363636363636	67.741935483871	51.9230769230769	82.3529411764706	27.7777777777778	80.0	64.7699757869249	63.1578947368421	46.1538461538462	65.3846153846154	67.3076923076923	44.4444444444444	51.7857142857143	67.7966101694915	64.0127388535032	69.0340909090909	68.6567164179104	74.0157480314961	65.7068062827225		71.4285714285714		50.0	84.6153846153846	100.0	100.0	71.4285714285714	100.0	33.3333333333333	62.5	50.0	75.0	50.0
NR_046239.1	3634	3634	44.4444444444444	29.4117647058824	75.0	100.0	25.0	66.6666666666667	59.3283582089552	50.4065040650407	70.1492537313433	53.921568627451	59.5054095826893	68.75	48.936170212766	67.0798898071625	45.4545454545455	57.1428571428571	55.8823529411765	71.4285714285714	55.5555555555556	50.0	63.8141809290954	63.1578947368421	44.4444444444444	53.8461538461538	67.3076923076923	50.0	71.4285714285714	69.164265129683	70.5128205128205	65.2173913043478	65.6716417910448	85.0393700787402	64.4385026737968		14.2857142857143		75.0	92.3076923076923	100.0	100.0	71.4285714285714	100.0	66.6666666666667	83.3333333333333	50.0	80.0	50.0
NR_046239.1	3639	3639							100.0																										100.0
NR_046239.1	3640	3640	100.0						0.0	0.0		100.0	0.0	100.0		100.0			0.0	100.0			25.0		25.0					50.0	100.0	0.0			0.0
NR_046239.1	3643	3643							0.0																										0.0
NR_046239.1	3644	3644	100.0						0.0	0.0		0.0	0.0	100.0		100.0			100.0	100.0			0.0		100.0	100.0				100.0	0.0	0.0			0.0
NR_046239.1	3648	3648	0.0						100.0																										100.0
NR_046239.1	3649	3649	100.0						33.3333333333333	100.0		100.0	0.0	100.0		100.0			100.0	66.6666666666667			50.0		75.0	100.0				33.3333333333333	100.0	0.0			0.0
NR_046239.1	3651	3651	0.0						0.0																										0.0
NR_046239.1	3652	3652	0.0						33.3333333333333	0.0		0.0	0.0	100.0		0.0			100.0	100.0			0.0		0.0	100.0				50.0	100.0
NR_046239.1	3654	3654	100.0						100.0																										0.0
NR_046239.1	3655	3655	100.0						33.3333333333333	0.0		100.0	0.0	100.0		0.0			100.0	66.6666666666667			0.0		0.0	100.0				100.0	100.0
NR_046239.1	3659	3659	100.0						100.0																										0.0
NR_046239.1	3660	3660	0.0						0.0			0.0	0.0	100.0		100.0			100.0	100.0			0.0		100.0	100.0				100.0	100.0
NR_046239.1	3661	3661	100.0						100.0																										100.0
NR_046239.1	3662	3662
NR_046239.1	3664	3664	100.0						100.0																										0.0
NR_046239.1	3665	3665	100.0						33.3333333333333			100.0	0.0	75.0		100.0			0.0	100.0			0.0		0.0	100.0				0.0	100.0
NR_046239.1	3667	3667	100.0						100.0																										100.0
NR_046239.1	3668	3668	0.0						0.0			0.0	0.0	100.0		100.0			0.0	100.0			100.0		100.0	100.0				100.0	100.0
NR_046239.1	3669	3669	100.0						100.0																										100.0
NR_046239.1	3670	3670	100.0						33.3333333333333			100.0	0.0	100.0		100.0			100.0	33.3333333333333			100.0		100.0	100.0				100.0	100.0
NR_046239.1	3672	3672	100.0						100.0																										0.0
NR_046239.1	3673	3673	0.0						0.0			0.0	0.0	100.0		0.0			0.0	33.3333333333333			0.0		0.0	100.0				100.0	100.0
NR_046239.1	3676	3676	100.0						100.0																										100.0
NR_046239.1	3677	3677	100.0						0.0			100.0	0.0	100.0		100.0			0.0	33.3333333333333			0.0		0.0	100.0				0.0	100.0
NR_046239.1	3680	3680	100.0						100.0																										0.0
NR_046239.1	3681	3681	100.0						66.6666666666667			100.0	0.0	100.0		100.0			100.0	100.0			0.0		0.0	100.0				0.0	0.0
NR_046239.1	3683	3683	100.0						100.0																										0.0
NR_046239.1	3684	3684	100.0						0.0			100.0	0.0	100.0		100.0			0.0	100.0			100.0		100.0	100.0				0.0	100.0
NR_046239.1	3686	3686	100.0						100.0																										0.0
NR_046239.1	3687	3687	100.0						0.0			0.0	0.0	100.0		0.0			0.0	33.3333333333333			0.0		0.0	100.0				0.0	100.0
NR_046239.1	3688	3688	100.0						100.0																										100.0
NR_046239.1	3689	3689	100.0						0.0			100.0	0.0	100.0		0.0			0.0	0.0			0.0		0.0	100.0				0.0	0.0
NR_046239.1	3699	3699	100.0				100.0							100.0		100.0															100.0						100.0
NR_046239.1	3700	3700	100.0						0.0			0.0	0.0	100.0		0.0			0.0	33.3333333333333			0.0		100.0	100.0				0.0	100.0
NR_046239.1	3712	3712	100.0				100.0						100.0	100.0		100.0														0.0	100.0						100.0
NR_046239.1	3713	3713																								0.0				0.0
NR_046239.1	3716	3716	100.0				100.0						100.0	100.0		100.0														50.0	100.0						100.0
NR_046239.1	3717	3717																								100.0				100.0
NR_046239.1	3719	3719	100.0				100.0						100.0	100.0		100.0														50.0	88.8888888888889						100.0
NR_046239.1	3720	3720																								100.0				0.0
NR_046239.1	3731	3731	100.0				100.0						100.0	100.0		100.0														100.0	88.8888888888889						100.0
NR_046239.1	3732	3732																								100.0				0.0
NR_046239.1	3733	3733	0.0				100.0						100.0	0.0		100.0														50.0	88.8888888888889						100.0
NR_046239.1	3734	3734																								0.0				0.0
NR_046239.1	3740	3740	100.0				100.0						100.0	100.0		100.0														100.0	88.8888888888889						100.0
NR_046239.1	3741	3741																								100.0				0.0
NR_046239.1	3754	3754	44.0	46.4285714285714	48.4848484848485	40.9090909090909	60.8695652173913	32.0	33.3333333333333	44.4444444444444	57.1428571428571	60.0	48.1481481481481	87.5	72.7272727272727	77.2727272727273	75.0	66.6666666666667	75.0	100.0	66.6666666666667	50.0	60.0	38.4615384615385	16.6666666666667	58.8235294117647	50.0	80.0	71.4285714285714	65.0	65.7142857142857	50.0	66.6666666666667	80.0	63.6363636363636	62.5	66.6666666666667	53.3333333333333	56.0975609756098	68.4210526315789	76.0	50.0	60.6060606060606	43.75	57.1428571428571	84.6153846153846	47.0588235294118	61.1111111111111	73.3333333333333
NR_046239.1	3755	3755												100.0											100.0
NR_046239.1	3757	3757	10.6666666666667	21.4285714285714	18.1818181818182	13.6363636363636	26.0869565217391	4.16666666666667	9.52380952380952	22.2222222222222	21.4285714285714	40.0	14.8148148148148	81.25	0.0	40.9090909090909	50.0	33.3333333333333	0.0	12.5	11.1111111111111	0.0	20.0	15.3846153846154	0.0	23.5294117647059	16.6666666666667	60.0	42.8571428571429	35.0	37.1428571428571	0.0	33.3333333333333	20.0	45.4545454545455	37.5	42.4242424242424	6.66666666666667	34.1463414634146	35.0	26.9230769230769	25.0	36.3636363636364	18.75	18.0	38.4615384615385	5.88235294117647	38.8888888888889	21.3114754098361
NR_046239.1	3758	3758												100.0											0.0									0.0
NR_046239.1	3763	3763	33.3333333333333	37.5	36.3636363636364	27.2727272727273	39.1304347826087	24.0	19.047619047619	44.4444444444444	28.5714285714286	40.0	29.6296296296296	75.0	54.5454545454545	36.3636363636364	50.0	66.6666666666667	33.3333333333333	37.5	11.1111111111111	50.0	40.0	15.3846153846154	33.3333333333333	52.9411764705882	33.3333333333333	60.0	57.1428571428571	45.0	51.4285714285714	16.6666666666667	66.6666666666667	0.0	45.4545454545455	62.5	36.3636363636364	33.3333333333333	29.2682926829268	35.0	46.1538461538462	27.7777777777778	42.4242424242424	25.0	28.0	46.1538461538462	23.5294117647059	36.1111111111111	45.9016393442623
NR_046239.1	3764	3764								100.0	0.0			0.0					0.0	0.0			0.0		0.0				0.0	0.0				0.0		0.0
NR_046239.1	3768	3768	33.3333333333333	32.1428571428571	27.2727272727273	18.1818181818182	43.4782608695652	20.0	9.52380952380952	33.3333333333333	50.0	60.0	37.037037037037	68.75	63.6363636363636	63.6363636363636	50.0	33.3333333333333	50.0	50.0	22.2222222222222	33.3333333333333	26.6666666666667	23.0769230769231	33.3333333333333	47.0588235294118	16.6666666666667	20.0	14.2857142857143	15.0	40.0	33.3333333333333	0.0	40.0	45.4545454545455	75.0	33.3333333333333	20.0	39.0243902439024	25.0	42.3076923076923	36.1111111111111	39.3939393939394	18.75	30.0	53.8461538461538	35.2941176470588	61.1111111111111	55.7377049180328
NR_046239.1	3769	3769								100.0	100.0			0.0			100.0		0.0	50.0			100.0		33.3333333333333		0.0		50.0	100.0	0.0			0.0		0.0
NR_046239.1	3771	3771	32.0	25.0	30.3030303030303	27.2727272727273	34.7826086956522	28.0	9.52380952380952	44.4444444444444	28.5714285714286	40.0	40.7407407407407	56.25	0.0	54.5454545454545	50.0	33.3333333333333	41.6666666666667	37.5	11.1111111111111	33.3333333333333	20.0	23.0769230769231	16.6666666666667	41.1764705882353	50.0	40.0	42.8571428571429	35.0	45.7142857142857	33.3333333333333	66.6666666666667	40.0	36.3636363636364	62.5	30.3030303030303	26.6666666666667	41.4634146341463	35.0	34.6153846153846	30.5555555555556	39.3939393939394	56.25	28.0	46.1538461538462	41.1764705882353	22.2222222222222	47.5409836065574
NR_046239.1	3772	3772								100.0	0.0			0.0			100.0		0.0	25.0	0.0		0.0		33.3333333333333	0.0	33.3333333333333	100.0	66.6666666666667	0.0	0.0			0.0		0.0				0.0
NR_046239.1	3776	3776	30.6666666666667	21.4285714285714	21.2121212121212	9.09090909090909	34.7826086956522	12.0	4.76190476190476	44.4444444444444	28.5714285714286	60.0	33.3333333333333	75.0	63.6363636363636	40.9090909090909	75.0	66.6666666666667	50.0	50.0	11.1111111111111	33.3333333333333	33.3333333333333	15.3846153846154	33.3333333333333	47.0588235294118	58.3333333333333	40.0	42.8571428571429	25.0	40.0	33.3333333333333	66.6666666666667	20.0	27.2727272727273	50.0	36.3636363636364	16.6666666666667	39.0243902439024	25.0	34.6153846153846	19.4444444444444	45.4545454545455	12.5	26.0	61.5384615384615	41.1764705882353	33.3333333333333	45.9016393442623
NR_046239.1	3777	3777								100.0	100.0			0.0			100.0		0.0	0.0	0.0		100.0		33.3333333333333	50.0	33.3333333333333	0.0	0.0	0.0	0.0			0.0		0.0				0.0
NR_046239.1	3779	3779	38.6666666666667	30.3571428571429	42.4242424242424	27.2727272727273	47.8260869565217	12.0	9.52380952380952	33.3333333333333	42.8571428571429	60.0	37.037037037037	12.5	9.09090909090909	40.9090909090909	50.0	33.3333333333333	41.6666666666667	37.5	44.4444444444444	16.6666666666667	26.6666666666667	7.69230769230769	33.3333333333333	35.2941176470588	25.0	40.0	42.8571428571429	15.0	42.8571428571429	16.6666666666667	33.3333333333333	30.0	27.2727272727273	62.5	48.4848484848485	30.0	39.0243902439024	35.0	38.4615384615385	27.7777777777778	48.4848484848485	31.25	32.0	46.1538461538462	29.4117647058824	41.6666666666667	42.6229508196721
NR_046239.1	3780	3780								100.0	0.0			0.0			100.0		33.3333333333333	0.0	20.0		0.0		33.3333333333333	66.6666666666667	33.3333333333333	0.0	33.3333333333333	100.0	0.0			0.0		0.0	100.0			100.0
NR_046239.1	3785	3785	38.6666666666667	37.5	21.2121212121212	31.8181818181818	52.1739130434783	12.0	14.2857142857143	55.5555555555556	42.8571428571429	20.0	48.1481481481481	81.25	27.2727272727273	63.6363636363636	50.0	33.3333333333333	41.6666666666667	62.5	55.5555555555556	50.0	33.3333333333333	38.4615384615385	33.3333333333333	64.7058823529412	33.3333333333333	20.0	14.2857142857143	45.0	54.2857142857143	50.0	33.3333333333333	50.0	54.5454545454545	62.5	57.5757575757576	30.0	43.9024390243902	40.0	46.1538461538462	36.1111111111111	63.6363636363636	31.25	36.0	23.0769230769231	35.2941176470588	41.6666666666667	55.7377049180328
NR_046239.1	3786	3786							0.0	100.0	100.0		100.0	0.0			100.0	0.0	0.0	28.5714285714286	0.0	0.0	33.3333333333333		60.0	50.0	33.3333333333333	33.3333333333333	57.1428571428571	0.0	50.0			0.0	100.0	0.0	0.0	50.0	100.0	0.0				100.0		100.0			66.6666666666667
NR_046239.1	3791	3791	38.6666666666667	26.7857142857143	39.3939393939394	27.2727272727273	47.8260869565217	28.0	19.047619047619	44.4444444444444	42.8571428571429	60.0	22.2222222222222	75.0	63.6363636363636	72.7272727272727	25.0	33.3333333333333	58.3333333333333	37.5	44.4444444444444	66.6666666666667	33.3333333333333	15.3846153846154	0.0	70.5882352941177	41.6666666666667	60.0	57.1428571428571	40.0	60.0	33.3333333333333	66.6666666666667	40.0	45.4545454545455	75.0	57.5757575757576	36.6666666666667	48.780487804878	40.0	61.5384615384615	33.3333333333333	51.5151515151515	31.25	44.0	46.1538461538462	35.2941176470588	47.2222222222222	62.2950819672131
NR_046239.1	3792	3792						100.0	0.0	100.0	0.0		100.0	0.0			100.0	0.0	50.0	11.1111111111111	14.2857142857143	0.0	0.0		66.6666666666667	50.0	33.3333333333333	33.3333333333333	50.0	50.0	50.0			0.0	0.0	0.0	100.0	0.0	100.0	0.0	0.0			100.0		33.3333333333333			71.4285714285714
NR_046239.1	3817	3817	26.3157894736842	25.0	25.9259259259259	22.2222222222222	21.4285714285714	35.2941176470588	15.3846153846154	50.0	20.0	50.0	50.0	14.2857142857143	0.0	14.2857142857143	50.0	0.0	44.4444444444444	25.0	25.0	83.3333333333333	25.0	18.1818181818182	0.0	40.0	18.1818181818182	75.0	40.0	53.3333333333333	25.0	0.0	0.0	25.0	30.0	16.6666666666667	40.9090909090909	18.1818181818182	33.3333333333333	23.0769230769231	50.0	37.9310344827586	40.0	30.0	10.0	50.0	36.3636363636364	18.5185185185185	32.0
NR_046239.1	3818	3818	0.0	0.0		0.0	0.0	100.0	88.8888888888889	40.0	100.0	0.0	75.0	0.0	100.0	80.0	57.1428571428571	66.6666666666667	25.0	22.2222222222222	50.0	11.1111111111111	45.4545454545455	54.5454545454545	70.0	50.0	50.0	60.0	25.0	83.3333333333333	60.0	50.0		85.7142857142857	40.0	50.0	100.0	33.3333333333333	100.0	80.0	0.0		100.0	100.0	100.0	100.0	100.0	50.0	46.1538461538462
NR_046239.1	3820	3820	28.169014084507	29.4117647058824	42.4242424242424	23.8095238095238	28.5714285714286	10.5263157894737	4.76190476190476	66.6666666666667	10.0	20.0	43.4782608695652	85.7142857142857	10.0	55.5555555555556	50.0	0.0	41.6666666666667	28.5714285714286	44.4444444444444	57.1428571428571	42.8571428571429	0.0	33.3333333333333	53.3333333333333	27.2727272727273	50.0	57.1428571428571	50.0	8.33333333333333	0.0	66.6666666666667	60.0	60.0	50.0	46.6666666666667	26.6666666666667	46.1538461538462	57.8947368421053	46.1538461538462	37.8378378378378	35.4838709677419	30.7692307692308	42.0	50.0	41.1764705882353	44.1176470588235	53.5714285714286
NR_046239.1	3821	3821	100.0	100.0	100.0	0.0	0.0	33.3333333333333	55.5555555555556	100.0	25.0	66.6666666666667	20.0	25.0	100.0	80.0	42.8571428571429	100.0	0.0	11.1111111111111	35.7142857142857	33.3333333333333	46.6666666666667	18.1818181818182	20.0	45.4545454545455	37.5	33.3333333333333	18.75	28.5714285714286	66.6666666666667	33.3333333333333		85.7142857142857	18.1818181818182	50.0	0.0	33.3333333333333	63.6363636363636	0.0	100.0		50.0	100.0	28.5714285714286	60.0	100.0	66.6666666666667	43.75
NR_046239.1	3824	3824	44.7368421052632	39.2857142857143	39.3939393939394	36.3636363636364	31.8181818181818	36.0	38.0952380952381	44.4444444444444	50.0	20.0	45.4545454545455	71.4285714285714	72.7272727272727	50.0	100.0	33.3333333333333	58.3333333333333	50.0	55.5555555555556	57.1428571428571	33.3333333333333	46.1538461538462	16.6666666666667	47.0588235294118	25.0	80.0	71.4285714285714	55.5555555555556	30.7692307692308	16.6666666666667	33.3333333333333	50.0	63.6363636363636	75.0	64.5161290322581	43.3333333333333	51.219512195122	75.0	64.0	40.5405405405405	42.4242424242424	40.0	46.0	57.1428571428571	47.0588235294118	58.3333333333333	57.3770491803279
NR_046239.1	3825	3825	100.0	100.0	100.0	0.0	50.0	50.0	33.3333333333333	100.0	28.5714285714286	0.0	80.0	0.0	33.3333333333333	80.0	57.1428571428571	75.0	25.0	36.8421052631579	33.3333333333333	33.3333333333333	64.7058823529412	18.1818181818182	54.5454545454545	66.6666666666667	55.5555555555556	75.0	43.75	62.5	66.6666666666667	33.3333333333333		33.3333333333333	16.6666666666667	0.0	100.0	25.0	63.6363636363636	60.0	0.0		66.6666666666667	100.0	57.1428571428571	100.0	100.0	50.0	52.3809523809524
NR_046239.1	3826	3826	34.2105263157895	38.1818181818182	45.4545454545455	36.3636363636364	45.4545454545455	28.0	15.0	66.6666666666667	64.2857142857143	60.0	41.6666666666667	85.7142857142857	72.7272727272727	61.1111111111111	50.0	66.6666666666667	50.0	62.5	66.6666666666667	57.1428571428571	33.3333333333333	23.0769230769231	50.0	52.9411764705882	41.6666666666667	40.0	28.5714285714286	61.1111111111111	34.6153846153846	16.6666666666667	66.6666666666667	50.0	72.7272727272727	25.0	61.2903225806452	43.3333333333333	41.025641025641	50.0	38.4615384615385	40.5405405405405	48.4848484848485	40.0	48.0	64.2857142857143	52.9411764705882	58.3333333333333	46.6666666666667
NR_046239.1	3827	3827	66.6666666666667	100.0	100.0	100.0	0.0	50.0	66.6666666666667	40.0	33.3333333333333	25.0	80.0	0.0	60.0	80.0	57.1428571428571	75.0	37.5	36.8421052631579	46.6666666666667	55.5555555555556	47.0588235294118	18.1818181818182	27.2727272727273	61.5384615384615	55.5555555555556	75.0	23.5294117647059	50.0	71.4285714285714	66.6666666666667		57.1428571428571	33.3333333333333	0.0	50.0	50.0	63.6363636363636	66.6666666666667	100.0		33.3333333333333	100.0	42.8571428571429	100.0	0.0	100.0	57.1428571428571
NR_046239.1	3828	3828	33.3333333333333	30.9090909090909	34.375	40.9090909090909	50.0	20.8333333333333	14.2857142857143	55.5555555555556	35.7142857142857	40.0	33.3333333333333	85.7142857142857	63.6363636363636	58.8235294117647	75.0	0.0	41.6666666666667	50.0	55.5555555555556	57.1428571428571	40.0	25.0	33.3333333333333	31.25	33.3333333333333	40.0	14.2857142857143	33.3333333333333	34.6153846153846	16.6666666666667	33.3333333333333	40.0	45.4545454545455	25.0	58.0645161290323	40.0	30.7692307692308	45.0	38.4615384615385	43.2432432432432	54.5454545454545	31.25	36.0	42.8571428571429	41.1764705882353	52.7777777777778	40.9836065573771
NR_046239.1	3829	3829	66.6666666666667	66.6666666666667	100.0	100.0	50.0	50.0	55.5555555555556	40.0	33.3333333333333	0.0	60.0	0.0	66.6666666666667	80.0	42.8571428571429	100.0	0.0	10.5263157894737	56.25	55.5555555555556	44.4444444444444	18.1818181818182	18.1818181818182	38.4615384615385	44.4444444444444	62.5	23.5294117647059	50.0	57.1428571428571	66.6666666666667		14.2857142857143	16.6666666666667	0.0	50.0	75.0	63.6363636363636	0.0	0.0	100.0	33.3333333333333	66.6666666666667	28.5714285714286	100.0	0.0	75.0	47.6190476190476
NR_046239.1	3830	3830	33.3333333333333	23.2142857142857	27.2727272727273	45.4545454545455	27.2727272727273	12.0	28.5714285714286	11.1111111111111	28.5714285714286	40.0	17.3913043478261	23.0769230769231	9.09090909090909	27.7777777777778	50.0	0.0	33.3333333333333	25.0	44.4444444444444	28.5714285714286	40.0	15.3846153846154	33.3333333333333	52.9411764705882	41.6666666666667	40.0	42.8571428571429	27.7777777777778	12.0	50.0	100.0	20.0	36.3636363636364	37.5	50.0	26.6666666666667	34.1463414634146	45.0	42.3076923076923	32.4324324324324	43.75	43.75	22.0	50.0	35.2941176470588	50.0	48.3333333333333
NR_046239.1	3831	3831	66.6666666666667	100.0	100.0	100.0	0.0	50.0	22.2222222222222	0.0	33.3333333333333	0.0	80.0	0.0	71.4285714285714	80.0	42.8571428571429	50.0	25.0	21.0526315789474	53.3333333333333	33.3333333333333	33.3333333333333	16.6666666666667	36.3636363636364	38.4615384615385	40.0	37.5	23.5294117647059	37.5	71.4285714285714	66.6666666666667		42.8571428571429	0.0	0.0	100.0	50.0	45.4545454545455	16.6666666666667	100.0	0.0	66.6666666666667	66.6666666666667	28.5714285714286	20.0	0.0	40.0	38.0952380952381
NR_046239.1	3858	3858																				0.0
NR_046239.1	3862	3862	88.8888888888889	85.7142857142857	100.0	20.0	0.0	100.0	0.0	0.0	100.0	66.6666666666667		100.0	0.0	12.5	28.5714285714286	80.0	50.0	33.3333333333333	28.5714285714286	66.6666666666667	71.4285714285714		37.5	22.2222222222222		72.7272727272727	66.6666666666667	33.3333333333333	83.3333333333333	50.0	100.0		55.5555555555556	0.0	100.0	60.0	71.4285714285714	50.0	66.6666666666667	58.3333333333333	77.7777777777778	100.0	20.0	12.5	100.0	100.0	41.6666666666667
NR_046239.1	3863	3863	50.0	57.1428571428571	66.6666666666667	50.0	50.0	60.0	60.0	66.6666666666667	25.0	44.4444444444444	60.0	0.0	35.7142857142857	71.4285714285714	20.0	83.3333333333333	66.6666666666667	34.6153846153846	28.0	13.3333333333333	76.1904761904762	29.4117647058824	7.69230769230769	29.4117647058824	54.5454545454545	58.3333333333333	21.0526315789474	44.4444444444444	30.0	0.0		80.0	15.3846153846154	0.0	55.5555555555556	14.2857142857143	66.6666666666667	62.5	50.0	57.1428571428571	60.0	80.0	21.4285714285714	77.7777777777778	100.0	42.8571428571429	46.4285714285714
NR_046239.1	3864	3864	55.5555555555556	71.4285714285714	100.0	0.0	0.0	33.3333333333333	0.0	0.0	100.0	66.6666666666667		80.0	0.0	12.5	42.8571428571429	40.0	50.0	0.0	28.5714285714286	33.3333333333333	42.8571428571429		37.5	11.1111111111111		54.5454545454545	33.3333333333333	0.0	50.0	0.0	0.0		22.2222222222222	0.0	20.0	20.0	55.5555555555556	25.0	0.0	58.3333333333333	33.3333333333333	100.0	50.0	0.0	50.0	0.0	41.6666666666667
NR_046239.1	3865	3865	25.0	50.0	50.0	33.3333333333333	25.0	40.0	25.0	0.0	8.33333333333333	22.2222222222222	54.5454545454545	0.0	43.75	57.1428571428571	30.0	0.0	30.0	6.89655172413793	15.3846153846154	18.75	57.1428571428571	11.7647058823529	13.3333333333333	23.5294117647059	46.1538461538462	30.7692307692308	5.0	33.3333333333333	8.33333333333333	0.0		60.0	0.0	0.0	55.5555555555556	11.1111111111111	56.25	22.2222222222222	0.0	71.4285714285714	25.0	80.0	14.2857142857143	80.0	0.0	42.8571428571429	27.5862068965517
NR_046239.1	3872	3872
NR_046239.1	3879	3879	45.4545454545455	66.6666666666667	50.0	12.5	0.0	100.0	0.0	100.0	85.7142857142857	100.0	0.0	12.5	0.0	75.0	14.2857142857143	0.0	0.0	14.2857142857143	18.1818181818182	42.8571428571429	36.3636363636364		11.1111111111111	33.3333333333333	0.0	35.7142857142857	28.5714285714286	0.0	22.2222222222222	66.6666666666667	100.0		10.0	0.0	28.5714285714286	28.5714285714286	20.0	40.0	100.0	25.0	66.6666666666667	100.0	28.5714285714286	11.1111111111111	100.0	8.33333333333333	40.0
NR_046239.1	3880	3880	83.3333333333333	37.5	50.0	28.5714285714286	25.0	28.5714285714286	16.6666666666667	50.0	9.09090909090909	30.7692307692308	36.3636363636364		37.5	50.0	36.3636363636364	27.2727272727273	42.8571428571429	18.5185185185185	25.0	25.0	22.2222222222222	22.2222222222222	14.2857142857143	37.5	60.0	40.0	17.3913043478261	30.0	33.3333333333333	16.6666666666667		60.0	11.1111111111111	33.3333333333333	25.0	37.5	47.6190476190476	40.0	50.0	66.6666666666667	43.75	25.0	50.0	30.0	0.0	18.1818181818182	31.25
NR_046239.1	3884	3884	45.4545454545455	66.6666666666667	0.0	0.0	33.3333333333333	100.0	10.0	0.0	88.8888888888889	0.0	0.0	62.5	0.0	70.0	42.8571428571429	33.3333333333333	50.0	25.0	27.2727272727273	28.5714285714286	38.4615384615385		0.0	41.6666666666667	50.0	28.5714285714286	37.5	0.0	0.0	33.3333333333333	100.0		58.3333333333333	0.0	28.5714285714286	75.0	15.3846153846154	50.0	25.0	33.3333333333333	57.1428571428571	100.0	37.5	33.3333333333333	33.3333333333333	58.3333333333333	50.0
NR_046239.1	3885	3885	66.6666666666667	50.0	16.6666666666667	28.5714285714286	25.0	50.0	7.14285714285714	62.5	27.2727272727273	23.0769230769231	75.0	0.0	56.25	60.0	27.2727272727273	45.4545454545455	20.0	11.1111111111111	33.3333333333333	31.25	31.0344827586207	27.7777777777778	15.3846153846154	33.3333333333333	45.4545454545455	14.2857142857143	54.1666666666667	54.5454545454545	36.3636363636364	16.6666666666667		60.0	16.6666666666667	0.0	26.6666666666667	33.3333333333333	66.6666666666667	30.0	16.6666666666667	41.6666666666667	18.75	45.4545454545455	31.5789473684211	20.0	0.0	30.7692307692308	41.3793103448276
NR_046239.1	3889	3889	50.0	33.3333333333333	0.0	0.0	33.3333333333333	33.3333333333333	8.0	0.0	53.3333333333333	66.6666666666667	0.0	17.6470588235294	0.0	53.8461538461538	10.0	18.1818181818182	20.0	21.4285714285714	33.3333333333333	0.0	42.8571428571429	33.3333333333333	0.0	21.4285714285714	0.0	14.2857142857143	7.14285714285714	0.0	10.0	20.0	100.0		29.4117647058824	0.0	33.3333333333333	50.0	15.3846153846154	16.6666666666667	20.0	4.54545454545455	33.3333333333333	0.0	0.0	20.0	33.3333333333333	0.0	18.75
NR_046239.1	3890	3890	25.0	10.0	66.6666666666667	0.0	33.3333333333333	28.5714285714286	3.84615384615385	0.0	0.0	7.14285714285714	11.1111111111111	100.0	12.5	60.0	41.6666666666667	20.0	0.0	4.16666666666667	9.09090909090909	0.0	20.0	5.55555555555556	0.0	28.5714285714286	18.1818181818182	0.0	26.3157894736842	9.09090909090909	30.7692307692308	11.1111111111111	0.0	60.0	10.5263157894737	33.3333333333333	26.6666666666667	20.0	43.4782608695652	16.6666666666667	16.6666666666667	12.5	31.25	0.0	0.0	16.6666666666667	0.0	0.0	16.0
NR_046239.1	3914	3914	41.6666666666667	45.4545454545455	25.0	11.1111111111111	33.3333333333333	100.0	13.7931034482759	0.0	70.5882352941177	100.0	44.4444444444444	5.88235294117647	27.2727272727273	23.5294117647059	45.4545454545455	33.3333333333333	33.3333333333333	26.3157894736842	52.6315789473684	40.9090909090909	26.0869565217391	30.0	0.0	31.5789473684211	40.0	19.2307692307692	18.1818181818182	7.69230769230769	16.6666666666667	40.0	100.0	50.0	41.1764705882353	100.0	20.0	46.1538461538462	30.7692307692308	66.6666666666667	16.6666666666667	30.7692307692308	40.0	66.6666666666667	41.6666666666667	40.0	25.0	6.25	52.9411764705882
NR_046239.1	3915	3915	45.4545454545455	50.0	40.0	0.0	25.0	50.0	8.69565217391304	0.0	28.5714285714286	50.0	50.0	0.0	23.0769230769231	66.6666666666667	0.0	60.0	100.0	16.6666666666667	11.1111111111111	33.3333333333333	56.25	33.3333333333333	36.3636363636364	18.1818181818182	71.4285714285714	50.0	50.0	57.1428571428571	60.0	33.3333333333333		0.0	30.0	0.0	23.0769230769231	38.4615384615385	69.2307692307692	58.3333333333333	25.0	64.2857142857143	25.0	57.1428571428571	58.8235294117647	33.3333333333333	66.6666666666667	30.7692307692308	45.4545454545455
NR_046239.1	3916	3916	33.3333333333333	0.0	0.0			100.0	0.0	0.0		100.0	50.0	0.0	0.0		100.0	0.0	0.0	20.0	0.0		60.0	0.0		0.0	66.6666666666667	20.0				0.0	100.0		0.0	0.0	50.0	0.0	40.0	0.0	0.0	100.0	100.0		100.0	33.3333333333333	0.0	0.0	0.0
NR_046239.1	3918	3918																																								0.0
NR_046239.1	3946	3946												0.0	0.0									0.0							0.0					0.0			0.0						0.0
NR_046239.1	3950	3950	30.7692307692308	42.8571428571429	0.0	33.3333333333333	33.3333333333333	75.0	11.5384615384615	0.0	47.3684210526316	100.0	57.1428571428571	80.0	9.09090909090909	0.0	44.4444444444444	31.25	50.0	65.0	21.0526315789474	45.0	27.2727272727273	45.4545454545455	0.0	31.5789473684211	33.3333333333333	60.0	14.2857142857143	35.7142857142857	18.1818181818182	50.0	100.0	28.5714285714286	56.25	50.0	70.0	58.3333333333333	18.1818181818182	80.0	20.0	33.3333333333333	76.9230769230769	100.0	36.3636363636364	33.3333333333333	75.0	38.8888888888889	47.0588235294118
NR_046239.1	3951	3951	45.4381506680875	41.4374290454982	44.0268824578247	41.3578711763243	46.2716189396087	38.4845650140318	34.4541910331384	38.0606060606061	38.9836175192243	36.609907120743	42.2670949977054	44.2788074133763	36.9197396963124	46.859184281036	43.3295324971494	38.1046788263283	38.6409508858488	36.7284991568297	39.7229578325525	41.224049609059	42.8762159069235	42.4776785714286	36.3614103819785	42.7924907810929	42.3464349200079	40.5725567620928	37.007472826087	41.6310323762981	37.8248113998324	39.8411371237458	38.7295081967213	41.7759838546922	41.6194076874606	40.9114857744995	41.5535355920198	41.3465195891974	44.1402814423923	46.9722887444406	42.9665071770335	41.8450673140587	44.7681575707837	42.1369235176167	36.033982594281	42.1966527196653	41.4893617021277	38.1011867582761	40.1019796040792
NR_046239.1	3952	3952
NR_046239.1	3953	3953	38.4615384615385	33.3333333333333	0.0	16.6666666666667	100.0	75.0	0.0	0.0	30.0	0.0	30.0	0.0	0.0	0.0	22.2222222222222	18.75	0.0	15.7894736842105	38.8888888888889	14.2857142857143	10.0	15.3846153846154	0.0	16.6666666666667	23.0769230769231	23.8095238095238	4.76190476190476	9.09090909090909	22.2222222222222	14.2857142857143	0.0	20.0	6.25	0.0	10.0	40.0	0.0	25.0	16.6666666666667	23.8095238095238	50.0	75.0	30.0	40.0	100.0	44.4444444444444	23.0769230769231
NR_046239.1	3954	3954	28.4387075557017	25.7260321903429	26.9721498147894	22.7238712895984	28.1650071123755	22.6691729323308	18.5094982951778	24.5145631067961	24.6318607764391	24.0898528272657	25.2068014705882	27.5875956504229	19.4275802254987	27.7330950253202	21.3736107153035	21.1904761904762	22.1898137760826	19.0821663573477	20.3873598369011	22.7346278317152	24.5801526717557	23.18161535029	19.0755685986794	23.1323283082077	24.6494173414971	22.0315581854043	19.8029891304348	24.3656374197493	21.4300691968966	20.3013813311009	19.0965092402464	24.4836272040302	23.9911727616646	22.9651162790698	24.0931111898854	24.1428571428571	26.1611270085846	29.3483837865572	24.7805967767672	23.6315382063475	27.1344909072229	25.2791296879473	20.2426630716582	24.5239589872358	22.4625623960067	20.360180090045	22.4588983559342
NR_046239.1	3958	3958
NR_046239.1	3963	3963	1.17924528301887	0.268817204301075	0.427350427350427	0.0	0.0	0.529100529100529	0.0	0.0	0.0	0.0	0.0	0.0	0.0	0.0	1.0989010989011	0.0	0.0	0.0	0.680272108843537	0.0	0.0	0.0	0.0	0.0	0.0	0.0	0.581395348837209	0.0	0.757575757575758	0.0	0.0	0.0	0.0	0.0	0.33112582781457	0.0	0.0	0.0	0.0	0.0	0.357142857142857	0.0	0.0	0.0	0.0	0.0	0.0
NR_046239.1	3964	3964	0.0	0.0	0.0	0.0	0.0	0.0	0.0		0.0	0.0	0.0	0.0	0.0	0.0	0.0	0.0	0.0	0.0	0.0	0.0	0.0	0.0	0.0	0.0		0.0	0.0	0.0	0.0	0.0				0.0	0.0	0.0	0.0	0.0	0.0	0.0	0.0		0.0	0.0	0.0	0.0	0.0
NR_046239.1	3965	3965
NR_046239.1	3975	3975											0.0																							0.0							0.0		0.0
NR_046239.1	3976	3976	25.0	40.0	0.0	0.0		100.0	0.0	83.3333333333333	61.5384615384615		50.0	11.1111111111111	55.5555555555556	50.0	40.0	37.5	33.3333333333333	46.1538461538462	30.0	43.75	30.7692307692308	15.3846153846154	16.6666666666667	10.0	38.4615384615385	40.0	11.7647058823529	25.0	0.0	0.0	0.0	20.0	50.0	100.0	100.0	28.5714285714286	0.0	50.0	66.6666666666667	11.1111111111111	50.0	66.6666666666667	0.0	100.0	0.0	0.0	0.0
NR_046239.1	3977	3977	41.3619894598155	37.9950928846828	41.091360066143	34.7086771692923	41.3223140495868	36.8519909842224	32.4085440707096	37.088915956151	32.8956228956229	39.1472868217054	39.8893244178003	40.2178297700686	31.7805833696125	38.5650224215247	34.3821510297483	30.5765407554672	31.294964028777	29.3570219966159	31.7093142272262	33.5683297180043	37.3177283192632	37.0743727598566	29.20049200492	34.9529253530598	37.0392390011891	34.3762376237624	29.3106382978723	38.5087450138079	32.3015371657191	31.7933641327173	26.8595041322314	34.5784957092378	35.7414448669202	34.9311440677966	36.1628873323044	35.8883685367485	38.9409817981247	44.2496132026818	38.8604353393086	36.892880904857	40.684253915911	40.884295147861	32.9446064139942	38.5633270321361	34.6461949265688	31.0020090406831	33.7816646562123
NR_046239.1	3979	3979	0.0	0.0	33.3333333333333	0.0		100.0	38.4615384615385	83.3333333333333	61.5384615384615		12.5	88.8888888888889	0.0	50.0	80.0	87.5	50.0	92.3076923076923	77.7777777777778	53.3333333333333	46.1538461538462	38.4615384615385	16.6666666666667	30.0	50.0	20.0	29.4117647058824	16.6666666666667	40.0	20.0	100.0	20.0	75.0	100.0	100.0	42.8571428571429	0.0	100.0	33.3333333333333	55.5555555555556	100.0	100.0	50.0	100.0	100.0	50.0	0.0
NR_046239.1	3980	3980	54.5731205790426	50.0786988457503	52.9185551435242	48.9653453004238	57.3700653223516	50.824896887889	44.0449987772071	47.2053462940462	46.7045834727334	51.3576415826222	51.3656185448703	51.1871227364185	44.2082429501085	54.4802867383513	53.1205471644343	45.4328832406672	45.8155710118914	45.7601351351351	50.1835236541599	49.4457961611246	49.7419231504492	51.4183605092696	45.4189122978932	51.0980720871752	52.9655990510083	49.4370926328264	46.5408805031447	52.1152667075414	46.5506395470749	46.9874476987448	45.4918032786885	50.4290762241292	49.084595959596	48.6550632911392	50.6557958170861	51.1464180382456	54.8834139903212	55.7534246575342	53.3630857507172	51.2251655629139	54.1499948702165	53.3696587324348	45.8652849740933	54.8097030531159	50.0998003992016	46.1451955516681	49.7961141760614
NR_046239.1	3987	3987	50.0	0.0	0.0	0.0		0.0	0.0	0.0	60.0		12.5	0.0	22.2222222222222	0.0	100.0	60.0	50.0	42.8571428571429	50.0	14.2857142857143	75.0	22.2222222222222	14.2857142857143	25.0	66.6666666666667	20.0	50.0	71.4285714285714	75.0	33.3333333333333		30.0	60.0	100.0	100.0	20.0			0.0	20.0	100.0	50.0	0.0		0.0	0.0	66.6666666666667
NR_046239.1	3988	3988	57.8566732412886	55.8857042685599	59.6862960924601	54.2457542457542	60.4042129234273	54.9436090225564	50.7232164746261	58.1807081807082	52.1315877811346	56.5217391304348	57.3204419889503	54.3399273314493	53.4437663469921	58.0335731414868	54.5272779205941	52.1687226422602	51.3610798650169	48.9581568693884	51.2264922322159	54.5380655648876	55.1227935533384	56.1352440662785	53.475804470646	54.3207800941493	57.1089108910891	54.937660795567	50.357873210634	56.0490045941807	52.3779461279461	50.5669886602268	48.24016563147	55.4600606673407	53.5612535612536	54.9128367670365	55.5871548761702	55.0735715650678	59.280908790118	60.1271259233809	58.9833759590793	56.1210911510313	58.2724184083187	58.97583429229	52.3933402705515	57.4222035323802	54.8829431438127	52.0953575909661	53.9318400770713
NR_046239.1	3990	3990	66.6666666666667	0.0	100.0	0.0		100.0	66.6666666666667	0.0	40.0		87.5	0.0	55.5555555555556	0.0	50.0	60.0	66.6666666666667	83.3333333333333	40.0	50.0	33.3333333333333	28.5714285714286	42.8571428571429	37.5	62.5	46.6666666666667	12.5	60.0	50.0	33.3333333333333		20.0	0.0	100.0	100.0	25.0			0.0	60.0		100.0	0.0		100.0	20.0	66.6666666666667
NR_046239.1	3991	3991	66.0840308550796	60.7666783094656	66.5341376473814	60.7926221335992	68.1895573212259	61.8209067066317	53.8405088062622	65.1910248635537	58.486776029461	62.1306376360809	66.6206896551724	65.2822580645161	54.9869904596704	67.3426781986281	64.613629883091	55.1491053677932	55.1561446865873	52.9859583826764	57.1545213308839	60.855441256091	61.198315467075	65.3339289702926	56.5686274509804	60.4358759430008	65.6181998021761	61.3164657046847	54.0319836679143	63.5528330781011	55.4690786705932	54.1403951240017	54.0041067761807	60.9989909182644	60.0821744627054	60.5900948366702	63.6793568219437	61.2233231707317	66.7033693019159	67.3462395065959	65.8373205741627	63.3049817739976	67.2279260780287	68.3017785427424	57.9346133886871	66.3663034367142	61.9966722129784	56.9496619083396	60.6767864642707
NR_046239.1	3992	3992	100.0	0.0	100.0	0.0		0.0	66.6666666666667	0.0	40.0		14.2857142857143		77.7777777777778	0.0	50.0	40.0	33.3333333333333	83.3333333333333	60.0	60.0	33.3333333333333	33.3333333333333	66.6666666666667	42.8571428571429	25.0	33.3333333333333	12.5	75.0	66.6666666666667	33.3333333333333		20.0	0.0	100.0	100.0	25.0			0.0	0.0		100.0	0.0		0.0	0.0	0.0
NR_046239.1	3993	3993	53.8890712175911	49.9170088232725	54.5317427670369	48.3204777307788	56.4255319148936	49.7658737591309	42.5458996328029	51.6737674984784	45.3511705685619	51.2062256809338	51.3892078071183	50.8665860540105	44.9262792714657	54.2635658914729	51.9965772960639	44.39586645469	44.7663971248877	41.3087588772405	44.8050622576036	48.6231101511879	49.0439770554493	50.7706053160599	42.8256611165524	48.4574111334675	53.1750741839763	47.3528249703674	42.6505614154474	51.1172329354148	44.0336134453782	41.7610062893082	44.5360824742268	48.0342741935484	47.9417352754908	46.8214191506199	50.5736250739208	48.432885586358	54.2391543712839	56.4128943758573	52.4920127795527	50.1712896452647	54.2505133470226	54.7748781187267	45.1244813278008	53.4883720930233	49.8167277574142	44.8155096935585	49.0699627985119
NR_046239.1	3994	3994	33.3333333333333	0.0	0.0	0.0		0.0	0.0	0.0	40.0		50.0		44.4444444444444	30.0	50.0	80.0	33.3333333333333	33.3333333333333	40.0	16.6666666666667	66.6666666666667	33.3333333333333	28.5714285714286	42.8571428571429	50.0	30.7692307692308	50.0	50.0	0.0	33.3333333333333		30.0	0.0	100.0	100.0	25.0			0.0	33.3333333333333		50.0	0.0		0.0	20.0	0.0
NR_046239.1	3995	3995	54.4797569187813	51.5917439216372	54.3496158068057	50.7473841554559	55.0695825049702	50.2156384774048	45.6484432458936	49.3909866017052	49.7990622906899	51.1249030256012	53.437571855599	53.5512510088781	46.9307792773182	53.088630259624	50.6853226727584	45.3386454183267	46.4630586121716	43.9878234398782	48.6409155937053	50.5545036516094	50.9954058192956	51.509729367032	46.0972017673049	51.0999160369437	53.1973866561077	49.6937364157281	45.0893617021277	52.5007671064744	45.9760453876865	45.9697732997481	46.4583333333333	51.2626262626263	47.9543292102759	49.6568109820486	50.9590338621833	49.2891899627898	53.9258932509925	55.662319835278	53.1499840102335	51.1836283185841	55.0046291533793	53.7976497563772	47.1376623376623	53.7479061976549	51.6483516483517	46.7410378540988	50.198103013567
NR_046239.1	3997	3997	0.0	40.0	100.0			0.0	0.0	0.0	60.0		25.0		77.7777777777778	30.0	50.0	80.0	66.6666666666667	33.3333333333333	50.0	16.6666666666667	66.6666666666667	80.0	0.0	42.8571428571429	37.5	23.0769230769231	0.0	75.0	0.0	100.0		28.5714285714286	0.0	100.0	100.0	50.0			0.0	0.0		50.0	0.0		0.0	0.0	33.3333333333333
NR_046239.1	3998	3998	58.2109150594994	54.2303326639308	59.4353844045498	51.3816280806572	60.805445263755	54.6989307822172	48.7292277614858	56.7354368932039	52.809364548495	52.7906976744186	56.4408725602755	56.8035426731079	51.0443864229765	59.3908629441624	57.5541619156214	48.8862370723946	47.386134170967	46.0991707564732	50.275341627575	54.5380875202593	54.2343720129994	55.6051808843234	49.9265426052889	53.749370910921	57.3828819924886	53.3372827804107	47.7972444293247	54.434250764526	48.0478589420655	50.6291946308725	43.7371663244353	54.4584382871537	52.5766677205185	52.6884554559831	55.4662569436237	53.9179282109873	58.8099428068632	60.5961966763748	57.5346834635624	55.060773480663	59.4292167128632	60.4537622056289	49.4399502177971	58.2652419861722	53.0272787757818	49.0799849793466	53.4658817876021
NR_046239.1	3999	3999	33.3333333333333	40.0				100.0	0.0	0.0	40.0		0.0		75.0	30.0	100.0	80.0	66.6666666666667	20.0	75.0	16.6666666666667	66.6666666666667	0.0	16.6666666666667	14.2857142857143	83.3333333333333	9.09090909090909	0.0	0.0	0.0	33.3333333333333		33.3333333333333	0.0	100.0		0.0			0.0	0.0		100.0	0.0		0.0	0.0	0.0
NR_046239.1	4000	4000	63.662456946039	59.3591758337699	64.5019865735032	57.3774570788753	66.8840374255741	60.554410938378	54.0362035225049	59.8300970873786	57.7591973244147	58.2170542635659	64.6775304108331	64.9094567404427	55.4059921841077	65.5923604894061	63.4834663625998	54.1368337311058	52.2548799641014	52.5515376816492	55.5283557731538	58.6281393464758	59.4263862332696	61.4371792010712	55.8981889378365	58.0385582564962	64.6187277755828	59.1196210027635	52.4311458687521	60.3363914373089	54.0574543929545	54.5035609551739	50.7216494845361	62.0342396777442	57.1834543732239	57.5981037661312	61.5493623051488	59.2560882800609	65.4937321310754	65.7240788346187	63.6334661354582	60.8522852726871	65.1508930404434	65.625	55.426557479009	64.3230801422892	58.4968407050216	54.5670670670671	59.8296238526606
NR_046239.1	4001	4001			0.0
NR_046239.1	4002	4002	100.0	20.0				100.0	0.0	100.0	40.0		50.0		0.0	50.0	100.0	20.0	50.0	20.0	50.0	60.0	66.6666666666667	25.0	25.0	16.6666666666667	60.0	18.1818181818182	0.0	50.0	0.0	33.3333333333333		25.0	0.0	0.0		0.0				50.0		100.0	0.0		0.0	0.0	0.0
NR_046239.1	4003	4003	45.5813199286525	41.0019832715357	45.6890699253225	40.5365493477726	45.9080717488789	40.4889794406372	35.9404990403071	45.6678700361011	39.1260840560374	41.5065334358186	43.8752276867031	43.3026789284286	38.4781668828361	44.3919716646989	42.6178307779671	36.2273086029992	37.5807529516596	34.3311036789298	36.6646353849279	40.8628081457663	43.1947069943289	40.9171466548516	36.9163424124514	39.7532099383025	44.8566941499804	40.7058823529412	35.5045561930476	41.532868827628	36.5762004175365	36.144578313253	35.3658536585366	41.5702063412179	41.1801632140615	39.9058577405858	41.6666666666667	42.1390172592662	45.238614077141	46.8585944115157	43.9841897233202	41.9701623519087	46.3119340726422	46.7385138967669	37.1375694016039	44.193748706272	42.1364985163205	36.6679016919847	39.9453292132161
NR_046239.1	4004	4004	100.0	0.0				0.0	0.0	0.0	40.0		66.6666666666667		0.0	50.0	100.0	40.0	50.0	100.0	0.0	0.0	100.0	33.3333333333333	0.0	0.0	0.0	14.2857142857143	0.0	50.0	0.0	0.0		0.0	0.0			0.0				0.0		100.0			0.0	0.0	0.0
NR_046239.1	4005	4005	40.9467359532316	36.9685447632216	40.1823377330249	36.4084854464726	41.3909141895681	35.706340378198	31.2966081308636	38.8419782870929	34.5588235294118	39.4777265745008	39.6532055669633	39.7667872939284	34.5588235294118	42.5110782865583	38.509670079636	33.2409972299169	33.1173184357542	30.0067091580007	32.675483214649	36.9127516778523	38.3668056081849	36.710263799601	32.2297955209348	37.7670226969292	39.0876917027133	35.4591836734694	32.6123690435958	38.0461165048544	32.2175732217573	32.5987525987526	32.5910931174089	38.430583501006	35.3459119496855	35.1740382098927	36.5867982147052	36.7053934070086	41.4120471409865	43.6906377204885	38.8572333016777	36.4634816035146	41.5205870362821	40.0682011935209	32.1965794354008	38.8762181215011	36.6490416391276	32.9745112595892	34.9085275013408
NR_046239.1	4006	4006	19.047619047619	14.2857142857143	13.3333333333333	9.09090909090909	0.0	0.0	0.0	33.3333333333333	20.0		0.0	16.6666666666667	33.3333333333333	0.0	0.0	0.0	9.09090909090909	15.3846153846154	0.0	0.0	37.5	0.0	25.0	0.0	37.5	20.0	9.09090909090909	16.6666666666667	9.09090909090909	25.0	100.0	0.0	0.0	12.5	31.0344827586207	26.6666666666667	13.3333333333333	28.5714285714286	10.0	6.25	11.7647058823529	0.0	8.0	20.0	0.0	0.0	11.3636363636364
NR_046239.1	4007	4007																																					0.0
NR_046239.1	4016	4016	0.0	66.6666666666667				0.0	0.0	0.0	66.6666666666667		0.0			50.0	100.0	75.0	50.0	100.0	0.0		100.0	33.3333333333333	0.0	33.3333333333333	66.6666666666667	33.3333333333333		100.0	0.0	33.3333333333333		0.0	100.0			100.0				0.0		100.0				50.0	0.0
NR_046239.1	4017	4017	65.5127685447912	63.8840979648155	64.9932157394844	60.6738809640925	67.6470588235294	62.5578382380159	56.697071531445	65.4425045153522	60.9926715522985	58.8777863182167	64.1784251251707	62.8056112224449	57.919723780751	63.834808259587	66.4679159568427	60.1420678768745	60.8424336973479	59.6922562301388	63.6086868276842	63.2297803963578	62.7102627102627	65.1296829971182	59.8249027237354	65.2849740932643	64.2758891727255	62.8902415079521	61.2227664245904	64.0847201210288	60.0709663953246	63.4136212624585	65.6565656565657	64.4578313253012	62.4175824175824	62.6959247648903	63.8853130485664	63.8103318250377	65.9660204748421	66.401219925449	65.8397851161321	63.9263400197304	65.2700091528526	65.9387407827567	59.5703125	65.2858326429163	64.0145262462859	61.0253242742434	62.5371537272619
NR_046239.1	4020	4020	0.0	66.6666666666667				0.0	0.0	0.0	66.6666666666667		0.0			0.0	100.0	75.0	100.0	0.0	0.0		100.0	0.0	33.3333333333333	0.0	0.0	33.3333333333333		100.0	0.0	33.3333333333333		0.0				0.0						100.0				0.0	50.0
NR_046239.1	4021	4021	60.0908869593443	55.4308409601105	60.4941623676351	54.6686375954669	61.5492562447376	54.8848439821694	50.0	56.8840579710145	53.6740146960588	53.5741737125288	59.603102189781	56.8099638409	51.3840830449827	61.8160307601301	59.5278725824801	49.7431845120506	52.7759197324415	48.4427327528466	53.1167512690355	54.5112781954887	56.953642384106	57.4152072711151	50.863957167194	55.8504423301619	59.68534906588	54.6310832025118	49.8817167962149	56.3504092149136	51.7147636971978	53.3250207813799	47.9757085020243	54.4080604534005	55.1572327044025	55.2121529596647	57.3505275498242	55.3245771520363	59.6682671322567	62.1474685694869	60.864060769109	56.1827366571491	62.142056455722	59.6366732898098	52.1103561869467	59.5317032739329	55.5739331789613	50.7859883648967	54.6509551865738
NR_046239.1	4022	4022	44.4444444444444	14.2857142857143	16.6666666666667	0.0	60.0	29.4117647058824	12.5	66.6666666666667	42.8571428571429		37.5	50.0	0.0	16.6666666666667	40.0	0.0	60.0	14.2857142857143	0.0	22.2222222222222	20.0	50.0	0.0	33.3333333333333	37.5	0.0	27.2727272727273	0.0	0.0	33.3333333333333	0.0	0.0	50.0	11.1111111111111	35.7142857142857	14.2857142857143	29.4117647058824	12.5	11.1111111111111	6.66666666666667	12.5	50.0	20.0	0.0	0.0	20.0	14.2857142857143
NR_046239.1	4035	4035
NR_046239.1	4036	4036		0.0			100.0		0.0		0.0	100.0		0.0		100.0		100.0			100.0				0.0		0.0	33.3333333333333				100.0		0.0															0.0
NR_046239.1	4037	4037	50.8737386167856	45.8285914383262	48.7112336319779	42.6606651662916	51.6202387720296	44.6656649135988	39.4865525672372	44.2390634627234	41.5426251691475	45.3973249409913	45.909617612978	44.9062754686227	39.4205443371378	48.3323406789756	47.8036175710594	41.8632546981207	43.2584269662921	39.2392223161454	42.64645637034	45.7011120151885	46.3554620241056	48.0769230769231	39.4639783624293	47.3719676549865	47.5830515217824	45.5969853232844	40.9548167092924	45.906703738029	43.424108085286	42.3255813953488	42.8865979381443	46.8734112862227	44.7746883988495	44.5125199786894	48.189182749583	46.7192611121801	48.7612487501389	52.2266504938485	49.6934494998387	46.4373464373464	50.7684373388344	49.0829694323144	41.1801896733404	46.7345207803223	45.8755916159567	42.6496590047992	44.1600970285021
NR_046239.1	4038	4038																								0.0
NR_046239.1	4039	4039		0.0			0.0		0.0		0.0	100.0		0.0		0.0									0.0	0.0	0.0	0.0						0.0				100.0
[truncated: 1,197 more rows]
[truncated: 87 more columns]
