# Supplementary material for: Organ Specificity and Commonality of Epigenetic Aging in Low‐ and High‐Running Capacity Rats
Source: Aging Cell. 2025 Jun 8;24(8):e70110. doi: 10.1111/acel.70110 (PMC12341768; doi:10.1111/acel.70110)
Supplement: Supplementary file 9 — Table S8: Methylation percentages of the rat rDNA for our LCR/HCR dataset. [file ACEL-24-e70110-s010.csv]

Chromosome	Start	End	Methylation_Percentage_Rat_ca_1	Methylation_Percentage_Rat_ca_11	Methylation_Percentage_Rat_ca_12	Methylation_Percentage_Rat_ca_15	Methylation_Percentage_Rat_ca_19	Methylation_Percentage_Rat_ca_2	Methylation_Percentage_Rat_ca_22	Methylation_Percentage_Rat_ca_24	Methylation_Percentage_Rat_ca_25	Methylation_Percentage_Rat_ca_26	Methylation_Percentage_Rat_ca_30	Methylation_Percentage_Rat_ca_32	Methylation_Percentage_Rat_ca_33	Methylation_Percentage_Rat_ca_34	Methylation_Percentage_Rat_ca_7	Methylation_Percentage_Rat_hp_1	Methylation_Percentage_Rat_hp_11	Methylation_Percentage_Rat_hp_12	Methylation_Percentage_Rat_hp_15	Methylation_Percentage_Rat_hp_18	Methylation_Percentage_Rat_hp_19	Methylation_Percentage_Rat_hp_22	Methylation_Percentage_Rat_hp_24	Methylation_Percentage_Rat_hp_26	Methylation_Percentage_Rat_hp_30	Methylation_Percentage_Rat_hp_32	Methylation_Percentage_Rat_hp_33	Methylation_Percentage_Rat_hp_34	Methylation_Percentage_Rat_hp_7	Methylation_Percentage_Rat_mp_1	Methylation_Percentage_Rat_mp_11	Methylation_Percentage_Rat_mp_12	Methylation_Percentage_Rat_mp_18	Methylation_Percentage_Rat_mp_19	Methylation_Percentage_Rat_mp_2	Methylation_Percentage_Rat_mp_22	Methylation_Percentage_Rat_mp_24	Methylation_Percentage_Rat_mp_25	Methylation_Percentage_Rat_mp_26	Methylation_Percentage_Rat_mp_30	Methylation_Percentage_Rat_mp_32	Methylation_Percentage_Rat_mp_33	Methylation_Percentage_Rat_mp_34	Methylation_Percentage_Rat_mp_7	Methylation_Percentage_UPL23-000073	Methylation_Percentage_UPL23-000085	Methylation_Percentage_UPL23-000098
NR_046239.1	65	65	31.8840579710145	0.0	12.3076923076923	40.7407407407407	26.5625	59.4594594594595	18.0327868852459	30.9090909090909	0.0	35.2941176470588	17.2413793103448	17.3076923076923	0.0	50.0	0.0		100.0			100.0		0.0	0.0		20.0						0.0					0.0			0.0		0.0					100.0	0.0
NR_046239.1	66	66	11.2903225806452	14.0625	0.0	0.0	0.0	25.0	2.4390243902439	11.2903225806452	4.76190476190476	4.0	17.1171171171171	22.0588235294118	44.4444444444444	11.7647058823529	32.4324324324324							0.0					0.0			0.0	0.0						0.0									0.0
NR_046239.1	69	69	18.8405797101449	0.0	0.0	0.0	15.625	38.4615384615385	18.0327868852459	18.1818181818182	0.0	0.0	17.2413793103448	15.3846153846154	100.0	100.0	0.0		0.0			100.0		0.0	0.0		100.0						0.0					0.0			0.0		0.0					100.0	0.0
NR_046239.1	70	70	0.0	0.0	0.0	0.0	0.0	0.0	0.0	11.2903225806452	4.76190476190476	4.0	17.1171171171171	22.0588235294118	44.4444444444444	2.85714285714286	0.0							0.0					100.0			0.0	0.0						0.0									0.0
NR_046239.1	73	73	6.0245410093182	5.36552649228706	6.50595410978798	14.8172647593848	13.4007846376213	19.915733223718	14.0090949097844	0.0	100.0	4.3746330005872	11.0552763819095	0.0	7.23677290417587	3.26547342533133	9.25053533190578	6.54462242562929	4.56403269754768	2.71405008247114	7.5477297457711	17.6446891365651	14.0240412135089	100.0	13.2337102854066	4.5633862885169	10.7005670385952	4.23572744014733	6.13030416823132	10.9131243738371	7.51980363717505	0.0	3.05608820709492	10.388233735259	9.83141082519965	7.05654905751571	14.7545111204364	6.30414876382334	4.13810399598729	5.86711711711712	3.51860152398028	7.92898103220115	4.29039416675473	100.0	2.89385345526103	4.44722474977252	24.7363257297032	21.8413229282794	32.8680375868174
NR_046239.1	74	74	0.366300366300366	8.14814814814815	7.40740740740741	0.0	0.0	0.0	4.6242774566474	8.61423220973783	9.6969696969697	1.13636363636364	3.43642611683849	7.47663551401869	4.12371134020619	5.3921568627451	3.125	0.0	0.0	0.0			0.0	0.0	0.0	0.0	0.0	0.0	100.0	0.0	60.8695652173913	0.0	0.0	0.0	0.0		0.0	0.0	0.0		0.0		0.0	0.0	0.0	0.0	0.0	0.0	0.0
NR_046239.1	89	89	8.60993948285348	7.26637845028267	8.85892416992895	17.8820019887305	16.0743801652893	17.837064295206	15.7463014501245	0.0	100.0	8.59397836889798	15.8540893835011	0.0	11.9424760316799	7.30914997292907	9.39140303589162	8.56328392246294	5.94328408897945	5.46619005064045	12.1122599704579	17.4191824739514	12.6083866382374	100.0	13.5595493562232	7.33876945885841	14.2466502597758	5.42514345331247	11.8958760962866	12.5810820443367	8.8646967340591	0.0	7.69230769230769	16.8690601900739	16.1190602367073	9.15210770956884	18.2798395185557	12.6281291402273	10.4239401496259	8.85550947203228	7.29038740649771	13.7541163556531	11.4745477492638	100.0	6.70198065407646	8.17085540403471	20.6552186091828	24.902543159458	27.3468278766472
NR_046239.1	90	90	16.6666666666667	0.0	12.5714285714286	25.1082251082251	25.6880733944954	26.7857142857143	8.55614973262032	20.7746478873239	21.6666666666667	0.0	16.9611307420495	13.0111524163569	12.5714285714286	7.28155339805825	2.42424242424242	0.0	0.0	0.0	41.6666666666667	100.0	0.0	20.0	7.40740740740741	38.0952380952381	45.4545454545455	0.0	100.0	20.6896551724138	60.8695652173913	0.0	14.2857142857143	100.0	0.0		0.0	16.6666666666667	0.0		100.0		0.0	66.6666666666667	0.0	0.0	48.936170212766	19.6078431372549	10.0719424460432
NR_046239.1	125	125	6.32072867789125	3.58871640794525	4.25284008156132	11.6991179896821	8.91521197007481	12.1528845168562	10.1130192279466	0.0	100.0	3.79376007030907	10.2663952562174	0.0	7.73734838979507	2.79246306086485	4.76258174580608	4.59230416857535	2.88820931022766	2.32209737827715	5.80498417721519	11.6282188841202	9.42049671709963	100.0	6.56620021528525	3.61842105263158	9.4024926686217	2.39434776920058	7.00571321532266	6.20620620620621	3.98841354723708	0.0	2.96534476598785	9.75158562367865	9.2860310421286	4.29053511168247	13.1239530988275	5.52718113761981	5.29127023869137	5.12474713418746	2.88978494623656	8.08904562486224	4.48927854653005	100.0	2.6634382566586	4.0479421076436	13.6041105945681	15.1678601320562	18.5593681917211
NR_046239.1	126	126	6.87192509125536	4.60117815634453	5.09793747567778	13.786064235166	11.5240368223662	15.144318597004	11.2539034350228	9.48475492087997	8.36096636665088	5.27693579498484	100.0	6.81675486590726	9.06656085705783	3.77334356612944	5.6371576022231	5.83188642630988	3.44726847794332	2.86068111455108	8.88007054673721	12.0856589588791	11.9394012264038	6.84992736618617	100.0	4.36353265519536	11.3856478303973	2.93040293040293	9.14520632950667	6.39961506074823	4.52927215189873	5.90887290167866	3.16675433982115	11.8581081081081	10.1881224640354	5.88748364587876	14.8836559290057	6.24389122060599	5.44504138231451	5.17990935158635	3.44892752527639	8.02170695609275	5.16372795969773	7.81947261663286	4.48811968319155	5.34498526572503	15.5588020452885	14.8337200309358	19.2090055381652
NR_046239.1	129	129	7.10817990290373	3.39377807353186	5.04420930569648	14.1080901856764	11.1570247933884	17.0227993047746	13.7108574773193	0.0	100.0	4.63585843813981	14.4671841919548	0.0	9.7359908170719	4.54484153742414	6.41461342395922	8.08437856328392	5.09251400441351	3.90403814632693	10.552219706664	16.015520470966	10.8111947719847	100.0	10.4775959216528	5.76027107157984	14.3690736688549	4.36254720666753	10.6772536198038	9.04035362897476	8.39075350077795	0.0	3.66722050795158	12.6682501979414	12.0328650940896	6.43302928468555	14.7078464106845	8.28509658972034	6.21360838462818	5.86983309062395	3.4805890227577	10.7236842105263	7.41169049621531	100.0	3.78508973768983	4.4685172647258	19.1473812423873	17.563056379822	24.1154499151104
NR_046239.1	130	130	8.41218096525403	5.78393881453155	6.17043387892959	14.8410858000273	13.3730834752981	18.7985736490811	13.7573786290808	10.2151056236134	10.8290831455343	5.30011013215859	100.0	8.08262236192187	11.3432835820896	3.29191750992699	6.24419992045605	7.66554088629618	5.16761821109647	5.24944154877141	10.6651376146789	16.3430790315212	14.1119807344973	9.29842228935885	100.0	6.10904938624036	16.9900687547746	5.10379630691593	10.3035949996118	11.0366883900555	6.54520249529656	7.27674709218495	3.20715036803365	13.9925583493066	12.3846097038623	6.65017462165309	17.9528440495347	8.11791122114111	6.02996799534478	6.10524365388179	3.48089292470677	10.9247014704431	6.59994590208277	9.85572038203617	3.60607545320921	6.05844618674269	22.99256732058	19.6548788980887	23.3905450165613
NR_046239.1	153	153																																	0.0
NR_046239.1	179	179	7.66258853831294	4.05046480743692	4.23618163354127	15.646708567648	10.8610365475945	18.9515716187161	13.5628125919388	0.0	100.0	4.53547915142648	16.6872791519435	0.0	9.6932387312187	3.12289675595639	7.1732350439467	9.06812485759854	6.01222826086957	4.50611757684273	12.1379310344828	20.4065258090398	12.3381243774015	100.0	13.5827299544114	6.28964059196617	19.527113383239	4.1921624788439	13.6181326368809	14.9321912919343	9.46035976015989	0.0	2.83544904496382	13.4981491274458	12.1809027471071	6.59411011523688	16.1052455170102	8.61828332170272	6.4029975020816	5.42418469124734	4.01920285809981	13.9090309822017	8.40530861596798	100.0	4.1695461875144	5.02540937323546	22.3009281875916	21.8964557431806	25.5016665532957
NR_046239.1	180	180	7.08280456852792	4.42041660041342	5.14218932606155	18.4676102340773	12.38846945779	21.1919320982021	15.7330442115408	11.2802234852134	10.1696926545627	5.31241398293421	100.0	7.86092893720241	11.4620580055622	2.28549540347293	6.26901203544505	10.5849867048476	5.81021897810219	5.29776674937965	13.5366176081784	20.1641399749231	14.7734102656569	11.918312688316	100.0	7.15983645526291	22.4779030783298	3.43524562006183	14.7395269748029	15.223934505177	8.41010401188707	6.65642109307463	2.23298925637245	16.2143902713658	13.2781921571524	5.56524266201686	19.7781498534952	9.55700213145919	6.87122809568821	6.9169594969484	2.89458796907411	12.9636937647987	7.4431613136052	11.1550151975684	3.40009770395701	5.60016261815225	29.7978567949342	21.3639526791928	29.4245385450597
NR_046239.1	182	182	3.62441314553991	1.94125590817016	2.39467849223947	10.384809275752	7.77191129883844	11.2172829248027	9.94756554307116	0.0	100.0	2.70069743285354	11.0691823899371	0.0	5.89049850873455	1.98358413132695	3.51969872537659	4.36604959832344	1.58894645941278	1.73821039903265	6.1375449820072	12.100611828688	9.26462072958888	100.0	8.4047327621379	2.96678490809416	11.0852568875652	2.17046056114346	7.14761587513087	8.38288614938361	4.8797094870631	0.0	1.64152082076041	8.4094572810317	7.49955092509431	4.03397027600849	11.8157089425366	5.41369472182596	3.55929323819232	3.60812970997945	1.98705575110707	8.6421135116982	4.67440361057382	100.0	2.11918979042267	2.41657077100115	14.8097826086957	15.3035531101371	18.3646938077318
NR_046239.1	183	183	4.34782608695652	2.19256434699714	4.11207679335841	11.5395095367847	9.34226343809033	13.5485047410649	10.8894230769231	7.70709206227177	6.93901716992303	3.37680164722032	100.0	4.94259059921062	7.0578905630452	1.6234181260386	4.78709336154457	6.25446383022141	3.34550766983199	2.0218308112131	7.64622973925299	13.3105802047782	12.6199616122841	7.41236883232864	100.0	3.56531660011409	14.2954908371987	2.46970043448434	7.24760728619944	8.06140878988561	4.60487225193108	3.92552068336693	1.7870282770945	12.5913434513772	8.71200944231337	4.64104423495286	15.3197127118053	6.42043493268899	3.54085038455957	4.76762450337245	2.14972656986611	8.85539795114263	3.95032844416449	6.52812975164724	2.75112590561974	3.46333536461507	20.3043213633597	15.1738019664009	18.9947504977976
NR_046239.1	184	184																													0.0														0.0	0.0
NR_046239.1	186	186	3.04611085235212	1.45801910507793	2.44152046783626	7.27000499085011	4.7469677959013	6.34625322997416	6.2863968941317	0.0	100.0	1.93300870591707	5.37740062527914	0.0	3.72166578808645	0.420281995661605	2.66094420600858	1.86937456727441	1.50556030795552	0.962840379118399	4.25193721438506	6.35627530364372	5.95921883974727	100.0	4.0135593220339	1.95054359411639	5.53814964983413	1.53684487061605	4.11604031270604	3.50057504312823	2.54341736694678	0.0	1.2189292543021	6.24083211094813	4.50370106126817	2.21646982688885	7.74160904031034	2.95424099273778	2.41257565568258	2.5064920401942	1.50748115648554	4.45725690209558	2.196519524618	100.0	1.49478563151796	1.4799635701275	12.1521792661906	10.1844051296452	10.6932456500891
NR_046239.1	187	187	2.51672507167888	2.11985973860376	2.14955706096925	8.0781848004374	5.0929112181693	8.93216310111538	6.39555930976228	4.86158001350439	5.66599214379241	2.15985692667492	100.0	2.99206921413122	3.55750974317977	1.39905018611218	2.12455185234365	3.38530980713993	1.76874725917264	1.25543816034804	3.63732674141432	7.28476821192053	8.0052967376911	3.82115643209323	100.0	2.06205250596659	7.28299870219101	1.48173673328739	2.8309935623982	3.86703667953668	2.30593380379684	1.96475007223346	1.82682154171067	8.01444858336155	4.55893254262417	3.25770796974985	10.0726967705858	3.95284327323162	2.96517557919277	3.42846553002224	1.54443812772409	4.95304003954523	2.37300369935938	3.42131979695431	2.24752183727549	2.28268623254866	12.2605831401732	10.0178336047143	12.3420973103657
NR_046239.1	202	202	1.44505958524913	0.62111801242236	1.50820641727044	3.72724149776709	2.96691568836713	4.50707198648934	3.60346662612133	0.0	100.0	1.1039832910637	4.41847726857769	0.0	2.22577209797657	0.860068259385665	1.60011532362693	1.30741640634039	0.927835051546392	1.08810639262506	2.99678197908286	5.09695290858726	3.57723577235772	100.0	3.15992824617083	1.53548802748846	4.2687523558236	1.30762118610487	2.44412743699477	3.40991711502108	1.79114565731666	0.0	0.924036961478459	3.7431693989071	2.99972729751841	1.6918822189686	4.12506568575933	1.69238427078148	1.32915678970538	1.3896799179861	0.699932264619553	3.76422855854841	1.65598290598291	100.0	1.36379531413918	1.41779099016693	9.23643755558379	6.87734127365287	7.72919605077574
NR_046239.1	203	203	2.48764152447775	1.52550452884157	2.18125162295508	8.88157894736842	5.93308037254226	7.44554816367447	5.95524542829644	4.68599033816425	4.79191438763377	2.21523314645152	100.0	2.71797631862217	2.9708853238265	1.01503276371579	1.86261558784676	3.05841574064635	1.63455925277291	0.741839762611276	4.59982409850484	8.6210813266697	9.90893841361131	4.66748356912109	100.0	2.61983863312767	8.12310030395137	1.07465416714302	3.7969808995687	4.8512173128945	1.80847909872517	2.04980842911877	1.39632545931759	8.04132973944295	4.55517063462814	2.44998550304436	10.4698173706957	3.83775709525451	2.33350242771215	2.41608262633715	0.923395835296335	4.56513183785911	2.49842724903388	3.67520502176774	1.64110579271271	2.45635403978888	13.8133007931666	10.0741083835109	14.491183727508
NR_046239.1	213	213	0.562740645670846	1.67890870933893	1.92159877017679	4.06418977847549	6.21956617972554	6.68889127863211	6.27719080174021	0.0	0.0	1.88155459592844	6.04215456674473	0.0	1.91232386490718	1.72659817351598	0.988912196583758	0.50547598989048	1.53655951960438	0.865732724696993	2.88481351741191	7.15705765407555	8.18387339864356	0.0	4.14500491780244	1.55296727676095	6.82124302482201	2.07503091933489	1.19713472671965	4.90393959781715	0.477577169481654	0.0	1.43983973957681	6.06904231625835	4.40835266821346	3.18524727577536	8.38817232605071	3.32522303325223	2.08753618103675	1.43394452280207	1.20679554774458	5.57810506784182	3.00433960164682	0.0	2.23988439306358	0.593894761848201	10.1971190295679	5.87672281776417	10.0697134004648
NR_046239.1	214	214	2.04	1.7515923566879	2.20310259418589	4.44106253458771	7.43325772116559	7.6042143838754	6.65298237140787	4.33725566468929	4.98143934858101	2.12707561410731	100.0	3.13711349499684	1.96740858505564	1.67141746566468	1.27931769722815	1.77388112957488	1.83861082737487	1.23777695259314	3.07056132324477	6.3721035892776	10.9313196691837	4.18615007793364	100.0	1.83164088450223	8.86980314661397	2.04735216744824	1.11736148570548	4.95132796538878	1.06909522866759	1.1400651465798	1.38568129330254	9.13791165561425	5.45360748765569	4.20411713540157	12.3797574236721	3.95447752615243	2.59439089789115	2.35196458218041	1.37554173732806	5.78926675840377	2.48832195472512	1.54968094804011	2.14159984353608	1.2987012987013	14.0680238936974	7.21194769016482	13.2456722359612
NR_046239.1	215	215	1.86042028147291	1.33882595262616	1.70488835244418	5.62988705473501	5.58562459406798	6.04770017035775	5.26396562308164	0.0	100.0	1.55653898977568	5.51762317770806	0.0	2.66990291262136	2.45855577409385	1.94949047408064	2.74004960434629	1.33099824868651	1.08041364408088	3.3265513733469	6.09976379046825	5.23350630096368	100.0	4.89296636085627	1.59545404873784	4.27837992013691	1.31578947368421	3.0314732573856	3.75524629997791	2.59323006310958	0.0	1.25625076228808	5.633608815427	3.59100877192982	2.29410793860373	6.82054842068726	2.95334155721646	2.27996214402478	2.39777597590641	1.16051936113984	4.00045459711331	1.55451679530384	100.0	1.49905571293673	2.27990178884602	8.98271109997494	9.12811726632401	11.0461841734723
NR_046239.1	216	216	2.39410681399632	1.48349018982294	2.39833159541189	8.57656660672292	6.07966457023061	8.43715646757054	7.4468085106383	5.03407984420643	4.00383601054903	2.4306509200769	100.0	2.98332582244254	3.80791409823026	0.466502526888687	2.11915233906437	1.94778706914134	1.4298220017508	1.90594059405941	3.95246478873239	5.9986366734833	8.67273598466699	3.3630289532294	100.0	2.00398898280938	6.86326670213575	0.984432234432234	2.6285361905496	3.82464369475013	2.61127596439169	2.51843340036388	1.11356234898624	8.02649303996408	5.80649915260482	3.67518884369553	9.5699449362236	3.41536338546458	2.55852721606146	2.40774907749078	1.78033157498116	5.0383782719937	3.23566420995866	3.8375860672337	2.22852116117682	2.29395046691027	10.2573484571289	10.5373180551254	12.7926623219889
NR_046239.1	218	218
NR_046239.1	228	228																																														0.0
NR_046239.1	242	242	28.8	1.72413793103448	12.3809523809524	46.8354430379747	44.5205479452055	38.5281385281385	51.1627906976744	46.9879518072289	50.261780104712	31.0924369747899	34.9693251533742	7.31707317073171	22.5641025641026	10.3896103896104	1.42857142857143	25.531914893617	11.1111111111111	11.6438356164384	57.0743405275779	53.3527696793003	64.4067796610169	34.3598055105348	71.4285714285714	9.80392156862745	26.0714285714286	32.6612903225806	20.5087440381558	38.1410256410256	21.3197969543147	8.66425992779783	9.0625	42.314335060449	55.3875236294896	61.5384615384615	67.4521354933726	47.8468899521531	12.9411764705882	66.3636363636364	11.283185840708	22.2877358490566	13.8643067846608	22.7160493827161	31.0160427807487	22.6190476190476	100.0	56.043956043956	0.0
NR_046239.1	243	243	5.37956265070259	6.01281419418433	7.39692805173808	14.049703473595	12.3335157817916	16.2027459093474	12.4654435787886	10.5655061380559	8.81842952687639	6.27702608453062	100.0	8.41164976272448	7.54446943365365	3.78867330886209	7.0069796085945	7.4138282684071	4.99926696965254	4.71230158730159	9.35232934184075	15.9041888977182	14.5823273780782	9.41487021557413	100.0	6.93211114293899	13.0185019397195	4.87383339094366	8.23057953144266	10.3891402714932	7.0618404181872	6.78326408348633	3.1950909860347	13.0984042553191	10.3700453415241	7.75724057633532	16.0916348490108	7.87878787878788	6.04579929988331	7.30352679811164	4.58262027001331	10.1397912974995	7.20533862386148	8.76679123320877	3.65243004418262	6.11236880016464	20.2584615384615	18.0447057003635	22.3476437207007
NR_046239.1	246	246																																										0.0
NR_046239.1	257	257	30.1052631578947	24.6575342465753	54.8872180451128	49.7784342688331	77.8393351800554	66.2337662337662	60.0676818950931	62.5514403292181	67.2897196261682	53.6977491961415	56.9267997580157	35.7601713062098	40.9407665505227	15.7317073170732	36.3057324840764	29.1291291291291	44.0559440559441	19.3621867881549	55.5555555555556	63.728323699422	81.3333333333333	41.3897280966767	66.5871121718377	22.9818780889621	44.0800444691495	31.7948717948718	24.0667545015371	50.2427184466019	36.424957841484	22.6277372262774	8.11843361986628	48.063284233497	45.2497551420176	64.6788990825688	71.0	39.9656946826758	18.2865370770338	55.1630434782609	11.9341563786008	30.7541241162608	14.8981026001405	25.4391672088484	18.2503770739065	26.7062314540059	82.9059829059829	61.1555555555556	48.1132075471698
NR_046239.1	258	258	20.3488372093023	22.8260869565217	40.0	55.6818181818182	77.9661016949153	50.0	41.7910447761194	85.7142857142857	69.6428571428571	37.9310344827586	61.4420062695925	24.6268656716418	48.9795918367347	11.25	37.5	21.195652173913	8.33333333333333	24.5283018867925	43.0769230769231	47.7707006369427	39.5833333333333	42.1052631578947	53.4883720930233	4.34782608695652	47.427652733119	9.60698689956332	27.4390243902439	35.5329949238579	31.8918918918919	24.896265560166	13.2478632478632	42.7118644067797	49.7747747747748	28.4552845528455	52.901023890785	33.810888252149	17.1745152354571	30.1282051282051	12.7551020408163	26.5895953757225	24.1706161137441	20.5882352941176	5.05050505050505	9.01639344262295		69.1729323308271
NR_046239.1	263	263	57.1428571428571	27.8481012658228	70.2127659574468	94.7887323943662	87.9356568364611	88.0733944954129	84.8854961832061	97.265625	89.4551845342706	76.1146496815287	83.4821428571429	61.2903225806452	66.6139240506329	20.8194905869324	85.4651162790698	53.6305732484076	60.0	37.7649325626204	80.8678500986193	83.1870357866307	89.873417721519	58.720612356479	86.5638766519824	33.2372025955299	68.1324366270047	37.683284457478	43.2977913175933	76.1204481792717	55.1554828150573	40.1342281879195	16.9098712446352	67.3737373737374	66.755201416556	67.5213675213675	89.2839258888333	63.0190143577804	37.3164218958611	71.105527638191	22.5127087872186	51.8036444775009	39.8886827458256	43.3252427184466	27.4739583333333	42.9667519181586	91.4529914529915	88.6065573770492	93.1297709923664
NR_046239.1	264	264	50.5376344086022	54.5454545454545	100.0	100.0	52.9411764705882	76.4705882352941	56.0	85.1851851851852	97.4358974358974	67.5	78.8065843621399	38.8059701492537	81.1320754716981	30.8219178082192	100.0	31.4285714285714	10.7142857142857	41.5730337078652	78.125	74.0384615384615	82.6086956521739	67.4757281553398	61.2903225806452	17.1875	70.4600484261501	29.1666666666667	41.3793103448276	51.6483516483517	39.6396396396396	39.568345323741	32.8125	54.4554455445545	64.8148148148148	52.2388059701493	70.7317073170732	61.849710982659	32.258064516129	47.887323943662	20.9090909090909	50.4132231404959	46.0674157303371	42.3076923076923	11.9565217391304	19.6078431372549		82.9787234042553
NR_046239.1	267	267	34.8204570184984	28.021978021978	43.75	80.6646525679758	70.1711491442543	69.75	67.866323907455	67.3511293634497	67.7966101694915	61.3466334164589	63.7062339880444	37.5338753387534	46.6606498194946	16.2005785920926	51.4360313315927	37.5312760633862	35.9116022099448	28.9348171701113	64.5359848484848	74.1270749856898	80.3501945525292	45.9057071960298	66.8781725888325	27.819083023544	56.5460809646856	32.2843822843823	34.6835443037975	53.2104969290899	36.1139369277721	31.9271332694151	11.9760479041916	60.5543710021322	53.5216572504708	60.7421875	75.6745537567455	49.6639547223205	27.6865321445331	50.0821018062397	13.5794743429287	43.1695721077655	22.5703664365374	38.4717314487633	22.3115577889447	25.6830601092896	62.9518072289157	80.9007053716766	80.9187279151943
NR_046239.1	268	268	39.7727272727273	60.0	100.0	95.4545454545455	96.875	90.5882352941177	78.0	100.0	71.0526315789474	67.5	79.2260692464359	25.7575757575758	60.0	23.2876712328767	100.0	26.2626262626263	35.7142857142857	29.0697674418605	68.2080924855491	88.4615384615385	100.0	56.7961165048544	100.0	9.375	73.5436893203884	20.0	36.8181818181818	71.25	39.6396396396396	29.6610169491525	32.7868852459016	53.8461538461538	65.4761904761905	83.5820895522388	80.4878048780488	59.1194968553459	31.2925170068027	55.7377049180328	26.3157894736842	50.0	18.9873417721519	48.7394957983193	0.0	19.6078431372549		92.5531914893617
NR_046239.1	274	274	26.4050901378579	14.8717948717949	30.0751879699248	67.6907829534192	72.488038277512	55.6285949055053	58.898847631242	56.4102564102564	57.4903969270166	44.6650124069479	52.8404344193818	34.0425531914894	27.8546712802768	12.3004694835681	43.1761786600496	32.9716193656093	28.9972899728997	19.0327613104524	54.0502131691142	64.5714285714286	78.5575048732943	38.111715274345	50.3168567807351	22.6006191950464	46.1273666092943	24.9126891734575	27.3953357684743	41.6249304396216	33.6713995943205	20.7655502392345	9.41644562334218	51.2526539278132	44.4528018051899	55.8823529411765	67.882304185661	39.2655367231638	18.9631013545072	47.8688524590164	12.375	34.9699081406399	20.603813559322	29.3027360988526	18.6934673366834	23.989218328841	56.3253012048193	77.9826464208243	55.8620689655172
NR_046239.1	275	275	25.609756097561	11.5384615384615	0.0	100.0	92.3076923076923	47.0588235294118	46.0	62.962962962963	42.1052631578947	67.5	67.2032193158954	26.865671641791	85.9375	22.2222222222222	50.0	22.2222222222222	37.037037037037	22.093023255814	31.0344827586207	59.6153846153846	100.0	43.9024390243902	38.7096774193548	9.375	57.037037037037	20.0	28.9855072463768	62.962962962963	25.2252252252252	12.5	15.0	38.265306122449	44.047619047619	83.5820895522388	57.7114427860697	59.1194968553459	26.4705882352941	55.7377049180328	17.3913043478261	22.1153846153846	20.0	46.6101694915254	0.0	7.84313725490196		78.7234042553192
NR_046239.1	278	278	7.52032520325203	8.2051282051282	19.9248120300752	25.3687315634218	37.0629370629371	24.8972884141331	18.4243964421855	35.4901960784314	25.9165613147914	34.4913151364764	20.2832153269471	11.7880794701987	9.31623931623932	5.34709193245779	15.6327543424318	11.0183639398998	11.3821138211382	5.9375	21.6958787304595	25.6	34.9904397705545	19.0004948045522	24.8730964467005	7.84919653893696	14.6178686759957	7.90697674418605	9.05002810567735	11.2966054535337	9.026369168357	10.1532567049808	6.50298606502986	29.5116772823779	19.3827625141137	30.078125	34.8779478692594	19.138418079096	8.97196261682243	22.1311475409836	8.88610763454318	15.3041825095057	8.74403815580286	13.4980149977944	11.5	5.53306342780027	21.0843373493976	29.0514905149051	10.6896551724138
NR_046239.1	279	279	40.2439024390244	0.0	100.0	36.3636363636364	58.974358974359	41.1764705882353	18.3673469387755	37.037037037037	10.5263157894737	10.0	26.1044176706827	19.4029850746269	0.0	8.88888888888889	0.0	7.14285714285714	0.0	0.0	28.1609195402299	22.1153846153846	73.9130434782609	19.0243902439024	74.1935483870968	9.375	20.4938271604938	3.33333333333333	10.1941747572816	38.2716049382716	0.0	9.82142857142857	18.3333333333333	26.0204081632653	19.047619047619	58.2089552238806	30.8457711442786	22.0125786163522	16.9117647058824	16.3934426229508	5.43478260869565	6.25	0.0	31.0924369747899	0.0	0.0		38.2978723404255
NR_046239.1	281	281	7.61904761904762	4.59303233869708	7.27785318993422	19.6245306633292	13.629269984394	17.6822345015517	16.3509587449157	11.9259047073427	10.9923053862296	6.55668358714044	18.2883131201764	9.82487873057634	10.681997717897	4.55764075067024	8.72639127360873	11.4791288566243	6.90053970701619	6.22685964321777	15.9748249770172	25.9929964982491	15.8216328653146	15.7661185069173	16.569351107194	7.78415258179563	24.5980511571255	6.6147859922179	15.4004106776181	15.6371317652432	10.2252342037074	8.878612716763	5.61159533836059	20.1886957281384	17.0920245398773	8.78110635599937	22.7522359956065	12.7979554725512	9.19345741680767	9.27097984060009	5.52480823380911	20.3707260852862	10.9986059138602	13.6762960031658	6.12123276008854	8.94627340594787	21.5011146891256	23.3865855204767	28.0331618067467
NR_046239.1	282	282	26.027397260274	3.75	14.5454545454545	28.5714285714286	48.5714285714286	42.7536231884058	35.8974358974359	42.6470588235294	28.8135593220339	10.1010101010101	33.8235294117647	10.1604278074866	0.0	14.9700598802395	14.2857142857143	4.80769230769231	0.0	0.0	38.3419689119171	49.5934959349593	60.5263157894737	23.5294117647059	57.4074074074074	0.793650793650794	29.6912114014252	25.9842519685039	19.2660550458716	34.6534653465347	26.1194029850746	10.5263157894737	5.81395348837209	19.9115044247788	23.5915492957746	61.038961038961	57.2769953051643	19.7802197802198	21.4765100671141	0.0	11.9266055045872	14.7540983606557	0.934579439252336	17.4242424242424	7.60869565217391	10.4477611940298	0.0	63.5135135135135	0.0
NR_046239.1	284	284	4.04828598105909	2.54002463054187	3.49090909090909	13.0989615913925	9.64867180805484	11.7735963122497	10.2749301025163	7.63750356226845	7.31369835935956	4.15436524673134	11.7836626033347	5.01148293963255	5.91571416106797	3.55637783944907	5.1864508995879	6.08052588331964	3.63193018480493	3.01225132066989	9.40049663001064	15.1990349819059	9.46539256198347	8.19366852886406	8.34161971052922	4.09179307662388	13.4617775015538	2.67714968152866	7.85875481215983	8.72860916503962	5.2395656937942	4.73611431205347	3.10274173090058	13.7390380015945	10.7911450946538	6.32165605095541	17.7288620470439	7.52277402292095	5.40083198195022	6.01556149111601	2.97498309668695	12.7351664254703	5.07187615186141	6.81818181818182	3.33898305084746	4.55809454721315	11.3619449268172	15.1519011527928	16.7122819021553
NR_046239.1	285	285	5.00390930414386	2.7886143620864	3.21601259417519	12.2678458622868	10.2145922746781	13.0831874571885	10.1052886360886	7.64616263568844	8.11845286059629	4.89775051124744	11.7615549433731	6.38241989143758	5.8818255177979	3.01963900556249	4.77420688229823	5.62708631378159	3.81568523897544	3.23663390074323	9.4084377866096	14.700695092852	10.41259765625	8.18048422597212	9.78418759078647	4.42748091603053	13.755390288107	2.77122036333778	6.78559629996696	7.99105094079853	5.95884099518788	4.15412402167369	3.14223285818333	12.3429481507698	10.1040763226366	5.81009296148738	16.5448188175461	8.30308529945554	4.971932638332	5.32500918105031	2.97855440826052	11.4543775017962	4.92825482683495	7.98874584363543	3.8760366652117	4.95529061102832	13.9344262295082	15.2403282532239	20.6008823365164
NR_046239.1	309	309	5.50123062595623	2.78161979406793	3.25523533070703	15.5816568786705	8.4957264957265	11.5605191669182	10.5501919274165	7.63322586762754	8.06229055785531	4.61684410245599	12.8031308966385	5.90016366612111	7.99616323683293	2.64344262295082	5.31914893617021	5.97722095671982	2.98756250801385	3.05916629314209	10.9079311078035	18.8912322988852	10.7392090979581	10.1344181110718	9.00761673473893	4.77741585233442	17.168394264788	4.04922588328702	9.35738444193912	9.23729299180563	6.26553953257086	5.88979638789831	3.319380901392	13.6994781993455	11.4331425758415	6.85932041918069	18.750496149877	8.6330584158899	5.31271960646521	7.24973900939566	4.175506268081	13.5496918335901	6.06864044778318	8.47983453981386	3.36802911060337	5.40246555474982	16.5122885019143	17.1236354404671	17.9665262438802
NR_046239.1	310	310	5.30753968253968	2.63840830449827	3.85866517106001	14.0397184514832	8.89612615701063	14.3334092116246	9.84775253745771	8.62413235713606	8.1255028157683	4.54406208516287	12.8332442135819	6.72900463165254	9.03398926654741	3.18413597733711	5.69189523613116	6.54552373703739	4.16941549017021	2.811004784689	11.978928080623	17.5611272275176	12.7758137266854	8.96836313617607	10.8605709557302	5.18919834081097	17.5070115300717	3.86984192157668	9.5168954593453	9.85134362492853	6.83839313094143	5.0727250871499	3.03156146179402	14.5608764799435	10.7803700724055	5.89403973509934	18.1688239498134	9.73389003471	5.97383720930233	5.77087663528549	3.20277640059494	12.8536285362854	5.73549257759784	9.52786048490004	3.48583877995643	4.12997643556989	18.4822150363783	16.3454920853407	18.9333928372197
NR_046239.1	311	311																																														0.0
NR_046239.1	314	314	9.04195199787248	4.36050974973131	5.79094581995235	21.351824087956	12.5705489994869	19.5788361385765	15.5966503838102	11.5198634682848	11.6540242340656	7.71094490677341	19.7429090401006	10.3307138179437	12.0020918678637	4.89603605449145	7.19590525893216	12.2015673409878	6.80681963850788	7.37502802062318	18.9399844115355	26.5896534404822	14.3485005170631	15.7513045016362	14.4922737306843	8.43354798665529	27.9692059353076	6.6408576533651	19.6207148067104	17.3190440712935	11.6038580093467	11.0344827586207	5.36409657320872	19.4486171246797	16.9517597834113	8.8496981251986	25.3054101221641	13.2083760433446	9.67469964167779	10.1380350307389	6.14331179477288	21.5440893338467	10.2871870397644	15.611579449658	5.42714418762171	8.80541128155574	23.2089920948617	22.9491568403702	26.7881548974943
NR_046239.1	315	315	9.03878822197055	4.54021331795907	6.27666741522569	21.9123005402689	15.380658436214	22.1480075901328	16.0405846116681	11.9783249358304	11.805485783181	7.62469337694195	19.4346829640947	10.2274715660542	14.4262588319471	4.4996033095319	9.13873130479629	11.7428571428571	7.18531237617224	5.96121618386402	18.0992366412214	25.2900953170327	14.6398046398046	15.0105514267364	15.3352649006623	8.06984826650843	27.1434807008792	6.69198398850457	16.163082200818	17.342032967033	11.6985376827897	9.27351455376473	5.33430383695539	19.0888987173817	17.5796966883318	9.89885591112585	24.835147374275	14.3548143296216	9.58236321303842	8.74357090374724	5.39950372208437	21.8122181221812	10.2160216021602	17.5874691410573	5.3554295682512	7.63406156901688	25.3210638082718	23.7905168260959	29.6159857110962
NR_046239.1	318	318	9.55989894960777	6.85310387215734	7.00663349917081	21.5125	12.8060263653484	19.7190544520807	16.2750116333178	13.057898227992	12.8536224741252	8.31489092633576	19.4046537628398	11.1529642974124	12.8967561911406	5.1941399446778	10.2649006622517	11.281349749202	7.00538876058507	6.32840501792115	18.1927710843374	27.2937393226811	14.187790998448	16.2819492349872	16.3188693827978	7.58658176735518	25.876211782252	6.60311786317148	17.9170812603648	16.7755991285403	10.6897581367572	11.9296632570969	6.62445202143205	21.2014134275618	18.4683575474021	10.3799078048005	25.1626725916521	14.7002784698813	10.514100850974	9.95359628770302	6.6293544340442	20.9526564458586	11.927755252488	17.3047838891984	6.54474642282618	9.37991055239937	21.946399901198	23.7787082857505	26.5565365992595
NR_046239.1	319	319	10.1522123893805	5.94929415154134	7.95913785361473	22.7523857358111	14.5501285347044	22.8790408256185	16.7230137647911	13.1508931965032	13.6349954851008	7.87699223539027	20.4429171439481	12.3076923076923	13.8608555863178	5.16129032258065	10.9025270758123	13.4362492853059	7.06270627062706	5.53761511780887	19.3358778625954	24.7229414810979	14.780487804878	14.0053196367972	16.2509057033433	7.8218911368831	25.5458515283843	6.78765508048805	15.8214073732111	16.1795824992851	11.6780856938337	9.91586538461538	6.23182384711259	19.7932314217549	18.0794456131667	10.7284768211921	25.808502185141	15.0319561169544	10.5251672970614	9.88500122339124	7.27741423755701	21.7685679113664	9.53737722126415	18.3751595065929	6.11924686192469	9.71223021582734	24.284703265595	24.8004404073768	31.9091973897038
NR_046239.1	322	322	7.77222777222777	4.14100985221675	5.29100529100529	19.2991239048811	12.55351943826	16.4588718260605	12.9092391937551	9.87666034155598	10.2824970367444	6.20253164556962	16.035556799888	7.98975460629596	9.64560055865922	3.82368016401845	7.43677238057005	9.11829134720701	4.92876395841355	4.14194559498489	13.9450713221205	20.2005875797791	12.6698589361977	12.5797306874557	12.0521892967713	6.2577736318408	19.8581560283688	4.53145185332406	11.8620414673046	11.7197452229299	8.51169736187158	7.66574585635359	4.86402183448679	18.0820948336872	15.5389872631252	10.2670057215512	21.6772655007949	10.8963695077796	8.02590819487468	8.13291506912978	5.26315789473684	17.3606414839146	9.45462673223067	11.8789808917197	5.93270616153911	6.63117134559535	18.6843081488809	18.8067856915941	23.2326718435433
NR_046239.1	323	323	6.95633713113014	5.01368678864717	4.9163766977214	18.4468459411913	12.9518588315916	17.9732604071711	13.8459681313375	9.69673923376747	11.1746987951807	5.92865174281918	16.1551381890365	9.51048951048951	10.577094872253	4.0185646366312	6.21713578719456	8.61740620834127	4.56645110201927	3.5154848738491	13.170545593285	19.0574831693423	13.7842778793419	11.0815521511788	11.3641068101842	5.47933604336043	18.4090767408516	4.95181464014763	11.5397296406198	11.8272805261653	6.76960834441149	6.30706391158097	4.10261736601579	17.7504859515816	14.4722995976478	9.82438701126574	21.9591642170493	11.970802919708	7.50654640675007	8.02544653780279	5.56437214838326	17.4425758818704	6.85958467651248	14.128955427016	4.68300340106392	5.94587884806355	21.7584638706417	21.2363185791974	25.9261325596965
NR_046239.1	328	328	10.9485166954902	8.80454824830977	8.87647423960273	20.6091624016977	14.8357289527721	20.1041823946852	15.5340935536421	13.96187043536	14.5888855986576	9.31041754533952	18.1119418629027	12.3669123669124	14.9079165575631	7.51279426816786	12.1373356088746	9.51686417502279	7.54547783756085	5.68359812038487	12.6647767540751	19.5193081255028	11.5120941663433	13.6170589276234	13.1509267431598	7.91126968122237	18.7939073671122	5.13151364764268	13.080952065239	11.6297740566579	8.47339632023869	12.2514653488105	7.83989092325672	20.9086898985443	18.6699507389163	13.6659780708724	24.9464073044859	14.8589280484233	11.8130709768096	11.3921113689095	9.86797725739616	20.9744331886155	12.6381724392041	16.8177480916031	8.58667118299602	11.7291414752116	19.6859156671201	22.0383054287164	24.8037319376493
NR_046239.1	329	329	10.6291132970066	9.10007199424046	9.97757847533632	20.6480783722683	18.7446699641822	21.6480764853175	16.565973900435	15.6484560570071	14.020287235111	9.56903594771242	18.5080552798351	13.6785027112122	15.5426529700759	6.9593753536268	11.7355883262865	10.5779301152052	5.02638522427441	4.34419381787803	13.5541479050599	18.6419625297588	12.4786533300805	12.6502155765526	13.1745209735888	6.58707984082635	19.5719990017469	6.14107033012098	12.2088035372533	12.4270845247627	9.80773164246267	11.0229594903234	7.89938675813325	19.6516973125884	17.7494271381681	11.8085458761179	25.7626310772164	16.0299964769239	11.319520174482	10.8703635695924	9.54270409681579	20.0450912072146	11.8758434547908	18.7473406518594	8.33042872080864	10.6797320764078	19.4694745368027	24.4837555066079	25.05298382599
NR_046239.1	332	332																														0.0			0.0							0.0	0.0		0.0			0.0
NR_046239.1	333	333	8.0531561461794	5.15732924021489	5.1656314699793	19.0066142518408	11.8049615055603	16.5710836100211	12.5145382647127	11.2903225806452	11.3129318854886	7.78222409435552	16.108319374651	10.1178781925344	8.74574495941346	4.62356792144026	8.56397914159647	8.21256038647343	4.68629961587708	4.78800760711489	13.6540778006094	19.6606084948288	11.760144740243	13.0350194552529	12.0172147428824	6.01054754149217	19.213811091101	4.73449131513648	13.1449794402441	12.3366200412749	7.51864743908503	9.85397263424169	4.96543666634213	18.1272614950137	14.9239953227891	8.97252659996824	21.2676503252419	11.6364168618267	8.16527299557304	9.33549808651281	5.28901734104046	17.8351309707242	9.58097061639296	12.2583724445152	6.0262378332628	7.10316501570428	16.5184086978008	20.2954603094091	22.6967697907188
NR_046239.1	334	334	7.96164772727273	5.30653556969346	7.52277071854267	19.154291467405	13.9344262295082	18.7604690117253	15.7837181044957	11.9154205162396	12.0456381260097	7.13186249358646	16.3629402756508	11.2495612495612	10.2051787474241	5.35105657805044	7.50517598343685	10.1499092905567	5.6431315406014	5.33509171562163	14.5683177426775	18.3614056976502	14.32594587976	13.1031307550645	12.5545624610268	6.75342349238751	18.7542992933525	5.67164179104478	11.624520058255	13.4369444285141	8.08951852992506	8.70878125377461	5.46670847705655	16.6134185303514	14.9716987000062	11.3013129466512	22.5441808629199	12.9953497775981	9.03319956220358	9.73244968090329	7.74444333698794	17.5938303341902	8.92937810570697	14.2637644046095	6.15155757787889	7.66741349265621	18.6461289014998	21.5413248776453	26.9705603038936
NR_046239.1	335	335
NR_046239.1	336	336	8.16950053134963	5.86699431730917	7.55693581780538	17.6140613313388	12.3995211219429	15.350380930829	14.9319688335853	11.0226518813383	10.2791752984118	7.33838702884818	14.3504953257988	9.11100196463654	11.1227427375033	4.9923273657289	9.06265664160401	9.08593821197485	4.62405533495581	4.80822990048082	12.3131420474672	15.7873580544669	10.0672008270871	12.2578933404086	11.2630998345284	4.97790183763666	17.1396634167546	4.6848635235732	10.5790276580222	10.4415137614679	7.2928066859019	8.41282611194116	6.29077806991917	16.9709799770662	14.4632420793602	8.96233910694422	20.3887346291154	11.7761842041075	8.15251737939751	8.05011019603294	6.15666249156952	16.5767674821807	10.172984909827	12.2534987277354	6.15371593025224	7.08071532141131	14.9580039525692	19.6867867106264	20.3491016602229
NR_046239.1	337	337	9.07991176261296	5.12523526856812	5.99031640581016	17.4373188862291	14.4006849315068	17.4784663465203	13.4948516050878	11.3211149293624	11.0067656265778	7.25038402457757	15.6197334150452	10.9073359073359	9.77032119145882	5.30500965579916	7.84455958549223	9.4225797184717	4.69887491727333	4.56072971675468	13.1857186638063	15.3285431635947	12.0274073167747	11.9119948448863	11.5172915152145	5.55744680851064	16.8701095461659	5.85144740908623	10.72588664236	10.3875968992248	7.81795767413191	8.25676982591876	5.39609644087256	15.1410324640766	15.9609525586023	8.81277020285999	20.1913112793942	11.9037974683544	8.4787847805448	8.28111561616906	6.33718612993224	17.3653311360593	8.64559819413093	14.4017094017094	5.4122584593862	7.39401496259352	17.9549604382228	21.1876681150424	22.5965029886599
NR_046239.1	339	339	5.20826413339534	3.37734111145226	3.18266639021356	13.4531386496942	8.57289527720739	11.4164904862579	9.29203539823009	7.21532189248127	7.35802469135802	5.22710506902729	10.4855047153336	5.43816543816544	7.77360468163158	2.3543863240864	5.65034122842232	5.61889993614886	3.16544918621043	3.12220232766338	9.06447265763529	12.9827031375704	8.89808587687532	9.10780669144981	7.62852404643449	4.33095312014902	13.4071264224862	3.52637329889739	8.65582475937604	7.71128578805439	5.04778972520908	5.08338125359402	2.46684867394696	13.4452296819788	9.94274456689035	6.26291527579081	16.7737840196779	7.44140625	5.52470654389541	5.72457036692987	3.21087648249928	11.9606139588763	6.20160755106556	8.19476489776434	4.00609807741171	5.56563823351482	13.7952328022724	14.7198781803185	15.1078727158877
NR_046239.1	340	340	4.44743935309973	3.05916305916306	3.24214792299899	12.2451547948653	8.75576036866359	11.5425531914894	9.21530636958101	7.36190476190476	7.59786655932374	4.2962356792144	9.88211879975505	5.41630148992112	6.79073096537532	2.43626062322946	4.03225806451613	5.25612897071449	3.37034099920698	3.48586487781505	9.14652799021107	13.6703342329251	10.4607112306	7.59540229885057	7.90837479270315	3.61691288843607	12.8376688344172	3.01285347043702	7.0857293938793	7.18298555377207	5.03125320217235	4.5701193777885	2.34326182045407	12.2987081932401	10.6306306306306	7.13811420982736	16.7209986483263	7.83065575426897	6.43586005830904	5.90473852197398	3.17192005568261	11.0643106636532	5.19197535502292	9.10641200545703	3.36479636427198	3.84376166189825	14.9964463397299	15.4180164036116	18.0142952870226
NR_046239.1	348	348	11.8715083798883	7.63675476336816	9.3720809548521	27.5737131434283	13.972977595348	24.971683153364	18.9773387565369	14.7234607722227	15.2068727165004	8.43170320404722	25.7613858619726	13.9068511091103	17.1473518615627	5.33101401821345	12.5450901803607	15.6742956141151	9.14915427985648	8.87646730016769	20.3034169856799	29.904570567554	15.1460325665547	18.8849557522124	18.7927609799161	9.8122866894198	31.3211066210755	8.27873734365694	20.5359511806845	19.552495697074	13.9389115510894	14.2775031612829	7.62563303467082	24.4397388388918	21.1505296871151	9.78243608067334	28.3002382843527	15.844915874177	12.2866174920969	12.2941312920436	7.81009244992296	26.725134926754	15.3149171270718	20.3180914512922	7.9566615879465	11.088295687885	26.1207854761023	26.9313713053406	29.9107396668372
NR_046239.1	349	349	12.7587424938184	6.50955597068544	9.12041181736795	26.945281124498	17.4489795918367	26.8237254753428	19.0988161391641	15.6991083285904	14.5250275855151	9.06957763721689	24.6202000152683	13.9589698821475	16.7231537638245	7.35127799140466	12.5038623957153	15.143156092457	9.05496243574535	8.5499642260911	21.1594202898551	28.3927648578811	15.288098428554	17.9726881129136	18.5736434108527	10.4230118443316	31.0153769532466	8.19336337566571	19.9301850754133	19.6047069576145	13.9107343478705	12.4309392265193	7.24517334440523	21.5042372881356	21.1238872403561	11.1699487009763	28.6870931893951	17.7535321031726	12.106256350704	11.8186262527499	7.19381688466112	25.0947066653015	13.4724715739078	21.2100611828688	8.39574986936074	10.3012272220156	23.989898989899	28.0773981062165	35.1429686193635
NR_046239.1	352	352	5.68363539445629	3.32614721281183	4.35415151200249	15.6710822294426	9.6967620352921	13.1614756576958	12.1190974645266	9.34943884344683	8.22202433956664	4.93358633776091	12.9048052038889	7.44567445674457	8.36395450568679	3.0327868852459	5.74239534183315	7.67613999817235	3.69278112578536	4.45588893864756	10.7419240326589	18.5181451612903	10.90108751942	10.0248182946286	10.6601791440893	4.76745088904418	16.4207905384376	4.14471722492794	9.61244432626471	9.17183551573627	5.26839956179663	7.74988484569323	3.68456964616434	15.8085633404105	12.4522253729503	7.37678855325914	19.4464328322596	8.88595461658842	6.79324894514768	7.01184118876248	4.35286169288679	15.0979824307366	7.14918105356352	10.2762079121229	4.15289431307738	6.59566743313566	19.6836772519461	16.2423010984824	20.5239179954442
NR_046239.1	353	353	6.99978767074811	3.5704002303484	4.34928819639054	18.6668340446899	11.8138424821002	14.5491803278689	10.0858628612892	9.39667458432304	9.90148773622839	5.77963851730828	13.3552480697194	7.53496503496504	8.65135400840111	3.36239103362391	5.85869004641568	6.43040868819663	4.39487923980467	3.77900023917723	11.1595199877704	18.6309030654515	11.8321541839473	10.5490268086669	10.4990681300476	5.06908536068492	15.8420165969926	3.79915802443783	10.2388177859876	9.96223392080568	7.01556739041377	5.48802503309664	3.31669785818257	14.453781512605	12.6099888462015	10.0547536087606	20.3846459508861	10.894980850635	7.65257874445334	5.8233423048691	4.26502678040071	15.1630100471601	6.77559586268925	13.0305350004253	4.16157738614552	5.64936677427365	17.7535132949146	17.6462500859284	20.5649212906107
NR_046239.1	357	357																																										0.0
NR_046239.1	371	371	12.9485387124692	8.03076923076923	7.77443764901005	26.5898848272409	14.3370402053037	26.124358587383	19.6494893221913	15.340801215113	15.0749802683504	8.92197233660648	27.5955902874686	13.3573416271075	17.2251308900524	5.86249232658072	11.8537074148297	18.8918253895926	11.1680984741634	12.0764844012076	22.9935538712191	34.8363125125527	17.0331091567512	22.5064164970351	22.451684152402	12.7704117236567	35.4916962119798	10.2441929720071	26.8231238398303	22.6424840727774	16.6550661230983	14.6893304237969	7.35766423357664	24.0144953155383	23.8236018723824	9.84101748807631	29.519796470027	16.678055447091	13.131100344077	12.7708888631359	7.86831434639892	28.0196968234045	15.4287817445712	20.3992365198028	7.5002116312537	12.1691842900302	28.7549407114625	27.5733198201052	32.4006142296536
NR_046239.1	372	372	14.0077551585653	7.42994622134164	8.43026476127174	26.1766132945172	18.4100418410042	29.2861409796894	20.0588928150766	15.0579150579151	16.8256130790191	9.7301635068713	29.8723772442137	15.8532423208191	20.22021167634	7.12084174726326	12.4987308356178	20.7132931912923	12.0879120879121	10.6046402624795	26.2760340275741	36.0533975710127	16.5533980582524	24.4147737125022	23.1131592421915	14.3768677812778	37.4422007609014	10.4110679804917	24.8891664064939	25.0532332175277	18.4046036313126	13.1435699705149	7.4121468648489	25.6228359091293	24.0845978088933	12.1241670729725	31.2867702519234	19.2789666473877	14.9182039679777	15.3253526134882	8.43339321168573	29.0245030050855	15.6456241032999	25.024154589372	7.39525492175669	11.3617175250271	27.6806467913087	28.6324496576039	34.3598865973651
NR_046239.1	375	375																																									0.0
NR_046239.1	381	381	6.64840304690632	4.25531914893617	4.78473887209423	15.9663865546218	10.7032590051458	16.0970815061243	12.527651647456	9.75981700343119	9.10887176447342	5.08617954954002	14.6069777217318	7.24268332785268	10.0332400279916	4.46245383668445	6.93705451259914	8.26400950726758	4.2421905129194	4.56073509636934	11.5919409761634	17.6902939991945	11.6022815659839	11.2991846862815	10.1957315050315	4.99961122774279	16.1750062235499	4.69061876247505	10.7064531135775	10.1776781093669	7.22759445718273	7.83974136935689	4.62230040066452	14.7757489806772	13.7896947979736	8.82587223195794	20.3529972968675	10.5170387779083	8.69933027846317	7.60831687768614	5.55125725338491	15.9310878823074	8.84132841328413	11.1093375897845	5.45408206609464	6.38787878787879	19.5369567908877	19.7424348157077	20.1150079708495
NR_046239.1	382	382	8.2081804969202	4.53389830508475	5.60602703301573	18.6260280599903	13.3667502088555	17.8768450872223	13.0731248530449	10.1194394808615	10.2389741597047	6.93426994480682	16.1547294387828	8.86367514076096	11.0230179028133	5.8261700095511	6.86612576064909	7.73710482529118	100.0	3.77998829724985	12.7306002928258	17.9111957502255	12.9212121212121	12.9879101899827	12.6815299652281	6.11470113085622	17.8654562383613	5.80690066620264	9.38686585745409	10.7306702472866	7.81048666864902	7.03938433680398	4.93511600471884	16.456228956229	14.678738317757	8.56586632057106	22.7064392516342	13.4285302177989	8.21803518042133	8.86255924170616	5.0420963012014	17.7692024990812	8.46280518364717	13.2670249458571	5.01008742434432	6.22591522157996	17.2661143665387	20.594810649685	23.2423720335686
NR_046239.1	384	384	11.8960101583907	7.73616890121745	6.92965977875183	26.1958427247683	13.4246575342466	25.6447099750435	19.8557636384785	14.6241674595623	15.0564244704019	8.3632903362233	27.0501578393546	13.422653296071	17.953431372549	5.37623355263158	12.0788494418184	17.9789666209419	11.7624373312765	10.7992815446789	22.671777399205	33.7062796089104	16.8957468879668	20.7997162869049	21.9995571302037	12.7447932856699	35.1568334578043	11.0966969364335	25.6780111672428	22.9393155018694	17.7908601077629	13.9180611656088	7.25459522878373	23.8758314855876	22.4749660032142	11.1501036847982	28.8867638855686	15.9992157247194	12.8779868894058	11.3594040968343	6.90690690690691	27.3008806735701	16.0029553010713	20.1690051020408	7.05662302329536	11.1569245694882	28.4492376348085	28.2451465550057	31.5417900250512
NR_046239.1	385	385	12.8699861687414	6.91068400226117	8.23177487259029	25.2873563218391	16.246030419522	26.9202087994034	20.3036723163842	14.9990596200865	16.6488794023479	9.17477188408703	29.3653072946582	15.1378103933783	18.668485210127	6.5173548455578	11.8649224216611	19.3560325684678	100.0	10.5300105300105	25.1940254795724	34.5660452996593	18.4704884256454	23.8993166681083	22.2767720159558	14.004854368932	36.4886920027979	10.5059139250572	25.1355224624587	24.0022390148335	18.2963109877033	12.5608238089849	7.38373807885164	25.4402966208814	23.8573933372297	10.3700097370983	31.7036479879654	19.2946157917529	14.7259321090707	12.8287135749822	7.41545437370111	28.1206880691749	16.0756501182033	24.6831381357292	7.61143818334735	10.7427055702918	27.2883410790059	28.5520882691396	34.2931791650453
NR_046239.1	404	404	4.08367865258655	2.46571120357528	4.02551233793392	13.1589023611997	6.97998259355962	9.71198419332776	7.94841735052755	6.69901988771529	6.24563503940936	3.47622094263169	9.33266432513798	5.14893968149187	5.44891640866873	2.29656040268456	4.1951023685267	4.66893820793812	3.59758447899268	2.57361204765116	7.48062857556666	11.5617619878838	9.22336412124366	6.51302605210421	6.81214000886132	3.29025608499168	11.0422241075507	2.84417549167927	5.59819103741263	5.69462912643811	5.1183879093199	4.03007872165433	2.3759608665269	8.96943071572396	7.51135216952573	5.49307253463733	13.4995064165844	6.01814918228959	4.55883408715629	5.2280701754386	2.42249028013159	8.73189538397416	4.87513085090474	6.65907797381901	3.47311551324929	3.18463595478303	11.1344797723617	12.3332909945383	14.7082243203276
NR_046239.1	405	405	5.26935327516964	2.97071721601358	3.17813090343372	12.653503491452	11.3084268721729	11.5341545352744	9.1743119266055	7.02117647058823	8.32603832312032	3.77396366556258	10.5270737327189	5.61586460381229	5.58730700332679	3.03609341825902	5.33955943559029	5.62338142804292	100.0	2.50321675049713	10.6532737004179	11.4185463659148	9.11186605192914	8.18110986061813	7.80642520974013	3.79480540496804	13.3485087258507	4.44820380137327	6.82610861983059	7.02451584014329	4.89953479164605	3.50758090065626	3.12530712530712	12.0327398531769	9.0185986665107	5.0129785853342	16.1596385542169	8.45687331536388	4.87686099902602	5.16526477905461	2.96674225245654	11.804788213628	5.16142887823037	8.62165850525809	3.62489486963835	3.19200192724645	13.4761086978483	13.2313109425785	15.7005502139721
NR_046239.1	406	406													0.0								0.0												0.0		0.0
NR_046239.1	411	411	5.75459952967215	4.38940272770027	4.53194650817236	11.3664510802257	5.54221319046739	13.2455089820359	10.3314571607255	8.42822384428224	6.1271434546215	3.78413951957881	11.1489361702128	6.82012664727024	7.32634702772883	4.81187897733616	7.011600451699	6.32813257098556	3.17210643596802	3.85155701240927	7.1124763705104	12.1584066697545	8.25396825396825	6.48401826484018	8.30433774066342	3.71193978788915	12.1273765746029	3.67407095483735	7.59582424431287	6.92520775623269	6.34719136781974	5.77545431914364	4.26272292301	10.3616711702349	8.03815669495686	4.50127877237852	12.9731716280779	4.49333406484885	4.77188081936685	5.60213877749423	3.35723598435463	9.25076452599388	5.65867279894875	8.60127893362154	4.45647271087055	5.0853889943074	17.4157303370787	14.4156373014796	20.2644189134577
NR_046239.1	412	412	7.997227997228	4.77810860626684	5.1284903771276	18.4099408855109	12.086620782273	17.5573660213768	14.1076886903362	10.9855972889014	11.6233829394028	6.70480778881863	16.6174457970179	8.5795016696635	9.23982595341694	4.01951426450313	6.65379926859	8.66141732283465	100.0	3.13486957538893	14.6232298774672	20.9708153645572	12.9290479078229	11.3325246924277	11.3782871175688	5.7434072156609	20.2850300800187	5.95498904600677	11.1790011846125	11.2828265860351	7.73343895435192	6.33643164815235	4.32517448147056	17.4504010130857	12.6199953172559	9.48513886633101	22.0831133569651	11.6373086918856	7.50765377122182	8.4755808440019	4.58195559754369	16.5129151291513	7.21494524371913	12.6725521669342	5.50319757657354	5.78941020383548	16.4982824813094	22.2161978990173	24.7485692059788
NR_046239.1	413	413	0.0	0.0	0.0		0.0	0.0	0.0	0.0		0.0	0.0	0.0	0.0	0.0	0.0	0.0	0.0	0.0	0.0	0.0	0.0	0.0	0.0	0.0	0.0	0.0	0.0	0.0	0.0	0.0	0.0	0.0	16.6666666666667		0.0	0.0	0.0	0.0	0.0	0.0	0.0	0.0	0.0	0.0	33.3333333333333	0.0	0.0
NR_046239.1	419	419																0.0
NR_046239.1	421	421																				0.0																									0.0
NR_046239.1	426	426	4.33266932270916	2.71256345177665	3.40994120791021	11.8989522032439	5.56788753237144	11.622716375961	8.8265176530353	7.07542482361125	5.61186386429105	3.32009706596073	10.4916164740355	6.13400714472423	6.09638087865299	2.21917181423015	4.82945655575258	7.01577031945006	3.39142091152815	3.85622470840276	7.0681275228602	13.8472605203213	7.97901711761458	6.99205685618729	8.37633505340214	3.98875417325602	10.7209184534864	3.08701731741422	8.62142918418118	9.43001899936669	5.80567422499726	5.07883173946756	2.41277752605347	8.78451837355947	7.27537286285922	4.11522633744856	10.0047778308648	4.4696800179011	4.49199607971251	4.46927374301676	2.12168837000449	9.32585806098728	4.71642295663934	8.03332056683263	2.32322301097078	5.39720242808129	17.4438021836866	11.7178045134192	21.392829811032
NR_046239.1	427	427	6.91042808575592	3.36265607264472	4.75767007558915	20.8935452793834	14.0070623843955	19.2623562789309	14.0237451510521	10.0244728915663	11.3554539262431	5.52208835341365	18.1424550768565	9.73853407629661	11.2430585219991	4.14634146341463	6.26650416412757	10.0619624526033	100.0	3.77689429373246	17.3085371211012	22.9350441058541	13.8198569523579	14.6761221136383	13.5666052793125	7.78002426202992	25.236316956471	5.47604849930431	14.5782757547463	14.3280577148929	8.5459940652819	6.54142145767316	3.60758871522658	18.2539013074652	15.4053105626389	8.43334414531301	23.6339003462291	12.3689525824757	7.71690767519466	8.26220957799905	3.12588535272453	20.0847223501243	7.37188663040367	15.1580805649173	5.14501891551072	6.24472573839662	20.3110796889203	20.4436003527098	27.5434794688004
NR_046239.1	432	432	9.96059390612905	8.10609447176278	10.0738255033557	25.5798409197246	23.5449312440038	26.6192030060318	22.0355448882793	19.1601899827288	15.8229091623551	12.0	17.5069797996387	14.0320317414235	12.7032036007413	5.67061431655096	13.396558221329	10.7799227799228	7.37265415549598	7.24222086638194	0.0	25.3971661657364	100.0	14.1647421093149	20.7604470359572	7.89184293938806	21.0986175115207	10.2182300458163	9.5901575719941	15.2496626180837	10.027330701488	7.50350163409591	4.67881408276714	21.9520256870337	18.4968972649966	14.0402721462442	29.0302243649175	14.87636955878	9.68747594488492	13.5102400352345	6.91212064792404	13.739663093415	10.4022711446783	14.3706073938632	7.14245606154192	8.63097067683039	27.3930201965488	66.6666666666667	28.1765972720747
NR_046239.1	433	433	4.09569754848873	3.14478357095064	4.29621755691381	8.69190268700073	7.03970096845444	8.15245509867205	100.0	6.99332352608351	7.20697939056771	4.72887767969735	5.594136626851	5.16163186976806	5.97195529930956	2.84418956097183	4.94615233992559	4.20772775611485	100.0	2.84296807592752	6.50842266462481	9.99151627333025	6.69276998725187	6.76361790092116	6.80315632330987	4.56750358958438	8.62630851273948	100.0	5.32598474558562	6.22918220233657	4.19018167761886	3.94269886609539	3.31720801658604	0.0	8.00738719369332	4.40546197548091	9.31843097409022	6.65291730423791	4.15356866786911	4.31231231231231	2.67218173462018	7.58202371105597	5.04810012547859	7.1335699476403	3.6189519744629	4.00900327005563	12.1317405168721	8.43502417944233	22.1850163392101
NR_046239.1	434	434	0.0		100.0	100.0			100.0	0.0	100.0		50.0	0.0	66.6666666666667	25.0		25.0		100.0	0.0	100.0		50.0		0.0	42.8571428571429	40.0	0.0	100.0	0.0	33.3333333333333	0.0	50.0	100.0		33.3333333333333	25.0	33.3333333333333	0.0	0.0	57.1428571428571	100.0	66.6666666666667		100.0			0.0
NR_046239.1	452	452	9.72561614186972	4.28687977453089	6.78781400320684	25.4188638942661	18.2287120069836	24.7791678980724	22.2297833730294	14.6486892995273	13.9040561622465	7.99473027319373	22.131571075032	11.6338298894762	15.0897826315237	3.958622283865	8.55604932089879	12.5044823523385	7.10886377156455	6.75987841945289	0.0	29.7708288712786	100.0	17.2173052608433	20.1320731855083	7.62875951981412	30.1514371829743	8.39978415972181	16.271422492166	19.7252007991193	10.7136360880373	8.44715554966185	2.64290104486785	23.7334464395118	20.0906551897807	9.81532147742818	30.8027955478312	15.5501600264871	7.99600583762194	12.7958458595245	4.69557195571956	19.3199099701928	9.85584623598505	15.4122476907287	4.71961572832886	7.41012024659708	28.7833140208575	0.0	29.1756530074287
NR_046239.1	453	453	8.29227344063652	4.02529302899445	5.61503013115916	24.4937319189971	15.4470877768663	22.4599688252799	100.0	12.0252396553816	13.4659847264065	6.4405189932781	21.3280311266236	12.005337986963	13.6869753897105	3.74023604538457	8.36648509700716	12.2891831016865	100.0	5.36453882059036	19.6322740211862	28.7990927539692	18.6018623024831	17.9825843024955	17.2720848056537	8.11541929666366	28.4248068159303	100.0	17.1480144404332	19.6842645674681	10.3688872709623	8.33004602235371	3.37566307667578	0.0	18.363601236476	10.2810855718638	27.2005009588666	14.8390574464808	7.17086617230268	10.6824754193175	3.90192711314635	21.2196025182076	9.09140908590914	15.3421953909561	4.95184069018496	6.35787359568192	23.0535279805353	29.6143798273512	26.6005032149846
NR_046239.1	468	468			0.0																																0.0											0.0
NR_046239.1	474	474
NR_046239.1	476	476																																										0.0
NR_046239.1	477	477																																			0.0											0.0
NR_046239.1	479	479																												0.0																		0.0
NR_046239.1	481	481	11.5922275809045	5.55183946488294	6.85572871379841	28.0048076923077	19.8602952849659	25.9001314060447	23.2521156358267	15.1906221433565	14.1027308192458	9.80841316118284	22.8590088986856	12.2192834816062	16.3490313435187	4.85605272285813	9.83822422874342	11.277424646299	7.80959464484939	6.23782862706913	0.0	26.9595499598178	100.0	16.3888430434065	17.1444154899703	7.23093808509265	26.8479340667427	7.99136069114471	13.5809634358677	17.4563692709183	9.86658580958157	8.98593044863286	4.76923076923077	26.0057539027496	20.0192581044523	11.517142270581	32.0	16.4334634361882	8.733758745291	13.6050328227571	6.03766617429837	21.626065773447	11.741452991453	18.4815469739319	6.68455175497429	7.8234826722083	25.9325044404973	0.0	22.7920910724985
NR_046239.1	482	482	10.1997434487814	6.58617754043805	7.23843416370107	25.420341786108	17.8462300768024	24.0007112375533	100.0	12.9247978600523	15.1121107752864	9.08806016922595	21.4635824232522	13.3113538017721	13.2017167381974	5.76659822039699	10.3289554437216	10.7605044330635	100.0	5.62331069945283	19.8607736871613	26.5921854462899	18.3930848802607	16.8238533184934	16.0186955598045	7.39015572858732	26.7997460115882	100.0	13.6373196483406	17.3730447825155	9.63467266427573	9.70886576208668	5.21739130434783	0.0	20.7729234349998	12.5268481951084	29.6720090912653	16.4876352395672	8.77800248911014	12.2220935618342	6.71099205969578	22.3636251312782	11.6017840427289	17.3693379790941	6.80111183393459	8.61852038248616	18.682467758801	31.3587855960737	25.9254066180594
NR_046239.1	483	483	8.93312379954601	4.96769881933615	5.39294306335205	24.6077842312571	16.4046371287915	21.6343153676881	18.6059711658531	12.837329319428	12.2187540642476	7.694442517172	19.8188149518472	10.7105086049418	11.8336047061295	4.54939591883924	8.33124373119358	9.34344728614628	5.23575784619961	5.79322095782876	0.0	23.6633451194686	100.0	14.7893521064789	15.030303030303	6.58752177559843	24.3635962330783	6.8705035971223	12.8308311406903	14.8031817254742	8.26155525900764	8.60514452399894	4.41131263449124	22.5620964321063	17.1938027136047	10.4175222450376	29.106244451021	14.3035832536237	7.41423687142253	11.56916347731	4.80760358032666	18.1309321002677	8.68126001067806	15.1560093548571	4.62166089191908	7.43725957135007	25.4379871883924	0.0	22.8879568603954
NR_046239.1	484	484	8.35861262380761	5.12582985950286	6.90070921985816	22.6718975841421	16.2672357189757	19.6392501506077	100.0	11.19936939122	12.8704547046872	7.40422204847537	18.5154462242563	11.411118525743	10.3487641988698	5.04613281694954	8.8319960801127	9.44474986256185	100.0	5.72800210443246	16.7942494398805	23.5216898382958	17.4299625996754	15.1942429206646	13.9423076923077	7.41125901275652	23.3884068306985	100.0	14.0173956888945	15.3912001369628	8.9188205314889	7.72772114436041	3.98166023166023	0.0	17.5612348422629	10.6717451523546	26.3687238289046	14.1113976673467	7.63646245826539	11.1014693972	4.6837737288944	18.9694538722616	9.03342863426435	13.7282229965157	5.72947430596574	7.11551734956391	19.2718741854201	26.5587274534867	19.8517067711248
NR_046239.1	500	500	8.10603150211295	4.73785830981732	5.79690742352232	21.9181739304545	18.2294977749523	21.766116055302	19.8171597297144	12.9462365591398	12.7530759716164	7.38632419298855	19.1292983745814	10.4457494945605	11.1695137976347	4.77291112908818	7.40461847389558	9.26334136463833	5.63568773234201	4.55429891766995	0.0	25.2930785289867	100.0	14.0885345064614	15.4796511627907	6.09520123839009	25.2280417831396	6.5040163049994	11.2868300982136	15.419741509357	7.99223819052817	7.48457302103377	3.41965726581111	22.6855123674912	18.1743194940885	9.43228454172367	28.6929192087262	13.5594467333726	7.24982720221181	10.6393442622951	3.66748166259169	17.8921121449857	9.41452740566793	14.7533504419732	4.15642458100559	5.7749832122581	23.2805866460826	33.3333333333333	21.9053325344518
NR_046239.1	501	501	7.96936831305877	5.30308895254316	5.8350530135914	20.8887357905615	15.7803468208092	18.8139567936327	100.0	10.6504559270517	12.4894692502106	6.45363408521303	18.0399804973184	9.29741423714845	10.4486996284653	3.21550741163056	7.89425259154757	8.27187671986791	100.0	4.53227931488801	17.3099360619779	24.5150122366143	16.4648396005949	15.1421218856007	14.189572116747	6.10655167617193	24.1662370622992	100.0	11.3313733725325	14.8246477968569	8.91924711596843	7.20157842814863	3.46076458752515	0.0	17.8069580385696	11.4394727714187	25.8948852510378	13.6675930214606	7.33100233100233	10.9658762290341	4.99880525686977	19.2331439861694	8.17751869775627	13.2191582002903	5.60709010339734	5.7932767829092	17.1207241709461	28.0717744232412	22.1831975273953
NR_046239.1	505	505	1.71109949468549	1.48573109738158	1.57926301059506	2.92906482465462	2.31985381743068	2.57486797651458	2.02999887222285	2.24814874007778	1.49272773666752	1.89644586943175	2.03992819452755	2.10096016731628	2.18925088192571	1.38111888111888	1.84045265186843	1.80346705300495	1.35252422971214	1.40853405930047	0.0	2.24789915966387	100.0	2.04386573456428	2.43119538726743	0.976838483750077	2.23901984667192	1.68887330528284	1.53945322868085	1.81301102026306	1.69620401239984	1.35100688248789	1.38463780789972	1.82718105282635	1.55331285651602	1.51128425577646	1.802127813563	1.28761471153162	1.5031408914149	1.80774138664398	1.47278742012961	1.98616776024118	1.39399906721252	1.333482117949	1.68448331713638	1.52617568766637	2.34203998248942	0.0	6.60635189897276
NR_046239.1	506	506	11.742749430779	8.08544303797468	9.7663925478495	29.8497077650988	21.1566183329094	27.268449817221	100.0	16.4046479835954	17.9964093357271	11.7156473391581	25.1229508196721	14.6427074601844	17.2860294971548	6.81564901167224	13.0013744845683	13.4142305570877	100.0	7.84780023781213	24.1432512038899	33.0461832974396	22.3857254567427	20.4192773906424	21.7354317311782	9.58856345885635	30.5378992531384	100.0	17.3252920585382	21.7782346139021	13.7011326269638	11.6943214120447	6.78363518758085	0.0	22.6138460044665	14.586664812626	31.9932538437402	17.3334371108344	10.8515947906106	15.1232241229342	7.13220795460011	23.3149718388315	12.7400803478069	18.563362244601	9.15079223784939	10.5419403739262	21.1837733869558	34.3519283942875	30.5103916301428
NR_046239.1	519	519	10.0178890876565	3.27102803738318	7.56501182033097	16.2983425414365	14.0	18.450184501845	19.1629955947137	10.0172711571675	12.9094412331407	4.3360433604336	19.8639455782313	7.9646017699115	19.0789473684211	2.1875	6.25	2.91970802919708	3.38541666666667	2.72536687631027	11.7177097203728	17.8082191780822	9.33333333333333	10.2654867256637	7.14285714285714	5.09950248756219	15.086782376502	6.6815144766147	9.50570342205323	12.8301886792453	8.89967637540453	4.8062015503876	5.57065217391304	15.1376146788991	11.2704918032787	7.14285714285714	10.7084019769358	7.92996910401648	7.74550484094053	9.9236641221374	3.42298288508557	13.2	8.98100172711572	15.8690176322418	3.53846153846154	10.3130755064457	16.0477453580902	15.4941373534338	22.9718543046358
NR_046239.1	520	520	55.0	35.2941176470588	21.4285714285714	27.2727272727273	0.0	37.2549019607843	35.3846153846154	0.0	0.0	25.8064516129032	43.9393939393939	6.52173913043478	38.4615384615385	0.0	0.0	69.2307692307692	100.0	0.0	47.3684210526316	0.0	0.0	33.3333333333333	0.0	34.2857142857143	86.6666666666667	0.0	72.2222222222222	63.3333333333333		0.0	0.0	0.0	0.0	0.0	33.3333333333333	0.0	0.0	0.0	0.0	27.7777777777778	17.5	0.0		0.0	0.0	30.3571428571429	100.0
NR_046239.1	534	534																																														0.0
NR_046239.1	545	545	18.1003584229391	7.71028037383178	9.47867298578199	29.4444444444444	21.2	25.0922509225092	23.568281938326	16.580310880829	21.2765957446809	5.14905149051491	28.2016348773842	18.2300884955752	26.0517799352751	5.32915360501567	12.5	14.7810218978102	6.78851174934726	13.1799163179916	18.1091877496671	18.2561307901907	12.7659574468085	16.4893617021277	14.0625	7.85536159600998	25.8021390374332	14.1906873614191	20.532319391635	20.6549118387909	11.038961038961	9.62732919254658	8.99182561307902	16.551724137931	15.6923076923077	10.7142857142857	16.9686985172982	11.6856256463289	10.9418282548476	15.5172413793103	12.2549019607843	21.0	11.1876075731497	23.9294710327456	7.71604938271605	16.2062615101289	26.2948207171315	20.9731543624161	29.2046396023198
NR_046239.1	546	546	40.0	35.2941176470588	25.0	0.0	0.0	42.1875	44.7761194029851	20.0	21.5686274509804	25.8064516129032	26.7441860465116	17.3913043478261	41.4285714285714	0.0	0.0	42.8571428571429	0.0	0.0	51.2820512820513	32.258064516129	0.0	40.0	33.3333333333333	26.6666666666667	66.6666666666667	0.0	53.8461538461538	41.4634146341463	0.0	0.0	0.0	0.0	0.0	0.0	33.3333333333333	0.0	0.0	0.0	0.0	51.8518518518518	7.31707317073171	12.5		0.0	0.0	19.047619047619	100.0
NR_046239.1	587	587	6.4327485380117	1.42517814726841	3.15533980582524	14.0921409214092	15.3846153846154	14.7727272727273	15.8620689655172	7.1304347826087	9.8989898989899	1.92307692307692	13.6752136752137	8.31826401446655	12.1993127147766	3.80952380952381	2.79441117764471	6.11111111111111	2.64550264550265	2.82608695652174	5.0	12.9834254143646	8.13008130081301	7.02702702702703	7.25552050473186	1.40845070422535	15.6123822341857	3.39366515837104	5.74712643678161	8.69001297016861	1.97368421052632	2.23285486443381	3.31491712707182	6.33802816901408	7.48945147679325	3.98550724637681	10.1836393989983	7.05263157894737	5.64971751412429	7.55813953488372	4.48877805486284	9.52380952380952	4.70162748643761	9.94897959183673	5.83596214511041	4.89642184557439	12.0160213618158	11.986301369863	17.223867964452
NR_046239.1	588	588	21.25	0.0	0.0	0.0	24.3589743589744	35.0649350649351	54.1353383458647	0.0	32.9545454545455	23.5294117647059	18.3823529411765	18.8679245283019	26.8292682926829	0.0	0.0	0.0	0.0	0.0	11.1111111111111	50.0	0.0	30.7692307692308	11.5384615384615	17.7777777777778	81.8181818181818	0.0	31.5789473684211	45.0	0.0	10.0	0.0	0.0	0.0	0.0	100.0	13.7931034482759	0.0	0.0	0.0	34.6153846153846	17.2413793103448	35.2941176470588	0.0	0.0	0.0	0.0	64.367816091954
NR_046239.1	624	624	9.34182590233546	3.41207349081365	4.06976744186047	13.9204545454545	10.377358490566	11.1788617886179	15.4589371980676	6.0077519379845	12.3142250530786	4.60122699386503	14.3079315707621	5.60928433268859	9.81132075471698	4.81099656357388	1.91897654584222	5.3742802303263	0.821917808219178	2.47191011235955	6.12855007473842	12.094395280236	9.57746478873239	8.53889943074004	3.8961038961039	3.87182910547397	11.1265646731572	5.70071258907363	7.61523046092184	7.85907859078591	6.9023569023569	3.77049180327869	1.70212765957447	11.5196078431373	9.36490850376749	8.14814814814815	10.6346483704974	6.87772925764192	2.81481481481481	8.14663951120163	4.12371134020619	5.2060737527115	3.80228136882129	8.46560846560847	1.61030595813204	4.87329434697856	10.0806451612903	10.4095563139932	14.8881239242685
NR_046239.1	625	625	20.9677419354839	0.0	0.0	0.0	37.1428571428571	25.4237288135593	59.7222222222222	6.06060606060606	48.2142857142857	25.0	34.4827586206897	0.0	52.6315789473684	0.0	0.0	0.0	38.4615384615385	0.0	0.0	61.2903225806452	0.0	51.7241379310345	31.25	0.0	66.6666666666667	0.0	0.0	72.2222222222222	0.0	0.0	0.0		0.0	0.0	100.0	0.0	0.0	0.0	0.0	0.0	27.2727272727273	35.2941176470588	0.0	0.0		0.0	83.8235294117647
NR_046239.1	626	626	4.10677618069815	0.253807106598985	2.60115606936416	10.989010989011	8.61244019138756	7.34126984126984	10.6635071090047	6.74157303370786	9.44558521560575	2.7027027027027	6.58682634730539	4.88721804511278	5.70902394106814	2.68456375838926	2.33545647558386	2.24719101123596	1.06100795755968	0.437636761487965	2.46020260492041	4.53257790368272	6.86813186813187	4.57038391224863	3.73831775700935	1.15236875800256	7.66073871409029	2.57611241217799	4.21455938697318	6.05263157894737	2.31023102310231	2.85261489698891	2.88065843621399	5.64705882352941	5.23012552301255	1.44927536231884	7.9734219269103	4.39330543933054	3.67751060820368	7.19844357976654	2.97029702970297	7.23404255319149	1.64533820840951	4.89690721649485	0.77639751552795	4.70809792843691	12.751677852349	8.3617747440273	12.4839124839125
NR_046239.1	627	627	20.9677419354839	0.0	0.0	0.0	37.1428571428571	25.4237288135593	63.3802816901408	6.25	46.4285714285714	42.8571428571429	17.4418604651163	6.66666666666667	39.6551724137931	0.0	0.0	100.0	38.4615384615385	0.0	0.0	59.375	0.0	22.7272727272727	0.0	0.0	66.6666666666667	0.0	0.0	33.3333333333333	0.0	0.0	0.0		0.0	0.0	0.0	0.0	0.0	0.0	0.0	0.0	27.2727272727273	35.2941176470588	0.0	0.0		0.0	38.2352941176471
NR_046239.1	647	647	6.49895178197065	1.31926121372032	2.35294117647059	11.4206128133705	7.35294117647059	7.63052208835341	13.38199513382	7.12909441233141	6.69456066945607	3.2934131736527	7.49235474006116	6.37065637065637	10.4283054003724	5.66666666666667	3.44827586206897	4.35606060606061	2.65957446808511	2.38611713665944	6.52173913043478	8.21529745042493	7.90190735694823	3.53817504655493	3.8961038961039	2.11360634081902	9.00277008310249	4.4811320754717	2.10727969348659	7.40242261103634	5.63847429519071	2.76872964169381	2.10674157303371	7.59803921568627	6.4143007360673	0.36231884057971	8.9527027027027	5.93220338983051	4.27350427350427	7.6320939334638	3.50877192982456	4.23728813559322	7.10280373831776	5.8974358974359	2.9874213836478	6.53846153846154	8.57908847184987	10.4995766299746	13.7179487179487
NR_046239.1	648	648	21.3114754098361	0.0	0.0	0.0	17.1428571428571	0.0	50.0	6.06060606060606	40.3508771929825	0.0	37.9310344827586	0.0	39.6551724137931	6.25	0.0		38.4615384615385	0.0	0.0	59.375	0.0	7.69230769230769	80.0	0.0	66.6666666666667	100.0	0.0	38.8888888888889	0.0	18.75	0.0			0.0		0.0	0.0	0.0	0.0	0.0	0.0	0.0	0.0	0.0		0.0	60.377358490566
NR_046239.1	678	678	0.0	0.0	0.0		0.0		0.0	0.0		0.0	0.0	0.0	0.0		0.0									50.0	0.0	0.0	0.0	0.0											0.0		0.0					0.0	36.3636363636364
NR_046239.1	679	679	34.4262295081967	0.0	0.0	100.0	45.7142857142857	61.8181818181818	59.0909090909091	24.2424242424242	65.7894736842105	0.0	42.5287356321839	8.69565217391304	37.9310344827586	0.0	0.0	0.0	0.0	0.0	0.0	100.0	0.0	50.0	37.5	0.0		0.0	0.0	100.0	0.0	0.0				0.0		0.0	0.0	0.0		0.0	0.0	0.0	0.0	0.0		0.0	100.0
NR_046239.1	697	697	0.0	0.0	0.0		0.0		0.0	0.0		0.0	0.0	0.0			0.0	100.0								0.0	0.0		100.0	0.0							0.0	0.0			0.0		0.0	0.0		0.0		0.0	36.3636363636364
NR_046239.1	698	698	26.3157894736842	27.7777777777778	0.0		28.5714285714286	25.0	52.9411764705882	22.2222222222222	78.9473684210526	0.0	12.3287671232877	24.0	42.5925925925926	0.0	0.0	0.0	0.0	0.0	0.0	69.2307692307692		0.0	37.5	0.0			0.0	87.5	0.0	27.2727272727273				0.0		0.0				80.0	0.0	0.0	0.0	0.0			70.7692307692308
NR_046239.1	699	699	0.0													0.0
NR_046239.1	701	701	50.0		0.0		0.0		0.0	36.3636363636364		0.0	9.09090909090909	0.0	0.0		0.0	0.0								0.0	100.0		0.0	0.0	0.0						0.0	0.0			0.0			0.0		0.0		0.0	0.0
NR_046239.1	702	702	54.0540540540541	0.0	0.0		52.9411764705882	36.0	84.2105263157895	11.1111111111111	71.4285714285714	0.0	59.1836734693878	8.0	33.3333333333333	0.0	0.0	0.0	0.0	0.0	0.0	0.0		0.0	62.5	0.0			42.3076923076923	87.5	0.0	27.2727272727273				100.0		0.0				0.0	0.0	66.6666666666667	0.0	0.0			92.1052631578947
NR_046239.1	705	705	0.0		0.0	0.0	0.0		0.0	0.0		0.0	20.0	0.0	0.0		0.0	0.0									0.0		0.0	0.0	0.0						0.0	0.0			0.0			0.0		100.0		0.0	0.0
NR_046239.1	706	706	0.0	100.0	0.0		0.0	30.7692307692308	66.6666666666667	11.1111111111111	0.0	28.5714285714286	48.2758620689655	15.0	3.7037037037037	0.0		100.0	0.0	0.0	0.0	0.0		0.0	100.0	0.0			0.0	87.5	0.0	9.09090909090909				0.0		0.0				0.0	100.0		0.0	0.0			89.2857142857143
NR_046239.1	710	710	50.0		0.0	0.0	0.0		0.0	0.0	0.0	0.0	20.0	0.0	0.0		0.0	0.0									100.0		0.0	0.0	0.0						0.0	0.0			0.0			0.0		100.0		0.0	15.3846153846154
NR_046239.1	711	711	0.0	0.0	0.0		0.0	30.7692307692308	0.0	11.1111111111111	0.0	0.0	56.0	0.0	18.5185185185185	7.31707317073171		0.0	0.0	0.0	100.0			14.2857142857143	100.0	9.09090909090909			0.0	0.0	0.0	0.0				0.0		0.0				0.0	0.0		0.0	0.0			75.0
NR_046239.1	713	713	0.0		66.6666666666667	0.0	0.0		0.0	0.0	0.0	0.0	20.0	0.0	0.0		100.0	0.0									0.0		0.0	0.0	0.0						0.0	0.0			0.0			0.0		100.0		0.0	0.0
NR_046239.1	714	714	0.0	0.0	0.0		0.0	30.7692307692308	0.0	11.1111111111111	0.0	0.0	56.0	55.5555555555556	48.1481481481481	0.0		100.0	62.5	0.0	0.0			0.0	100.0	0.0			0.0	0.0	0.0	0.0				100.0						0.0	0.0			0.0			75.0
NR_046239.1	715	715	0.0		33.3333333333333	0.0	0.0		0.0	0.0	0.0	0.0	0.0	0.0	0.0		0.0	0.0									0.0		0.0	0.0	0.0						0.0	0.0			0.0			0.0		0.0		0.0	0.0
NR_046239.1	716	716	0.0	0.0	0.0		0.0	0.0	100.0	11.1111111111111	0.0	0.0	0.0	0.0	14.8148148148148	0.0		0.0	62.5	0.0	0.0			0.0	0.0	0.0			0.0	0.0	0.0	27.2727272727273				100.0						0.0	100.0			0.0			52.9411764705882
NR_046239.1	720	720	0.0		0.0	0.0	0.0		0.0	0.0	0.0	0.0	0.0	0.0	0.0		0.0	0.0									0.0		0.0		0.0						0.0	0.0						0.0		0.0		0.0	0.0
NR_046239.1	721	721	0.0	0.0	0.0		0.0	23.0769230769231	100.0	11.1111111111111	0.0	0.0	0.0	30.7692307692308	0.0	0.0		0.0	62.5	0.0	0.0			0.0	0.0	0.0			0.0		0.0	0.0				0.0						0.0	100.0						0.0
NR_046239.1	729	729	0.0		100.0	0.0	0.0		0.0	0.0	0.0	0.0	20.0	0.0	0.0		0.0	0.0									100.0		0.0		0.0					0.0	0.0	0.0						0.0		0.0		0.0	15.3846153846154
NR_046239.1	730	730	0.0	0.0	0.0			44.4444444444444	0.0	12.5	0.0	0.0	66.6666666666667	14.2857142857143	88.8888888888889	0.0	0.0	0.0	62.5	0.0	0.0			66.6666666666667	0.0	16.6666666666667				0.0		42.8571428571429				0.0						0.0	0.0						0.0
NR_046239.1	735	735	0.0	0.0	0.0			25.0	100.0	22.2222222222222		25.0	66.6666666666667	0.0	66.6666666666667	0.0	0.0	100.0		50.0				0.0		16.6666666666667				0.0		0.0				0.0						0.0	0.0						17.6470588235294
NR_046239.1	740	740					0.0
NR_046239.1	742	742																																								0.0
NR_046239.1	754	754	68.75	0.0	19.4444444444444	0.0	0.0	0.0	21.9512195121951	14.4736842105263	0.0	36.3636363636364	7.27272727272727	0.0	0.0	0.0	0.0	0.0	0.0		0.0				0.0	0.0	20.0		0.0		0.0					0.0	0.0	0.0			0.0		0.0	0.0		0.0		0.0	7.14285714285714
NR_046239.1	755	755	0.0	0.0	0.0		0.0	25.0		0.0	0.0	0.0	0.0	9.52380952380952	91.6666666666667	0.0	0.0	100.0		0.0				0.0		50.0			0.0	0.0		0.0				0.0													52.9411764705882
NR_046239.1	757	757	6.25	0.0	0.0	0.0	0.0	0.0	0.0	0.0	0.0	36.3636363636364	0.0	0.0	0.0	0.0	0.0	0.0	0.0		0.0				0.0	0.0	0.0		0.0		0.0					0.0	0.0	0.0			0.0		0.0	0.0		0.0		0.0	2.38095238095238
NR_046239.1	758	758	0.0	0.0	0.0		0.0	25.0		0.0	0.0	0.0	0.0	0.0	0.0	0.0	0.0	0.0		0.0				0.0		50.0			0.0	0.0		0.0				0.0									0.0				52.9411764705882
NR_046239.1	765	765	50.0	0.0	11.2903225806452	0.0	0.0	0.0	19.5652173913043	4.21052631578947	7.31707317073171	20.6896551724138	7.14285714285714	0.0	0.0	0.0	0.0	0.0	0.0		0.0				0.0	0.0	0.0		0.0	0.0	0.0	0.0				0.0	0.0	18.1818181818182			28.5714285714286		0.0	0.0		0.0		0.0	11.3636363636364
NR_046239.1	766	766	0.0	0.0			0.0	100.0	0.0	0.0	0.0	0.0	0.0	0.0	37.037037037037	0.0	0.0	100.0		0.0				0.0		50.0			0.0	0.0		0.0				0.0	0.0								0.0				58.8235294117647
NR_046239.1	787	787	0.0	0.0	0.0	0.0	0.0	0.0	16.9811320754717	0.0	0.0	18.1818181818182	0.0	0.0	0.0	0.0	0.0	0.0	0.0		0.0			0.0	0.0	0.0	0.0		0.0	0.0	0.0	0.0				0.0	0.0	0.0	0.0		0.0		0.0	0.0		0.0			7.14285714285714
NR_046239.1	788	788	0.0	0.921658986175115	0.0	1.01010101010101	2.53164556962025	2.51046025104602	3.05676855895197	1.8970189701897	0.749063670411985	0.0	1.42857142857143	0.0	1.49253731343284	0.429184549356223	0.332225913621262	0.977198697068404	2.63157894736842	1.03448275862069	0.255754475703325	0.0	4.23280423280423	0.32051282051282	0.649350649350649	1.06666666666667	2.29885057471264	1.27118644067797	4.34782608695652	0.641025641025641	0.647249190938511	1.24610591900312	0.856531049250535	2.5974025974026	1.51515151515152	0.0	0.549450549450549	0.549450549450549	0.634920634920635	0.606060606060606	1.25523012552301	0.467289719626168	2.24719101123596	3.07692307692308	2.12765957446809	1.45985401459854	6.89655172413793	0.0	1.5015015015015
NR_046239.1	789	789	42.8571428571429	0.0	11.2903225806452	0.0	0.0	0.0	3.77358490566038	0.0	0.0	18.1818181818182	4.28571428571429	0.0	0.0	0.0	0.0	0.0	0.0		0.0			0.0	0.0	0.0	44.4444444444444		0.0	0.0	0.0	0.0				0.0	0.0	0.0	0.0		0.0		0.0	0.0		0.0			7.14285714285714
NR_046239.1	790	790	1.22699386503067	3.19634703196347	1.79372197309417	2.05128205128205	6.02409638554217	3.2520325203252	0.0	1.88679245283019	0.0	1.86335403726708	0.289017341040462	2.90322580645161	0.0	2.13675213675214	2.66666666666667	1.31578947368421	0.518134715025907	0.336700336700337	2.75689223057644	2.45098039215686	0.0	0.321543408360129	3.24675324675325	0.795755968169761	2.59365994236311	2.56410256410256	0.796812749003984	0.657894736842105	1.30293159609121	2.1671826625387	1.71306209850107	1.73160173160173	3.43511450381679	2.17391304347826	3.01369863013699	0.548446069469835	2.23642172523962	0.301204819277108	2.03252032520325	0.469483568075117	0.0	1.16731517509728	1.83246073298429	1.42857142857143	2.69541778975741	0.0	1.60642570281124
NR_046239.1	791	791																													0.0
NR_046239.1	796	796	61.9047619047619	13.5135135135135	9.45945945945946	0.0	10.7142857142857	3.63636363636364	3.77358490566038	10.0840336134454	0.0	17.1428571428571	11.4285714285714	5.66037735849057	0.0	5.26315789473684	7.69230769230769	0.0	0.0		0.0			0.0	0.0	0.0	55.5555555555556		0.0	0.0	0.0	0.0				0.0	0.0	0.0	0.0		0.0		0.0	45.4545454545455		100.0			6.0
NR_046239.1	797	797	6.21301775147929	6.04651162790698	2.62008733624454	7.69230769230769	11.4285714285714	4.94296577946768	2.54237288135593	7.12401055408971	4.3956043956044	0.617283950617284	12.4277456647399	3.79746835443038	10.6824925816024	14.3478260869565	6.49350649350649	6.51465798045603	5.26315789473684	3.06122448979592	5.2896725440806	6.79611650485437	8.46560846560847	10.1910828025478	4.54545454545455	3.2171581769437	4.58452722063037	4.21940928270042	7.2289156626506	4.73118279569892	6.45161290322581	3.93939393939394	6.29067245119306	7.69230769230769	6.99432892249527	3.27868852459016	3.84615384615385	6.59340659340659	6.14886731391586	1.18694362017804	5.24193548387097	5.99078341013825	4.81586402266289	10.3174603174603	2.6246719160105	6.83453237410072	9.06666666666667	3.85438972162741	6.20620620620621
NR_046239.1	801	801	4.76190476190476	0.0	16.0	0.0	10.7142857142857	12.962962962963	17.3076923076923	0.0	0.0	11.4285714285714	0.0	0.0	0.0	0.0	0.0	0.0	0.0		0.0			0.0	0.0	0.0	44.4444444444444		0.0	0.0	0.0	0.0				0.0	0.0	0.0	0.0		22.2222222222222		0.0	0.0		0.0			21.0
NR_046239.1	802	802	2.46913580246914	5.28846153846154	2.66666666666667	1.03626943005181	5.11363636363636	6.51340996168582	1.77777777777778	2.9023746701847	0.374531835205993	2.46153846153846	2.85714285714286	2.25806451612903	4.57317073170732	4.34782608695652	6.66666666666667	1.32890365448505	0.0	1.75438596491228	0.0	5.4726368159204	3.2258064516129	1.63398692810458	3.94736842105263	0.821917808219178	0.895522388059702	2.14592274678112	0.395256916996047	1.73913043478261	2.28758169934641	0.651465798045603	2.63157894736842	8.81057268722467	3.24427480916031	10.6741573033708	1.63934426229508	2.46679316888046	3.58306188925081	0.304878048780488	1.22448979591837	4.24528301886792	2.32558139534884	5.24193548387097	3.72340425531915	2.59259259259259	2.72479564032698	3.01724137931034	5.17766497461929
NR_046239.1	839	839	60.7142857142857	0.0	7.21649484536082	0.0	0.0	6.15384615384615	16.0714285714286	0.813008130081301	0.0	15.5844155844156	6.49350649350649	0.0	0.0	0.0	0.0	0.0	0.0		0.0	0.0	0.0	0.0	0.0	0.0	50.0		0.0	0.0	0.0	0.0		0.0		0.0	0.0	0.0	0.0		0.0	0.0	0.0	0.0	0.0	100.0		0.0	6.0
NR_046239.1	840	840	1.8970189701897	3.87931034482759	0.409836065573771	9.47867298578199	7.18232044198895	2.41379310344828	5.42635658914729	6.3231850117096	1.78571428571429	2.4024024024024	6.282722513089	2.66272189349112	3.77906976744186	3.43511450381679	2.8125	3.85756676557863	1.01522842639594	0.934579439252336	3.57142857142857	6.04651162790698	5.75916230366492	2.46913580246914	0.0	2.69607843137255	5.72139303482587	3.7593984962406	0.99009900990099	4.05679513184584	2.07715133531157	6.30372492836676	3.34645669291339	7.14285714285714	1.7921146953405	0.531914893617021	2.07253886010363	2.91595197255575	4.1343669250646	2.67857142857143	1.80505415162455	1.953125	3.5	1.0752688172043	1.47783251231527	1.65016501650165	9.63541666666667	5.67951318458418	2.71629778672032
NR_046239.1	844	844	7.40740740740741	0.0	0.0	0.0	0.0	0.0	5.35714285714286	0.0	0.0	1.2987012987013	4.93827160493827	1.63934426229508	0.0	5.26315789473684	0.0	0.0	0.0		0.0	0.0	0.0	0.0	0.0	0.0	0.0		0.0	0.0	0.0	0.0		0.0		0.0	0.0	0.0	0.0		12.5	0.0	0.0	0.0	0.0			0.0	7.0
NR_046239.1	845	845	4.8780487804878	0.0	3.6734693877551	2.3696682464455	2.68817204301075	2.38095238095238	7.01107011070111	3.88127853881279	1.04895104895105	3.38461538461538	6.31578947368421	2.77777777777778	2.31884057971015	1.90114068441065	4.08805031446541	2.12121212121212	1.53061224489796	0.0	1.90930787589499	3.77358490566038	1.03626943005181	0.609756097560976	2.54777070063694	2.21674876847291	1.50375939849624	4.08921933085502	3.05084745762712	2.82258064516129	0.887573964497041	4.31034482758621	0.972762645914397	4.36507936507936	2.30905861456483	1.05820105820106	1.57068062827225	2.94627383015598	4.18848167539267	1.76470588235294	1.44404332129964	0.769230769230769	1.99004975124378	2.87769784172662	1.51898734177215	1.65562913907285	3.1496062992126	7.50507099391481	2.12765957446809
NR_046239.1	855	855	23.6842105263158	0.0	0.0	0.0	0.0	4.28571428571429	1.58730158730159	0.0	0.0	15.5844155844156	3.6697247706422	3.27868852459016	0.0	0.0	18.9189189189189	0.0	0.0	0.0	0.0	0.0	0.0	0.0	0.0	0.0	0.0		26.8292682926829	0.0	0.0	0.0	0.0	0.0		0.0	0.0	0.0	0.0		0.0	0.0	0.0	0.0	10.0			0.0	3.65853658536585
NR_046239.1	856	856	1.03626943005181	3.8135593220339	3.78787878787879	3.28638497652582	3.07692307692308	9.63455149501661	2.57352941176471	1.16009280742459	3.67892976588629	1.84615384615385	6.37755102040816	3.39506172839506	5.23255813953488	6.51340996168582	2.51572327044025	2.69461077844311	0.0	2.18068535825545	2.14285714285714	4.22535211267606	5.18134715025907	0.911854103343465	0.0	2.94117647058824	1.73697270471464	1.4760147601476	1.65016501650165	1.40845070422535	2.35294117647059	2.85714285714286	1.33079847908745	4.74308300395257	1.05263157894737	1.04712041884817	2.0997375328084	2.24525043177893	1.2853470437018	1.76470588235294	1.42857142857143	1.13636363636364	2.47524752475248	5.07246376811594	1.47783251231527	2.31023102310231	8.87728459530026	2.62096774193548	5.27383367139959
NR_046239.1	881	881	2.7027027027027	15.1515151515152	0.0	0.0	0.0	2.56410256410256	9.375	0.0	0.0	16.8539325842697	4.54545454545455	7.01754385964912	0.0	0.0	0.0	0.0	0.0	0.0	0.0	0.0	0.0	0.0	0.0	0.0	24.2424242424242		0.0	0.0	0.0	0.0	0.0	0.0		0.0	0.0	0.0	0.0		0.0	0.0	0.0	0.0	0.0			0.0	3.7037037037037
NR_046239.1	882	882	2.79898218829517	2.92887029288703	3.41296928327645	4.24528301886792	4.95049504950495	4.16666666666667	5.43478260869565	2.57009345794392	4.0	3.7037037037037	7.25	3.33333333333333	3.28358208955224	2.69230769230769	6.76923076923077	5.40540540540541	1.02564102564103	0.3125	3.36538461538462	7.89473684210526	2.64550264550265	3.52941176470588	1.81818181818182	2.18978102189781	4.21836228287841	1.10294117647059	6.93069306930693	5.45454545454545	1.14285714285714	2.88184438040346	1.94552529182879	5.13833992094862	5.73913043478261	6.91489361702128	7.06806282722513	1.69204737732657	3.87596899224806	3.23529411764706	3.43642611683849	5.97014925373134	3.42298288508557	3.23741007194245	1.68269230769231	3.58306188925081	2.5974025974026	7.78443113772455	6.63942798774259
NR_046239.1	883	883	2.7027027027027	17.2413793103448	0.0	0.0	0.0	0.0	1.51515151515152	6.66666666666667	0.0	0.0	8.18181818181818	0.0	0.0	0.0	0.0	0.0	0.0	0.0	6.06060606060606	0.0	0.0	0.0		34.375	8.82352941176471	0.0	0.0	0.0	0.0	0.0	0.0	40.0		0.0	0.0	0.0	0.0		4.25531914893617	0.0	0.0	0.0	0.0			0.0	5.97014925373134
NR_046239.1	884	884	2.0253164556962	2.9045643153527	4.33333333333333	2.33644859813084	3.92156862745098	1.2779552715655	6.13718411552347	1.86046511627907	3.63036303630363	1.70940170940171	1.23762376237624	2.7190332326284	3.89221556886228	0.775193798449612	7.6219512195122	1.47058823529412	2.0	1.23839009287926	1.63170163170163	2.19298245614035	2.06185567010309	2.36686390532544	2.4390243902439	0.975609756097561	0.740740740740741	2.55474452554745	2.28758169934641	0.796812749003984	1.96629213483146	2.54237288135593	1.13636363636364	1.171875	1.36054421768707	1.05263157894737	1.04166666666667	2.84757118927973	3.10077519379845	1.17302052785924	2.05479452054794	2.96296296296296	2.17917675544794	1.07142857142857	0.238663484486874	3.55987055016181	2.31362467866324	2.19123505976096	2.54065040650406
NR_046239.1	904	904	0.0	0.0	6.09756097560976	0.0	0.0	1.72413793103448	7.40740740740741	12.0	0.0	12.9032258064516	12.6760563380282	0.0	57.1428571428571	0.0	24.0	52.9411764705882		12.5	0.0	0.0	0.0	0.0		65.3846153846154	3.84615384615385	0.0	0.0	22.5	0.0	0.0	0.0	22.2222222222222		0.0	0.0	33.3333333333333	25.0		0.0	55.5555555555556	0.0	52.9411764705882	0.0			0.0	4.16666666666667
NR_046239.1	905	905	11.704834605598	5.69105691056911	6.05095541401274	10.2325581395349	6.40394088669951	10.7594936708861	8.24372759856631	7.63888888888889	5.62913907284768	4.80225988700565	8.02919708029197	9.25373134328358	11.5492957746479	12.2137404580153	6.68693009118541	11.6959064327485	5.0	9.3167701863354	8.15850815850816	10.5726872246696	4.14507772020725	11.1764705882353	9.03614457831325	7.69230769230769	14.987714987715	11.5942028985507	12.7868852459016	10.5367793240557	12.8851540616246	12.9577464788732	7.34463276836158	7.05882352941176	8.43170320404722	6.25	9.02061855670103	8.63787375415282	9.4147582697201	7.84883720930233	5.4421768707483	13.9194139194139	8.63309352517986	10.2836879432624	1.18764845605701	11.2582781456954	13.5897435897436	11.3095238095238	11.5267947421638
NR_046239.1	931	931	54.1666666666667	0.0	0.0	0.0	0.0	0.0	0.0	13.6363636363636	0.0	0.0	24.5614035087719	0.0	100.0	0.0	0.0	0.0		0.0	0.0	0.0	0.0	0.0		52.3809523809524	40.0	0.0	0.0	0.0	0.0		0.0	55.5555555555556		0.0	0.0	46.1538461538462	0.0		15.7894736842105	55.5555555555556	0.0	75.0	0.0			0.0	0.0
NR_046239.1	932	932	1.27226463104326	0.409836065573771	0.0	3.75586854460094	2.4390243902439	0.632911392405063	1.2779552715655	0.0	0.66006600660066	0.0	2.19298245614035	2.01729106628242	0.56657223796034	2.18978102189781	1.18343195266272	0.879765395894428	0.5	0.0	0.932400932400932	2.63157894736842	0.0	1.77514792899408	0.0	1.91846522781775	2.44498777506112	0.364963503649635	0.66006600660066	0.992063492063492	0.840336134453782	0.28328611898017	0.569259962049336	0.78125	0.337837837837838	0.526315789473684	1.80412371134021	1.31795716639209	1.79487179487179	0.289017341040462	1.02389078498294	1.83150183150183	1.20481927710843	1.06761565836299	0.715990453460621	0.66006600660066	1.2853470437018	3.37301587301587	1.42421159715158
NR_046239.1	933	933							0.0
NR_046239.1	935	935	5.54051239325141	5.35557506584723	4.66079751424133	4.81608891241069	7.00761272691782	100.0	7.83537110384019	7.82234516674351	100.0	5.14159469773047	5.44228480761603	7.30635137183568	7.58787147382712	5.01937301866854	7.09166352319879	6.61622665808113	5.82922824302135	4.1238969926166	5.94433936773845	9.36409461031407	100.0	6.57711095603629	8.61538461538461	4.63576158940397	5.92046068022314	5.58120859265208	4.87461917037731	6.12576572071509	7.75	5.5198973042362	5.47215496368039	6.01336302895323	0.0	4.18604651162791	6.26744481096168	5.27464532557294	4.63414634146341	5.75072723204296	6.7579127459367	4.79481641468682	5.31671330450267	5.72578841422501	4.43481848184819	7.42968622988132	24.4889175812352	8.57164762707966	34.2835423793234
NR_046239.1	936	936	1.84101308928381	1.06142728093948	1.48585750089509	1.70538803756797	1.54582259845418	2.61932479627474	2.04046639231824	1.57718655408635	2.11903445734292	1.24590163934426	1.74278378588656	1.73649832722638	0.712392312789927	1.54927040172942	2.60307809234277	2.24310397090027	1.28661916072842	2.25434520736534	1.13110539845758	2.14628047509898	0.607133822413357	1.41855807743658	1.00255972696246	1.60540768905788	2.31626610936956	1.50850727942466	0.918220946915351	2.08853277288848	2.79777823493108	1.44016227180527	1.78528921685313	1.8348623853211	1.91332077112625	1.34179068065382	0.672227063363625	0.900252070579762	1.60798916723087	1.6651865008881	1.81543116490166	1.69491525423729	1.8336070060208	1.89349112426036	1.72806684390429	1.30730988768183	2.91177748804867	1.12671708597006	2.30994152046784
NR_046239.1	945	945	8.15591895505503	5.67561667758131	7.28088336783989	9.18179426466719	6.8133971291866	100.0	5.65813992884974	8.73756694720734	100.0	4.90883590462833	10.2474594678458	10.3619162036342	7.28387675740353	3.91206508568461	7.79635543866241	7.93574297188755	6.03148640359845	4.59192825112108	8.12162162162162	10.1158301158301	100.0	7.36036192796242	8.8042588042588	5.66161948650428	10.1853518085298	3.7317900618639	10.2083821119176	8.39064649243466	9.42539177833295	8.51560840942875	6.5684617242212	9.9505034988906	100.0	4.93456924754635	12.3868209255533	8.24010585829424	8.04988662131519	4.03726708074534	6.77282377919321	7.66250538097288	7.98982188295165	11.8670533125139	5.90534979423868	8.3252348558471	19.8669813344776	13.5730680948738	32.5066768409004
NR_046239.1	946	946	9.95161645040686	5.12041150339023	6.19020821609454	6.57894736842105	5.91894439208294	12.6203369434416	6.61686232657417	9.8677517802645	5.43771693019668	5.72707989629979	9.8233383506298	8.30964721618458	7.72703594374023	4.47622585438336	7.19727345629511	6.86974456607964	5.89806822852446	4.07239819004525	7.73809523809524	11.0265332753371	9.60212201591512	6.58566649057933	10.8854051667035	4.62136810798444	8.35804299481097	3.65853658536585	9.01538461538462	8.3659217877095	6.78971654581411	8.61099091302466	5.3475935828877	8.38883888388839	9.35195355405618	4.14652760111931	10.0156087408949	6.68377164849262	6.92183866928993	5.98515681110845	6.71232876712329	9.92592592592593	6.91328077622802	10.0201409869084	5.55782590927667	8.1170089112747	20.8284023668639	12.0019203072492	23.6099919419823
NR_046239.1	952	952	4.52581773297675	3.58078602620087	4.10628019323672	7.65588003157064	6.01187057246793	100.0	6.20128769908506	6.40122511485452	100.0	4.06732117812062	8.04562029637676	6.00690794413576	7.12468193384224	1.85313474194666	4.47032306536439	6.01479575426182	3.60065466448445	3.33393081197347	5.4331666441411	8.82409731608419	100.0	5.74212632677919	6.56979124027835	3.55809356468263	9.17596257646636	3.51297405189621	8.9206274877078	6.31565782891446	6.19891008174387	5.35259133389974	4.5179995167915	7.18552654036525	100.0	1.49863760217984	8.64042258835367	5.59499458548911	5.1336032388664	3.6165964055913	2.5260029717682	8.30822212656048	4.78371501272265	7.88474424838061	1.87319884726225	2.72064777327935	16.4195142918547	9.38313179243839	26.3097514340344
NR_046239.1	953	953	6.13793862061379	3.01331464611072	4.06595465617388	9.42178626742385	4.82745615689232	9.72932330827068	5.10403699093011	8.2923520434119	4.60945033751205	3.63036303630363	8.30562153602534	6.16850551654965	8.54463355331712	2.26639420397548	6.33774568792619	4.84050150769719	3.55820649938297	2.44609530712086	4.13961038961039	8.13574070045682	6.70909573057544	3.43370311674591	6.22516556291391	3.70539798719122	9.04373610081542	3.42191481616309	6.15384615384615	6.4358509004607	5.60562761046384	4.97835497835498	3.20855614973262	4.1771696074901	7.08117443868739	3.4587995930824	6.24268435427234	5.35095598614141	3.9313795568263	3.3277471869763	2.3972602739726	7.20987654320988	5.15620260843191	6.54746915134727	2.39068246832857	4.04646660212972	12.2811168954094	9.18546967514802	16.807738814994
NR_046239.1	955	955	8.16368496812667	7.35486687036229	6.43436260134552	10.0263157894737	9.80279532835535	100.0	9.53913927482209	8.58980248047772	100.0	5.9707473452214	10.7854539815461	7.67036925848094	7.22405025426264	4.60446598580578	7.61135124976508	5.63855421686747	5.47833197056419	3.11995696611081	4.30020283975659	9.38586326767092	100.0	6.99130434782609	6.91914022517912	5.02633889376646	9.01403382511695	5.40810217521453	12.3156169515336	7.4402901087908	6.69693530079455	6.4317554659308	6.11406476558724	10.6898907103825	0.0	4.82288828337875	10.6765593561368	8.60409145607702	8.6139896373057	4.74606342869816	5.26427510082785	10.8003442340792	8.52200457898754	9.86386967194823	5.65843621399177	7.07806932296728	15.6753274640326	12.6070991432069	28.9855072463768
NR_046239.1	956	956	9.00593798108643	5.56464811783961	4.89222118088098	5.73051109963862	6.74962292609351	12.3308270676692	7.3981860216966	10.7324516785351	6.48023143683703	5.89344648750589	8.68050055441153	7.93783422459893	7.62682418346074	3.84401114206128	6.90070210631896	5.68253968253968	4.1752365281777	3.04072398190045	5.35859269282815	9.68443960826986	6.15221426677274	5.21218524388097	7.01831825204149	4.64212211296593	6.9284920340867	4.84076433121019	6.98891625615764	6.18369625907314	3.8469993405144	7.96019900497512	3.36988499598823	8.01368629569602	7.60050251256281	5.21628498727735	7.54520619227267	6.73940949935815	5.8266309204647	4.71743295019157	5.54794520547945	7.85185185185185	6.00181873294938	11.7040020135917	5.15021459227468	5.98373353989156	13.8461538461538	10.4963971176942	14.9073327961322
NR_046239.1	978	978	5.82905601428253	4.8471615720524	6.00219058050383	10.5136510874595	6.55798443868099	100.0	9.14803970577733	9.42668136714443	100.0	4.63699190012633	7.81453403782832	6.66138434546381	6.70058319890805	4.27494802494803	6.91137100183176	6.10130468150422	4.90631163708087	3.91936450839329	6.78422871872986	12.1597962756645	0.0	6.41441690257543	9.95010054368064	4.32446951383293	10.499088824878	4.51229600661803	6.4015637407611	8.36638514301712	5.37274868911012	4.71477143936532	4.9130399935882	8.40846857677152	0.0	4.51887820830443	11.7748566208192	6.55993917377714	5.14863027006023	6.08370816497675	3.93374741200828	10.0579903032608	6.07022142512244	7.02386312471859	4.64684014869888	5.41121042056399	16.7477128492541	10.4801153925407	26.7176014354344
NR_046239.1	979	979	8.55444236485743	5.67838026530137	6.87208216619981	7.87541149658141	7.47769975327387	16.2081339712919	9.67627808243411	11.6408355795148	7.75313404050145	8.4166472913276	8.38090707262924	9.95213731638884	7.80546902042229	3.52941176470588	8.90219560878243	8.50962303165262	6.48548486720198	5.45685279187817	7.74657441324108	12.5437062937063	12.0372836218375	5.42922615899877	10.934393638171	4.6810463515374	8.45513413506013	4.17429512998901	8.85064535955747	6.09243697478992	7.38387379491674	4.78572982379813	4.06241592682271	7.4154067674586	6.37895731611277	4.53497309761722	7.60570755334468	5.65211793485258	5.63103324991062	5.54891174360201	5.67164179104478	8.8455772113943	3.66889023650697	8.23440262692599	6.17966032330673	6.23543123543124	19.69370662838	11.9436439321166	31.9157392686804
NR_046239.1	981	981	5.59230769230769	3.32045226849864	4.1531148361271	10.7892527287993	7.07035351767588	100.0	9.5835847917924	7.09191361125063	5.34699788348	4.53382934201348	8.72169466764061	5.99257557009015	7.09617180205415	3.22711589202354	4.83440764614359	5.13780551222049	4.01519262072707	3.49924204143507	7.41408676485322	10.5402542372881	9.20692798541477	6.28019323671498	7.46993524514339	3.67975658457735	9.90309418565114	2.57136117008728	4.39145793192036	5.85440725040199	5.68895870736086	4.8122866894198	2.70797475616753	8.87251761691224	6.98798821485231	4.89864864864865	13.3922615076718	6.71576032225579	4.5426932163348	4.88443584196744	2.59431720992113	10.3484565014032	4.98949099881203	6.80851063829787	3.10025755985882	4.47778827977316	13.4707446808511	12.5817282205337	18.0476577308421
NR_046239.1	982	982	0.591715976331361	0.0	0.0	12.2641509433962	1.02040816326531	13.2075471698113	9.85221674876847	14.2857142857143	20.9876543209877	0.0	4.13223140495868	5.0561797752809	0.0	4.60829493087558	4.54545454545455	0.0	0.0	0.0	3.33333333333333	30.7692307692308	33.3333333333333	0.0	0.0	0.0	33.3333333333333	0.0	0.0	4.16666666666667	0.0	17.0731707317073	0.0	0.0	29.1666666666667	19.2982456140351	16.6666666666667	10.5263157894737	1.85185185185185	10.752688172043	0.0	0.0	12.1212121212121	3.57142857142857	0.0	10.2941176470588	0.0	3.07692307692308	0.0
NR_046239.1	988	988	7.54920049200492	5.77555396711937	5.49725137431284	14.855224506924	11.8922700244841	100.0	13.74156219865	10.5358217940999	9.76749360329291	6.2456466217785	12.4416228838295	8.03886925795053	9.94503785129109	6.31269632181579	7.67181081381148	6.13241866749818	4.13335140262908	3.6101994445847	8.76262878863659	13.6189342853365	11.83970856102	7.58357639667938	9.67406380027739	4.2462239954403	13.0287073212162	3.66356461302863	6.83513838748496	9.5036496350365	5.14343343792022	7.09897610921502	4.54910049272373	12.9317697228145	9.444360561679	7.05629697806412	18.3202929915099	9.5390806766019	6.86981729926515	7.51734334129421	4.57348894582029	13.6480486094882	6.62711090826107	10.5693717277487	4.38220443936363	5.76650943396226	21.3232363491431	19.2270360892967	25.203196965592
NR_046239.1	989	989	5.81803982819211	5.93073593073593	5.36319612590799	14.6017699115044	7.72350853473044	15.1735332766484	11.7032392894462	9.72408250736673	6.25	6.18279569892473	10.2132179983307	7.72918418839361	6.98109058927001	5.11052746771723	7.75916230366492	4.93909934070846	4.31486880466472	2.5703794369645	4.47141488342383	12.9347401328644	10.5865522174535	5.5811209439528	8.26984517080364	3.40353116358222	11.0484201887567	1.8537950332284	5.05667816658452	7.09254824623186	4.36600092893637	4.79860765788165	4.00308920066933	8.25921219822109	6.77078936260025	6.62189598625644	13.5010221313661	6.64918524068178	5.85148049506502	5.24311001568452	4.96162577018701	7.69543973941368	5.81854949903484	7.89218067022827	3.57032616524334	5.08127633955448	21.6987138673119	17.6711527208894	26.5060240963855
NR_046239.1	995	995					0.0		0.0							0.0							0.0		0.0				0.0			0.0			0.0						0.0		0.0		0.0	0.0		0.0
NR_046239.1	998	998	19.3188806888069	14.7957726363896	15.0705456361593	32.1498462398658	21.7368421052632	100.0	23.8912386706949	21.5820116442481	17.2916434850339	16.7867100371747	23.8077823288473	20.2227328972954	22.4145077720207	16.6497770571544	19.5980457472796	12.7728123051341	10.1478768145435	9.21019429724956	13.5348883772149	22.0765461528274	15.1633476506573	14.0451330414281	16.4277456647399	9.2678757952711	21.3297104525771	8.44622452585699	15.9608598010908	15.790626368813	11.6677874915938	18.4153688757531	14.4887666208161	21.4994134584622	20.0135941394155	15.8871338751725	28.9199766841536	19.6279303626422	17.0702097524786	16.1150915500967	13.251754885221	24.3836896833742	18.7979539641944	24.2556440178864	13.3790737564322	15.652276480302	21.8251859723698	30.5202821869489	36.4884051112163
NR_046239.1	999	999	18.6039655045331	15.6868287167891	16.7538644470868	29.6099799254373	21.4050131926121	28.4998504337421	23.6148648648649	20.0105829438222	18.7025457793658	17.6483444432303	25.2785036446156	18.440455201154	23.9121552604699	15.8777885548012	18.7487094775965	13.2665576451349	10.5557888842223	8.48287112561175	12.6699029126214	21.6050141329728	16.4413265306122	15.1937172774869	15.7466171715962	8.7252897068848	21.4101604722707	7.18647764449291	14.0684410646388	15.1223078968359	12.4130434782609	17.8389736783897	12.7778411033854	20.8305122997066	21.9820648424925	16.8072289156627	27.7028683500858	19.0197764402408	17.4845784784099	15.5283437137127	14.2475936338511	22.9392971246006	18.3919432062077	21.1995863495346	12.6092740402889	15.1207402392237	23.1421698949234	32.0707070707071	39.8795675379773
NR_046239.1	1036	1036	4.80436620800984	2.25617592460374	3.77264209868832	12.4755791236394	5.82149745747852	0.0	9.34782608695652	6.42312324367724	5.28364849833148	3.7639405204461	9.87717502558854	5.30644733351021	6.79863198258887	2.92421329555803	5.51976899155931	5.77763897564023	4.7289033836119	2.88886085530465	7.26	12.5578321216127	10.4112441436752	7.56623259991019	8.48653023470922	3.82825116367436	12.7143099643524	3.17647058823529	7.24300937424886	8.17577925396014	5.26139035038621	4.94599204093235	2.99071845995187	10.4747711305088	7.6917270531401	5.6989247311828	15.5357588876863	6.04516575454488	5.06567867969013	5.10575392312941	3.35831515036524	10.2848470698109	5.1562357656919	7.71830371743159	3.2202743902439	3.97405660377358	18.0658873538788	15.4022582921665	100.0
NR_046239.1	1037	1037	4.3642437005301	2.20381807973049	2.62752988519351	15.1361263930032	5.42000982479122	11.9054696789536	9.57696171447706	7.11968434896975	5.19911504424779	4.1816009557945	10.0687424181156	5.4417464209444	6.2013937986062	2.48500428449015	4.64806074286887	5.82074521651561	4.17478430281102	2.99319727891156	6.7316886593995	12.6818622696411	10.9472345835982	7.22125346189353	8.07046780145221	4.77646159724876	12.9971135343169	2.21863220247711	7.92360205568766	7.78325123152709	5.41002886774297	5.37403267411866	2.77406417112299	10.3000989337144	9.54450104884627	6.18756523035634	14.2456084061923	5.77607136807634	5.00942633988688	5.09991673605329	2.41739779727459	8.90445730531018	5.11331558996693	6.69330669330669	2.43265914810327	3.8011369969903	14.9137170928329	14.3694060211554	19.0755385874011
NR_046239.1	1043	1043	5.61668077248596	1.44533485975959	4.28356713426854	11.9636617749825	5.26685393258427	0.0	10.8382726502964	6.84490903608403	4.96051607162718	4.05813953488372	9.87988867731068	5.6899760701941	6.77948504983389	3.12944523470839	5.273111580821	6.56797331109258	3.61658735554045	4.60509714862478	7.49724366041896	15.2389778895803	10.9446254071661	8.31741036304372	9.50618711691916	3.97678622395586	12.9813823004336	4.23978329996467	6.82930743921034	8.4289787265151	6.55296229802514	4.90720710463395	2.00941554713515	9.8815494611034	7.5451727527028	4.64686874903831	16.0840910986902	6.88481180253452	4.44144448194398	5.39863325740319	2.47030878859858	10.1869158878505	5.33284631540499	8.45716783216783	3.26242487837451	4.0406427221172	17.1542553191489	14.8872445384073	100.0
NR_046239.1	1044	1044	4.69555120110313	2.73722627737226	4.45075757575758	12.5704622322435	6.78466076696165	13.2229564184423	10.0892857142857	7.32777534006143	5.09730207872623	3.9748045178106	11.8827888177838	4.7992397244001	7.08009291990708	3.02770636960868	5.28154541718044	4.8692152917505	5.10715279710548	3.43761592679609	7.51434034416826	12.569696969697	10.7932875667429	7.41386382280558	8.82002383790226	4.60670935678104	13.8060897435897	2.74547803617571	6.94231359312673	8.79611395562558	6.35955536554083	5.03921779305899	2.77591973244147	8.97112111562534	10.0487073810416	6.73822301729279	14.6087235407312	6.35260930888576	5.0498249394021	4.38587352849255	2.52892870474057	9.65811098711576	4.90085442527809	6.89586248251049	2.51654394631373	4.12072613876824	17.0362903225806	16.4647532319701	19.9264004361456
NR_046239.1	1045	1045								0.0	0.0			0.0		0.0		0.0					0.0								0.0						0.0	0.0	0.0	0.0	0.0		0.0	0.0
NR_046239.1	1051	1051	9.82170304334461	5.45376467220155	6.95728203847115	17.5575715282624	7.85413744740533	0.0	16.9487427466151	12.5326108769817	9.19322487185202	6.60158066015807	18.4250932221978	10.6874281164293	12.6390188130132	4.16497770571544	10.1732563305198	12.9552549427679	9.30832993613263	8.33858963037719	14.6829365873175	22.8348538939574	13.5624105167252	14.0130249270155	17.2234423766039	8.53044552104113	21.2265352926187	6.67058823529412	17.8751702587934	16.2697253068381	12.0994846515797	9.04956798544793	5.40013758312314	16.1286886119101	14.7052162753831	7.68521364893944	21.6974845910378	11.3490364025696	9.82335490830636	9.74749772520473	5.29461998292058	18.2953882078225	11.062471500228	15.3200305310217	5.40952380952381	8.78394332939788	24.6746347941567	20.8274647887324	100.0
NR_046239.1	1052	1052	9.18663761801017	5.46555852937033	7.10227272727273	20.0565371024735	9.45436670489923	20.9580393613071	16.1884559562353	12.848623048588	9.21154484131372	6.83472780615017	18.542199488491	10.2330374128091	11.0348308934881	5.70367549038278	10.0277692070349	12.4760849864062	9.62715637173066	6.69962917181706	14.552060426427	22.4094049206157	13.840874428063	13.3497385419871	14.7332062887089	8.59845227858985	22.8569139560968	6.31465517241379	17.690361168622	15.9873990943099	11.9747674542927	9.91620111731844	5.14820592823713	15.1185770750988	16.5392685851319	8.86471990464839	20.4554566594499	11.9508205966951	9.26786556206641	8.53899822971988	5.22436794477097	17.0368116823852	10.589184826473	16.0619690154923	4.44506569751188	7.83548818546589	25.182573659028	23.0969420949902	30.1942078364566
NR_046239.1	1057	1057	7.36120736120736	3.465559215237	3.7875	13.7651821862348	6.54238480478368	0.0	11.4313393073383	8.62051642720788	6.87653494083501	4.4798696765185	14.0629575402635	7.61601133545873	9.56738768718802	4.50532724505327	6.57104736490994	8.12415373398604	6.35201305767138	4.29184549356223	11.4079855899129	17.6237099761842	11.6115594897162	9.99437886453063	12.1383938903032	5.40232071523683	18.2606477939301	3.9227235245612	12.3736157920077	12.2532533996198	8.25019616634906	6.39362912400455	3.45778288340034	11.5466553046442	9.97657017610158	4.73336406946365	17.5975325108369	8.42211435415747	5.53007823037497	6.59603554340397	3.30609918297549	13.0180969060128	6.70625856555505	10.8515283842795	2.95294341779387	5.29425667690853	20.4551503859462	19.4517891768024	100.0
NR_046239.1	1058	1058	6.73936750272628	3.58605110828745	3.82792130836691	15.4325357496814	7.19554171447304	16.4287838239667	12.5041904123366	8.95115952213633	5.79244656108096	5.35189818340041	14.9430708077882	6.63014133714467	6.67747492147127	4.20792079207921	5.98765432098765	7.82556148655454	5.92251950947603	4.54545454545455	9.76472838561591	16.7616737416616	12.1200559582856	9.93431855500821	12.0243349636168	5.0850697763334	17.8631587390711	3.06133448313032	12.2821831580563	11.8134034165572	7.81650983746792	6.6171723692705	3.44596855135497	11.9401342577308	12.2375524895021	6.12975391498881	17.5144415917843	7.3919186210794	5.64102564102564	6.67361835245047	2.65222263728054	12.8350934199838	7.36136895633223	10.5763458074845	2.74151436031332	5.40872086539534	21.3106490233144	20.1545972335232	26.4808124872197
NR_046239.1	1061	1061																																															0.0
NR_046239.1	1063	1063
NR_046239.1	1068	1068	5.57867159808907	3.44481125305009	3.55438332077367	11.5996649916248	7.31235718052382	100.0	10.3757575757576	7.82302664655606	5.8659217877095	3.38231863774201	11.1469402711616	6.20609940428559	7.60507698709946	3.73650987578905	4.88809709386483	6.21999582550616	4.32829726418947	3.65083375442143	6.43093258539517	10.5025858639438	10.531123580843	8.3698953763078	9.67629655412461	4.15356768600553	10.8151803948264	3.20906087777253	5.55778975307649	6.93163519250476	5.09425493716338	6.15384615384615	3.32183908045977	10.1747283187726	9.02011190080145	4.70243601603454	15.4468830843695	6.82692914379456	5.03008586302481	4.60031883397859	4.17896239885769	10.5478810583002	5.65328935312443	9.11475409836066	3.23813162670742	5.17975402081362	18.4815848956256	13.1752886225434	100.0
NR_046239.1	1069	1069	4.70802919708029	2.90656458244719	4.38034188034188	10.8775915932974	6.03960396039604	12.4243103834941	8.65567888776769	7.06937483513585	5.61735261401557	4.35446906035141	9.65554651478167	6.65711100493709	6.70868062614352	4.84535095279134	5.21541950113379	4.94749596122779	3.37705833100754	3.07845084409136	7.43936343591218	11.0056001947894	10.1019108280255	7.10382513661202	8.3721485727935	4.18341949071415	11.1164736164736	2.77807804561669	6.54464354379758	6.36896529012712	5.96069165503168	5.35290308655299	3.31843575418994	10.218253968254	10.3018471241928	6.48438667264306	14.616497829233	6.33391875814401	5.32396459698669	4.27466555183946	3.24177877428999	7.6829144194566	5.76081672338357	8.99168919595474	3.03426384091121	5.48664655268745	15.9332321699545	15.975222104491	18.0140777694253
NR_046239.1	1071	1071	7.09110528749807	3.88489208633094	4.71698113207547	14.2637608270467	7.07106330453183	0.0	13.2718670386995	9.83721864951768	6.74119619899385	4.63297934414751	14.3161138831817	7.69094138543517	10.0073198786992	4.92706314393553	6.27437869163045	8.40029218407597	6.42876600381368	5.12463621409591	10.1701701701702	15.7211028632025	11.4968028187394	9.9088966370487	12.1015416714965	5.11206485455412	16.0364503491739	4.59051215482653	9.54753676766053	11.2624487404804	7.72860031453606	8.0556823368325	5.17777010700725	13.0253893748667	11.8354382515314	6.2557781201849	18.8162617914684	8.87275023681718	7.2675598863175	6.86988171064604	4.45163131361172	12.6653400444809	8.71357888949973	11.7788461538462	4.67914438502674	7.07608567033487	20.3328894806924	18.4822845055526	100.0
NR_046239.1	1072	1072	6.7598049916321	4.81910684002261	5.33727810650888	15.8476136524572	7.34110691410741	15.3020134228188	13.5325721961048	10.0017546938059	7.08582834331337	5.95925482078658	13.6984448951995	6.64127588669364	10.5795489025994	4.39728515438295	7.06560922855083	8.40209297645401	7.02951002227172	5.29375386518244	8.7318286151492	13.6749031007752	12.287166454892	10.0164203612479	11.831287978077	5.63514804202483	14.9791399229782	4.35251023486318	10.2385152235601	10.6348060132607	7.60334118654958	9.35584471448543	5.36231884057971	13.1003406967799	12.9157926281091	9.18717375093214	17.2762271414822	9.30324400564175	7.35353535353535	7.18525460793502	4.53654438532624	13.197403124366	7.7376149749879	11.9704236610711	4.3530947054437	6.36140819964349	19.5468848332284	19.0906133073044	25.1944330740892
NR_046239.1	1079	1079	5.94926979246733	4.22049956933678	5.3099593495935	15.5025791161299	7.53821823932525	100.0	12.639041681946	9.96087872404454	7.36654407667447	4.67566287878788	14.2216998457357	7.63276327632763	11.1366006256517	4.59033078880407	8.54282536151279	9.90944103258041	6.49015614392396	5.49408622663106	10.8135118928643	16.2656271004167	13.0123617436565	11.0973411446598	12.2224791859389	6.35905389685925	16.8932204838848	4.6005412401459	12.1778919483022	12.0781527531083	9.60654635130591	7.15260404821469	3.53130016051364	13.1626666666667	11.4194480346689	5.88416039330158	18.5885107450456	9.02570612503967	6.25969645868465	6.98308163960486	4.78206485134225	15.3918238256999	7.21601919350374	11.7897262514996	4.30138292799237	6.53533089536393	21.8870431893688	19.1021126760563	100.0
NR_046239.1	1080	1080	6.09498872645283	4.35766836445954	4.13066635104746	16.225774508417	7.54437869822485	17.6202909362178	11.3004484304933	9.72612359550562	6.91872713161104	5.2706241815801	15.1129752401569	6.8138500635324	10.4326728669632	4.1519181096336	7.15904408735064	8.87949260042283	5.87661885531263	5.03650538299715	8.96564922017032	16.4889750424037	12.5969238591585	10.7186858316222	11.2103883726471	5.6558708321391	17.4233916252206	3.57720073267967	10.7633294975067	11.306631648063	8.09942146989501	7.75110345570029	3.84615384615385	12.6868953386104	11.3716383249682	7.9241904193404	18.1235477926448	9.20131043831902	6.08408570273548	6.60210350932	3.78115955559705	12.9195821924754	7.64079393254801	11.2332600439736	4.20081967213115	6.6644377577176	19.2264079627063	19.5330296127563	22.1956877729258
NR_046239.1	1089	1089	13.100539020389	10.5967976710335	9.72694098401913	21.7963224893918	11.3563545745817	100.0	18.8868501529052	15.9449615540267	10.9480812641084	9.97529702387954	20.3559676936883	13.7111352133044	16.5479102414123	7.7217679329262	13.2130449400426	13.0278336331887	9.69821673525377	8.95924122019995	15.6532456861134	21.0866927329109	14.1233342043376	15.7588215142172	18.0756655768333	8.270025964035	25.0523012552301	6.88418788096092	17.8275494298138	16.5863781219892	12.0524515393387	13.0515993462526	8.85639562529719	19.6640855055077	19.3998765813021	9.56279932025336	24.6969054684188	15.1078210492436	14.237428433469	11.5757855822551	10.2774823552161	21.3070942662779	12.6883948756594	19.024555079973	7.57929558279821	13.1405256210248	27.4517631403859	25.0422259756423	100.0
NR_046239.1	1090	1090	12.1481697535365	9.35506732813607	11.1413686952404	21.5441385183083	12.5822368421053	23.3208955223881	17.5297018605694	15.1469942957437	11.593077435101	10.3433194839274	22.3658388035461	14.0031771247021	16.9179398967925	9.27450229709035	12.0172999691072	13.4998992544832	10.3299457051371	8.50352766431489	13.7333716145086	20.1623652005331	15.4755849440488	16.0538208709942	17.765589602957	9.00840657241116	24.0288924558587	7.40700808625337	15.6683794769538	15.7545496353722	13.6529386529387	14.2211217569168	9.41228950596632	19.580035180299	20.4213209386011	11.0149253731343	24.5469125902165	15.600791631326	13.1765181640493	12.7096572559642	8.54421514613876	20.7589285714286	15.0791088149822	17.7964407118576	8.45306960253779	12.0718509427647	24.1874527588813	25.2136404329779	32.4390743395454
NR_046239.1	1095	1095	20.2759918456955	13.9500948489713	15.8904455383062	30.5000708315625	14.6580967684342	100.0	26.1077697311894	22.0905499848071	18.0544571234889	15.0583244962884	30.2764666217127	21.6875113286206	27.5817968666738	12.939711528484	18.5913277915075	28.1975203984317	17.8375411635565	18.2436769803569	25.5437583754252	32.8604242669909	18.9029977745778	25.6940477550554	26.9626168224299	16.6409712854114	35.998256320837	12.9600767294089	30.320197044335	28.6466834841965	22.1461187214612	22.3052668457316	14.3708293612965	26.9830878341517	27.1247879068333	15.2392752052037	32.7960637936885	23.5073904343897	22.4766516776202	18.885413045997	15.9011627906977	31.8325626673156	23.2582257000094	27.722103366738	12.808506487172	18.2036792112541	32.6011714589989	31.8763326226013	100.0
NR_046239.1	1096	1096	19.5242959287903	14.8441926345609	15.2225378787879	29.2724436250177	19.5097877940451	32.9129039480558	24.7310623038996	22.9216047757001	18.9836902252302	14.8678173476076	31.3368114370892	20.6564934032745	25.8270106221548	13.7260536398467	20.3583565029348	24.4460112812248	17.6765566234852	18.0736333209372	23.7489235479858	35.4854368932039	21.2213740458015	26.1217784166752	26.4067715784454	16.2353165886735	37.9263301500682	14.3257216716932	29.3319015110838	27.375476409515	23.2219365895458	22.3548387096774	13.0871360035702	28.9818381948266	27.7989964801917	16.6243465272591	32.3871381605324	21.058883421008	22.4716828478964	17.5502551817519	17.972178134628	31.7490879610863	22.9812661498708	28.9744872436218	14.9864776648326	18.7325672207966	30.9679858835392	31.2250712250712	43.4735117422174
NR_046239.1	1102	1102	8.69973400093882	5.0509461426492	6.63465183874637	15.2791519434629	8.73889875666075	0.0	13.0982984453421	11.6029917121488	8.32019815356901	5.5562095350206	13.837748839994	8.43874232020239	11.2671560804341	6.23965231788079	7.87675070028011	8.06298214097009	5.19818954875874	4.98590105101256	8.594311530958	16.3386357508762	11.2503262855651	9.75331201461855	11.4752186588921	5.24949524084223	14.473455178416	4.27871399545835	10.5358020645584	10.6253704801423	6.96562713407694	7.50845283898799	5.54565966037288	12.0749782040105	11.1111111111111	6.44413537320352	18.304855354424	10.8252395960635	7.42068965517241	7.26831522995147	6.20896098879876	14.7598784194529	7.930677215786	11.3086530887814	4.9625377055561	8.04942418426104	21.4799041788661	18.8365896980462	100.0
NR_046239.1	1103	1103	7.37878235508567	5.6326068497028	7.17079530638853	18.5132642928075	8.61983878927455	16.141320585599	13.3759390066151	10.4481546572935	7.32356857523302	7.80242596437548	14.7332022510001	8.71257247240092	9.05595466963473	6.30207834498611	8.93538081005874	7.71244462343939	5.57025483915889	4.34944237918216	8.90548692904338	16.3515151515152	11.7183528215557	9.87274220032841	10.641086749285	4.93603207943479	15.5204237220127	3.94226626454115	9.79670118910625	9.47437582128778	8.43605959909958	7.79402279079768	5.08644729503625	13.725921849202	12.3492848049128	8.87096774193548	18.6723322376333	10.1148384906941	8.43674130024278	7.13467347151338	5.75056011949216	13.5332252836305	8.37032851723303	11.9023804760952	4.92445439283716	7.69144898414825	19.0392132139705	19.071283095723	24.5751723196615
NR_046239.1	1107	1107	16.4196659609504	11.8995473791794	14.1591800582057	24.4535906897531	13.8238971244865	100.0	19.5753559155621	18.892607240645	15.7223476297968	11.6328456819254	25.3061837854084	16.8539325842697	19.5833333333333	11.6751269035533	15.841472998765	19.3445752465797	12.3951024900261	11.1382009495701	19.1344667697063	28.2301845819761	16.5772602381264	19.1196698762036	20.2431042543245	12.5710980429962	28.596383963665	8.95701113639085	21.3874732862075	19.8277142432794	15.284589939546	16.1757830762038	12.1898854961832	23.5667396061269	22.5106218617227	15.3584146152655	27.9717902965418	20.1058201058201	17.1592718211393	16.3924930491196	13.5483246174705	24.0458480673089	18.9094689094689	23.7837227678068	11.8673817649927	19.077441888474	26.4772575696945	30.7418608788472	100.0
NR_046239.1	1108	1108	17.0980678089683	12.0005667327855	12.7967711301045	26.4188422247446	17.1414457434546	28.6940298507463	21.3258426966292	19.3956430077301	16.1699288256228	13.2071342597658	25.585023400936	16.963575632257	20.83291113588	12.5215723873442	17.7138140926442	18.8483259378782	13.3351893095768	13.3787972721637	19.0631286521697	28.373618365116	18.4354694865588	18.4880854560394	21.3800500536289	12.6984126984127	28.7962739902032	11.2033642441234	21.9360295248347	22.350078905839	18.4529556914494	17.7844762622457	12.5292870690617	24.44909651829	24.1381894484412	18.1831764530106	28.6768835753831	19.9954671652785	18.1413541947667	15.2659019812304	13.21371834408	24.885914207484	19.0545454545455	22.8766025641026	13.0848977304567	17.2267500279111	28.2312925170068	30.3628210354668	37.5256322624744
NR_046239.1	1109	1109
NR_046239.1	1110	1110	12.401822180333	8.17490494296578	8.43983297481969	17.9937659393596	12.8392857142857	0.0	15.7118268994345	14.2770290809606	11.5614767980129	9.77594339622642	17.9080943084547	12.9903070930338	14.6939645979953	8.38856669428335	12.7513762498596	11.5808433990252	7.67221229203905	7.55881218665638	11.533312738132	19.5333695062398	13.3140756302521	12.3752723936231	13.8060138060138	9.13906009244992	17.8070251895755	6.92381408720652	12.9066798451528	13.075780089153	10.1164649463348	13.9589169000934	10.557079804366	16.2587412587413	17.2661315220747	11.5706319702602	23.4112862226741	15.0519589492029	11.5881905552098	13.2484076433121	10.9216009303227	19.6393762183236	13.3856036274325	19.1319052987599	9.39420544337138	12.472885032538	22.0874433484404	22.350640113798	100.0
NR_046239.1	1111	1111	12.7806940799067	10.8640226628895	10.800855513308	21.7502486148601	12.8002632444883	21.2680158315286	17.2901921132457	15.596733116712	11.8796491617631	11.3019693654267	20.2509325194981	12.6489750516447	15.4172989377845	10.290313308422	13.1255804354556	11.7789187556629	9.39980504108063	8.20322180916976	13.0359877488515	18.1089938099284	15.0952986022872	14.6624256105069	13.3261751371988	8.14242077128675	18.0285760154118	7.62438078828344	14.0761787743818	12.730857706211	9.93242518502628	14.0415009138802	9.77921498661909	19.7752561418971	17.8269014612214	11.654976869124	22.7228992944195	13.3578500707214	13.4641316073355	12.7083333333333	10.0914861837192	19.2459714198845	14.9051271699637	17.7617761776178	9.78453502471784	14.5375432332924	22.9363579080025	23.9670768478527	30.0034141345169
NR_046239.1	1112	1112												0.0																				0.0
NR_046239.1	1113	1113	6.92049621596317	4.91493383742911	5.63256048387097	15.9587977987865	7.60463045414069	0.0	12.1475851924491	8.6802748585287	7.09779179810726	4.97705612424991	13.5028037383178	7.51805054151625	10.2747018739353	5.35455861070912	7.59932848349189	9.49868073878628	5.0677989316532	5.02557544757033	10.7794871794872	17.5599245892809	12.7282211789254	10.5569504679297	11.6728797763281	5.76036866359447	17.0172084130019	4.05582726947394	9.8034398034398	11.6985043684288	8.02595628415301	8.98301140330463	4.50985046285307	12.9351610095735	12.0648582187044	5.95862920654523	18.7098410551234	9.34729538738276	6.80862793742678	7.04891555145362	5.10991129965291	14.9253731343284	8.03084446116231	11.3296616837136	4.46194225721785	6.83617174382346	20.8266879319511	19.4353191867176	100.0
NR_046239.1	1114	1114	7.72710689529369	5.47052154195011	4.70924009989297	17.6846590909091	10.2716049382716	17.5143774740459	11.0236220472441	10.2582118391006	6.81843420322043	5.52093582595387	15.4273707042635	8.69669000636537	9.70156803237228	4.77148605921242	7.27629270306533	8.63128210293081	5.97409831499791	5.22859620864825	10.4401913875598	18.6938577324593	12.4300254452926	10.702924576706	12.1974484320973	5.11792227632961	19.8282090390945	3.92199116474518	12.2782768947247	11.892247043364	7.87891799055389	8.74005590195657	5.11534603811434	11.600264142637	12.3913694935571	8.29850746268657	17.6126342793009	9.79748840366557	8.40919819273046	7.35569910398	5.28280754153444	14.5896656534954	7.55752926927735	10.92	5.11194029850746	6.15865223697423	19.5331230283912	19.910277324633	27.379569525111
NR_046239.1	1129	1129	0.0	0.0	21.3114754098361	67.9245283018868	0.0	13.4328358208955	10.6666666666667	10.5263157894737	0.0	0.0	6.25	5.79710144927536	7.14285714285714	0.0	20.6896551724138	0.0	0.0	0.0	14.8148148148148	58.8235294117647	100.0	0.0	0.0	0.0	0.0	0.0	0.0	0.0	10.0	0.0	33.3333333333333	0.0	0.0	0.0	0.0	0.0	0.0	0.0	0.0	0.0	0.0	0.0	0.0	50.0	0.0	0.0	100.0
NR_046239.1	1130	1130	2.94182057084459	1.80167399631153	2.49106078665077	8.76068376068376	5.82010582010582	10.0097327244142	8.97160312252517	5.32486996385436	3.80761523046092	2.58205689277899	7.21049783549784	3.93581350790356	5.25459904461836	3.36142501436506	3.90188366797764	4.3171983496025	2.94035674470457	1.84497275879148	4.79013289989483	7.81363746663431	8.29516539440204	4.46693243381376	6.19405656999642	2.59294566253575	6.79782469609725	2.26439508302782	3.52463412765305	5.08407777193904	3.23377739578857	3.34979600601245	2.01806221429368	7.56441312486236	5.78703703703704	6.2863968941317	11.9958386683739	5.10643115942029	4.21357783320973	3.6291584106789	2.45519044062733	7.96281325788197	3.68845843422115	5.13640451683821	2.33187202686317	4.12014292094685	11.9737837156541	11.5017538135248	14.5957417676456
NR_046239.1	1132	1132	32.8767123287671	0.0	27.0833333333333	51.3761467889908	35.5932203389831	58.6206896551724	62.7737226277372	45.7627118644068	19.7183098591549	57.5	47.380410022779	30.3571428571429	26.8867924528302	6.76691729323308	9.83606557377049	24.8322147651007	19.3548387096774	16.9230769230769	40.8560311284047	80.0		38.8888888888889	45.4545454545455	18.8811188811189	46.2295081967213	24.390243902439	22.1374045801527	60.7954545454545	17.2413793103448	19.8275862068966	8.86075949367089	34.1772151898734	52.970297029703	71.1111111111111	73.7024221453287	63.3333333333333	11.0	8.82352941176471	31.5789473684211	20.8092485549133	26.2032085561497	31.0734463276836	10.1123595505618	20.253164556962		86.1635220125786	100.0
NR_046239.1	1133	1133	9.77070249744414	5.74039697272597	6.13606576909329	18.9711064129669	10.0634178905207	20.6668669270051	13.6203566965807	12.5265580736544	8.44960375041857	6.92863397548161	18.396036952738	11.0765302050914	11.1624171853042	6.59151700420329	9.82634917333888	14.9582836710369	10.5908584169454	9.67384615384615	15.3527751646284	21.0684997588037	17.0383586083854	15.3527390337578	14.5651914589049	8.1570710423978	24.7026388341867	7.27527484371632	19.6980096087852	17.2280471821756	12.2831591423338	11.403883080862	8.72840053167922	16.1980241016176	15.6796223910318	8.74136377290478	22.1905214772547	12.0401337792642	11.4570026222013	9.0757180156658	7.81060676670706	20.0340749649228	10.8311938382542	16.5009353155459	6.85033507073716	10.6669635898007	26.3563930694321	23.2102364755426	32.0608061631586
NR_046239.1	1143	1143	34.5	18.6813186813187	56.0	74.2120343839541	69.672131147541	58.974358974359	62.5615763546798	61.7647058823529	53.8461538461538	43.5028248587571	47.2956730769231	29.5404814004376	34.3337334933974	6.40495867768595	38.9221556886228	36.8253968253968	26.3157894736842	30.1675977653631	51.9038076152305	59.3429158110883	64.2857142857143	35.9913793103448	53.5885167464115	13.6317395727365	33.8174273858921	20.3448275862069	14.5600714604734	43.4256055363322	22.0754716981132	17.3913043478261	7.17131474103586	47.6530612244898	49.9013806706114	52.046783625731	62.0335820895522	42.8833792470156	21.9409282700422	42.042042042042	13.3268482490272	28.4193720063864	29.0657439446367	23.2481450948063	22.3175965665236	26.530612244898		67.601246105919	100.0
NR_046239.1	1144	1144	24.7364722417428	15.5555555555556	30.9322033898305	44.377990430622	43.010752688172	40.7692307692308	37.228714524207	29.8387096774194	26.6233766233766	24.5647969052224	38.5285913528591	23.6071765816808	23.0918499353169	6.67517006802721	28.7313432835821	23.2692307692308	13.9130434782609	16.7680278019114	25.1830161054173	36.3064008394544	43.4782608695652	22.5970425138632	36.81592039801	8.46113167636171	21.5985215985216	12.6436781609195	16.7996453900709	28.6188579017264	17.0754716981132	14.2418032786885	10.4910714285714	28.5495403472932	34.7991543340381	39.8663697104677	38.8038277511962	25.7938063504508	10.2437301306959	35.4469854469854	7.15547703180212	18.9422558014031	16.8157423971377	17.4372042227885	17.2171468728039	23.3438485804416	0.0	52.1212121212121	0.0
NR_046239.1	1167	1167	17.3792625930414	8.80503144654088	11.3785136696188	34.1754494730316	24.5	36.5312733615749	29.8222610722611	20.3135744739376	21.2016262611053	14.481373265157	30.2967817954194	19.165917266187	18.4034046943513	7.59239579643405	16.1551381890365	20.2838267678003	15.852293920179	10.2056476365869	27.5489850991435	40.9976712832455	32.7437936070096	22.367978472923	30.0325364266516	13.9578329330131	32.9117462092097	11.0602094240838	21.8096341214145	29.0187332738626	19.2822052401747	12.9152390883361	5.98225214198286	32.6185442464512	28.2058388765706	19.1986327383213	40.1113951789627	22.0792898518017	13.2650668334245	18.6719553400911	9.82048574445618	26.2968299711816	16.2348493272545	19.4949711106356	8.7719298245614	14.1103290227533	34.5102984447247	46.8871304867125	100.0
NR_046239.1	1168	1168	5.50902661455425	2.76176753121998	2.85003392897534	6.34843318720572	3.6916936891993	4.4774741506647	5.25918089768777	2.22837168657151	6.53606737458806	5.1578740929594	10.1543056246889	4.47149572134506	10.3788271925272	5.443818718155	3.03280039558266	6.6624843161857	2.75590551181102	5.53429027113238	12.3815165876777	8.21518484165894	3.12882363223213	10.557219892151	4.174053182917	7.15524718126626	11.5565509518477	6.33231342290807	11.1713339355616	5.91947115384615	6.34993147555962	8.2528116584825	4.52681646711497	9.10926632263855	9.92146336613978	5.25741710296684	10.5895089066037	7.50324464633355	5.73324730389898	6.30523453433039	3.50122135628708	11.2336403296171	7.00793562087851	8.36347197106691	3.34407735697019	4.47688564476886	0.0	0.0	1.74297606659729
NR_046239.1	1169	1169								0.0	0.0	100.0			0.0	0.0	0.0	0.0		0.0	100.0					0.0	25.0	0.0	0.0			0.0	0.0	0.0	0.0			0.0	0.0		25.0	0.0	0.0	0.0	0.0			100.0	0.0
NR_046239.1	1209	1209	9.85074626865672	5.54806395684839	8.32387438516837	23.3798069557224	18.1021585808934	20.8606020942408	19.9427753934192	12.5577602609405	13.6390445296373	8.54054054054054	19.4852672369672	9.80698426866005	9.09790837931477	4.96283590623213	8.70542403356308	11.6902274124155	7.11889675736116	5.09023600185099	16.5108296839863	24.2079510703364	23.841059602649	14.9662162162162	19.1840767927724	7.3729039126963	19.2989835261129	7.6301030389983	11.0290093048714	15.1520588499148	9.42294636795655	7.15348007138608	3.73988704014654	22.3382680997769	18.4756436377107	15.1572565365669	30.2379409313952	15.4638400240565	8.16485225505443	12.1530820917324	5.09915014164306	14.2489447132709	8.09396570919617	11.855339182538	4.42915761525465	7.3946548614527	18.7212703719181	30.2748160384442	19.4877267876201
NR_046239.1	1210	1210	9.17372688348365	5.46247417948129	9.14542728635682	21.4410411045866	20.1239100504819	21.5142294612493	19.0901111761264	12.998219421997	14.171974522293	10.6051873198847	17.7862658805945	8.68904221728453	11.766980280964	3.59779836219627	12.1985374202583	9.3647592639274	7.89825970548862	6.15136876006441	16.2740643309817	24.2698100851342	24.4077765071067	15.3124619320258	16.5149136577708	8.77294406706171	19.7517784168306	5.56219301739015	12.2042436269272	15.0856130682936	8.35599879117558	7.46365105008078	3.42396777442095	21.4511754068716	18.3667334669339	15.7358250159269	26.836241743074	17.0019467878001	7.25746956842494	10.6986162672967	4.55341506129597	14.4764757269437	6.97700504767246	15.2789099802026	5.15770948964397	6.38712823013164	18.7680859859446	0.0	19.184938036225
NR_046239.1	1211	1211	16.6666666666667	0.0		0.0		0.0	0.0	33.3333333333333	0.0	0.0	0.0	0.0	0.0	0.0	0.0	0.0		0.0	0.0	0.0	0.0	0.0	0.0	0.0	16.6666666666667	0.0	0.0	0.0	0.0	0.0	0.0	0.0	0.0	0.0	0.0	0.0	0.0	0.0	0.0	0.0	0.0	0.0	0.0	0.0	0.0	0.0	0.0
NR_046239.1	1223	1223																																													0.0
NR_046239.1	1225	1225			0.0					0.0			0.0						0.0	0.0									0.0			0.0	0.0	0.0			0.0											0.0
NR_046239.1	1237	1237
NR_046239.1	1238	1238	16.1495487752471	8.98331393092744	13.8862286918215	35.0737100737101	23.7685523768552	33.8427409415824	28.9144500359454	21.2279018774839	20.2097798788595	12.2943409871633	30.1532341240607	18.3406113537118	17.7292124660546	7.20617013928859	14.7674243564655	20.639606396064	12.0985810306199	9.14699984575042	28.6170968505802	42.4813410008565	29.3434424907243	20.3399369653309	29.8827849173846	13.1042748701558	34.7484937648872	11.0879206887555	19.1597098672506	28.8330341113106	16.6892808683853	15.4475170978293	7.93771943214776	32.5583756345178	31.7041562528927	17.9666792881484	42.6572778652831	23.9873750657549	13.8303661665241	17.9625840397545	8.29575249082328	26.9963936115404	18.5288226129535	23.1238625414838	7.90045904807925	13.5170603674541	27.5292642140468	45.1957028021937	29.0446676640308
NR_046239.1	1239	1239	15.7735918068764	7.19907407407407	15.4956896551724	35.3643016226535	25.6137100509495	32.196085473155	26.1151185043427	20.1676054403077	22.5062122825701	14.447646493756	29.0866588746034	17.1546149323927	21.5534979423868	5.96017457719585	17.7885366234578	17.1378313858525	11.3066768700976	11.3848631239936	27.6155135264544	42.1734013338564	28.8674934725849	25.8174719375305	26.6823899371069	12.2169335064186	32.9402872260015	9.32023366967605	21.2081869558576	27.1156489299038	17.5165962582981	13.4388628654498	6.52028159570902	31.3889202301704	31.0756572345976	18.7486744432662	38.6715285306002	25.5092930768606	14.0405904059041	17.2035756451341	8.53672778231928	25.7891453524641	16.1792717086835	23.9687718480541	7.73286467486819	14.9626744563453	21.3564213564214	100.0	30.8373205741627
NR_046239.1	1240	1240																																										0.0
NR_046239.1	1258	1258	10.1248385708136	6.7444120505345	7.99309948246118	28.6372714702719	19.0015063481816	26.1873459326212	24.9209088294507	15.5876288659794	16.3062796208531	9.09584086799277	22.4911452184179	12.966073228082	13.0524683380719	3.63594523069842	10.7766405779651	12.3095823095823	7.40671641791045	5.96393897364771	22.3892967085011	34.3612334801762	26.7516951888925	18.007662835249	22.7676682183665	10.4302650859198	26.3519674545837	8.24433446209951	13.5231316725979	20.7611524997756	12.9207383279045	7.84313725490196	4.34981684981685	26.1982128350934	23.6508377302601	15.4414550966275	36.3813229571984	17.8171711860587	10.4665629860031	13.8102189781022	5.35864093959731	21.2886597938144	12.728285077951	15.3722549544724	5.68565910188315	9.46211872745162	22.9981183357725	38.5731468952037	23.1081658828559
NR_046239.1	1259	1259	11.2717291857274	5.75722543352601	11.0176800344976	26.940203562341	21.3938411669368	25.1886453467481	23.5771158950162	18.8324175824176	17.7107364685004	10.9894332372719	20.2253756260434	11.4676734308636	15.8307613168724	3.07461054933042	10.7550414256683	11.9813930098064	8.3413047637268	7.54747344705504	21.5336762770666	31.2794348508634	28.2172565649976	19.3634922570418	21.6093037875216	10.1572644640023	25.6503327283727	7.34650576846572	14.4143456695918	20.4391060352466	10.7169811320755	7.35175311035709	3.420523138833	24.4042913608131	23.0630450035081	16.8894546997666	33.66853987972	18.874199042907	8.46097065879314	12.0256367009614	4.83588365845112	18.500499001996	9.76901408450704	15.0756693830035	5.08795669824087	9.17058919006655	21.1209561096229	0.0	26.2616598899785
NR_046239.1	1260	1260	0.0			25.0		0.0			0.0	0.0	0.0	3.03030303030303	66.6666666666667	0.0	0.0	33.3333333333333	0.0	0.0	0.0	0.0				0.0	0.0	0.0	0.0	70.9677419354839	0.0	0.0	0.0	0.0	0.0	25.0	25.0	100.0	0.0	0.0	0.0	33.3333333333333	10.0	0.0	0.0	0.0		22.2222222222222	0.0
NR_046239.1	1272	1272	16.4026095060578	11.4390432098765	10.4497107669341	28.5059578368469	17.2906297338238	25.3123213848289	21.2379166065503	14.8646810825513	18.5238575753207	11.7355078886722	26.9239282815613	16.0512764325627	19.4923730932733	7.23327305605787	13.003003003003	21.8600861366546	13.3751119068935	12.6807888970051	28.8308237378211	34.0825742339998	17.513855898654	21.383513311237	24.3775649794802	15.5845771144279	31.1228586723769	13.501172405282	23.2092627722902	28.6480047647409	21.3174273858921	14.7253056062948	7.60011280315849	24.8365375231775	27.2102853117295	15.8858373721055	31.8482142857143	21.1414213926777	14.3952363230368	15.9690564995165	7.17235821496928	22.0675355450237	17.3333333333333	18.9791371278104	9.66666666666667	15.2875175315568	4.91335372069317	28.3377541998232	5.59657986785853
NR_046239.1	1273	1273	20.6795381412076	12.6056508089833	19.2444444444444	38.1906300484653	28.0928451782723	40.3015636634401	34.0467818376395	26.7084282460137	26.9041095890411	18.9978299467351	33.6113794011766	22.4108451392281	23.2898589299973	9.50634696755994	23.2296923327364	25.4350567465322	19.3288590604027	18.5017759121731	36.8976264684728	52.7653997378768	34.2182890855457	30.7033639143731	35.153045124645	18.1264501160093	39.2919282850442	16.953448045885	27.7123182861515	38.5145105755042	26.1296660117878	15.5728407065305	8.86865621311752	33.2164271976468	35.8801648738313	22.9916897506925	43.2977461447212	27.4138212710341	16.1373946856773	23.4863945578231	10.4460093896714	27.4504888443219	20.5012925705294	27.6369582992641	12.221618685497	18.8429481941494	30.2109181141439	100.0	38.7968826108134
NR_046239.1	1277	1277	7.37608393105663	4.8237117396358	6.23721881390593	8.86950199927299	6.31092868137506	10.2270094973361	8.12782216047239	7.68147684605757	6.73970783532536	5.70990611228205	9.8610609888127	6.99697428139183	8.69952872245574	4.28416485900217	6.27225959635932	8.4512285927029	6.90817186183656	6.3922942206655	9.9722067815453	100.0	4.68031759297952	7.95260200342047	0.0	6.67094978049042	9.48400115307005	5.69583931133429	9.04251330884007	11.519168756718	7.56556364135658	6.47574819401445	4.70288812659068	8.32392139146149	8.98895642496362	4.52017937219731	7.56968641114983	7.11724137931034	5.26394496784806	5.96110484780158	4.26279312636476	9.10835972742106	6.25130890052356	8.07888040712468	3.92782484321708	5.4865150713908	10.4488416988417	10.3114633247328	16.6126089600649
NR_046239.1	1278	1278	28.4581738655003	22.1476510067114	34.4888888888889	67.4037674037674	67.6492819349962	65.0	60.8275862068966	59.2838874680307	45.6112852664577	32.0872274143302	49.0618934656028	37.782892213272	31.0810810810811	4.37687938523221	42.1140011068069	27.1293375394322	32.9073482428115	17.8488641631896	45.2451910051477	71.0077092511013	75.8571428571429	35.1741022850925	65.0069156293223	24.4832501781896	41.6043780032034	14.3523143523144	21.2792996328721	58.2079021636877	33.7939202526648	16.8105406633348	3.74753451676529	43.9217410419872	48.6715784773387	40.5997693194925	67.2807835820896	36.1585365853659	16.3437757625721	33.8282078472959	8.4379708689101	31.5701292484442	19.8255963067453	29.9040767386091	11.267134737546	25.2127183161666	76.195652173913	100.0	75.609756097561
NR_046239.1	1283	1283	8.87646339332518	6.52878146025417	6.2814736284124	8.28210934972501	7.23484848484848	14.5926800472255	9.14997292907417	7.8907761771662	7.70755885997522	5.55700495695278	12.8646580583453	8.56327307326356	9.19735599622285	4.3182225407633	8.24742268041237	8.09646856158484	5.14595245260307	5.74743658931463	8.3927591881514	100.0	4.72972972972973	7.06766917293233	0.0	6.25596943648519	11.9572368421053	4.92659865638218	11.0142497904443	10.1526497695853	7.33986779120128	7.24088118454316	5.84949573312645	13.5219371853273	10.3014008773171	3.98696088264794	10.1501668520578	8.52871585287158	7.93201133144476	5.95744680851064	5.15866812568391	9.88045007032349	8.8326983027364	9.53007518796992	6.0355233660976	6.83572216097023	9.85583995292733	14.8740577312006	12.783029237195
NR_046239.1	1284	1284	20.6896551724138	62.5	0.0	100.0	0.0	53.2467532467532	3.03030303030303	19.3548387096774	13.1578947368421	17.2413793103448	11.3095238095238	0.0	0.0	0.0	0.0	0.0	0.0	37.5	100.0			4.0	0.0	100.0	27.027027027027		100.0	0.0	0.0	26.0869565217391	0.0	0.0		0.0		0.0	0.0		19.047619047619	0.0	0.0		0.0	0.0		0.0	0.0
NR_046239.1	1315	1315	4.99911987326175	3.38561115260144	2.46684350132626	7.28044400914137	5.37142857142857	10.8088930936613	5.28455284552846	7.13058419243986	5.45499628068435	2.66110096530133	10.4740185697996	5.86220022839741	6.85399658249478	2.31800072437523	5.43175487465181	8.61919235779418	6.30467571644042	5.04748982360923	9.21828908554572	100.0	4.55465587044534	8.72497824194952	0.0	6.04253947792459	12.0101781170483	4.59655258556083	10.7747562852745	10.8849429767576	7.71865722767755	2.87967718268525	2.57699560025141	8.28445747800586	8.06336520622235	1.85510152920531	7.3508821058527	4.974531266934	4.24650440186432	3.49623333977207	1.86031846129592	8.02187784867821	5.25118151584106	6.4117199391172	2.14458664821861	3.61957525392428	14.5	10.9930377427629	12.1953896816685
NR_046239.1	1316	1316	31.496062992126	100.0	0.0	42.1052631578947	10.3448275862069	56.9230769230769	24.3243243243243	6.18556701030928	13.1578947368421	48.2758620689655	12.751677852349	26.4705882352941	0.0	18.75	22.7272727272727	0.0	0.0	62.5	0.0			3.57142857142857	7.40740740740741	0.0	27.027027027027		0.0	0.0	0.0	35.2941176470588	0.0	0.0	0.0	0.0	0.0	0.0	0.0	0.0	0.0	0.0	42.3076923076923	0.0	0.0	0.0	0.0	100.0	0.0
NR_046239.1	1321	1321	2.5902107895677	2.62030738221214	2.90744198452921	5.58715289394446	4.05248938633732	6.13885505481121	3.66768546818561	5.00980178610325	2.66465560583208	2.63921879123779	4.89317711922812	3.87371683129963	4.73222979552093	3.07377049180328	3.28467153284672	2.91759465478842	3.25822168087698	3.85148240509836	3.67534456355283	100.0	3.23900443232185	4.22374429223744	0.0	2.05410821643287	4.53372650202728	2.67008985879332	3.66034931252323	4.65047393364929	2.49177244945933	2.32513817419478	2.56198347107438	5.13347022587269	4.26865671641791	2.22503160556258	4.16908773968623	3.57660167130919	2.98346996371455	3.06784660766962	3.36188782931954	4.50019912385504	3.23636363636364	3.30396475770925	2.33669676048858	2.87162162162162	7.02527924750147	8.43170320404722	7.79593639575972
NR_046239.1	1322	1322	30.7086614173228	100.0	22.5	0.0	10.3448275862069	58.4615384615385	21.6216216216216	6.66666666666667	50.0	31.0344827586207	3.03030303030303	26.4705882352941	0.0	0.0	0.0	0.0	0.0	0.0	0.0			3.57142857142857	7.40740740740741	0.0	64.8648648648649		0.0	0.0	0.0	0.0	0.0	100.0	0.0	0.0	0.0	0.0	0.0	0.0	0.0	0.0	23.0769230769231	0.0	0.0	0.0	0.0	100.0	0.0
NR_046239.1	1341	1341	0.252161383285303	0.126326427488631	0.106382978723404	0.641241984475194	0.314836678473042	1.12662258143522	0.699300699300699	0.500980178610325	0.453629032258065	0.186021791124103	0.501990652587848	0.370442581399883	0.685199686765858	0.131012539771664	0.367855121675156	0.447527411053927	0.398406374501992	0.503074343208496	0.347356233114628	100.0	1.05946684894053	0.663008687700046	0.0	0.335852225020991	1.02116598588934	0.284311191522357	0.767072029934518	0.714498362607919	0.685255198487713	0.268045184759717	0.0332225913621262	0.927357032457496	0.527187829492393	0.329865516366404	0.790166812993854	0.416244796940038	0.28401406545848	0.415348101265823	0.162972620599739	0.441058540497193	0.294225818315557	0.403063280935107	0.266571885551804	0.245932652289065	3.96449704142012	5.05544070663409	4.45500773822684
NR_046239.1	1342	1342	21.1111111111111	100.0	0.0	54.1666666666667	0.0	63.4615384615385	35.1351351351351	9.52380952380952	13.1578947368421	48.2758620689655	19.1011235955056	13.1147540983607	13.8888888888889	0.0	12.0	0.0	0.0	37.5	0.0			3.57142857142857	8.0	100.0	27.027027027027	0.0	0.0	0.0	88.8888888888889	35.2941176470588	0.0	100.0	0.0	0.0	33.3333333333333	0.0	0.0	0.0	19.047619047619	0.0	0.0	0.0	0.0	0.0	0.0	37.5	52.7777777777778
NR_046239.1	1359	1359	4.40014367816092	3.29781836631152	2.56749602964531	6.52828925343154	3.72987828818217	6.70404680643588	4.50751252086811	5.50598476605005	4.33031218529708	2.94742432288901	4.11147428178221	4.6656298600311	5.92259577795152	2.296918767507	4.53521126760563	4.15456779093143	2.77862595419847	2.03172836070136	3.95600154380548	100.0	3.22909585316111	3.50354934737806	100.0	2.96930045294414	4.058561897702	2.93890177880897	5.16983949234789	4.56634544106746	3.73169579593765	3.78295758502102	3.08867485885088	4.64579055441478	5.56140087178716	2.83257460799191	5.19404727166618	3.35758254057079	3.78020791143513	3.02073050345508	3.29278183292782	3.56213728236942	4.86288848263254	5.94616311771796	3.71621621621622	4.57799547852298	4.78299379982285	11.0944246292472	7.71015133105048
NR_046239.1	1360	1360	15.3846153846154	100.0	0.0	0.0	0.0	21.5686274509804	24.3243243243243	0.0	20.8333333333333	63.6363636363636	39.3258426966292	38.8888888888889	10.8695652173913	0.0	15.0	0.0	0.0	37.5	0.0			3.57142857142857	13.3333333333333	0.0	39.1304347826087	0.0	0.0	54.5454545454545	88.8888888888889	35.2941176470588		100.0	0.0	0.0	33.3333333333333	0.0	0.0	0.0	47.6190476190476	0.0	31.5789473684211	0.0	0.0	0.0	0.0	62.5	0.0
NR_046239.1	1378	1378	4.39599714081487	2.31621349446123	2.82024248813917	3.92809587217044	3.59515435717077	8.72745002437835	5.05134610047183	5.34979423868313	3.70741482965932	2.11976682564918	5.13522766175967	4.38664596273292	5.31852717708942	2.12369597615499	5.44121793064562	7.09046454767726	4.15267175572519	3.93351800554017	5.09028044563965	100.0	2.16435576597903	4.9669628616997	0.0	3.28333333333333	5.08788159111933	2.85200411099692	5.00370644922165	7.03703703703704	4.43974630021142	3.61629234868672	1.53693604362915	5.97589125416774	5.05020230780758	2.01663725737333	5.32828650458582	3.80283260845322	3.82337102854066	3.32480818414322	2.45875121319961	4.81614708233413	3.76637554585153	6.21875624875025	2.38558049125287	4.14867655340717	6.55981003265064	9.28680396643783	8.32869390936421
NR_046239.1	1379	1379	7.0555032925682	100.0	6.39371845204711	18.5158758473065	14.0330188679245	19.3577363575118	15.345474022496	11.1064543168483	9.15230554261761	5.20774046670461	14.967890663593	8.59858532272325	9.75609756097561	4.06486006219458	7.33510795622597	9.72871842843779	6.42885143081145	5.58642878034513	13.3397870280736	23.5977766548762	16.9838523644752	9.56232159847764	17.1145233525272	5.84535701072882	21.6189856957087	6.9241773962804	15.5673274094327	15.5121373593843	8.81859573448359	7.03874184886843	3.4711684370258	17.717033662364	14.0912490650711	11.134903640257	23.9644524777828	10.7668067226891	5.05896958410925	7.32902650924482	3.5637360485608	12.1368739975049	6.07779578606159	12.693841382366	4.18535127055306	6.64619434086422	25.4487550665895	27.4920886075949	24.5072478882052
NR_046239.1	1384	1384	5.50393137955683	2.81973816717019	3.61191668863696	5.65912117177097	2.5390625	9.30741190765492	6.04380371499861	4.87646293888166	4.51240912509401	3.09360126916975	7.72649572649573	5.42740841248304	5.15965732087227	2.14232488822653	4.90278951817413	6.64887702913053	4.82295482295482	3.57142857142857	4.94611239414935	100.0	2.62449528936743	4.95773360749372	100.0	3.78081279147235	7.46627240805766	2.43965074473549	8.6360266864344	8.26678497485951	4.81107721192208	4.9486105824134	3.125	5.65651394932173	7.47789599880114	3.32829046898638	5.9610351846467	4.78047693336305	4.95356037151703	3.64173228346457	2.26500566251416	5.35143769968051	5.11653313911143	7.55697720911635	2.98797736916549	4.30046948356808	8.48108747044917	13.1712832108536	9.42749778956676
NR_046239.1	1385	1385	8.6743352819159	100.0	6.21135469364812	19.9785561115082	15.3482880755608	20.8978675645342	18.5840707964602	12.2689075630252	10.1212686567164	7.2405929304447	17.2055427251732	10.5507631055076	12.0590121872996	4.8910626945309	9.22301304863582	10.3649976602714	6.62485299882399	5.23391812865497	14.3410852713178	26.8705763397371	16.8591224018476	10.3620771796093	19.1605254726049	6.51248843663275	22.6205997392438	6.55784650630012	13.9112557820798	16.0041530703055	10.6689043394869	7.63314747164007	4.59203036053131	21.6818642350557	17.477909240677	9.73966309341501	26.8726450640543	11.9968429360695	7.71024405409607	8.85567700200758	3.94581861012956	13.7142857142857	7.842340511987	14.6628216503993	4.08032471694082	6.58010563380282	26.4868001160429	29.7131552917903	28.4147869674186
NR_046239.1	1388	1388	3.17204301075269	2.19364599092284	3.2258064516129	3.33667000333667	2.31281850254802	6.34882023838482	2.30812013348165	4.03645833333333	2.31039678553491	1.98780811025709	4.66632355464059	2.39392759828727	4.09916064805778	1.01066816395284	3.64098221845893	4.28762840553819	3.2051282051282	2.11228460255698	2.98823983034509	100.0	2.53292806484296	2.65567765567766	0.0	2.54010695187166	4.27777777777778	2.83578241814901	5.16057174679785	5.5020020762272	4.46114111293731	1.85185185185185	1.20920987245321	3.77989200308563	4.50992182802165	2.54343993956182	3.9155749636099	3.44480483167431	2.61773040075563	1.45870293711808	1.47631408176509	4.72661726416984	2.8998723326646	3.52422907488987	1.1516654854713	1.9992455677103	6.6627358490566	8.93496701225259	8.00796372082734
NR_046239.1	1389	1389	6.91669807764795	100.0	3.89901823281907	14.4642857142857	12.2392758756395	17.6391382405745	14.9597855227882	9.64158457346468	8.58008859874096	5.3261179151239	13.7862796833773	7.12231807122318	8.51336898395722	3.17777777777778	5.59502664298401	9.18438887590559	4.86274509803922	3.80116959064327	12.1077101898489	20.8502024291498	16.411883472743	9.93314231136581	15.072	4.9213691026827	20.3122458936412	5.83858042358329	10.0051308363263	13.765541740675	7.66834411694225	6.02455871066769	2.40986717267552	17.5189873417722	13.1598624196202	9.08534720097889	22.7306939635707	9.51129795060431	4.43136039665324	5.72383073496659	2.99764890282132	11.0317743662977	6.44638151226434	11.0593971631206	2.32657417289221	5.27704485488127	20.1967592592593	27.6107594936709	23.0705047976637
NR_046239.1	1391	1391																	0.0													0.0						0.0					0.0
NR_046239.1	1397	1397	0.0	0.0251319426991706	0.0	0.0	0.0	0.0	0.0277238702522872	0.0	0.0	0.0	0.0	0.0194024058983314	0.0	0.0186081131373279	0.0281452293836195	0.022202486678508	0.0	0.0554016620498615	0.0	0.0	0.0336587007741501	0.0	0.0	0.0166694449074846	0.0920301859009755	0.0	0.0369685767097967	0.0147841513897102	0.0	0.019047619047619	0.0165453342157512	0.0	0.0	0.0251130085384229	0.0145264381173736	0.0	0.0268961807423346	0.0196734212079481	0.0161629222563439	0.0	0.0182116190129302	0.0	0.0176772140710624	0.0	0.0	0.0	0.0
NR_046239.1	1398	1398	0.0	0.0	0.0	0.0	0.0	0.0	0.0	0.0	0.0	0.0	0.0	0.0	0.0	0.0	0.0	0.0	0.0	0.0	0.0	0.0	0.0	0.0	0.0	0.0	0.0	0.0	0.0	0.0	0.0	0.0	0.0	0.0	0.0	0.0	0.0	3.84615384615385	8.0	28.5714285714286	0.0	0.0	0.0	6.25	0.0	0.0	0.0	0.0	0.0
NR_046239.1	1399	1399	0.0	0.0	0.0	0.0	0.0	0.0	0.0	0.0	0.0	0.0	0.0	0.0	0.0	0.0	0.0	0.0	0.0	0.0	0.0	0.0	0.0	0.0	0.0	0.0	0.0	0.0	0.0	0.0	0.0	0.0	0.0	0.0	0.0	0.0	0.0	0.0	0.0	0.0	2.94117647058824	0.0	0.0	0.0	0.0	0.0	0.0	0.0	0.0
NR_046239.1	1415	1415	9.99279798343536	5.3665910808768	7.15042372881356	14.745308310992	5.79937304075235	14.8655256723716	9.13918390162102	10.4565217391304	7.2203988891694	6.00904014889657	13.3779838571183	7.31421884142774	9.86328125	5.85265519820494	8.15462753950339	9.45251396648045	6.90076335877863	8.12917594654788	9.04522613065327	100.0	5.58943089430894	10.8256880733945	0.0	6.90750961699281	11.020559362845	5.94622543950362	11.4025297619048	14.2963625521765	9.67894239848914	6.94736842105263	4.44739462329904	10.397946084724	10.5635925256178	5.41834677419355	10.4346553490414	8.35389100695223	8.47297297297297	5.63018569735283	5.39574191451325	11.1558598469593	8.21716801173881	10.1942719807731	5.76752440106477	6.00680015111447	14.9880810488677	13.0873121552216	15.4739310036843
NR_046239.1	1416	1416	16.025641025641	7.16803760282021	9.76705023856301	25.5091103965702	18.5331230283912	31.6287452128858	25.7596127991396	17.4616516074806	14.0959925442684	12.9344729344729	22.7919285478002	14.972191323693	17.5010697475396	7.23801065719361	14.4470868014269	16.440281030445	10.8755398508049	8.09231668127374	19.3217054263566	31.7620368036299	19.1919191919192	16.7343041298639	24.6636771300448	10.5350860951676	29.8957315086347	9.84263233190272	17.7929854576561	21.8265110093099	14.2446732104381	12.0997123681687	7.6674890871133	25.8162490508732	22.4132775119617	12.8558310376492	31.5132370637786	17.2006302521008	10.2420856610801	10.5298308103295	8.28263002944063	20.057153063047	12.5835866261398	21.2228622064688	6.88552547431251	10.9841827768014	31.2789351851852	34.4213649851632	33.0168005843681
NR_046239.1	1417	1417	4.67825775228536	2.58989187830023	3.78707627118644	6.09593604263824	3.95923167385339	8.46097738876732	3.6241984945637	4.55333911535126	4.0281973816717	2.20159151193634	6.27672310586626	3.58046312512162	4.94644595910419	1.73442745244312	4.86501687289089	5.36867899309423	2.8310502283105	2.60893699694699	3.83208164837281	100.0	2.32636547538773	4.45205479452055	0.0	2.84905031656115	6.43610135010172	2.47869868319132	5.90740740740741	4.97851533560527	4.43870361672147	2.90076335877863	2.4681133013086	5.28205128205128	5.91947115384615	2.81902844198339	5.29849656984382	3.58619148698469	4.23694508163541	3.90455531453362	2.74172615184945	6.5143315293646	3.9788282533309	4.61538461538462	2.1106775452288	3.36276535788089	9.76042590949423	9.96995869320315	9.10194174757282
NR_046239.1	1418	1418	8.85525070955535	5.60637356152257	5.193338978267	15.0375939849624	15.5792803479636	19.0497737556561	15.4861298141664	11.6220206707446	9.27183329431047	7.86613272311213	14.6936742487133	8.58416945373467	9.35282734895721	2.71836007130125	7.26674641148325	9.92240771220315	4.84442693974006	4.7269524368761	11.1781888997079	20.9807886754297	14.9028703972166	8.83409145319607	15.8755612572162	5.12820512820513	18.5100473778794	5.99250936329588	8.58864027538726	11.9560374275954	8.07498197548666	5.57915057915058	4.27399351268842	20.4372140315201	14.127174565087	9.63373345644814	23.7728439812717	10.9805991817342	5.93379138038726	7.84532856504247	4.15845486795428	11.5239633817986	5.85236541598695	11.7163183637172	3.59897172236504	6.70650730411687	21.3457076566125	26.053412462908	22.3974104625666
NR_046239.1	1424	1424	6.75436874140978	5.24789029535865	3.11328913231479	10.1230228471002	5.6525353283458	12.1114683815648	9.13120567375887	9.84952120383037	4.45964432284542	4.50831220061989	8.89295516925892	5.70886875921635	10.4307432432432	2.96729915220024	8.62944162436548	9.48489351163943	6.31958087753766	5.76093653727665	7.67401642888024	100.0	4.66830466830467	9.32922127987664	0.0	5.52013117143378	9.51977998730696	5.79417699625252	10.2906853384256	11.0278546994625	6.79611650485437	6.7325509573811	3.54803493449782	7.90074158585282	8.3810770993616	5.25602817664589	8.82672882672883	7.02365229919558	6.6959706959707	3.17832764505119	4.88650147288165	8.73658857017736	7.80902286061096	9.0643930895221	3.16310975609756	5.45563549160671	7.97034291010195	11.0143753796315	12.8761539383767
NR_046239.1	1425	1425	13.0410447761194	5.54112554112554	8.03670745272525	25.7731958762887	19.1256830601093	32.2874944370271	24.0760578468131	16.4548919949174	13.3872832369942	10.4289318755257	23.8165197518772	14.5016429353779	19.0445994504333	6.15589016829052	12.0421916202754	17.0237272517853	12.1531848378273	8.8953488372093	20.0689391037916	32.2734101151728	18.8201438848921	16.7483088406811	23.8277511961722	9.9872425733552	30.6539074960128	10.3419044927946	23.32995951417	24.992700729927	15.0130239166469	11.500754147813	6.6804278476262	25.6	21.258679273157	11.6193961573651	30.5014134801369	16.5481577246283	10.4786744400123	11.6140428350629	7.26812159002338	20.9657594381036	10.989666136725	20.4861111111111	5.71791613722999	11.5518744551003	31.3458755426918	35.6709108716944	34.5446950710109
NR_046239.1	1428	1428	9.64876867178038	5.96008629989212	6.54427006218537	13.6976320582878	5.87484035759898	15.1260504201681	10.0514683620951	8.62470862470862	6.69843049327354	4.8731832430892	10.9683426443203	7.39944073994407	11.0141766630316	5.30350113942407	8.02204531537048	8.83768042542416	5.60186728909637	7.1024512884978	8.50452838524409	100.0	5.1190899395663	6.95903361344538	0.0	6.90360997394864	9.20881971465629	3.53669319186561	9.7053726169844	10.5271883289125	8.8587806149036	8.6417157275021	4.51588923991823	8.56313497822932	9.38073777332666	5.27762506871908	11.5925984501028	7.54577854246037	7.02702702702703	6.3945875163684	5.57029177718833	10.917225950783	9.11716171617162	10.6767261088249	4.9253441923599	6.87679083094556	12.9353233830846	14.2021383901553	15.0814566363201
NR_046239.1	1429	1429	15.1221331344397	9.37228811107897	12.3579939041286	29.1210730674197	21.0876369327074	30.7504440497336	23.7674169346195	17.9432924248836	16.2940769762618	10.3709949409781	23.8196027352654	14.1519703897235	21.7807054823629	9.16759156492786	11.915140947399	15.0219551652415	9.3296746373971	9.96793937627514	18.4134891741713	30.2383939774153	18.5516445470283	15.312353217473	21.8350383631714	10.1316752011704	27.2785417332907	10.3409090909091	17.8849407783418	18.6090775988287	15.6183242345122	12.4739731213326	9.35738444193912	26.4411027568922	21.3345169403758	15.3280196198651	31.1279988079273	17.3466735966736	10.6242312423124	15.1548672566372	10.0956844366335	19.6403385049365	12.1713147410359	20.3175984337611	8.34568947256937	14.1297226468661	32.0104287369641	35.3816046966732	37.2778590842567
NR_046239.1	1430	1430																												0.0
NR_046239.1	1432	1432	17.1641791044776	8.33333333333333	0.0	34.7826086956522	3.7037037037037	37.6237623762376	15.2173913043478	8.04597701149425	4.16666666666667	15.0	19.0045248868778	8.18181818181818	0.0	0.0	12.5	0.0	0.0	11.5384615384615	28.125	78.2608695652174	2.12765957446809	36.8421052631579	12.9032258064516	0.0	22.7272727272727	0.0	0.0	40.0	26.9230769230769	40.0	0.0	22.2222222222222	0.0	0.0	0.0	0.0	0.0	4.76190476190476	0.0	0.0	35.7142857142857	0.0	0.0	100.0		0.0	27.5510204081633
NR_046239.1	1433	1433	13.4900074019245	8.5632183908046	12.289887021218	25.6627783669141	20.5346764819837	28.8534043025061	23.2277121374866	18.1626187961985	14.3810400368155	12.1169524880517	23.2938887988329	15.9860990443093	18.9980895775844	9.16149068322981	13.5495078170237	16.4860502651602	10.1057579318449	8.44988344988345	19.1362763915547	30.9195690303182	19.5389048991354	15.2550304164717	23.9373601789709	9.54121732772802	26.7124381286923	9.64265456608054	17.1041490262489	21.7384952520088	16.8960607498813	14.2560814633226	6.97761895805906	25.0749250749251	23.8609467455621	14.5960832313342	31.8107424490403	17.0617955693743	12.0196741469413	13.1747080854814	8.25688073394496	19.4722955145119	12.2436790762493	21.1304347826087	5.94708994708995	12.1689647625301	31.8458417849899	35.0382128159906	32.2194461794712
NR_046239.1	1435	1435	19.1489361702128	2.53164556962025	2.30769230769231	34.7826086956522	3.7037037037037	26.4	12.621359223301	0.0	4.16666666666667	0.0	20.8494208494208	7.89473684210526	2.77777777777778	1.72413793103448	5.71428571428571	40.9090909090909	0.0	16.6666666666667	6.25	33.3333333333333	0.0	42.1052631578947	12.9032258064516	13.7931034482759	0.0	0.0	0.0	40.0	0.0	0.0	0.0	8.33333333333333	0.0	0.0	0.0	0.0	0.0	0.0	0.0	0.0	78.5714285714286	0.0	18.1818181818182	0.0		0.0	13.265306122449
NR_046239.1	1436	1436	8.00813759940817	5.989058450907	5.283540802213	15.4227095861337	14.4910644910645	19.5887685164714	14.743072370191	11.1721224920803	10.2907245039225	6.96629213483146	12.6074963491806	8.71459694989107	9.22000847816872	3.38379341050757	7.20720720720721	8.82966396292005	3.72402979223834	4.26401869158878	8.75912408759124	17.7927927927928	13.7561540689256	8.56606430415395	12.7284386021161	4.69749588740632	15.3612531969309	5.5256446585435	9.96097064313592	9.97076023391813	6.77442357974804	6.68566001899335	4.14711953462188	16.8584292146073	14.0213206988451	10.6181150550796	21.4701058595497	9.23736520722359	6.39901553607137	7.84877293831528	3.72974028510057	11.8527650581191	6.52304009575105	11.5376226826608	3.91322841344109	7.55750273822563	15.1946542707728	22.5249950990002	20.8972352634324
NR_046239.1	1465	1465	2.56410256410256	1.85185185185185	4.19161676646707	6.61764705882353	2.89855072463768	14.1975308641975	6.45161290322581	11.4754098360656	5.88235294117647	4.65116279069767	2.99003322259136	9.58904109589041	11.3207547169811	3.44827586206897	5.19480519480519	0.0	0.0	0.0	0.0	18.5185185185185	2.12765957446809	0.0	12.9032258064516	0.0	15.1515151515152	0.0	0.0	9.09090909090909	0.0	40.0	0.0	13.8888888888889	0.0	0.0	0.0	0.0	0.0	0.0	0.0	20.8333333333333	0.0	0.0	0.0	0.0			17.3553719008264
NR_046239.1	1466	1466	5.7840616966581	3.89980074010817	5.01499046061597	12.9055007052186	13.420245398773	14.8931530745748	15.0423728813559	9.55467279949822	8.9334548769371	5.55092978073827	10.9332479590203	6.95764909248055	7.43285446595878	5.30152418820411	6.01092896174863	5.84311019093628	4.40545808966862	3.54239256678281	9.07350689127106	16.4380144674482	14.0143884892086	8.46783625730994	12.3563218390805	4.17350100236924	13.8365783593999	5.89729119638826	8.26013513513514	10.18234865062	5.77925153955471	4.29783223374175	2.52761655120764	14.7602397602398	10.930576070901	7.38705738705739	19.9256505576208	8.61175861175861	4.14428242517268	6.60211267605634	2.9005255985984	8.24850824850825	4.55993628036639	9.12448403215294	3.15210492913053	4.91838955386289	19.6101251091068	20.6262230919765	16.7030908523259
NR_046239.1	1476	1476	6.73575129533679	17.4311926605505	0.0	17.1641791044776	21.875	13.9393939393939	5.73770491803279	10.9090909090909	11.0294117647059	16.2790697674419	14.041095890411	11.7241379310345	11.1111111111111	3.44827586206897	1.19047619047619	0.0	0.0	0.0	0.0	62.5	2.17391304347826	14.2857142857143	6.89655172413793	0.0	6.66666666666667	0.0	0.0	0.0	63.6363636363636	31.25	0.0	25.0	0.0	0.0	0.0	0.0	40.0	100.0	0.0	0.0	42.8571428571429	0.0	0.0	0.0			33.0578512396694
NR_046239.1	1477	1477	7.19634703196347	3.08781869688385	3.71584699453552	16.0664819944598	15.3609831029186	18.9628986765025	16.4603634448249	9.01485044969672	8.13300381936643	6.45339216767788	15.1626863279372	6.72250859106529	7.42727460284712	3.20441988950276	7.54662840746055	7.96338672768879	4.8046875	3.04171494785632	12.4256951102589	22.6226226226226	16.3793103448276	8.9695550351288	16.3688576898532	5.75027382256298	18.9715745768125	6.76287492925863	8.72358410819949	13.9714452214452	7.8991196764216	5.56914393226717	1.78035982008996	18.4546136534134	12.9284869976359	7.2281776416539	21.625241851466	8.66008828875617	4.25107427869859	8.5153320097066	2.67212795006827	10.9938434476693	6.01593625498008	10.8889371875679	2.87952572517468	4.75260416666667	21.6789146410401	27.452500969368	25.8071235159342
NR_046239.1	1517	1517	8.46616148419127	6.50422875553766	11.2959213190628	21.3448711014963	17.3289365210223	24.2873137541986	19.3825042881647	16.5259044497668	9.38310752378207	8.19462227912932	14.0649899535786	11.2998348667138	9.67419797778055	4.76856166511339	13.5419713366481	8.5297537258218	7.59664369193887	6.48780487804878	8.95991332611051	21.1465591003545	18.0719295627518	9.28616550852811	16.5858674893492	6.75574238102387	12.4828934506354	6.54647743255338	6.86829043056678	11.3242176745893	11.3424361227525	7.72701635645798	4.00235432607416	12.506508382797	9.84965730709706	13.5636057287279	20.6489041684572	9.47905477980666	6.28577600172805	6.02094240837696	5.11916513890848	9.60093896713615	7.50079795722949	12.2872800692241	5.90337335620355	8.24219369155175	25.8793159083575	0.0	26.7534773601657
NR_046239.1	1518	1518	4.16989798962	2.94013040901008	3.78439290074185	7.36342042755344	6.39076254715903	8.05426305786749	8.71477951188855	6.53087104700008	5.61040440478451	4.41646888865958	4.896224056014	5.18065679128458	4.98780385230045	2.37343286438894	4.39133391625376	3.83362936648905	3.02054414214325	2.4809498493709	4.83859722512724	8.2313102370409	6.77866195107574	4.01558793629278	6.09671333531923	3.00838112042347	7.7173640691556	3.32471699794991	3.63130434782609	6.23883795689963	4.59441265567149	4.11894909055914	2.30815347721823	6.12213386860187	6.38984075791171	5.08226691042047	10.6044734734118	4.55050561173464	3.39465325569084	4.79380364245342	1.9113424264178	6.99284560350796	3.06822395253986	4.90779588252513	2.37824604354289	3.31301351709515	10.0729166666667	0.0	22.7421023315031
NR_046239.1	1527	1527	8.9178709904829	5.35861500412201	7.59958841687491	18.702921183171	14.5726141078838	22.5553425135088	18.3882668348841	13.1779984721161	9.21861281826163	5.6065732237796	15.4600883033149	9.84115609697838	13.9959687578735	5.12581547064306	9.26309559041136	6.76190476190476	4.95942290351668	4.52649656526006	9.14217546903807	17.2975621707706	15.2992350382481	7.33688753490734	12.5753787321665	5.07683037059355	13.2130954714762	4.26431041106416	11.2192860454335	11.0580455547392	8.65449628127113	5.61924450291299	3.85295852172204	12.558624283481	11.8971061093248	9.29250263991552	20.3143503068145	8.3968097499776	5.73310300151155	5.85267406659939	3.774385072095	14.2722562411682	8.23078152469235	11.9357638888889	4.14049114791548	6.0456997778483	23.1155778894472	0.0	24.7011952191235
NR_046239.1	1528	1528	7.6511362639291	4.26049908703591	7.83338072220643	17.691981332202	15.3212786567646	19.7944885567492	14.5203111495246	10.8049496109198	9.99673842139596	6.58516707416463	12.3912887227773	7.27650727650728	10.1909039865244	4.51302472208395	8.25299444931347	7.24291454012379	5.39829853054911	3.35238095238095	7.28361458900381	15.141078288515	12.5987773967497	7.29180327868852	10.306607168562	5.59006211180124	11.1978902525611	3.7271085891153	8.11252480448232	10.8914844763901	6.85233160621762	6.79499518768046	3.45549738219895	11.1358079573239	8.9294403892944	5.78046324269889	15.1831368047584	6.51653090560613	5.51533953809031	7.97715186133543	3.16153466161699	14.0038809831824	5.35105657805044	10.3082012885252	3.63016743221218	5.99555884529978	24.1316872427984	100.0	21.6943521594684
NR_046239.1	1529	1529	6.67019120627368	6.65567690088605	6.39517788885622	18.210216832047	15.5352697095436	22.0449790794979	15.6259854935352	12.4029033490386	8.67847212059125	4.8348106365834	14.6141445293334	9.91044776119403	10.9739196169837	3.05900621118012	9.47025747262504	6.42056272477258	5.06538403727642	3.63145626303521	8.18783212232947	16.7095430601495	15.4192290385481	6.14369129220614	11.4739629302736	5.00150647785478	12.2218955209252	4.46920220258676	8.39225686797264	8.95399026540546	4.96214169821525	5.65576850807967	4.02908805031447	12.9963522668056	11.4808652246256	8.69932432432432	21.0571643879858	8.74708729162932	5.78583765112263	6.68012108980827	4.56730769230769	13.9896373056995	7.10862619808307	11.8923611111111	3.72750642673522	4.99762018086625	24.606905495218	0.0	24.9387254901961
NR_046239.1	1530	1530	6.71229270860753	4.82856563197403	8.05970149253731	19.3637327677625	13.9651275427833	17.9448855674918	14.0708729472774	10.9580303610154	7.59947814742335	5.68867155664222	12.4559764249263	6.33484162895928	9.06793935991016	3.7657597876576	8.34063686824423	6.02671299815398	5.33642691415313	2.1968253968254	6.07446113651208	12.2267850046364	12.2111227076189	5.82295081967213	10.0762919245718	3.65956018129931	10.3875025360114	3.27572865617746	7.60971055088702	10.3802774728017	6.3860103626943	6.10202117420597	2.82663316582915	11.3025116692598	9.75787808735856	7.41188318227593	14.7031201085255	6.36320076665069	6.0783637826037	8.03465931469082	3.77078873703277	12.9000969932105	6.10088616223586	11.3529514191189	3.80797155134094	5.43220840734162	23.5061728395062	100.0	24.0199335548173
NR_046239.1	1531	1531	8.35757736048664	7.50051514527097	7.92297515801852	16.871898548061	15.6426436399867	22.364635103322	18.4227129337539	12.8342245989305	9.92388758782201	6.97711891717692	14.931650893796	10.9305937164019	12.3850321280081	4.30257844050947	10.4484238567412	6.96148963182395	5.36519386834986	5.02882374586042	9.3058568329718	18.2598039215686	14.7036759189797	6.23492063492063	10.6780408883659	4.14406268836649	12.8099578555327	5.9290562171853	9.42390170395271	11.2315180457342	6.99026500811249	7.30653643876784	4.6767537826685	13.5605586825099	12.8077178975383	11.1768434396788	19.9461497038234	9.36547768417279	7.34341252699784	7.83958081418783	5.10535992080328	13.9222614840989	8.79156010230179	12.2865412445731	4.1982007710981	6.4910331693382	23.0831577241044	0.0	20.8946078431373
NR_046239.1	1532	1532	9.01991752215495	5.74152972205315	8.44349680170576	14.7613997879109	16.3222473361317	20.859411489958	13.7597234226448	13.1521877790535	10.0309900505627	6.27546862265689	12.9725456374874	9.56340956340956	13.2509825940483	5.69011280690113	10.6193397604441	6.84113367358019	6.37277648878577	2.66666666666667	6.61876768996299	15.6312094317128	12.1962129118831	6.4655737704918	11.2422628472722	5.25432264562699	10.8023126077696	4.21717823059066	10.7843137254902	10.9891206707256	7.31865284974093	8.81447267128561	5.21356783919598	10.9579906645921	10.0255505535953	8.33836858006042	15.9152577749948	7.2640153330139	6.94013558543031	7.32571878692399	5.96081014325704	14.0316844487553	7.3120845406511	9.6813512101689	3.12638909468069	6.79396092362345	22.6337448559671	0.0	24.8837209302326
NR_046239.1	1540	1540	100.0	50.0	100.0	0.0	100.0	100.0	100.0	100.0	100.0	100.0	100.0		100.0	100.0		100.0	100.0		75.0	100.0	100.0	100.0		100.0	100.0	100.0	100.0	100.0	100.0		100.0	100.0	100.0	100.0	100.0	100.0	100.0	100.0	100.0	100.0	100.0		100.0		100.0	100.0	100.0
NR_046239.1	1545	1545
NR_046239.1	1552	1552	5.80719069439549	5.21434460016488	5.45347640746729	14.6112846903143	11.9834024896266	17.8839114519784	11.8435577984545	10.5269857433809	7.26207906295754	4.52787624879149	11.7428491306786	7.0336756627657	10.2166792642983	2.79589934762349	7.70938147380882	6.41066328149794	6.16355983162958	4.04758984422912	6.91898926363735	14.2594634325616	14.3864386438644	5.89206349206349	10.7972933215652	4.54956312142212	11.0076455596942	3.61075544174136	7.45248029670839	10.1010101010101	5.51574962822766	5.39068369646882	2.04362350167027	9.69153814089204	8.61514580330414	8.02364864864865	17.8402239448751	7.84120440899722	5.08584386135407	4.8991935483871	3.52042980347802	12.9564193168433	5.92841163310962	10.4890046296296	3.79891459582976	5.48944946850706	18.6253849894634	0.0	21.8137254901961
NR_046239.1	1553	1553	6.29112924453804	5.19375126800568	7.10732054015636	15.0243695698241	11.0106554730384	15.908453993461	10.1987899740709	9.65684398520219	8.03062388011077	4.7921760391198	10.7301997987638	6.57943010884187	8.50645704660303	4.16390179163902	8.73502775343266	6.84113367358019	6.39481000926784	2.8952380952381	7.09775745699978	14.1210756391575	12.8224243327866	6.51803278688525	11.3718151720167	3.79385596776901	11.2698895307591	3.22414237812742	6.61764705882353	10.3004291845494	5.88082901554404	6.3125481139338	3.28726968174204	10.7801733718604	9.72019464720195	7.27089627391742	14.6926849629552	6.79751077070369	5.37745604963806	7.20756203229618	2.68401119710193	11.8008406078241	5.33401499659168	9.61170120146265	3.58359247741744	5.47661338069864	19.522633744856	100.0	24.3853820598007
NR_046239.1	1567	1567	13.7216885520402	8.40890354492993	9.71487360376249	25.1840942562592	16.6694338369583	27.8208591095234	21.2551245663828	17.1618003315058	12.5402399765876	6.6645202833226	21.8675459520135	14.7497909948644	17.5663772492765	7.78816199376947	12.6147468167012	9.23320994182972	8.8668470093177	5.80154544339507	11.1508840438225	23.5791278784909	16.3341832908355	9.3238614740581	15.546403882924	7.24725026367335	19.1983535868287	5.80099884748367	12.5391122957469	14.6648301193756	10.4921579232017	11.213373403456	7.11338180389074	15.2178444861372	16.6315789473684	13.7697993664203	24.8681235870384	12.7968455954835	11.0835311892942	12.3160653094134	5.14633111833734	22.9392369288742	11.3099041533546	17.578125	6.56861345137798	9.39235284785023	24.3961744204895	0.0	29.6659515783022
NR_046239.1	1568	1568	11.3098369279327	6.97579825096604	9.25373134328358	21.1073398387781	17.9541047188106	26.5277518220893	16.8714310434331	15.9085100945566	12.2392438070404	7.55671617431043	18.8030499208747	11.6689114730011	13.6720943290286	6.32995514205017	12.4744376278119	8.51341079378868	8.34234512590762	4.85079365079365	9.87372087959939	20.0715421303657	15.4763679737588	9.42257217847769	16.2804088095581	4.68435191403627	15.2669435720798	4.57828217694093	12.1381886087768	15.4706058488871	10.0259067357513	10.1231716705158	5.19371727748691	13.9364303178484	14.5012165450122	8.37865055387714	19.628508817698	9.46864528482527	10.5825577387108	9.84639621898385	4.93989790877655	19.3986420950533	6.69734151329243	14.574264321783	5.67155338368133	8.5109532267614	26.4855967078189	100.0	30.6312292358804
NR_046239.1	1570	1570	5.73199070487994	6.39587073608618	6.42863749884377	10.8690987124464	7.22527164781001	12.1060131091479	9.89355635810682	8.506880565163	7.78941944349021	6.38936925457359	9.21518019309817	100.0	8.51449275362319	5.773891966759	7.91307537135522	6.93462600148118	5.76764625102994	4.16190631630488	7.15434083601286	10.7768439242793	8.97722197409558	6.29543580903845	8.81376659678546	5.65433040824113	9.75999054149917	4.90452725592855	5.22615731529381	8.44519878619555	6.54235397242808	7.04888120618458	5.77617328519856	8.701510531168	10.1296548457759	4.63233640656622	10.4229244262886	8.17293600390816	6.72484002326934	7.73534897418278	5.31323742102459	12.0348462034846	8.2686304330425	9.35323383084577	5.48374760994264	6.62477088242996	12.7926796447475	0.0	32.9119638826185
NR_046239.1	1571	1571	9.37800717347564	7.25261216963737	11.9784274765825	18.4361093452003	17.6946737898656	24.3952363230368	18.6299948105864	18.1887950882579	8.82066276803119	9.37142857142857	11.8791897931233	10.2208588957055	8.27989963758015	3.84615384615385	13.9933226883437	8.17767158992181	8.90707008335906	5.89652548820695	7.40256912693229	20.007950178879	17.0111524163569	8.1151832460733	18.0799080195458	5.69991617770327	11.4835443037975	4.66916032503547	7.41343248896119	11.5982463132722	9.52813067150635	7.52067705327948	3.81311544102242	12.1915981329184	10.1299647759019	10.1567270506819	17.1779785669258	7.92572030247918	6.96442960745942	11.2252964426877	3.90625	10.0813008130081	5.62542488103331	10.0992512624064	4.54747444822989	6.69250260843643	30.5020576131687	100.0	33.6610947230416
NR_046239.1	1577	1577	4.51168445224909	3.16782745450461	4.26169085464179	8.45873233014136	8.2739386427022	10.4041146216018	8.72454448017149	7.38461538461539	4.52429715136846	4.5819463481496	10.0763358778626	100.0	5.96892886345053	1.79448112409006	5.55189817862629	4.23192269243586	2.82152230971129	3.42205323193916	6.31192074145094	10.9765474817378	8.53942084125978	4.73186119873817	6.86314089624546	2.8288740245262	9.69620253164557	3.38659256686349	4.82548915917504	7.22006052745352	4.35869953554841	2.93964167681336	1.88014101057579	7.25320271288621	6.1123890897141	2.64466546112116	9.86969111969112	5.20268407022704	4.3300563349166	4.22851225405592	1.88568922672124	7.23779023218575	3.79291251384275	7.18177315502724	3.2008337055233	3.47917764891935	11.8601016021884	14.6788990825688	19.9876998769988
NR_046239.1	1578	1578	0.0	0.0	0.0	0.0	0.0	11.8421052631579	23.9130434782609	20.6896551724138	9.23076923076923	0.0	13.5338345864662	9.375	0.0	3.04878048780488	0.0	0.0	0.0	0.0	0.0		0.0	0.0	0.0	0.0	0.0	0.0	51.2820512820513	11.4285714285714	0.0	29.7297297297297	0.0	0.0	0.0	100.0	0.0	47.6190476190476	0.0	0.0	0.0	0.0	0.0	0.0	0.0	0.0			0.0
NR_046239.1	1579	1579	6.18584548892491	6.51538980004493	5.71692023974182	9.63334092461854	9.82945736434108	12.4210835413302	8.76553793399057	8.83066472586123	6.97674418604651	7.71188099432374	9.68809675366009	100.0	6.78104575163399	5.25693035835024	7.28389644580956	5.37114261884904	3.62841530054645	3.66562360303979	5.84571154767609	9.87512007684918	8.82415030610091	7.07171314741036	7.66438079870916	3.49241686378183	9.04725802375537	2.83379694019471	4.64347135864532	7.70311149524633	4.28571428571429	6.07062097756131	4.67372134038801	8.75376506024096	8.38441330998249	4.27215189873418	11.8349619978284	8.13793103448276	5.43286219081272	6.30070775073364	4.03567773066238	10.0544348382965	6.97867626696206	10.4620462046205	4.89510489510489	6.91349359536761	15.6671224848603	11.9441784101792	16.1488562649368
NR_046239.1	1580	1580	0.0	0.0	0.0	0.0	0.0	12.6760563380282	23.9130434782609	38.2352941176471	7.8125	0.0	10.2362204724409	9.375	0.0	22.6993865030675	10.6382978723404	0.0	0.0	0.0	0.0		0.0	0.0	0.0	0.0	0.0	0.0	51.2820512820513	11.4285714285714	0.0	21.6216216216216	0.0	100.0	0.0	100.0	0.0	47.6190476190476	0.0	0.0	0.0	0.0	0.0	0.0	0.0	0.0			0.0
NR_046239.1	1588	1588	7.89154188587616	7.08838043965904	6.14216701173223	12.6593806921676	11.7847200742345	16.6887612314037	12.7759914255091	10.0695005657023	7.65078183172003	6.61060043027577	12.4808771035186	100.0	10.6389932995588	3.78442304443318	9.05494505494505	7.19640179910045	4.82954545454545	4.15642458100559	9.66661349497527	16.4104534973098	11.8143459915612	7.17957221024706	9.85062575696407	5.26974416017798	13.8776541961577	3.99374891474214	5.93052436930392	11.1734859116917	6.5322148848831	7.16148096645229	4.91418512542174	12.9967978903748	10.3806606869394	4.35862691960253	15.0054236471014	9.22116091109478	6.19205298013245	7.00241462573301	4.22267679719462	10.9457513202112	8.08080808080808	10.2572559366755	4.95314591700134	8.06027685298756	17.9387077884052	19.0645514223195	24.8280089912131
NR_046239.1	1589	1589	0.0	0.0	0.0	80.9523809523809	0.0	11.2676056338028	25.8620689655172	0.0	10.9375	0.0	18.1818181818182	12.5	0.0	5.03597122302158	0.0	0.0	0.0	0.0	0.0		0.0	0.0	33.3333333333333	0.0	29.6296296296296	0.0	51.2820512820513	11.4285714285714	38.4615384615385	24.1379310344828	0.0	0.0	52.6315789473684		0.0	47.6190476190476	0.0	0.0	0.0	0.0	0.0	100.0	0.0	0.0			0.0
NR_046239.1	1602	1602	6.02377093462993	5.74893330339097	7.61094504483789	13.9571948998179	9.34116919270028	13.7220259128386	10.2311643835616	9.18630933161124	7.60342899739098	4.22535211267606	11.4234830174278	100.0	9.00621118012422	2.28968792401628	8.00175862826995	7.07138092061374	4.1520979020979	3.46213982577619	7.85064624222116	13.5873749037721	9.1426163892985	7.69230769230769	10.1493139628733	4.24141287720762	10.50170605333	5.25859076709476	6.47548566142461	8.60598207536983	6.02817906188693	6.86002084056964	4.90167302612269	12.1758737316798	9.67600700525394	6.64556962025316	13.1274131274131	8.06540510747749	5.73951434878587	4.91633603588063	4.53415240602603	9.93908303943572	7.8477508650519	9.53323437242289	4.31355049828945	7.29440645274417	14.6065221636399	16.2676152688466	23.734693877551
NR_046239.1	1603	1603	0.0	0.0	0.0	19.047619047619	5.0	5.71428571428571	17.2413793103448	0.0	26.1363636363636	0.0	16.1538461538462	12.5	0.0	15.2	0.0	0.0	22.2222222222222	0.0	0.0	0.0	0.0	0.0	0.0	0.0	38.7096774193548	100.0	51.2820512820513	11.4285714285714	0.0	0.0	0.0	0.0	0.0		0.0	0.0	10.0	0.0	0.0	0.0	0.0	0.0	0.0	0.0			33.8709677419355
NR_046239.1	1614	1614	8.05079022018101	5.04618157242622	5.96740876750057	15.1355075792375	10.5541718555417	20.3777482661945	13.9634801288937	12.0362870565365	10.268356317555	6.93437806072478	20.1359497242529	100.0	14.5754948470473	3.69673113126818	10.1427003293085	14.3977310643977	10.078705728028	8.35948005378754	13.9230400766406	24.4748506455965	13.7668918918919	11.814556331007	17.1947527749748	9.18196994991653	20.1619023526436	7.29673384294649	15.6125959248478	17.460831982712	11.2874465049929	8.95963813500348	4.83752389354507	15.2890227829034	14.9425287356322	4.67902350813743	16.125528062764	10.832183908046	6.73300165837479	6.39032815198618	4.7389205792014	15.0752963793656	10.0471175166297	13.0743801652893	5.11904761904762	8.01895069310405	20.6370920461208	20.7939767282683	31.0117102396514
NR_046239.1	1615	1615	7.63248847926267	4.41392839627268	5.7509400575094	16.7701863354037	8.88261142498431	20.6901636926707	13.4941729707626	11.3714090287278	8.47190617889025	6.39347779446471	16.4501572542048	10.9099208764455	12.2909090909091	4.02500976944119	9.19899874843554	13.4526062274213	7.65318479050618	7.20150129017124	13.4822432910172	25.0101502233049	15.3467666354264	14.5787139689579	16.3856907894737	9.94631673128542	19.9109503269793	7.17330861909175	16.6879161354299	18.8784602589996	12.1750044826968	8.69102518623625	4.51467268623025	12.7596439169139	14.58384786367	6.65017862050014	18.1354110693176	10.7176671085022	7.34577439676691	6.3368349711962	3.94859089501394	17.1768095066619	8.60468542802416	12.6152177842039	4.55974842767296	7.26676946800308	24.3341636328799	20.3116066323613	100.0
NR_046239.1	1616	1616						0.0						0.0																0.0	0.0	0.0						0.0	0.0			0.0
NR_046239.1	1640	1640	6.57073038284008	5.2596089008766	5.25830258302583	11.7173112338858	8.41063698206555	15.7366400944789	12.2984304450656	7.74068698597001	5.66672900691977	5.20955738347043	13.837044664693	100.0	10.0065295461965	4.53141091658084	8.52966841186737	7.01666666666667	4.24229171222392	3.04454891426013	7.90356059396455	16.6795069337442	10.3731815306768	7.14996682149967	9.58627648839556	4.74335790791487	14.3001643697054	3.50999131190269	7.61501850872554	10.9452736318408	7.92998749776746	5.1442474800139	1.98208779914844	9.86842105263158	10.0383141762452	3.20614134116053	12.6445086705202	6.97610294117647	5.60220994475138	5.70788066908088	3.59649122807018	11.4441416893733	7.11123408965136	10.7773559993398	3.09477756286267	5.12820512820513	18.8967136150235	15.8469945355191	25.2536256553415
NR_046239.1	1641	1641	6.47398843930636	3.23291697281411	4.57660844572187	16.0186625194401	8.18951992469407	13.6879328127302	9.66755047929839	9.36162930001711	5.50877192982456	4.57375993128624	11.8523581681476	7.95437262357414	8.85149963423555	2.66485119626532	6.6875	8.34336831240323	4.00194033470774	3.42481820314333	9.02521278304159	15.2429149797571	11.0225140712946	8.45954931658663	9.36344969199179	5.55306762203314	13.3472512178149	4.52186805040771	8.73566473170041	10.1148880729598	7.45119111588752	4.69774862613012	3.30434782608696	8.40419220881946	9.44375772558714	6.43483023001095	13.7597420048374	6.90340909090909	5.68776772965255	6.19378924147293	2.80663668785858	11.4198087678153	6.23891188645772	8.42828721287755	3.9484033349064	4.83995372155804	18.5588685015291	16.1308758394056	100.0
NR_046239.1	1653	1653																										0.0
NR_046239.1	1660	1660	4.79433396894579	2.94713160854893	3.37416223711578	10.9086715867159	7.92569659442725	10.1689890305366	8.09935205183585	5.08803101276046	3.64417865819473	3.50462689505808	9.79734090615722	100.0	6.74616138516824	2.58175559380379	5.17203594126671	5.20327923707546	3.43996494303243	1.92652329749104	5.90305551111822	9.83764978739853	8.99683210137276	5.21594684385382	6.23103378515072	3.312456506611	11.7997465145754	2.366040361865	4.71523178807947	7.41785055850775	3.39892665474061	2.97909407665505	2.61764705882353	8.83072867633214	6.98210560983643	2.5982828739268	10.6906110642401	5.3834808259587	3.30679053306791	2.69802836388793	1.65762065424674	5.94568536075848	4.03438236517399	6.33476678795898	2.23613595706619	3.88947553678282	15.9059745347698	14.5702592087312	19.0291129747051
NR_046239.1	1661	1661	4.10582622524216	2.52611124605295	4.09111012826183	11.5953307392996	8.31763967357188	10.8695652173913	8.54056257643702	7.4486301369863	5.04997369805366	2.91970802919708	8.71886120996441	5.56653992395437	6.32519139628144	2.4643066692744	4.51222059745143	6.28434065934066	2.4769305488101	2.4601686972821	6.77041553024226	12.8516494636713	11.5185707569347	6.7765228661359	100.0	3.16512391758734	9.47676036738102	2.76079303316657	4.84168678120119	7.87196206283343	6.12244897959184	3.56635911994322	2.50130276185513	8.51442117740024	7.48055795580792	4.35020519835841	11.9194630872483	5.4756951011916	3.6988582302569	4.21533773489081	1.58213122382504	7.79642663779101	4.2374132585265	6.64499819429397	2.65639735932097	3.47088314693405	15.7563025210084	15.7010676156584	100.0
NR_046239.1	1675	1675	5.83566073790975	5.54744525547445	6.22983370563415	8.79403445615839	9.53980517299295	12.0373403209957	7.84406940812931	8.69415807560137	4.25835370823146	5.61447286338116	9.4590555887627	100.0	8.27919064414331	2.5	6.65399239543726	5.22250827510114	3.30463113800326	2.79248916706789	4.98431509236668	12.2135754431474	9.99781707050862	5.91662115419625	6.88468158347676	2.84621270084162	8.33704198190179	2.9092983456931	6.08802330930839	7.43416453041249	4.50589827886289	4.76836596239581	3.94347683207361	8.36283185840708	6.838579193528	5.21157064307913	9.44489355968742	5.32968190436065	5.27168494516451	5.3388867853086	4.14490861618799	8.10704447068083	6.08043408873284	7.52272287758654	2.88838120104439	6.37931034482759	18.1088134912668	11.038961038961	20.6128899271678
NR_046239.1	1676	1676	6.81096681096681	5.66997819239157	5.92789205927892	14.7180548370409	9.52082680864391	14.3150785494054	12.0661494487546	9.02872777017784	7.71383592793423	5.16170486185479	11.5769283463488	8.02553579571363	9.64513193812557	3.94454208162468	7.04726056043496	8.03233574131407	3.03398058252427	3.706310110251	7.15316760224539	14.3983822042467	10.865475070555	7.47680890538033	100.0	3.55489171023152	9.26054867010166	4.4283861404484	7.62567452428287	8.77754086709311	5.44900519806417	6.90573406710456	4.50121654501217	9.69076226117786	10.1655138339921	7.02040816326531	14.1668902602629	7.79786126620611	7.33246042137841	7.12713729473506	4.24674519528828	11.3173544782844	5.53832521045636	9.92421508480693	4.32050274941084	6.12952968388589	15.7131960335622	15.6628221557739	100.0
NR_046239.1	1691	1691																				0.0
NR_046239.1	1706	1706	3.80755608028335	3.46595069563095	3.92937080328277	6.58064516129032	8.03239959500506	8.33196922573253	5.65227760553303	6.33827075439201	4.02464065708419	4.24153781863769	8.35829838226483	100.0	5.69181801160831	3.37143964347995	4.19347152728139	3.8901179941003	2.40766713417485	2.24150397686189	4.30596884298967	8.21739130434783	6.99254712845243	3.74566051525672	5.54237653655381	2.96103099110156	5.91557669441141	2.76085300837776	3.69858809085328	4.33103125365797	3.51183546759798	4.08321991055804	2.14379947229551	6.86514107976005	5.98832783557473	3.78987766850564	7.97678499122689	4.16181298316213	3.28791098887361	4.10334346504559	3.76062786134729	5.41338582677165	3.89672867222579	4.50135816841288	3.30119300539304	3.90234525182622	11.425702811245	10.8953613807983	15.4853833425262
NR_046239.1	1707	1707	3.71597292236785	2.37058538945331	2.96591412129261	9.36290946608202	7.68277571251549	8.86634318482576	7.99430431244915	7.38209159261791	4.66138962181178	3.84204909284952	7.21833401948676	6.02482591583409	5.18209820619677	2.10731707317073	5.63175394846218	4.96905089408528	2.0368574199806	2.6031894934334	4.64445868033312	9.48816508193405	9.50704225352113	6.13872403560831	100.0	3.44827586206897	6.49441340782123	2.77932184546971	4.42201052182568	5.75257976515241	3.94194588783372	2.76841171251109	2.39958268127282	8.18181818181818	7.09167284408204	4.16439847577572	10.5489196081063	5.86229756605739	4.96901811248808	3.57445366762663	3.63015823766677	7.25500812127775	4.31314623338257	6.24436022378632	3.21007081038552	4.64981670847	14.1795311606632	12.4572892938497	100.0
NR_046239.1	1710	1710	4.79623363248492	4.58648450841669	4.08820614469772	10.4016477857878	8.64156018829859	13.7315875613748	9.02166150916448	7.48065348237317	3.98121682319314	4.32522353919734	9.78634394143135	100.0	6.61682242990654	3.1570792175092	6.80047225501771	5.83807600514044	3.74767225325885	2.54807692307692	5.36924413553432	11.1977474550574	9.46475195822454	5.3921568627451	6.35875402792696	3.36237200061134	9.29819366301451	2.89717856466578	6.37614678899083	8.2720802706802	5.98802395209581	4.15860735009671	3.66053841103086	8.33701901813357	6.79636179888833	4.73457675753228	10.1318622174381	4.62153910937993	3.22540473225405	4.40620272314675	2.93064148485835	5.74847949774377	4.0236308478365	7.13181291070738	2.62428687856561	3.55018230665899	17.4374374374374	14.1603817146375	23.6311040705283
NR_046239.1	1711	1711	5.79835569017741	3.43492985002419	3.80699424524126	14.2930856553148	8.61748295102294	13.9788110653326	10.5659609120521	9.24154424325248	6.60211267605634	5.93890194402905	11.9681581114466	7.46132848043676	7.05349048050771	3.74269005847953	6.08767920216081	6.93273696886289	3.0772958565544	3.61587227048603	7.33856753725365	15.5416329830234	11.7038777908343	7.32702652569097	100.0	3.15348976236736	10.83984375	3.67074527252503	6.07915717539863	9.58546145622996	5.98888291195984	6.30870104554315	3.32405151409676	8.68103618746292	10.150840751731	5.52681731554588	13.4416543574594	6.33295411452408	5.07989506320057	5.12385476756023	2.69892973476035	11.1512089498376	5.0251256281407	7.56317689530686	3.31230283911672	4.69293163383546	21.3277375047692	17.2860600882814	100.0
NR_046239.1	1713	1713	2.4567115583839	2.20264317180617	2.69259536275243	4.83204134366925	5.0152490681125	5.21124445175078	4.07771647877189	3.97168019340356	2.91700903861956	2.88763339610797	5.62725090036014	100.0	2.23516153268219	1.03273577552611	3.29852871381111	2.86559437973747	1.77570093457944	1.68878166465621	3.21285140562249	4.56819664998912	5.92479230432882	3.31451466035331	4.53367875647668	1.41277641277641	4.67192382085999	1.59786950732357	1.96379257440933	3.4285045635385	2.77400581959263	1.08907040062233	1.3843111404087	4.24255886272768	4.05645981688708	2.11386019697334	4.60499662390277	2.20245658619229	2.39198497182217	3.5287421741605	1.88339338355716	4.4870527772287	3.30181118769034	3.20637388262728	2.11025682970718	2.23463687150838	10.2698348771647	7.44451294697904	11.813357226549
NR_046239.1	1714	1714	2.23182145428366	2.37001209189843	2.6542800265428	7.34157650695518	5.87326120556414	7.22271256251839	5.65845715448809	5.11858044702269	3.32278481012658	3.50053361792956	5.99425208703982	3.6330608537693	1.70259011048723	1.03132905234481	3.38455149501661	2.68133379168099	1.23456790123457	1.407789770061	3.61947469570788	7.32889158086008	7.4108818011257	3.74559614314853	100.0	2.04172876304024	5.27855153203343	1.55613190070396	3.06818181818182	3.79236785968239	2.45299910474485	2.05710232310693	2.52173913043478	6.98362596172815	5.25731210662718	4.16213275299238	7.21373022257978	3.37748344370861	2.75032741993094	3.25148179508891	1.6289171579274	3.99496131005938	3.29199881901388	4.94406351497654	2.12698912872223	2.40894199267682	13.0293780999618	10.2815699658703	100.0
NR_046239.1	1722	1722	0.0	16.6666666666667	0.0	0.0	25.3731343283582	27.0833333333333	28.125	12.0689655172414	0.0	26.3157894736842	18.6274509803922	0.0	32.6530612244898	0.0	0.0	0.0	0.0	0.0	25.0	0.0	0.0	0.0	0.0	0.0	0.0	0.0	45.0	0.0	0.0	0.0	0.0	0.0	0.0	0.0	0.0	11.1111111111111	0.0	0.0	0.0	0.0		0.0	0.0	100.0		0.0	46.0674157303371
NR_046239.1	1723	1723	6.96768609347952	4.11223996129656	5.51233607468326	12.9930394431555	8.04704425874342	13.1258258699163	9.22419059254734	8.78689643405562	6.07608312786192	3.92742796157951	10.0550206327373	7.11474417196488	8.64757070340827	2.45231607629428	7.36667358373106	7.57471659223635	3.03250849102377	3.86869871043376	8.51780558229066	14.3030548250051	11.8476727785614	7.78642936596218	100.0	3.56663184599314	11.5802675585284	3.39014449796221	6.40022756364671	11.2774806892454	5.35938340204338	5.0088809946714	2.25890529973936	9.91898834222486	10.2779493514515	6.51226158038147	13.9213317223788	7.52983519605986	5.46819156540386	4.93136756481952	3.05237062286954	10.218057307623	5.71639586410635	8.12759055685709	3.92249527410208	4.50606585788562	20.6916316392816	16.9897377423033	100.0
NR_046239.1	1747	1747	0.0	0.0	0.0	0.0	24.6376811594203	10.4166666666667	12.5	12.7272727272727	0.0	26.3157894736842	12.7450980392157	0.0	0.0	0.0	0.0	0.0	0.0	0.0	25.0	55.5555555555556	0.0	0.0	0.0	0.0	0.0	0.0	60.0	0.0	0.0	0.0	0.0	100.0	0.0	0.0	20.0	0.0	0.0	0.0	0.0			0.0	0.0	100.0		0.0	0.0
NR_046239.1	1748	1748	5.0729874259286	3.55329949238579	4.7861732771992	13.2784354091611	8.43672456575682	13.6797299280787	9.82871125611745	8.26220553089792	5.88755304101839	4.6163710194486	10.8056090184218	7.38163666616246	7.57080610021787	4.00778210116732	5.49564496059726	6.21459227467811	4.40464666021297	4.15200562983814	8.12890812890813	15.4390934844193	11.5231166392866	7.05555555555556	100.0	4.04296583619275	11.4349463115326	3.20845697329377	8.30729906276626	10.8644027546901	6.31597781356235	5.28837622005324	3.14454482279361	9.19132149901381	8.74984573614711	7.07675557974959	13.3717811158798	6.4577218066471	4.80162039795067	4.82887156895967	2.68133911965282	10.4845973698433	5.56375442739079	6.91144708423326	2.91844139454173	4.89497012911929	20.6252382767823	16.3442389758179	100.0
NR_046239.1	1749	1749									0.0																								0.0
NR_046239.1	1752	1752	0.0	0.0	0.0	0.0	28.3582089552239	30.7692307692308	27.2727272727273	15.5555555555556	0.0	26.3157894736842	14.7727272727273	0.0	0.0	0.0	9.09090909090909	0.0	0.0	0.0	25.0	55.5555555555556	0.0	0.0	0.0	0.0	0.0	0.0	60.0	0.0	0.0	0.0	0.0	0.0	0.0	0.0	40.0	0.0	0.0	0.0	12.5			0.0	0.0	100.0		0.0	0.0
NR_046239.1	1753	1753	7.76684986982933	4.91763565891473	5.12649800266312	15.2895752895753	8.93300248138958	15.5030800821355	13.0860171218916	11.5667179224329	7.57120113214223	4.25850631286112	13.9557266602502	8.81551045137837	11.2461454743334	2.96469670372538	7.97507788161994	9.78876867594024	4.77228682170543	4.80994838104176	11.3392141138733	17.8802588996764	12.7614571092832	9.34025203854707	100.0	5.77525742426504	14.652167851666	3.45083487940631	9.67925873129009	13.9366623176373	9.12349883491665	5.5298719772404	4.45372303409882	12.4433050680339	11.6644013344866	6.02836879432624	14.9751977476874	8.4209529222317	7.38622825827972	7.0665988815455	3.64850178543704	12.0742476121824	5.93283030034029	8.53131749460043	3.93116514051153	5.58982266769468	24.4847328244275	17.6303047564796	100.0
NR_046239.1	1758	1758	0.0	0.0	0.0	0.0	17.4603174603175	16.3265306122449	0.0	0.0	0.0	20.6896551724138	6.81818181818182	32.0	0.0	0.0	19.3548387096774	0.0	0.0	0.0	25.0	0.0	0.0	0.0	0.0	0.0	0.0	0.0	60.0	0.0		0.0	50.0	0.0	0.0	0.0	0.0	0.0	0.0	0.0	0.0			0.0	0.0	100.0		0.0	0.0
NR_046239.1	1759	1759	5.66420396928871	3.94448502556611	5.24561013558569	10.1167315175097	8.05849408836341	9.17512130569034	8.07770961145194	6.04659129838986	6.30214805609799	4.30314707771355	6.38474295190713	6.62221548719503	6.79417122040073	4.69759248385203	5.15485346081896	4.70952217256789	2.8827519379845	2.3015500234852	5.80500320718409	8.47011144883485	7.14285714285714	3.84901450353291	100.0	3.85650224215247	6.76712711036696	2.3039762170197	5.37925145865946	5.78453498040147	3.22638465674852	5.40925266903915	4.63253221873912	7.18515594157126	6.36667078748918	8.1773127753304	9.42661474419229	5.81649112819053	5.0823192555476	5.73951434878587	3.91547545059043	7.43413929989174	5.01701938730206	7.58832011535689	3.6814662663928	6.21621621621622	12.1489971346705	9.97435166714164	100.0
NR_046239.1	1761	1761	6.21387283236994	3.3178500331785	7.4251497005988	8.34292289988493	2.43445692883895	16.6353736387533	18.9987163029525	12.8998968008256	5.92823712948518	7.54716981132075	13.0524152106886	5.12324794586757	7.31834814427601	1.50780829294561	7.61684939411425	5.61440677966102	3.98351648351648	6.27118644067797	5.27859237536657	16.6176470588235	7.67195767195767	11.0	21.81947405828	8.15602836879433	17.6988036593948	2.29574611748818	4.10081161896625	5.5301296720061	3.37950138504155	6.29213483146067	3.70209059233449	15.859649122807	5.75	4.82758620689655	23.5413495687468	6.36363636363636	5.92981040742235	4.69135802469136	2.82157676348548	9.63350785340314	3.09098824553766	3.69649805447471	2.40078392944635	4.68268638324091	16.243654822335	10.3190572003449	19.1468890314304
NR_046239.1	1762	1762	5.27954706298655	3.83059719248156	5.97014925373134	15.4179408766565	7.76073619631902	16.0698816055443	11.5860966839792	11.5531879473947	5.69939183318853	5.21485189820609	9.57389428263215	9.42831487578569	7.1025314150428	3.7946007173872	8.73256519102486	8.77466251298027	4.89289191820837	5.00593119810202	7.78385332904471	18.1576797385621	14.3026565464896	8.70697674418605	100.0	4.30010524733123	11.7062937062937	4.37158469945355	5.31609195402299	12.9424383267787	8.17723342939481	3.58881875563571	2.34982332155477	10.4981147052987	8.63336240189361	7.97887128162358	13.6802064936829	6.24457098735643	4.83482035206173	6.52322404371585	3.26465927099841	9.23160961398398	5.57869681642368	6.58682634730539	4.35406698564593	5.6071076011846	26.3117579471467	21.240199572345	100.0
NR_046239.1	1767	1767	3.61271676300578	2.98606502986065	7.91717417783191	3.78874856486797	3.57142857142857	13.7158054711246	12.1212121212121	8.73385012919897	5.92948717948718	3.47985347985348	11.1304347826087	3.50877192982456	4.91190603310198	2.69230769230769	4.68842729970326	3.29787234042553	3.09917355371901	7.33788395904437	4.22535211267606	14.5710059171598	10.958904109589	13.3484162895928	17.7142857142857	8.0	18.3968926553672	0.680272108843537	3.7719674239177	4.35114503816794	2.59812050856827	1.46561443066516	1.5230635335074	17.5971731448763	6.26304801670146	7.56013745704467	21.3842975206612	7.80042164441321	7.47776879547292	2.5062656641604	1.85029436501262	12.2980719124544	2.43584167029143	3.37904015670911	2.12136161815491	3.09405940594059	17.7664974619289	8.03961549665016	13.0420815933183
NR_046239.1	1768	1768	4.47284345047923	4.14201183431953	5.67375886524823	29.8387096774194	2.36220472440945	14.572864321608	13.1868131868132	8.25242718446602	1.68776371308017	3.82165605095541	14.9466192170818	0.0	0.0	4.6583850931677	5.18134715025907	0.0	0.0	0.0	0.0				100.0	0.0	31.5789473684211	0.0		0.0		0.0			0.0		0.0	0.0		28.5714285714286	0.0	0.0	0.0		0.0	100.0		78.9473684210526	21.6374269005848
NR_046239.1	1774	1774	4.14244186046512	4.11413404114134	7.64563106796116	4.19058553386912	6.09243697478992	17.0083523158694	17.3629242819843	11.2365315546434	10.2564102564103	4.3040293040293	15.9958362248439	4.23976608187134	5.23504273504274	2.85400658616905	5.38143110585452	5.31914893617021	2.89256198347107	8.02047781569966	5.76482148706191	18.2692307692308	9.04109589041096	12.4434389140271	20.2857142857143	8.72727272727273	21.7514124293785	0.952380952380952	5.40077153879126	5.57251908396947	2.98507462686567	1.91657271702368	2.82854656222802	22.3321554770318	5.51148225469729	4.12371134020619	27.0661157024793	12.0168657765285	10.4688763136621	3.7593984962406	3.61648444070648	15.1641479937467	4.56720313179643	5.87659157688541	2.76270350271337	3.52722772277228	18.5279187817259	11.8555199533935	17.4373795761079
NR_046239.1	1775	1775	10.3225806451613	5.38922155688623	6.42857142857143	20.3252032520325	0.8	25.2525252525253	10.989010989011	15.6862745098039	4.64135021097046	3.84615384615385	14.6953405017921	0.0	14.018691588785	4.38871473354232	9.94764397905759	0.0	0.0	0.0	0.0				100.0	0.0	31.5789473684211	0.0		0.0		0.0			0.0		0.0	71.4285714285714		28.5714285714286	0.0	0.0	0.0		0.0	0.0		78.9473684210526	17.0588235294118
NR_046239.1	1783	1783	6.17732558139535	8.94039735099338	10.5642256902761	11.2320916905444	8.19327731092437	17.9127134724858	21.4007782101167	13.8548057259714	8.97435897435897	9.59780621572212	15.4269972451791	6.99029126213592	11.2179487179487	7.5192096597146	6.65488810365135	4.25531914893617	4.40771349862259	8.53242320819113	5.76482148706191	14.6449704142012	11.5068493150685	13.0090497737557	18.2857142857143	10.5454545454545	16.7372881355932	1.49659863945578	6.60094299185598	5.68702290076336	4.91984521835268	4.39684329199549	4.22106179286336	22.5441696113074	8.97328881469115	14.7766323024055	26.5495867768595	11.9465917076599	13.0962004850445	4.76190476190476	7.51252086811352	13.4966128191767	5.91561548499348	8.4720861900098	3.94671928959053	6.25	18.5279187817259	12.5837459947568	17.3286354900705
NR_046239.1	1784	1784	11.6504854368932	8.98203592814371	4.21052631578947	40.4580152671756	1.51515151515152	12.1212121212121	20.5555555555556	6.28019323671498	8.15450643776824	3.84615384615385	12.0996441281139	0.625	0.0	12.540192926045	8.33333333333333	0.0	0.0	0.0	45.0				100.0	0.0	5.26315789473684	0.0		0.0		0.0			0.0		0.0	71.4285714285714		0.0	33.3333333333333	0.0	0.0		0.0	0.0		78.9473684210526	34.1176470588235
NR_046239.1	1792	1792											0.0
NR_046239.1	1799	1799	4.21511627906977	4.7682119205298	10.9112709832134	11.1174785100287	13.6554621848739	17.3814041745731	18.8874514877102	12.3721881390593	5.92948717948718	6.58135283363803	14.4578313253012	5.72815533980583	7.68820074746396	4.82985729967069	6.18738951090159	4.25531914893617	4.26997245179063	11.6040955631399	5.27350147396004	15.310650887574	10.4109589041096	12.6410835214447	18.2142857142857	9.25589836660617	21.7161016949153	1.49659863945578	5.61508786969567	6.41221374045802	5.085682697623	2.93122886133033	3.69886858137511	23.1802120141343	8.18371607515658	11.340206185567	27.1694214876033	13.3520730850316	13.7207425343019	11.5288220551378	8.59766277128548	16.7795726941115	4.56720313179643	7.59059745347698	2.17069560927479	5.56930693069307	18.7817258883249	11.7972618700845	19.3786034593209
NR_046239.1	1800	1800	8.02919708029197	4.98106612292456	7.70930518045667	12.2437024018746	12.7295492487479	18.6961869618696	13.2827788649706	10.7494474583082	7.16715257531584	6.19058659865523	10.2830022851116	8.33333333333333	6.72402082861671	5.06719541749284	7.80510879848628	7.81483325037332	4.49339207048458	5.5043141922047	7.01688555347092	16.5057915057915	13.8070121005275	7.2791833111407	100.0	5.46536796536797	13.5789473684211	3.29614604462475	6.65070952299538	11.2895132965379	7.63271815903395	6.56538252848616	5.33990552474841	10.6572341396623	9.4392523364486	9.39895118999597	16.3353036002149	9.30150100460938	7.30328495034377	6.86730506155951	5.21560574948665	11.7479191438763	7.6564120290356	10.7105428631314	5.22374429223744	5.85858585858586	20.1490312965723	20.4364246747797	27.027027027027
NR_046239.1	1801	1801												0.0								0.0							0.0	0.0												0.0	0.0					0.0
NR_046239.1	1803	1803	4.72040668119099	2.51822398939695	6.10778443113772	6.36103151862464	6.9327731092437	10.7020872865275	14.4871794871795	7.57033248081841	3.65079365079365	5.11882998171846	10.3614457831325	4.22535211267606	6.59925492283129	1.86608122941822	3.5924617196702	2.5531914893617	2.06611570247934	8.3617747440273	3.17720275139207	12.7218934911243	9.31506849315068	5.07900677200903	13.0714285714286	2.26860254083485	14.4067796610169	0.816326530612245	2.91470210030004	3.20610687022901	2.26644555002764	1.12739571589628	2.56856769699608	14.8409893992933	4.88313856427379	0.0	18.698347107438	8.15179198875615	7.02179176755448	4.51127819548872	2.42070116861436	10.2657634184471	2.56633318834276	3.86875612144956	1.18401578687716	2.16584158415842	16.243654822335	6.23361491406933	14.2811399295549
NR_046239.1	1804	1804	3.87350299401198	3.00379119276757	4.5398773006135	9.03225806451613	7.90794979079498	12.4430424114967	9.63560772805087	7.44232698094283	4.97935389846976	3.33102012491325	6.54845505617978	5.08252982513483	4.60108794197643	1.91587756000881	3.6634365398251	3.60696517412935	2.29411764705882	3.7741456166419	4.08086858854362	11.1405835543767	9.76441413515189	5.13675783855904	100.0	3.88978930307942	8.38302350052613	1.54626108998733	4.99059989745343	7.48904195366312	3.87331966279335	2.95633306211012	2.21266133988937	7.25530458590007	5.70017354158323	2.82371924162969	11.4777618364419	5.92548787699586	4.23094547120819	3.77771694497673	2.6888341543514	6.31229235880399	4.54231433506045	6.40167364016736	2.81227173119065	3.09625308503478	18.7164179104478	14.6054840514829	20.4928770263632
NR_046239.1	1833	1833	5.44662309368192	4.03973509933775	12.6506024096386	10.0286532951289	2.38095238095238	19.6204933586338	20.8819714656291	15.0	4.92063492063492	8.21167883211679	18.66620831901	7.18446601941748	9.6327833954231	4.55543358946213	6.41931684334511	5.85729499467519	3.99174122505162	15.8703071672355	8.02489354733049	18.3431952662722	14.5205479452055	20.3619909502262	26.6428571428571	16.2385321100917	25.6709039548023	2.58503401360544	8.70124303471925	11.6793893129771	4.55302609661299	5.29279279279279	2.26480836236934	23.5335689045936	9.5575959933222	3.78006872852234	28.202479338843	17.3576950105411	15.5582426440951	11.7794486215539	5.48628428927681	18.9033942558747	7.4815137016094	9.45151811949069	2.56536753823384	6.93069306930693	13.7466307277628	13.1861748475167	16.2343900096061
NR_046239.1	1834	1834	10.9406029969309	5.43478260869565	6.93404203913989	18.8774085450991	14.3849611769514	22.9240357082702	17.6637502955782	13.9273014618728	10.926143024619	6.03544985416199	19.4034586704744	12.2127793515895	12.2795835988953	5.00103755965968	7.44110100303242	12.8909952606635	8.03443328550932	6.96814562002275	13.2136201931221	24.3237150586114	19.8985680190931	17.5543586674646	19.6920784703253	8.84330867518494	28.1928757602085	6.20922928243537	14.3163046803304	18.5087191822008	10.2116517564914	8.00810947795236	5.59694364851958	20.3331302051595	16.434165442976	9.27835051546392	22.9032258064516	13.794236879588	11.1331725996313	9.85027580772262	7.53502461188944	19.579475308642	12.1858097359211	15.6074946880433	6.16533518582841	6.47199825670081	26.9997026464466	23.5557363710334	31.4024638981806
NR_046239.1	1847	1847	12.1278140885984	9.44148936170213	17.9518072289157	15.0229357798165	12.5813449023861	24.2884250474383	25.5512321660182	20.1745379876797	6.05095541401274	13.3822181484876	23.9944998281196	14.3273433705682	13.5566188197767	4.66520307354555	10.6595995288575	6.80851063829787	4.61114934618032	20.1365187713311	10.9688013136289	19.9256505576208	19.1780821917808	19.7963800904977	31.8571428571429	18.2736455463728	29.0356764394207	2.92517006802721	13.5019288469781	15.2290076335878	6.91192865105909	8.33333333333333	5.96949891067538	34.7703180212014	13.3973288814691	4.12371134020619	36.5702479338843	18.90372452565	17.8153970173317	13.0325814536341	8.61204013377926	23.2375979112272	11.6572422792518	12.3898139079334	2.61470152935372	8.91089108910891	11.5902964959569	15.9744408945687	22.158181235991
NR_046239.1	1848	1848	15.1668169522092	11.6604744212632	12.2675682202367	20.3404017857143	15.890522875817	29.6538978494624	21.4944431307638	18.2840236686391	16.4049683618467	11.990138951143	24.5841913511801	16.5619107479573	18.3053726905925	6.42620232172471	13.3659902029391	14.938446969697	8.99198167239404	10.3811149032992	13.7592968221771	26.2885437767274	21.1200476616026	19.4577352472089	21.4445271779598	11.2378396511238	29.6504910456384	8.57902368293862	15.969465648855	20.8888888888889	11.7698343504795	12.7691917912338	8.57361084590414	24.7314007703223	20.4473233928135	11.7602138220695	26.7911769441314	17.6496334391071	15.4544165603289	13.1005513258073	9.17517972001514	23.1361972644962	16.4043872198379	18.4398532535238	8.40423684667477	11.2393813983882	27.7645659928656	27.3824047715874	38.0145081098704
NR_046239.1	1861	1861	8.56935366739288	6.51595744680851	16.9675090252708	13.4097421203438	9.79955456570156	23.5584218512898	26.8229166666667	19.9897225077081	9.67741935483871	11.5490375802017	20.2963473466575	11.4077669902913	12.8518321826872	5.96355604638321	7.74689532820816	7.4468085106383	6.88231245698555	17.0357751277683	10.6075533661741	16.2912912912913	11.7808219178082	16.289592760181	28.7562904385334	14.0366972477064	25.6192498230715	4.62585034013605	9.04414916416631	10.2290076335878	6.24303232998885	8.33333333333333	5.4006968641115	33.8755304101839	13.5642737896494	15.4639175257732	34.297520661157	17.5685172171469	20.2740830310359	5.51378446115288	7.2742474916388	21.7232375979112	9.30839495432797	11.998041136141	3.75679683638161	7.92569659442725	11.0512129380054	13.9042089985486	20.8547557840617
NR_046239.1	1862	1862	13.3429498737829	8.23327615780446	10.1449275362319	20.7631874298541	15.038823048631	26.2644933624601	19.0397350993377	17.3672784685218	14.7948417350528	10.4885701479157	21.68541105655	14.3665513989312	15.7145890847314	5.95806518580029	10.4710820895522	12.0179796546014	8.74928284566839	8.43785632839225	15.5397390272835	24.1045280468574	19.7082465019351	18.2053838484546	19.865905140303	9.7450519959745	26.3720392836511	6.90988161391641	14.5299145299145	17.1713530401346	12.5081717149706	11.5696202531646	8.53542104258163	22.1411192214112	19.0656720068485	14.1495041952708	25.1005631536605	14.5794596959423	14.6220394270316	12.0535714285714	8.61840861840862	22.3722275795564	13.536701620591	15.7071097372488	7.15155733426135	8.25887993026803	23.1957231957232	23.2104121475054	34.1536957053215
NR_046239.1	1863	1863	0.0	0.0	0.0	0.0		0.0		0.0				0.0		0.0			0.0		0.0	0.0			0.0	0.0	0.0	0.0	0.0	0.0		0.0	0.0	0.0	0.0				50.0				0.0	0.0	0.0			0.0	100.0
NR_046239.1	1876	1876	7.65864332603939	7.24734042553191	14.3373493975904	10.5444126074499	6.44444444444444	17.3682214637846	18.5526315789474	15.4004106776181	13.474025974026	7.05774518790101	17.0	8.78640776699029	15.356004250797	7.17891194615816	9.25816023738872	3.51063829787234	3.66275051831375	12.2657580919932	6.99507389162562	11.5615615615616	11.5068493150685	13.3635334088335	18.9791516894321	7.61467889908257	15.8471878316236	1.49659863945578	5.00863557858376	4.27480916030534	4.34782608695652	7.11060948081264	6.75087108013937	23.9857651245552	9.7286012526096	9.62199312714777	25.6330749354005	13.3520730850316	15.6388553002821	9.77443609022556	9.25147182506308	13.3858267716535	6.53310104529617	9.84329089128306	4.59713297083539	6.43564356435644	22.6415094339623	10.1015965166909	19.7300771208226
NR_046239.1	1877	1877	13.8808664259928	8.0848623853211	13.5220125786164	16.6244725738397	16.0867785509619	21.8028643639427	19.6013289036545	15.7873937956925	17.3045315801831	8.7219730941704	18.7470186039116	11.7026303354859	13.9297124600639	7.95999166493019	11.5060804490178	8.69874377814648	5.38439389576735	6.19469026548673	12.0537232233934	16.4185836716283	17.4314660309893	12.4004777070064	15.1530231400846	7.97783003023178	18.2766111513396	5.53675048355899	8.41750841750842	12.2878806113852	8.41162333406161	11.6261398176292	7.29186602870813	17.9034874290349	18.8954200342885	11.9511263841161	23.7258064516129	15.2970784549732	12.3242936248758	11.2016828819353	10.1592115238817	18.8803088803089	11.9605032648511	15.5645784996133	7.75531544092018	9.34089917066783	20.291146761735	26.8968340611354	29.4300433396026
NR_046239.1	1878	1878	0.0	0.0	0.0	0.0	0.0	0.0	0.0	0.0	100.0	0.0	14.2857142857143	0.0	0.0	0.0	0.0	0.0	0.0	0.0	0.0	0.0	0.0	0.0	0.0	0.0	0.0	0.0	0.0	0.0	0.0	0.0	0.0	100.0	0.0	0.0	16.6666666666667	0.0	0.0	0.0	0.0	0.0	0.0	0.0	0.0	0.0		6.66666666666667	0.0
NR_046239.1	1886	1886	2.11370262390671	1.0645375914837	7.86240786240786	5.21489971346705	3.11111111111111	10.6463878326996	16.6666666666667	8.6573354069466	5.93080724876442	4.03299725022915	12.4568668046929	3.65675280351048	9.24057355284121	1.79573512906846	4.77897252090801	4.46808510638298	3.26388888888889	6.47359454855196	3.80952380952381	13.6636636636637	7.3972602739726	10.3057757644394	17.9007907979871	4.60405156537753	17.2523961661342	1.02040816326531	4.03470715835141	3.21223709369025	2.56410256410256	4.06320541760722	1.61149825783972	19.4285714285714	4.81574539363484	7.93103448275862	21.4876033057851	7.69774011299435	5.56227327690447	4.58015267175572	1.76619007569386	12.2041031036297	2.78745644599303	5.29152376286134	1.3840830449827	3.03217821782178	11.0810810810811	8.91146589259797	13.8219222115076
NR_046239.1	1887	1887	2.65386787125918	2.65533722782793	8.25688073394496	5.83409298085688	6.99432892249527	15.8758579528499	17.2574626865672	9.11127707244212	6.02739726027397	5.36864710093057	14.5700857063865	1.92506015812994	7.70642201834862	2.82081843464442	3.63805970149254	2.0052310374891	1.54781647318961	5.625	4.11330049261084	10.9677419354839	7.97227036395147	10.1694915254237	19.6712619300106	6.04395604395604	24.3370165745856	1.19891008174387	2.59626604434072	5.43957659511908	2.37226277372263	0.968992248062015	1.58129941560674	23.4773555439875	6.90099967752338	4.4392523364486	29.531490015361	8.43566470902296	8.33597464342314	2.04918032786885	5.39273153575615	14.4022703086201	3.28326929793922	2.96236989591673	0.905349794238683	2.87640449438202	6.30630630630631	9.42870413376684	18.9637305699482
NR_046239.1	1896	1896	3.24118207816969	0.814814814814815	5.81395348837209	1.53940886699507	3.24909747292419	4.60978568540235	3.84615384615385	4.99390986601705	0.309597523219814	2.50260688216893	4.30023455824863	2.41090146750524	1.97841726618705	1.27345844504021	1.65289256198347	2.13675213675214	1.9594121763471	4.64716006884682	1.61822985468956	4.78723404255319	6.04395604395604	3.07167235494881	7.01373825018077	3.04709141274238	6.03355944305605	1.161995898838	2.49343832020997	0.422589320015367	0.728291316526611	0.568181818181818	0.874508089199825	6.7870036101083	1.68634064080944	2.40549828178694	9.04365904365904	3.29749103942652	2.47766043866775	3.8265306122449	2.28040540540541	5.58807876530069	1.35608048993876	1.86548846342661	1.09289617486339	1.80798004987531	11.9241192411924	3.58078602620087	7.54325259515571
NR_046239.1	1897	1897	2.45116813481425	1.36404971203395	2.65072765072765	4.76744186046512	4.42516268980477	5.58951965065502	5.6669141301658	3.38493292053664	3.01369863013699	0.836625610039507	4.34278136913642	2.61037705446342	4.70178493687418	1.10815602836879	1.50283321015028	1.46884624496565	0.893629287979245	0.94151212553495	3.1371884008818	6.39063906390639	7.21989215098862	4.1243275552899	6.09756097560976	1.52838427947598	5.8252427184466	0.726744186046512	2.03239608801956	3.40512573697509	1.33245958934032	2.23010643689812	0.668449197860963	5.59383867044994	4.97793035801864	4.42748091603053	7.50160978750805	3.41356673960613	1.91625266146203	2.29309435951502	1.7022886324948	4.87851908985731	2.41845664280032	2.97814736027848	1.65678409487269	1.13910186199343	8.3757104397248	8.80382775119617	8.57379767827529
NR_046239.1	1902	1902	3.78787878787879	1.32352941176471	7.41350906095552	4.67692307692308	4.07407407407407	8.96188158961882	10.0	8.28762949421085	3.37423312883436	3.95010395010395	10.6374657802112	3.07612095933264	3.88059701492537	3.05851063829787	3.55920602327173	2.87539936102236	2.08333333333333	8.43373493975904	2.4695423114916	10.3264996203493	7.98898071625344	8.06818181818182	12.9266521423384	5.17560073937153	14.2601858470336	0.408163265306122	3.48280365694384	3.2529659395331	2.73590173087661	4.06779661016949	1.83006535947712	11.9013062409289	6.05805637358014	3.10344827586207	17.6163094615787	7.77460770328103	5.18638573743922	2.80612244897959	1.42977291841884	8.58505564387917	3.36097773897861	3.58018636586562	1.97726149283243	3.1442663378545	11.0512129380054	5.38103548574753	11.7728531855956
NR_046239.1	1903	1903	4.11193603655054	3.36639615269011	3.85411277806518	12.3660584998552	8.45921450151057	13.9211942371116	9.46745562130178	6.51726973684211	6.17712726370628	4.14543770264011	9.98846217240811	4.98873511425813	5.4071661237785	2.49778956675508	4.48090107737512	4.97394599715775	2.81285878300804	3.38838268792711	8.0216618717211	14.4431946006749	14.6385004462957	8.33499104833897	10.0422570221228	3.92354124748491	16.2713335261788	2.24366706875754	6.8660360085444	8.9925462851647	5.42838456507521	4.20146798278917	2.21331806907079	10.1458080194411	8.15077713866112	7.09382151029748	15.7335907335907	6.46923833460824	4.91640691413998	5.1396942540854	2.58930258930259	11.8281641302254	5.09604699158597	7.27799227799228	3.45486111111111	4.20662598081953	19.6020196020196	14.2410653621416	19.7900305860957
NR_046239.1	1939	1939	4.54545454545455	0.0	0.0	100.0	0.0	30.0	25.0	0.0	0.0	62.5	12.0	0.0	0.0	83.3333333333333	0.0		0.0	0.0	0.0			0.0		0.0				0.0		0.0					0.0		0.0		0.0	0.0				0.0		0.0	100.0
NR_046239.1	1940	1940	4.93051589567866	3.26640695235241	5.17640999227401	9.0066608746018	8.61326442721792	12.6408878099532	8.62956607011522	7.92933442892358	6.22828784119107	3.47383047707272	11.5416187818092	5.43758043758044	5.24604378929113	3.3589462129528	3.60029390154298	4.8780487804878	1.80722891566265	2.53633513821602	6.61926527848316	11.9117315919838	12.8311997618339	7.63723150357995	11.1387369467926	2.07392540558622	14.7292418772563	2.00144682903304	4.8985197619411	7.11111111111111	3.35731414868106	3.97367754998734	2.17474246470813	11.682526827293	7.12100819772421	8.16170861937452	16.1871081819643	6.18714473108876	4.97378489443106	4.87483530961792	2.57088846880907	11.71709385238	5.03014915899714	5.07722007722008	3.19444444444444	3.50991933725747	11.2002376708259	13.9828781084386	16.0165289256198
NR_046239.1	1942	1942	5.31914893617021	30.3030303030303	10.3448275862069	0.0	0.0	63.0434782608696	20.9677419354839	16.0	18.1818181818182	43.9024390243902	42.962962962963	30.3030303030303	17.6991150442478	9.6	30.7692307692308	12.962962962963	0.0	8.16326530612245	20.4545454545455	100.0		18.6666666666667		2.1505376344086	20.5673758865248	25.7142857142857	15.3310104529617	75.7575757575758	0.0	0.0	3.03030303030303	22.3529411764706	0.0	0.0	32.7586206896552	19.7368421052632	16.9230769230769	42.8571428571429	5.42635658914729	20.5479452054795	0.0	13.7931034482759	56.7567567567568	10.1694915254237	100.0	0.0	100.0
NR_046239.1	1943	1943	11.4172485374599	6.590084643289	9.29272070211668	16.8558951965066	13.828867761452	24.9654457498272	17.0238675109596	13.4362139917695	10.4573547589617	7.87949015063731	19.4739421663127	12.2956075665277	11.7990907122754	6.83962264150943	10.6424717999019	9.9250936329588	6.98539937016891	8.49083215796897	14.6272149782681	24.419914395134	18.5714285714286	14.8104265402844	22.9471595137683	8.30978893136114	25.5538087751894	5.66948130277443	11.5476904619076	17.2680719304514	11.128015648772	8.31871711350539	4.0638055450057	16.6600476568705	14.9377593360996	8.36501901140684	22.0250356520361	12.0699071545603	10.1699676920916	8.32899531494014	6.12626073963392	18.3634268152132	9.36760763286548	13.1754821462669	5.93922651933702	6.62611340430154	27.5944097531966	24.2967794537301	31.2169312169312
NR_046239.1	1944	1944																			100.0						33.3333333333333							100.0								0.0	0.0
NR_046239.1	1949	1949	19.2307692307692	37.037037037037	23.0769230769231	0.0	0.0	16.6666666666667	37.1428571428571	33.3333333333333	23.0769230769231	21.0526315789474	46.031746031746	56.5217391304348	23.6559139784946	1.65289256198347	0.0	31.4814814814815	0.0	6.12244897959184	28.2608695652174	0.0		20.5479452054795		12.0879120879121	37.5886524822695	20.0	33.5640138408304	54.5454545454545	43.4782608695652	3.38983050847458	5.0	23.5294117647059	18.8235294117647	0.0	43.1034482758621	32.8947368421053	38.0952380952381	100.0	18.5483870967742	24.6575342465753	23.4042553191489	10.3448275862069	21.6216216216216	26.4150943396226	100.0	0.0	100.0
NR_046239.1	1950	1950	40.6593406593407	30.9859154929577	43.3333333333333	50.0	59.3220338983051	39.527027027027	45.945945945946	43.3333333333333	48.2142857142857	24.8275862068966	47.3972602739726	34.4086021505376	35.5828220858896	12.4087591240876	23.2876712328767	22.7272727272727	23.469387755102	15.8730158730159	30.8734939759036	51.219512195122	89.6296296296296	31.6455696202532	46.1187214611872	16.3829787234043	42.6279602750191	23.6363636363636	15.3012048192771	37.6498800959233	11.7370892018779	15.9090909090909	5.65110565110565	45.5813953488372	45.9197786998617	61.7834394904459	61.7198335644938	40.1388888888889	28.034188034188	43.9613526570048	16.1425576519916	36.6899302093719	22.9090909090909	22.6293103448276	19.5195195195195	21.6867469879518	0.0	53.6480686695279	100.0
NR_046239.1	1951	1951	35.8974358974359	14.8148148148148	38.4615384615385	0.0	0.0	72.0930232558139	2.85714285714286	33.3333333333333	46.1538461538462	31.5789473684211	47.6190476190476	43.4782608695652	45.7943925233645	5.78512396694215	44.4444444444444	27.7777777777778	0.0	51.0204081632653	48.9130434782609	75.0		23.2876712328767		12.0879120879121	25.531914893617	31.4285714285714	16.6666666666667	12.1212121212121	34.7826086956522	0.0	5.0	23.5294117647059	18.8235294117647	0.0	41.3793103448276	6.57894736842105	14.2857142857143	42.8571428571429	4.0650406504065	22.6027397260274	4.34782608695652	32.7586206896552	21.6216216216216	3.77358490566038	0.0	0.0	100.0
NR_046239.1	1952	1952	33.6996336996337	23.943661971831	23.3333333333333	42.1686746987952	44.0677966101695	32.3024054982818	56.2162162162162	48.8888888888889	51.7857142857143	32.1428571428571	50.8916323731139	31.5412186379928	40.4907975460123	11.1922141119221	32.8767123287671	30.3030303030303	16.3265306122449	10.5820105820106	32.6807228915663	64.808362369338	85.1851851851852	34.1772151898734	49.7716894977169	16.135881104034	41.5584415584416	12.2727272727273	15.1807228915663	39.0887290167866	27.6995305164319	14.2857142857143	8.35380835380835	42.3255813953488	44.8753462603878	55.4140127388535	59.4444444444444	47.2222222222222	25.2559726962457	41.0628019323672	13.4171907756813	32.4027916251246	19.672131147541	20.5183585313175	24.024024024024	21.6867469879518	0.0	62.2317596566524	100.0
NR_046239.1	1957	1957	54.1922290388548	44.0	49.1978609625668	71.8061674008811	76.984126984127	72.1448467966574	51.1904761904762	69.8275862068966	47.2972972972973	48.5981308411215	45.5672659640422	42.5465838509317	49.7630331753554	20.7920792079208	25.3012048192771	38.1818181818182	21.4814814814815	23.2954545454545	50.4597701149425	58.0267558528428	83.1932773109244	47.3876063183475	37.3493975903614	15.9784560143627	49.6473141616929	31.0945273631841	33.7474120082816	50.1533742331288	28.3018867924528	35.0951374207188	21.4041095890411	49.6335078534031	50.8547008547009	76.6304347826087	72.0119521912351	48.4422110552764	28.2706766917293	66.9172932330827	22.680412371134	35.4704412989176	25.8389261744966	24.0270727580372	38.121546961326	38.1165919282511	83.5051546391753	67.5912408759124	0.0
NR_046239.1	1958	1958	26.171875	23.3870967741935	18.3333333333333	33.3333333333333	34.6153846153846	27.9411764705882	34.402332361516	22.6993865030675	29.9703264094956	23.5	24.9840255591054	22.7477477477477	20.066889632107	14.1304347826087	15.9763313609467	21.1397058823529	9.375	12.9032258064516	28.6607142857143	33.9464882943144	52.0547945205479	29.8524404086266	46.3414634146341	14.2633228840125	31.6536203522505	10.6493506493506	12.8053917438922	30.1980198019802	11.5384615384615	17.1247357293869	7.95228628230616	38.6339381003202	34.2264477095938	55.868544600939	40.4761904761905	26.0869565217391	19.8218262806236	31.547619047619	15.3448275862069	31.2606473594549	18.566392479436	15.3745072273325	26.0545905707196	28.6259541984733	22.2222222222222	39.2276422764228	100.0
NR_046239.1	1969	1969	33.0058939096267	18.0	44.559585492228	44.9056603773585	67.4603174603175	54.4198895027624	64.2023346303502	48.4126984126984	50.4918032786885	47.7477477477478	49.1535671100363	39.8230088495575	34.6094946401225	12.9666011787819	29.8969072164948	22.2222222222222	28.8888888888889	16.4772727272727	50.7497116493656	47.7386934673367	77.3109243697479	39.4383394383394	41.8181818181818	16.4579606440072	49.1313789359392	24.0694789081886	27.7739490006892	48.5225505443235	21.6049382716049	31.5010570824524	10.4273504273504	53.8784067085954	50.1590668080594	64.1304347826087	69.7604790419162	53.5	31.784107946027	56.1797752808989	22.4669603524229	38.5252692626346	32.4414715719064	26.1824324324324	40.2739726027397	27.8026905829596	83.5051546391753	65.4069767441861
NR_046239.1	1970	1970	21.4067278287462	4.41176470588235	16.4556962025316	35.7894736842105	54.9295774647887	38.6666666666667	38.0733944954128	52.5252525252525	30.8900523560209	8.45070422535211	39.7058823529412	34.2105263157895	27.8846153846154	7.65027322404372	48.0	25.7309941520468	19.047619047619	9.75609756097561	31.9494584837545	36.4516129032258	15.9090909090909	32.4538258575198	39.0243902439024	28.2511210762332	41.4235705950992	27.6041666666667	18.6878727634195	30.6418219461698	23.1441048034935	28.0701754385965	9.21052631578947	36.9346733668342	39.4683026584867	30.5555555555556	48.0565371024735	35.7289527720739	21.8045112781955	39.1304347826087	14.4385026737968	41.2280701754386	34.8648648648649	19.6185286103542	0.0	29.4117647058824	0.0	36.7041198501873
NR_046239.1	1975	1975	17.6777822418642	9.48706309577848	13.0785663422739	25.7191201353638	12.2777017783858	26.5106151333696	18.6909801367633	17.9658070124602	19.109396914446	10.3317811408615	30.6395348837209	18.5502283105023	21.1586901763224	14.4463373083475	13.5641316685585	14.7074610842727	9.44087992667278	11.0767551837032	17.2132209980557	24.8554913294798	16.4130434782609	18.9397928734422	17.2045809474232	8.2264018280893	100.0	10.6737503018595	23.8349722103463	19.5084485407066	14.001421464108	17.3869346733668	11.2002291606989	22.8420195439739	19.634203532906	14.0369967355822	25.1390820584145	18.5844614479105	18.3323299217339	14.7852527556062	12.896691424713	27.8309673159459	18.8221007893139	18.1889352818372	12.1498172959805	12.9359972908906	27.7296360485269	25.1654734567067	47.1375066880685
NR_046239.1	1976	1976	8.89592980745796	7.97401063201418	3.98362892223738	6.54434250764526	6.09157808667212	11.1428571428571	7.82918149466192	4.85239226331863	8.4985835694051	4.67836257309941	17.3653776653415	9.46594179724976	9.29808568824066	3.49305866547246	5.94944512946979	8.23913043478261	4.94712990936556	8.83620689655172	11.2040459054659	8.66726031463342	4.04141616566466	9.86078886310905	5.54713549560473	5.78785731159934	18.9338235294118	9.53625081645983	22.4552206203582	7.33839050131926	9.27394752898109	9.24181247196052	5.24542829643888	11.9385685308606	9.34918396131372	7.96201607012418	12.8971522711226	10.2436102236422	15.9915833771699	10.5687203791469	9.78260869565217	20.0206398348813	15.3237074988356	12.2305140961857	6.83139534883721	6.74874601003192	0.0	6.09548971504057	1.44827586206897
NR_046239.1	1978	1978	9.09459185740328	4.94779845665002	6.49751007825468	16.7945439045183	7.60572987721692	15.6369600874795	11.1038749592966	8.65021770682148	9.701230228471	5.23391812865497	19.9184030307446	8.85461296772351	11.2724757952974	3.90295358649789	5.78395236745109	4.42731672342714	5.6759231003967	2.94974508375819	8.37785016286645	12.8032668748499	7.49592612710483	8.59946476360393	6.52965660770031	4.11274596702712	100.0	4.60796139927624	9.40021810250818	8.37387964148528	4.46768060836502	9.01084010840108	4.40324449594438	14.5867430441899	12.8688010043942	13.5714285714286	20.1216333622937	11.7751217352811	11.8844984802432	10.0190476190476	6.91196698762036	19.5364238410596	10.8595900887121	10.3872318158032	7.16889428918591	7.67386091127098	13.1976131976132	19.4669913419913	23.9572192513369
NR_046239.1	1979	1979	5.98121601581809	2.90973871733967	3.21964529331514	11.0703363914373	7.23630417007359	13.4871979805265	10.8166189111748	7.66881574482525	6.40713706407137	3.66032210834553	13.9146230699364	7.34152652005175	7.30886850152905	5.30018761726079	5.63991323210412	3.46035917652212	1.89537528430629	2.65315967197299	7.37818110080884	9.40932027307806	4.75075276012044	4.88546049555867	5.91985428051002	2.74332061068702	11.3207547169811	3.13418217433888	4.93435943866003	5.26840618248296	5.02604964756359	5.28492647058824	3.64711680630853	8.88823701965386	7.23283218203982	5.32544378698225	11.9570405727924	6.59979939819458	10.7667210440457	7.84408084696824	5.37294563843236	10.314875135722	7.89348549690918	11.0411418975651	3.99605328071041	6.46054453161052	9.71877584780811	9.54176881010749	17.1034482758621
NR_046239.1	1986	1986	4.17341977309562	3.77101317582917	3.76955903271693	9.2032381763954	4.80900409276944	8.66593767085839	6.66883539362394	6.21190130624093	6.74394099051633	2.48465361005554	9.02080605266987	5.42082738944365	4.05623415533533	1.92914766748509	3.20294784580499	2.18716385801363	3.04878048780488	1.69213973799127	5.25631017434296	7.26967370441459	5.64910374796306	5.93582887700535	4.57856399583767	1.82527024632288	100.0	1.56400384985563	6.10687022900763	5.79580348004094	2.70912547528517	4.09614082599865	4.17028670721112	8.96255371393493	8.79861982434128	9.06593406593407	11.7555131099149	6.32836701578404	8.60182370820669	5.98095238095238	3.33562585969739	11.7471872931833	4.27742132600061	5.20669806384092	4.28180989978743	3.77099760027425	12.3595505617978	10.0770999594211	21.2299465240642
NR_046239.1	1987	1987	3.13890261987148	1.95961995249406	3.46521145975443	3.05997552019584	3.47648261758691	7.78939776415435	6.09974883387155	4.64879538513743	4.13457640859343	0.87879897473453	7.59309718437784	5.16795865633075	3.51789538085041	2.01783200375411	2.13820886272079	2.2120017520806	1.40364188163885	1.35102533172497	4.39928980074965	5.52420552420552	3.04347826086957	2.5	2.27617602427921	1.74141221374046	6.49743828598044	1.30548302872063	3.03304662743323	2.94215425531915	1.99264255058246	3.35477941176471	2.06896551724138	5.98591549295775	4.1260162601626	4.95562130177515	6.44391408114559	4.01042711048727	6.85154975530179	4.42520442520443	3.85344283006949	3.47448425624321	2.99572039942939	5.70948782535684	1.8756169792695	4.61467466543609	6.82100041339396	5.86460494059966	17.184265010352
NR_046239.1	1989	1989	11.0368570271365	4.80943738656987	8.84515058098174	18.8751597784406	10.6034776679168	16.1431302922699	12.8130081300813	9.49201741654572	10.6427818756586	7.89704591985961	21.4140238580157	13.527397260274	13.4132288545748	10.410094637224	8.13492063492063	6.50537634408602	4.99847607436757	3.49344978165939	9.03528186434058	15.1704272683629	10.5348900352973	10.4474950971653	7.67030681227249	4.30164630908125	100.0	6.20490620490621	11.2104689203926	9.0850927703135	5.11296076099881	10.832769126608	9.47002606429192	18.4775936157152	17.4717691342534	14.1758241758242	20.5417607223476	15.1305117239345	13.134691395561	10.3198781416603	7.62624527653727	20.8733046642408	13.0155820348304	11.5646258503401	7.73899848254932	9.90065090784515	17.1929824561404	20.5731278723979	33.5828877005348
NR_046239.1	1990	1990	8.30449826989619	3.14726840855107	6.35743519781719	6.97674418604651	8.83074407195421	13.3429498737829	9.60573476702509	8.04753820033956	7.33982157339822	5.1610541727672	14.9082985291447	9.97095837366892	7.1297429620563	4.79098168154063	5.92064476131432	6.26368812965396	2.42608036391205	4.48733413751508	8.52912142152024	9.05581947743468	6.49046503847441	7.7120822622108	6.61407766990291	4.31774809160305	12.7823050058207	5.22363695723147	11.4130434782609	8.42332613390929	4.87132352941176	6.93933823529412	6.11439842209073	12.9107981220657	11.7228768793174	5.62130177514793	13.6482939632546	9.04170008019246	14.8994018488309	6.97450697450697	4.67466835123184	13.0293159609121	9.75261655566127	12.3477530449391	3.59960552268245	7.61421319796954	12.1124431583299	11.6116870876532	32.1379310344828
NR_046239.1	1994	1994	5.54880518428514	1.95188379482524	6.26037467393882	14.1457179377929	6.47800886464371	12.397596941562	9.95121951219512	7.34610917537747	7.9002808988764	3.97544577608886	11.5474112856312	5.96291012838802	5.4620880387186	3.15346881569727	4.39342403628118	3.99713210252733	2.59225373589509	1.98362147406733	6.09057782404997	9.28502879078695	6.97990222705052	6.9672131147541	3.92615704628185	2.1615875265769	100.0	3.58517805582291	4.53653217011996	5.55200204682103	2.89923954372624	5.04400812457685	5.52821997105644	10.8815708733892	9.48721969578171	6.75824175824176	14.0500173671414	9.05204186937933	9.33130699088146	8.14927646610815	4.67032967032967	14.0681893412777	7.3960880195599	7.6138147566719	7.73899848254932	6.23501199040767	13.8294138294138	10.5234681455431	23.2744783306581
NR_046239.1	1995	1995	3.98022249690977	2.55344418052257	2.18340611353712	7.217125382263	4.53802125919869	8.47457627118644	9.70630372492837	2.74949083503055	6.4882400648824	4.31918008784773	7.84598619687614	6.03615235635894	3.4577723378213	1.82926829268293	3.62565850635265	1.92728865527814	1.44048521607278	2.67792521109771	4.2423046566693	5.49287410926366	2.77591973244147	3.52803738317757	4.27791262135922	1.52635344621989	7.43070114139296	1.796798431885	5.52286102308737	3.47291458956464	2.72838749233599	3.30882352941176	4.43349753694581	6.27750073335289	5.34227097298395	4.51183431952663	7.68313051777619	5.63465009023461	7.66721044045677	5.19480519480519	2.65319014529375	8.79478827361564	5.04041844983357	8.52225020990764	2.07100591715976	2.99953853253346	4.79536998759818	7.11052433044134	24.8965517241379
NR_046239.1	1996	1996	6.26012965964344	3.40444847934635	4.17358311595921	13.1231359181934	7.4326628025912	13.4699453551913	9.88617886178862	7.66550522648084	6.60112359550562	2.5446036852881	12.5963636363636	5.33523537803138	6.6374740723669	3.32866152768045	4.17021276595745	2.47311827956989	2.59383582545011	2.62056414922657	6.58596902251725	9.61861357639722	7.4124355145262	7.91302798075209	7.12613784135241	2.19585620683549	100.0	4.73899446716382	7.08987783595113	6.11644273832374	3.13762776325172	6.56736628300609	3.44428364688857	10.8588957055215	11.1721324337047	9.83516483516484	14.9453219927096	8.59628428192274	7.7460510328068	6.13099771515613	3.71006526966678	15.5680688969858	5.50122249388753	5.6529704265899	5.4086903676694	4.59376071306136	11.5789473684211	13.7292033004193	30.2300695559123
NR_046239.1	1997	1997	3.7073652990608	2.79097387173397	3.24693042291951	4.09785932721713	4.17007358953393	9.77280923187883	7.70057306590258	4.54699694604683	4.78507704785077	1.64714494875549	7.26216412490922	4.03355921264924	3.33333333333333	1.5485687470671	3.56478611283323	2.95728368017525	2.65453166477057	1.18243243243243	6.33385951065509	5.34600534600535	3.24414715719064	5.09345794392523	4.58131067961165	1.07296137339056	9.66464834653004	2.31798889977147	4.07424173834314	4.28785108858235	3.24754901960784	4.13602941176471	1.03550295857988	5.60281607509534	4.53067858594067	3.69822485207101	7.73454285032227	4.33039294306335	7.39532354540511	4.23280423280423	2.46367656348705	10.85776330076	4.61465271170314	6.08732157850546	1.97335964479526	2.58421781264421	7.15171558495246	5.63725490196078	21.2413793103448
NR_046239.1	2001	2001	12.1911705143783	8.44303222877894	6.85809207403892	27.6214833759591	9.95567678145244	22.1311475409836	17.5992192582954	10.1276842716193	10.9550561797753	6.84010523238819	23.8219895287958	10.9018264840183	17.1046565237437	7.81085814360771	8.78684807256236	7.07885304659498	7.16463414634146	6.40465793304221	11.6965912047879	19.7649316382826	10.7792560412707	12.7940128296507	10.8684347373895	6.19578686493185	100.0	5.65175565175565	13.7900938250055	14.8489503328213	8.53339671975279	12.3477672530447	8.04863925883034	17.1370143149284	17.5160733887408	11.6483516483516	21.1384935786185	14.2035398230088	14.5028884159319	11.8050266565118	7.94087315228601	28.5808799206087	12.8401100580862	15.3061224489796	10.9593199757134	10.9664153529815	20.9122807017544	21.6439096931188	39.5212765957447
NR_046239.1	2002	2002	7.02101359703337	5.46642899584076	7.77838427947598	8.19571865443425	8.50367947669665	17.7064551027768	11.7836676217765	7.43128605361384	8.83664369679773	4.35578330893119	17.6235465116279	8.13165537270087	8.89908256880734	3.42723004694836	7.00340873876666	8.25667980727114	4.66262319939348	7.21351025331725	10.501381760758	13.3016627078385	4.74916387959866	9.12067352666043	8.04004854368932	4.03437574600143	16.7908709827667	4.89875898105813	13.768115942029	8.85970744680851	8.54779411764706	10.2941176470588	5.07389162561576	10.6189498386624	9.56928078017066	3.84615384615385	13.1233595800525	8.72267896530981	12.8330614464383	5.86820586820587	4.42198357548958	16.8295331161781	11.5073704232049	16.0369437447523	6.51208682782437	6.96815874480849	12.5723738626964	12.9360739204224	32.712215320911
NR_046239.1	2007	2007	9.48345439870864	5.25838621940163	7.07213578500707	22.5423728813559	7.84646739130435	18.351560416111	14.7144240077444	11.2991109836536	11.1888111888112	5.91630591630592	18.9637754365709	10.2097902097902	11.5694860566951	6.69705469845722	7.33918957211675	4.99194847020934	4.6242774566474	4.12893879029337	9.31200416178957	14.6237576904875	8.93628509719222	11.0343606092809	9.78822314049587	4.88105726872247	100.0	3.8961038961039	10.1458741563248	10.4464398634122	6.27664613927049	10.8555968887386	8.19577179264408	13.5548308194048	13.8910445444669	15.4560349535773	18.6074637180373	12.3247663551402	12.3561477892187	9.07721280602637	6.98228882833788	21.3633398564905	8.97860801446219	10.4629871828407	8.69170199878861	7.30874316939891	19.0059502975149	19.4717693033284	31.7452357071214
NR_046239.1	2008	2008	7.11814137419674	8.37789661319073	4.31222707423581	11.9266055045872	7.82786885245902	13.3116883116883	11.8996415770609	8.28241683638832	8.23863636363636	3.03917978762358	11.2180068978036	7.74693350548741	8.23133414932681	3.66197183098592	5.17990074441687	4.18309242225142	3.98028809704321	2.62967430639324	6.63114268798105	6.38171564262392	5.58528428093646	7.24807107785831	6.1608497723824	3.83790226460071	10.8781737712555	2.12210251387529	8.42772995015859	8.10900631439016	3.40282035561006	5.28492647058824	6.1576354679803	10.5896157230859	8.51107048547633	6.50887573964497	11.1243733587968	6.03448275862069	9.13539967373573	6.58970658970659	5.62934851359899	12.5950054288817	8.89628924833492	8.99159663865546	4.24691358024691	5.26072911859714	6.11823067383216	11.2556561085973	33.0110497237569
NR_046239.1	2011	2011	9.24888974705542	6.01440067767895	6.16507807746907	15.9587137753077	8.14423375815978	12.3904149620105	9.28815212091663	9.42475603492553	11.7241379310345	7.02272727272727	13.8892226360687	9.42096443865202	9.05788876276958	6.91043274069104	6.80290400645335	6.21993127147766	5.48302872062663	5.66098423930524	9.21219822109276	10.6287425149701	8.8112232340635	10.7454461962345	9.41204362256994	4.40223126790291	100.0	5.43729754743174	13.000852514919	8.4778235463167	9.58342818119736	11.809766996489	8.22404371584699	13.7573964497041	10.9731098516821	14.4589552238806	16.0178488998307	11.3617376775272	13.7987455685847	12.1282993651854	11.3404899532067	22.6585301140886	10.4210087536474	9.72010178117048	10.5141536683998	6.5139116202946	16.0012674271229	14.0696909927679	17.0987654320988
NR_046239.1	2012	2012	5.76827449030333	9.45783132530121	7.16442492451276	6.08856088560886	6.61397670549085	3.21755027422303	6.41304347826087	8.64366245302357	5.80539656582175	8.13484792964456	5.9298179771064	7.53670473083197	6.47040785035265	6.04914933837429	7.13173466209903	5.22273425499232	5.04780114722753	6.14565690781515	6.06420927467301	7.33861144945189	7.09742216270506	6.38198029094322	6.30328867235079	4.354101515516	6.62735849056604	4.61487383798141	4.18562329390355	3.91762933199397	6.59882824545174	5.4604349838038	5.19740129935032	5.17904705534182	3.63070539419087	9.85810306198656	2.39477503628447	4.4973544973545	5.72372041827188	3.10227823557925	5.59895833333333	5.3156146179402	6.68280871670702	5.37679932260796	7.25806451612903	6.77179962894249	11.4981116240034	4.47045280122794	23.6714975845411
NR_046239.1	2014	2014	30.5516265912306	13.8020833333333	18.4404636459431	42.3423423423423	25.1612903225806	18.678459937565	19.079435783222	28.9106145251397	24.9262536873156	11.5748031496063	24.2534595775674	14.1541038525963	23.7142857142857	12.5	21.6358839050132	15.9953970080552	13.1233595800525	8.08	31.5839694656489	20.297619047619	36.7149758454106	21.8716577540107	27.1293375394322	11.6459627329193	22.5246784325456	10.8967082860386	13.160621761658	14.8371531966224	15.2925531914894	19.9238578680203	11.044776119403	28.1592613964224	19.3877551020408	27.1028037383178	43.3972911963883	18.355454839754	15.3516819571865	29.3388429752066	9.60795140806185	24.0873015873016	13.6101499423299	18.628359592215	18.8581314878893	19.9675324675325	42.0143884892086	60.2253032928943	23.6782262649233
NR_046239.1	2015	2015	18.1818181818182	0.0	54.5454545454545		20.6896551724138	27.2727272727273	0.0	0.0	44.4444444444444	0.0	32.1428571428571	0.0		0.0	35.7142857142857			0.0	0.0	0.0	0.0	0.0		40.0	0.0			0.0		0.0				0.0		0.0	0.0					0.0
NR_046239.1	2026	2026	37.3595505617978	18.4491978609626	19.271948608137	51.8918918918919	31.4655172413793	32.1186881832379	25.037037037037	40.4864091559371	25.0	12.7358490566038	36.0456553755523	19.6053736356003	41.8571428571429	17.1590909090909	31.3984168865435	27.1576524741082	16.010498687664	18.64	46.6410748560461	28.2738095238095	43.1561996779388	31.6942811330839	47.4842767295598	16.4596273291925	39.8565879892441	14.9829738933031	28.9637305699482	27.1932469098583	26.2382864792503	20.8121827411168	14.1263940520446	37.2186959030583	29.7839506172839	32.2429906542056	53.6379018612521	28.0673357073487	26.0975609756098	37.0879120879121	14.3567090005522	36.2410785091197	19.7530864197531	26.3888888888889	16.0311958405546	19.4489465153971	50.0719424460432	69.7102721685689	29.923273657289
NR_046239.1	2027	2027	11.4175929737889	7.9386805365453	10.6518960374947	17.3735309146653	10.9436237564064	23.4966927239928	18.6857022884737	16.3838120104439	12.1909471281856	11.4935707220574	24.3823050747152	14.8516320474777	15.7953696788648	4.91011537429568	11.7019284778131	15.3052300157425	9.94611585092052	8.79094979967005	16.8562401263823	26.3901549680948	11.8577931931498	16.9123204837491	15.9503154574133	10.3423932227321	28.2380396732789	8.90493381468111	21.4171974522293	19.6102021174206	13.8851286018178	13.273727647868	7.46766791823112	19.5857631208526	20.4851074525575	9.44479897894065	23.4800838574423	14.5813734713076	14.9866981968667	11.9329791581528	10.1517179830433	25.4676643506146	15.9475982532751	22.4289511347373	8.31048302045982	11.937148217636	26.2812872467223	24.0555333066346	33.1249379775727
NR_046239.1	2033	2033				0.0	0.0
NR_046239.1	2039	2039	38.7640449438202	17.2872340425532	22.1390374331551	43.6036036036036	34.4827586206897	30.4008328995315	25.2592592592593	39.9141630901288	31.2965722801788	15.8805031446541	31.1119293078056	18.3074989526602	39.8571428571429	16.5158371040724	31.3984168865435	21.8642117376295	12.3359580052493	14.32	34.6449136276392	28.3075089392133	42.512077294686	26.3185935002664	36.9158878504673	16.8649767201242	33.8810875410816	13.4090909090909	21.5025906735751	23.0630087428399	20.0803212851406	26.9035532994924	19.7026022304833	37.6368876080692	28.8847698486253	35.3582554517134	56.1264822134387	30.7866623502752	29.3723339427179	35.4395604395604	19.8565912851627	34.0476190476191	21.6737369841882	27.5925925925926	20.1557093425606	25.5663430420712	51.6546762589928	67.8947368421053	32.6037521318931
NR_046239.1	2040	2040	17.3029387530898	10.2929099370381	15.044814340589	19.2278189721299	18.5006045949214	23.4710743801653	19.0496127276533	17.0958279009126	16.5268776210446	15.0820320221388	24.8336044963763	19.0044576523031	19.6901829040687	12.5267665952891	14.8681503646905	15.5259933485034	7.90655884995508	9.01368570080226	16.6798418972332	22.3540145985401	12.5298588490771	14.9924184988628	15.746945210879	9.42362093352192	23.1860737273259	9.28643216080402	18.0035082124063	16.4395127246412	14.708728469131	17.4192069676828	12.9301355578728	24.134460547504	23.7591332829428	15.7389635316699	26.751497005988	16.825463302272	18.9721563981043	16.9834457388105	12.4776386404293	26.9199892962269	19.0692792162351	24.6785058175138	11.7025771018166	17.5240779891943	21.5350964406443	27.8706055340195	34.9334128403896
NR_046239.1	2047	2047																		0.0
NR_046239.1	2053	2053	23.4100135317997	4.73815461346633	12.4867724867725	38.2978723404255	26.4344262295082	21.8959299330242	18.4671532846715	29.7486033519553	17.2214182344428	10.4851330203443	24.4727272727273	11.4119117034569	25.2136752136752	12.1923937360179	22.5388601036269	17.6064441887227	5.51181102362205	10.24	35.2490421455939	22.0833333333333	38.9694041867955	20.1281366791244	32.0872274143302	10.4253112033195	32.0167564332735	11.4642451759364	18.9735614307932	16.3751507840772	16.8900804289544	17.4078780177891	7.67511177347243	24.5806824754193	18.3698672429762	26.791277258567	45.0338600451467	20.5643853389556	16.1172161172161	26.8861454046639	8.44837106570955	24.8114331083763	11.2442040185471	15.6771799628943	12.3156981786644	14.7487844408428	36.5994236311239	54.3859649122807	22.1716884593519
NR_046239.1	2054	2054	8.56315325525753	6.30102040816327	6.57568238213399	16.3223140495868	10.7183580387685	16.1919681002563	12.7024891347294	10.9033778476041	10.026714158504	5.58183538315989	21.3739485087943	9.95862068965517	13.6570561456753	5.2103771528232	6.57941914664754	10.8752499615444	5.65630397236615	6.92796610169492	17.0606229143493	20.6968933669186	12.1377572448551	16.3382072472982	13.3030990173847	6.51069724488225	22.9664534948951	7.34302944306492	14.143950263032	16.4581219704656	10.0425833924769	8.44230769230769	3.3831499425193	19.2307692307692	17.5860952175321	9.65478529329217	25.546619753707	13.3787051132802	10.3073059906732	10.7316162747294	6.61431064572426	20.812271221893	11.1834319526627	14.3887197564493	5.50679745310618	7.15802888700085	20.138067061144	25.257412231733	28.7355183681553
NR_046239.1	2055	2055																												0.0
NR_046239.1	2064	2064	28.686327077748	10.5633802816901	17.4717368961973	41.0745233968804	29.8076923076923	25.0126071608674	23.0377906976744	32.258064516129	26.0431654676259	10.9727626459144	30.2889760970389	14.7180762852405	37.1148459383754	10.6109324758842	23.6641221374046	19.6777905638665	9.44881889763779	12.24	36.555023923445	22.2619047619048	35.5769230769231	26.461211477152	29.7507788161994	11.1685625646329	35.4540023894863	10.8077360637088	21.1508553654743	21.3662353295215	19.0604026845638	21.0659898477157	10.185873605948	31.1815561959654	20.6172839506173	32.2429906542056	48.9864864864865	21.6645077720207	19.6221815965874	33.4705075445816	12.1412803532009	30.2021403091558	16.5445430003857	21.996303142329	13.3217993079585	16.8284789644013	44.7482014388489	61.4050303555941	27.6643990929705
NR_046239.1	2065	2065	10.7510675709621	8.00508259212198	8.61500412201154	18.0380472152189	13.3976724382628	22.0675944333996	18.0656575584824	12.7706306871666	13.5514849724346	10.6395019807583	26.9527788327636	14.2994902879184	16.5436241610738	6.48228176318064	11.2045820655092	14.3362559606214	8.93975383286547	8.79423606696334	17.2763944915844	22.8301886792453	11.6547669046619	17.1274229424849	14.4205360513401	8.57846912059141	25.4092845929581	6.98581560283688	15.181241775332	16.4431421165333	11.3910574875798	12.0616570327553	7.26018396846255	22.7452923686819	19.5306585919758	13.1032547699214	28.3630877545889	15.0713196375706	13.0559540889527	15.3314659197012	8.9242053789731	25.1306165099269	14.2095914742451	17.8611511944845	8.05507745266781	9.88730597490963	22.2990321943512	24.8263888888889	29.0833907649897
NR_046239.1	2067	2067	26.1682242990654	11.9718309859155	15.4004106776181	38.1944444444444	28.0769230769231	25.6177508825013	22.5853304284677	32.6612903225806	22.2063037249284	10.3582554517134	31.8019943019943	13.7816521378165	25.5201109570042	8.57142857142857	21.882951653944	24.6543778801843	6.2992125984252	13.52	38.7189292543021	25.952380952381	37.9807692307692	25.6110520722636	39.4080996884735	12.564632885212	36.1950344002393	15.0170648464164	21.2545360290306	21.8543046357616	18.9261744966443	23.4771573604061	8.63095238095238	30.7027649769585	21.6383307573416	28.5046728971963	48.6730660643704	21.6391318432135	19.6090409285278	32.2802197802198	8.88520971302428	29.5987286452126	15.3667953667954	20.1478743068392	10.995670995671	20.5501618122977	49.4964028776978	65.0477016478751	27.749433106576
NR_046239.1	2068	2068	11.0706664993097	6.96138211382114	8.65542763157895	20.6651376146789	12.8583593528243	20.4935470146079	17.8697528442526	14.2767492940069	12.1508628357943	8.58004902885159	23.8439123273787	13.4956665290962	14.5732014086869	6.03243243243243	11.4812824646248	13.0756198983521	6.51986183074266	8.07545570156846	17.812413025327	25.2042740414833	13.4130982367758	16.9925290096964	14.6925688419464	8.56174930705266	26.278600269179	8.08654016669622	17.5	17.2487607030194	11.5289109613338	11.5688161693936	6.61740558292282	22.4533597490507	20.7455429497569	10.9427609427609	29.3814432989691	17.0311939763356	13.11004784689	13.5684957073535	8.14724354501047	24.9521156190145	13.3579881656805	18.3464188431341	7.48451479697178	8.2855321861058	23.5886300829056	26.9345238095238	32.2209096278795
NR_046239.1	2069	2069	15.8878504672897	4.41860465116279	9.24024640657084	29.5652173913043	21.0019267822736	16.8935955622794	15.2505446623094	20.5645161290323	13.6752136752137	5.99221789883268	19.4157463484147	7.30897009966777	15.3952843273232	6.13756613756614	16.793893129771	11.3924050632911	5.51181102362205	7.04	24.7846889952153	12.9761904761905	29.2604501607717	14.3388210302708	20.8722741433022	8.11369509043928	19.6230930302124	8.39002267573696	9.23715620134925	10.3821847727957	10.5756358768407	16.3705583756345	6.38930163447251	22.2735141373341	14.3960457213469	22.5	35.8511837655017	11.9533527696793	11.7073170731707	23.4567901234568	6.83949255377827	18.6037286790956	9.37138449672194	11.8299445471349	9.62705984388552	12.621359223301	35.3956834532374	46.0537727666956	18.5426708250638
NR_046239.1	2070	2070	6.84157670097916	5.11060259344012	5.68018110722371	10.7699358386801	9.80670835702104	11.5051780394382	9.64516761419329	8.712715855573	8.42966388049084	5.47169811320755	13.6398176291793	8.33791964777105	7.40554156171285	5.69264069264069	6.22086769451416	6.80209295167744	2.84912583639111	4.92151039456937	11.6460275497426	14.2917015926236	8.99726718520076	12.6013030351184	8.49056603773585	5.52988293284042	14.3273542600897	5.55358410220014	9.56771644114477	8.82120699379583	5.71732954545455	8.8614910421884	4.09270216962525	14.6277034835727	12.1798335674916	8.47124824684432	20.545363156572	10.103998565537	7.77698013878918	9.85442329227324	5.15914655473942	14.8342059336824	7.67978691920687	10.6386392811297	4.82342807924203	6.07347632193672	17.4496644295302	16.5653306861894	16.5895441567392
NR_046239.1	2071	2071						0.0			0.0	0.0	0.0	0.0	0.0														0.0		0.0						0.0	0.0		0.0	0.0	0.0		0.0					0.0
NR_046239.1	2081	2081	15.8770806658131	7.48299319727891	12.6126126126126	25.4766031195841	25.9398496240602	17.6559356136821	15.0793650793651	20.0	16.8103448275862	9.06274206041828	20.9416725228391	9.36205468102734	19.8335644937587	5.13626834381551	17.0731707317073	11.9677790563867	5.20833333333333	10.32	23.6137667304015	13.1704410011919	30.8186195826645	13.9670738183749	19.7819314641745	6.426735218509	19.5814648729447	12.7828054298643	12.047569803516	10.1414384592236	8.29986613119143	14.7395171537484	8.01186943620178	25.6217466743783	16.1628624305984	26.5527950310559	41.0935738444194	19.1585760517799	16.219512195122	25.3772290809328	6.93832599118943	21.2782850337436	10.8586830958799	15.881809787627	12.6406926406926	14.2394822006472	34.5323741007194	54.6400693842151	19.2144673636621
NR_046239.1	2082	2082	9.9612063571518	5.85254623764885	7.69230769230769	16.2557077625571	12.1992640815171	15.1916572717024	12.1241702459977	10.515688101895	10.5291098920545	6.99379582628314	15.9367549253357	10.2043615416267	9.24257590924257	6.71000209687566	8.10135617416131	8.55172413793103	4.93215593366358	5.12605042016807	11.6636653276077	14.1331658291457	9.98741082668905	12.4783634933124	9.83018867924528	5.65237157145022	16.4059900166389	5.02547882621683	10.1852944647704	9.7588460671625	6.3514467184192	9.8242962403174	4.71881060116354	17.1175602557796	15.2068780225685	12.4334920190423	23.364602876798	12.2201409330122	10.7869984521967	11.5950120975247	7.2020725388601	18.1972500424376	10.9032446653025	15.7711757269279	5.72113737581364	7.76719576719577	15.8974358974359	21.8373680943513	22.9635452490911
NR_046239.1	2089	2089	17.7749360613811	6.34920634920635	8.80880880880881	31.1958405545927	23.728813559322	16.7170191339376	16.8587896253602	18.89035667107	15.2517985611511	5.47839506172839	21.8629173989455	7.04517198508081	22.3300970873786	6.70157068062827	18.5365853658537	12.4423963133641	6.51041666666667	7.84627702161729	29.9235181644359	16.3983303518187	34.2948717948718	17.6595744680851	21.7054263565891	7.15020576131687	22.5478468899522	9.48081264108352	16.3993792033109	13.9072847682119	13.6546184738956	13.722998729352	6.01783060921248	22.2672064777328	17.3966687230105	20.52067381317	42.3250564334086	15.7587548638132	12.3936816524909	26.3736263736264	6.27407815079802	21.3719270420301	7.42307692307692	15.7894736842105	9.89672977624785	14.4012944983819	41.1255411255411	58.2690659811482	20.3845066440486
NR_046239.1	2090	2090	8.61465366341585	4.12345054389072	4.54823577401591	15.5302166476625	8.54072398190045	13.0618571227279	10.5005866249511	9.40993788819876	10.0159263847107	6.93478669423041	17.5319789315275	7.77762563330138	8.51950650216739	1.71512235933905	5.79632602104512	8.32058733557663	4.328165374677	3.83728244915077	14.159169550173	16.5899581589958	10.6887862242755	13.530522341095	9.00697192387413	4.8267513996066	16.0141561601416	6.16330114135206	10.8975114989975	10.1847679134745	8.37742504409171	8.28145632899453	4.43405353111899	17.8571428571429	14.4022322386778	10.3467561521253	22.4262868565717	11.0457865668983	8.43158270811004	10.6212797619048	5.81034482758621	16.8107100491442	8.66647213306099	12.5	7.10494778291388	6.33312222925903	19.4712961136319	19.7024178549287	23.5363457760314
NR_046239.1	2100	2100	17.2413793103448	3.91705069124424	8.49342770475227	31.7543859649123	22.7099236641221	16.7338709677419	13.1349782293179	17.5531914893617	16.0869565217391	5.85967617579029	21.194674343289	7.63485477178423	15.3089887640449	5.07011866235167	11.4634146341463	10.9154929577465	3.90625	7.57453666398066	20.390243902439	15.8624849215923	27.4873524451939	16.2309368191721	22.9067930489731	8.06282722513089	25.8125	8.12064965197216	11.7009750812568	14.194334450198	7.2289156626506	10.6438896189225	3.53031465848043	21.6023738872404	16.2288930581614	21.4733542319749	40.8771929824561	14.0177690029615	11.7428924598269	23.2819074333801	3.83963862224732	22.2080136402387	8.38860710105345	9.70782280867107	5.4270462633452	9.47712418300654	37.719298245614	43.2784041630529	20.6475433115592
NR_046239.1	2101	2101	6.84605757196496	3.71869466228181	5.04372584909498	12.580054894785	11.3250283125708	16.1785412559842	13.8818483135114	10.00777000777	8.80113334513901	5.41251644427739	19.8068238835926	8.72427983539095	6.57872766739021	4.77987421383648	5.33737950731881	8.85281053760147	3.68455074337427	4.49391012179756	13.0091438071488	17.7554438860972	8.71665616467129	13.6893509766856	10.0	5.07421993335353	20.3568262411348	4.79873439971876	10.6277337746779	12.8170443016571	6.73602539234703	6.84647302904564	3.19664191152728	18.2026894063627	15.4847734854191	9.46662943311924	23.5992996498249	10.0544205549112	8.00809138505474	9.57882966828177	4.63828314295604	19.7891873512411	8.14684803276291	11.9981030667088	4.76190476190476	5.39226052019454	20.3276100256562	17.9006211180124	26.5420560747664
NR_046239.1	2103	2103	19.8482932996207	4.14746543778802	9.29292929292929	26.2697022767075	18.6792452830189	15.7314629258517	14.0072202166065	22.3404255319149	12.4098124098124	4.08320493066256	17.6595744680851	6.1902783547985	19.549929676512	4.02173913043478	13.1707317073171	10.5509964830012	5.22193211488251	6.84931506849315	24.3427458617332	13.2775119617225	28.7337662337662	12.7636560302866	18.6625194401244	6.61070304302204	18.513969910961	5.76701268742791	10.2773246329527	9.50075642965204	8.88290713324361	11.1989459815547	5.53846153846154	20.2352941176471	14.0590979782271	19.7226502311248	38.2857142857143	15.238718116416	9.48275862068965	25.171939477304	4.08858603066439	18.7210769877997	7.8149300155521	11.7091595845137	8.1057268722467	12.9508196721311	35.5072463768116	47.5409836065574	18.4158415841584
NR_046239.1	2104	2104	7.10532899674756	5.97619650544442	5.7224025974026	14.1363636363636	7.90513833992095	12.6685393258427	12.102903917365	7.91065611912517	8.4985835694051	5.68693693693694	14.2892955627977	8.62589138782227	7.30852661438345	3.95480225988701	6.20874219446922	8.34353949785671	3.63440860215054	4.01091978160437	11.0880685745887	12.2513089005236	8.59243697478992	12.5846590014175	9.54982105857977	4.47105183388906	14.5895646394151	4.39367311072056	10.3839338452451	8.5163906725245	5.90933145175516	8.49092284417549	4.34361375746811	16.3195013941283	13.4563794398541	9.61699748392508	21.6652081510189	10.1105563480742	8.27586206896552	10.3255813953488	5.68712186689715	15.8153741727473	8.13494961296918	11.5007898894155	6.02430258428889	9.00824698667794	18.3270862102979	18.2201812088867	18.2460270747499
NR_046239.1	2109	2109	21.9827586206897	11.1888111888112	12.8258602711157	29.247311827957	20.5567451820128	19.4825765575502	16.9207317073171	22.9137199434229	16.7721518987342	8.50722311396469	15.3716216216216	11.2798264642082	23.5093696763203	4.89795918367347	19.6517412935323	10.5263157894737	3.03867403314917	6.9055944055944	14.6408839779006	12.8238341968912	25.5985267034991	12.8137384412153	20.0	6.22222222222222	15.6703672075149	5.51724137931035	9.98363338788871	14.5023696682464	12.4615384615385	10.1785714285714	6.27062706270627	17.0127795527157	15.7726465364121	14.7448015122873	27.4271844660194	13.7504683402023	11.943793911007	14.6596858638743	5.82800284292822	19.1879502292076	8.1057268722467	16.3913595933926	5.35331905781585	9.87432675044883	48.644578313253	51.6355140186916	23.7436476566911
NR_046239.1	2110	2110	12.9657414353588	10.0227790432802	9.77291159772911	20.8494208494208	15.466816647919	20.612073784237	16.6407465007776	16.2128712871287	13.7431549196255	9.67197750702905	23.6227357901312	11.5489874110564	17.1557185728576	7.30688935281837	13.093114520157	11.165494034873	4.79776247848537	7.82462764841619	16.9269034130164	18.8193426836927	12.5052454888796	15.5915670232851	13.8742469879518	7.11259079903148	20.4271328980856	6.99349850641364	13.5655253837072	12.7448772798919	10.1817540144697	14.622641509434	8.11290322580645	23.8001638001638	20.8158883521202	13.5346756152125	28.5392977633388	16.4633603419108	13.4157944814462	14.3521100576315	10.3972366148532	22.0033955857385	14.0128317293672	19.4098153700489	9.80660619544754	11.2824846820199	20.3593996840442	27.1464019851117	26.7331573286399
NR_046239.1	2113	2113	15.6609195402299	8.98617511520737	9.2901878914405	20.1271186440678	18.3932346723044	14.0221402214022	15.3318077803204	16.4819944598338	15.2139461172742	5.21669341894061	11.1530398322851	9.27611616818379	18.8455008488964	4.91803278688525	16.5841584158416	7.54716981132075	3.03867403314917	4.54545454545455	10.0828729281768	11.4489003880983	28.3928571428571	9.69656992084433	20.9813874788494	5.84869675778767	12.1057118499574	5.80110497237569	4.98773507767784	9.77917981072555	7.07692307692308	5.88235294117647	3.63836824696803	11.0845295055821	10.6398020501944	15.3846153846154	19.8234349919743	11.4489489489489	10.6333072713057	12.0	5.99571734475375	12.8990228013029	7.40740740740741	11.1675126903553	4.06417112299465	11.3475177304965	38.2916053019146	35.0694444444444	18.4247538677918
NR_046239.1	2114	2114	8.78598247809762	9.0817100935998	5.88116000811195	15.5227272727273	12.5773776027012	15.2128401953943	14.3134966938934	12.1652994892432	9.73670259763209	9.31234776091437	17.5006223549913	8.91048453326033	12.1707235745248	6.11946532999165	7.5454869782376	11.0975049747436	3.37634408602151	4.87190256194876	14.2047809865967	16.8165655720561	10.1406676464413	13.9168765743073	8.96590695046148	5.17867958812841	16.3954389460866	4.81123792800702	10.9878437389354	9.14929577464789	7.70179767359887	10.0943396226415	4.96613995485327	17.717373505813	15.6092324208266	12.3498183850238	23.4148776834748	11.2923351158645	9.69351389878831	11.4976744186047	8.22981366459627	17.5012731285011	9.50226244343891	13.9542225730071	7.31039205615477	8.44059928254906	21.2354450365108	21.9781583519484	23.2151577302471
NR_046239.1	2117	2117	19.5121951219512	13.5746606334842	9.88433228180862	24.364406779661	16.9491525423729	15.4497354497354	13.5464231354642	18.4573002754821	15.814696485623	6.57578187650361	15.0587248322148	11.6218560277537	15.3321976149915	8.83152173913044	16.9576059850374	9.01749663526245	7.52089136490251	7.00525394045534	13.0737134909597	11.8300653594771	26.3537906137184	12.0529801324503	23.5494880546075	7.12921705919796	12.4040920716113	7.03448275862069	7.80608052588332	10.3908484270734	12.6153846153846	5.16934046345811	6.16061606160616	10.808646917534	12.7304964539007	10.9640831758034	22.2672064777328	12.8243700639338	7.35524256651017	15.5322862129145	6.63338088445078	15.7030223390276	7.8819903126376	10.3053435114504	4.49678800856531	16.6965888689408	50.9658246656761	40.1176470588235	22.8643924443191
NR_046239.1	2118	2118	10.4028938505675	7.29483282674772	6.8720859517535	18.8828584350972	12.5632377740304	16.7411337615191	14.544040443321	12.9910300030931	10.5402542372881	7.63029621297338	19.283849309959	10.2272727272727	12.4626121635095	7.17106630638121	7.91584952754502	9.29555895865237	5.6749785038693	5.32941670163659	14.6034816247582	18.0447979903705	10.3506193575478	13.8077285579642	12.1468926553672	6.27741642716684	17.6555235775958	6.31911532385466	11.533467123126	12.0464277665089	8.96101605221379	11.0419026047565	5.57704706640877	19.5149926265771	16.324777145312	11.5115954177144	25.6554307116105	12.8330808305855	10.3308736015234	11.9397433513111	8.03247538434963	18.5624682149517	10.5693430656934	17.550505050505	9.08779736436762	9.76331360946746	18.7056037884767	23.3469792829674	28.7668555794411
NR_046239.1	2123	2123	22.0362622036262	16.0092807424594	12.7215849843587	32.5581395348837	20.5627705627706	19.5212765957447	18.5042405551272	21.9178082191781	17.2523961661342	8.9733225545675	17.2297297297297	13.7646547980894	31.8568994889268	12.4824684431978	18.5279187817259	12.7891156462585	4.80225988700565	7.42705570291777	13.0496453900709	14.021164021164	28.0373831775701	11.7842876165113	25.1724137931034	8.79120879120879	14.9130434782609	7.24233983286908	9.73154362416107	14.8514851485149	9.51638065522621	10.8695652173913	8.06818181818182	12.5	14.599065084502	15.7692307692308	27.8512396694215	15.9247889485802	17.7652733118971	17.0474516695958	11.5666178623719	19.6392785571142	12.9090094128194	13.0091984231275	8.43507214206437	18.0656934306569	41.8181818181818	44.8107448107448	24.5250921463
NR_046239.1	2124	2124	15.3052343652866	10.0177080698204	10.7670512042097	23.0422026630557	16.3299663299663	22.4731632510804	18.0882067223625	15.3560945465781	14.7007042253521	12.0285231750798	23.1611698817673	12.8383921246924	16.1794019933555	9.8585690515807	11.0596616206589	12.1689882136844	6.58206065820607	8.4784889821616	14.651002073255	19.6611587533989	12.0176174496644	16.760917373547	13.712563571294	7.46065375302663	19.8230088495575	8.91384453412879	11.5634218289086	14.32109885161	11.0680296087416	14.3207084982099	8.77844118121672	22.5573770491803	20.5601459384054	13.890441587479	28.0434511174928	15.7617901399661	14.180435041008	14.4423791821561	11.7281821317696	23.5583446404342	13.4374088123723	19.3533123028391	12.8678986995209	11.5360236636383	20.5138339920949	26.2557360783827	31.52290710169
NR_046239.1	2129	2129	12.9476584022039	14.8148148148148	7.5682382133995	8.84955752212389	13.941018766756	14.259373079287	13.2791327913279	17.8057553956835	8.17757009345794	6.56219392752204	14.5161290322581	9.44073884043099	26.4705882352941	16.9811320754717	7.72532188841202	4.5643153526971	5.08474576271187	12.3809523809524	13.4615384615385	8.80704563650921	9.04522613065327	9.32642487046632	10.9223300970874	5.12315270935961	13.6328427575523	2.18579234972678	9.00900900900901	11.0441010177158	13.2275132275132	6.34920634920635	8.7962962962963	10.732538330494	10.3535353535354	7.98816568047337	15.5128205128205	13.0674846625767	10.7231920199501	6.52741514360313	9.38775510204082	17.7165354330709	9.20285158781594	18.9655172413793	17.741935483871	14.7651006711409	13.8972809667674	12.3417721518987	17.1833773087071
NR_046239.1	2130	2130	10.5779987569919	9.13461538461538	9.29337922656408	20.1942624802349	13.0398205272013	20.0976290097629	16.8932038834951	13.943422476426	12.9730681218095	7.27954971857411	22.4583644046731	12.9067541700848	13.9248919906946	8.09404910528506	10.1247771836007	12.9496402877698	5.91397849462366	8.15342695451687	17.5324675324675	19.3474168583978	12.9987400251995	17.2581658291457	13.653483992467	7.00559842638826	22.5727886637883	7.20056199508254	13.5393324684515	14.3597251942786	10.2238674422704	12.2641509433962	7.38352410124133	21.7562254259502	19.3773483628556	15.470538955599	28.9316025961058	17.2220242337847	12.201496970417	12.6695151402564	8.95290667586683	21.5959252971138	14.0857392825897	18.857503550576	8.72839294882766	10.9820485744456	23.0071033938437	27.2670884505644	29.7722607760727
NR_046239.1	2132	2132	19.8347107438017	11.522633744856	9.55334987593052	13.716814159292	20.1072386058981	16.6564228641672	15.356820234869	16.5765765765766	15.4205607476636	10.4799216454456	15.1750972762646	11.8009235505387	5.88235294117647	9.43396226415094	8.15450643776824	7.46887966804979	6.21468926553672	9.65986394557823	10.0961538461538	11.449159327462	14.070351758794	12.1243523316062	15.5339805825243	8.49802371541502	17.5832687838885	7.65027322404372	4.5045045045045	13.9087825103656	12.6984126984127	9.52380952380952	14.3518518518519	15.6729131175468	15.1515151515152	22.189349112426	23.974358974359	16.7484662576687	21.4463840399002	14.8825065274151	12.9251700680272	19.2913385826772	12.3704663212435	31.8965517241379	11.8279569892473	18.7919463087248	17.2205438066465	11.7088607594937	16.9251072253382
NR_046239.1	2133	2133	16.7412935323383	14.1953441295547	12.9502225819506	23.193315266486	17.7428411005053	22.0253870832752	19.2852981161391	18.1017158757149	15.5078331279704	12.9480202664665	24.8727182416491	15.7952367916781	20.5604377383519	10.3125	15.1363879479408	14.1151255358236	8.19178671253494	7.80037743761795	17.3552577034683	21.4061519146265	13.1164742917104	17.7645024367238	15.8003766478343	10.4131981232027	23.1254147312541	9.12761102334562	16.403115411848	14.8327514359725	12.7404270337039	15.7993966817496	9.78716543050629	24.5783527100049	24.7075238810776	16.331096196868	28.9637952559301	20.0142640634751	16.3854562737643	17.0604651162791	14.9508535954475	26.763907734057	15.9475218658892	22.5923586990843	12.9727879513948	14.4606290901414	23.0071033938437	30.3695436507937	28.9831005177298
NR_046239.1	2138	2138	15.9779614325069	5.34979423868313	5.21091811414392	7.11111111111111	13.4048257372654	12.987012987013	13.0984643179765	13.4892086330935	8.8785046728972	5.48481880509305	14.4289693593315	8.31195484864033	22.7941176470588	3.77358490566038	9.01287553648069	8.29875518672199	5.08474576271187	6.12244897959184	8.17307692307692	10.1681345076061	11.0552763819095	12.4352331606218	14.3203883495146	5.8300395256917	18.1254841208366	2.73224043715847	8.10810810810811	11.9864304560874	6.87830687830688	10.8108108108108	4.16666666666667	7.15502555366269	8.53535353535353	7.10059171597633	12.1794871794872	9.4478527607362	9.47630922693267	7.57180156657963	4.49591280653951	14.3044619422572	9.47436729396496	15.5172413793103	0.537634408602151	8.05369127516778	20.2416918429003	6.32911392405063	14.2810026385224
NR_046239.1	2139	2139	9.30927193528314	8.14777327935223	6.96638315107331	19.1647855530474	13.0507998877351	20.259703993298	17.8446601941748	12.6353232291989	12.1612108412531	7.93769938074686	24.3823711980137	10.3080082135524	11.2860457408021	6.0158201498751	8.11340941512126	12.4407039020658	5.91779642780288	6.6289070694357	17.5414364640884	21.4824120603015	11.615206889309	18.4090551800031	13.2743362831858	8.47970926711084	24.8063730913919	7.66256590509666	15.1350713695883	15.724262221221	9.30888575458392	10.4021144043798	5.72488308337365	21.5773077553697	19.819626368907	11.5115954177144	28.7801223623424	14.3328576525152	10.3460577952194	12.4186651794014	7.33011383235598	24.1209444538814	11.7629889083479	17.9304897314376	7.89383561643836	9.67265047518479	21.3270142180095	26.6045934202359	30.2796245600313
NR_046239.1	2141	2141	10.7438016528926	7.81893004115226	7.44416873449131	3.98230088495575	14.8351648351648	14.7804576376005	10.4787714543812	17.9856115107914	12.3831775700935	5.48481880509305	13.4261838440111	8.05541303232427	25.7352941176471	5.18867924528302	5.15021459227468	4.5643153526971	2.25988700564972	7.61904761904762	10.5769230769231	9.12730184147318	5.2896725440806	13.5751295336788	19.1747572815534	9.88142292490119	14.7947327652982	3.27868852459016	8.10810810810811	11.1948737278553	2.64550264550265	9.72972972972973	5.09259259259259	5.79216354344123	8.13131313131313	9.46745562130178	11.4249037227214	9.34809348093481	18.2044887780549	12.0104438642298	5.57823129251701	16.1417322834646	10.5775470473718	23.2758620689655	5.37634408602151	8.7248322147651	13.8972809667674	9.49367088607595	17.5791556728232
NR_046239.1	2142	2142	11.2285501119125	8.02125506072874	7.79510022271715	21.2141728729406	13.9332772638071	19.5536959553696	17.747572815534	14.1134642139434	14.4440534834623	8.55213803450863	22.4826388888889	12.8583128583129	15.1018380526577	8.18822553897181	8.8188134687333	12.9550321199143	8.38529348527199	8.88330190655772	17.6754446435958	22.3012552301255	12.8436516264428	18.231783919598	15.1412429378531	7.98972964808941	24.627277747101	8.05404456922267	18.2406971267075	15.4409280324361	11.040676175383	12.6434619002822	6.40489217895076	20.2948402948403	20.7484452069483	12.4546216140743	27.6516096830547	16.350520972482	12.3945335710042	13.5848355324289	8.51940913775335	22.2184760620364	12.8111806667637	19.244094488189	9.18715846994536	10.4241401139481	21.246794239495	24.937996031746	29.719699189374
NR_046239.1	2146	2146																																0.0
NR_046239.1	2147	2147	13.0193905817175	6.99588477366255	2.7431421446384	5.30973451327434	11.9113573407202	10.9869646182495	7.88757932910245	10.7913669064748	5.41176470588235	2.15897939156035	11.8994413407821	7.07279297883325	13.2352941176471	5.68720379146919	4.72103004291846	7.08333333333333	1.69491525423729	3.27868852459016	5.76923076923077	8.7691069991955	10.3535353535354	7.88381742738589	15.3658536585366	4.94559841740851	13.4270101483216	2.73224043715847	8.10810810810811	10.235026535254	2.64550264550265	4.32432432432432	4.62962962962963	4.95726495726496	7.05583756345178	5.6379821958457	9.66494845360825	8.15822002472188	12.0	6.33245382585752	2.18281036834925	14.4736842105263	8.07817589576547	14.6551724137931	7.02702702702703	8.7248322147651	6.96969696969697	10.4430379746835	13.9403973509934
NR_046239.1	2148	2148	7.901296111665	5.48084242578026	6.41363913131723	16.5225307237142	10.8830146231721	18.2914854818348	14.5111024542267	10.2870442203258	10.4159323228763	5.88899341486359	19.576851275669	9.87671232876712	10.579637933898	3.595178719867	5.41554959785523	11.0105811992026	4.32165125779402	6.105749055812	15.6648199445983	18.8758389261745	11.7857142857143	16.0025200819027	13.0090497737557	6.73936089656217	22.803324099723	6.90806820179293	12.7893245158243	12.8274616079494	8.70409604519774	7.37318498962851	4.45017736214125	18.775644181848	17.5136993660686	10.5130361648444	25.4816112084063	13.2369993756132	9.11145474009754	11.5563839701771	5.67595459236326	21.7016238159675	10.173444104358	14.6780303030303	5.86319218241042	7.31501057082452	18.8216686437327	21.8866517524236	28.3017022109176
NR_046239.1	2153	2153	11.3259668508287	2.4896265560166	4.31565967940814	4.44444444444444	11.2637362637363	7.57293606455618	5.32971996386631	10.431654676259	9.2378752886836	3.13418217433888	9.28931169557918	5.48999486916367	4.7244094488189	8.71559633027523	7.29613733905579	5.39419087136929	0.564971751412429	4.08163265306122	3.84615384615385	4.56730769230769	4.77386934673367	5.60165975103734	9.95145631067961	4.84189723320158	6.9713400464756	1.63934426229508	0.0	5.80474934036939	10.0529100529101	7.65027322404372	3.7037037037037	8.00681431005111	5.40677109651339	6.80473372781065	7.85070785070785	6.39606396063961	7.73067331670823	11.2271540469974	2.17687074829932	10.761154855643	6.68397144711227	12.9310344827586	4.3010752688172	11.4093959731544	3.32326283987915	5.69620253164557	11.8795499669093
NR_046239.1	2154	2154	6.703146374829	6.20881905727319	5.9725585149314	10.8310626702997	10.5647653835347	12.845960301929	11.8551683862176	7.54600278336168	8.38175735164642	5.51698254832051	14.6144278606965	6.91212701888858	7.32880119383187	3.33817126269956	6.77361853832442	7.37679828588919	3.76263169210922	4.19287211740042	12.8506287135553	12.8135451505017	8.28439597315436	12.5019607843137	8.71283402333459	4.1031829838588	14.8532332818362	4.36688881094353	9.29328621908127	7.94455713319811	7.1692795490576	7.33634311512415	4.54326537164874	15.6464811783961	13.5891115636052	9.05786972323176	21.0191082802548	11.1962233900419	7.91914387633769	8.92027504181379	5.34915720674235	15.934713107858	8.61843063036832	12.5669291338583	6.30661425397368	6.67088874815284	15.6441112645492	20.2779846115661	21.9583699794782
NR_046239.1	2169	2169	9.80392156862745	0.0	7.05882352941176	0.0	17.1875	11.7021276595745	20.0	4.8780487804878	5.66037735849057	0.0	12.1052631578947	21.4285714285714	43.3333333333333	7.77777777777778	0.0	100.0	0.0	0.0	0.0	0.0	0.0	0.0	0.0	0.0		0.0	100.0	0.0			0.0	16.6666666666667	32.0	0.0	0.0	42.8571428571429	0.0	57.1428571428571	0.0		22.2222222222222	85.7142857142857	0.0	40.0		0.0	0.0
NR_046239.1	2170	2170	5.79601990049751	4.12345054389072	4.75710542229389	12.9427792915531	10.221847795563	13.900530874546	12.7870766835344	8.13449023861171	8.62827962669484	4.61365341335334	17.0807453416149	6.58813861114916	6.92167577413479	3.58549222797927	5.20313613684961	7.50879339348524	2.62365591397849	3.9815590947192	13.5183650925159	15.7784743991641	9.92446496013428	13.940724478595	9.7703313253012	3.81541245664304	16.5655674423734	5.18934081346424	9.5961379959967	9.9651332808458	6.00881057268722	7.16300056401579	3.12901155327343	17.8752660009822	13.7635330689249	9.73154362416107	22.5315191611534	10.8370436331256	7.49317183232395	9.19049387300409	5.10046367851623	17.6164061186754	8.12700262161375	11.4785073216816	5.36477020331454	5.65520151930787	18.7056037884767	19.2112117078011	21.298828125
NR_046239.1	2173	2173	7.53424657534247	0.0	6.89655172413793	11.3207547169811	4.54545454545455	1.94174757281553	3.84615384615385	0.0	9.375	17.6470588235294	7.01219512195122	5.79710144927536	21.875	6.18556701030928	0.0	0.0	0.0	0.0	3.15789473684211	0.0	0.0	10.7142857142857	0.0	0.0	1.96078431372549	7.54716981132075	0.0	0.0	5.88235294117647	7.14285714285714	0.0	6.12244897959184	22.2222222222222	0.0	0.0	8.88888888888889	0.0	29.4117647058824	11.25	3.19148936170213	7.29166666666667	6.32911392405063	12.5	5.0		0.0	0.0
NR_046239.1	2174	2174	8.05047318611987	7.874420998456	7.07257072570726	16.1815264726106	10.7153035052722	14.1883255219429	13.2384904169137	10.334012858711	10.6049693914296	6.01702932828761	14.8509954247558	9.68054211035818	8.28402366863905	6.86830497794581	7.16735872901246	8.40795264835332	3.68058544984933	6.37316561844864	13.0798792204227	13.9915966386555	12.0598777145267	12.9274004683841	11.2745098039216	5.70656254692897	15.6070616267735	6.38932771634193	8.0023161551824	10.2786866749408	7.60028149190711	9.35914301822966	6.85990338164251	14.9959774738536	14.0098164746052	13.3858267716535	22.090999502735	12.6598122485472	9.00237529691212	10.3971524915699	7.81786941580756	18.0774987527025	9.30974477958237	11.6961789375582	7.97962648556876	8.98520084566596	19.2940709894904	17.8233830845771	26.3230375762345
NR_046239.1	2179	2179	24.5614035087719		80.0	42.8571428571429	100.0	100.0	50.0		25.9259259259259	0.0	43.1034482758621	72.0	37.8378378378378	10.2941176470588		12.7659574468085	100.0	3.33333333333333	3.2967032967033	50.0	0.0	30.4347826086957	0.0	0.0	40.0	15.2173913043478	41.7177914110429	0.0	8.82352941176471	32.8571428571429	0.0	37.7777777777778	30.0		0.0	26.8292682926829	15.0	6.66666666666667	50.0	47.8723404255319	32.9545454545455	49.3670886075949	52.0	7.40740740740741
NR_046239.1	2180	2180	29.53125	21.0727969348659	41.3533834586466	52.2292993630573	68.5714285714286	48.0597014925373	60.0	61.1428571428571	56.4986737400531	18.6915887850467	45.7413249211356	33.5294117647059	30.4932735426009	11.9597989949749	46.4114832535885	23.0167597765363	22.1052631578947	16.5137614678899	44.8275862068966	49.8708010335917	72.6666666666667	37.0826010544815	53.4782608695652	16.0975609756098	36.2019031857675	20.4244031830239	12.7926421404682	46.4765100671141	23.2824427480916	24.6506986027944	10.840108401084	43.2128514056225	38.755980861244	41.4316702819957	69.1103202846975	40.1739130434783	20.8406304728546	53.1440162271805	18.531976744186	31.590319792567	19.3682460515378	28.0440414507772	20.926243567753	28.968253968254	45.4545454545455	73.7391304347826	0.0
NR_046239.1	2187	2187	13.7931034482759		77.7777777777778	59.2592592592593	100.0	75.0	0.0		44.4444444444444	0.0	51.7241379310345	54.1666666666667	40.5405405405405	6.10687022900763		25.531914893617	0.0	23.3333333333333	24.1758241758242	80.0	0.0	17.3913043478261		2.32558139534884	43.8709677419355	15.2173913043478	45.4545454545455	0.0	2.94117647058824	30.0	0.0	11.9047619047619	32.5		7.69230769230769	36.5853658536585	31.6666666666667	66.6666666666667	23.3766233766234	51.063829787234	35.2272727272727	32.9113924050633	16.0	0.0
NR_046239.1	2188	2188	31.1526479750779	25.6704980842912	54.1353383458647	55.0847457627119	61.3636363636364	46.4071856287425	64.1379310344827	39.4285714285714	56.4986737400531	19.5348837209302	45.3470031545741	37.6470588235294	25.8208955223881	9.94974874371859	40.4761904761905	21.340782122905	26.8421052631579	14.5220588235294	50.8629441624365	53.3678756476684	80.4054054054054	39.0158172231986	56.5217391304348	13.28125	33.8990066225166	21.5608465608466	14.7108130762783	53.8590604026846	26.5267175572519	16.7664670658683	10.4365620736698	44.0963855421687	38.5245901639344	40.997830802603	64.7184604419102	42.4013921113689	17.2897196261682	44.421906693712	18.7772925764192	29.9437472955431	21.3632585203658	24.0620957309185	19.5540308747856	22.2879684418146	0.0	78.7826086956522	0.0
NR_046239.1	2196	2196	34.7368421052632	9.09090909090909	42.8571428571429	30.8823529411765	45.4545454545455	33.9622641509434	51.4285714285714	0.0	52.6315789473684	32.0754716981132	45.1197053406998	35.042735042735	33.4494773519164	16.5085388994307	72.0930232558139	29.8039215686275	50.0	15.3526970954357	51.1428571428571	41.2844036697248	93.3333333333333	23.9010989010989	60.6060606060606	6.59340659340659	36.6533864541833	17.4556213017751	28.7793952967525	45.9770114942529	22.9249011857708	18.8679245283019	11.4754098360656	32.6530612244898	46.4646464646465	16.1290322580645	56.78391959799	35.546875	20.1735357917571	22.2222222222222	13.4125636672326	25.8358662613982	24.9370277078086	24.5647969052224	9.67741935483871	28.9655172413793		62.2222222222222
NR_046239.1	2197	2197	20.0174825174825	17.1091445427729	35.5932203389831	27.7300613496933	31.3380281690141	26.0670731707317	43.8383838383838	38.2978723404255	30.829420970266	16.1803713527851	25.0429996560028	19.1011235955056	19.2771084337349	7.32122587968218	27.3273273273273	19.0620272314675	16.0839160839161	11.9815668202765	25.4826254826255	27.5449101796407	53.030303030303	23.2371794871795	33.1707317073171	6.17737003058104	21.570357300397	10.6481481481481	10.5528846153846	24.4990892531876	12.0940649496081	15.0659133709981	7.11761736496719	25.9370960792762	25.8768177929855	25.3101736972705	37.3969631236442	23.6814159292035	12.0201628538193	31.9463087248322	9.82025427444103	17.4203494347379	12.8717698683569	18.7986171132239	13.2763532763533	25.0377073906486	0.0	61.8768328445748	100.0
NR_046239.1	2207	2207	43.7837837837838	15.0	33.3333333333333	52.3809523809524	85.7142857142857	59.6153846153846	38.2352941176471	0.0	60.9375	54.3859649122807	52.5291828793774	41.8181818181818	34.1549295774648	13.7795275590551	72.0930232558139	33.203125	22.4137931034483	12.448132780083	51.2820512820513	55.5555555555556	73.3333333333333	29.8913043478261	70.5882352941177	10.4815864022663	40.6374501992032	21.7910447761194	24.2117117117117	36.7816091954023	28.8537549407115	30.1075268817204	17.1617161716172	42.5655976676385	40.3448275862069	45.1612903225806	53.7688442211055	41.5686274509804	28.9130434782609	58.9473684210526	23.7691001697793	45.619335347432	41.9191919191919	27.5929549902153	8.7719298245614	36.986301369863		64.4444444444444
NR_046239.1	2208	2208	56.2171628721541	27.0	61.1111111111111	72.9166666666667	82.051282051282	72.463768115942	78.5046728971963	73.3333333333333	79.7202797202797	52.2727272727273	61.7725573945542	44.475138121547	58.7654320987654	21.7647058823529	41.4965986394558	39.3115942028986	39.8230088495575	30.050505050505	67.0274771024147	54.3103448275862	86.5384615384615	48.9655172413793	62.1761658031088	19.3827160493827	57.1255060728745	28.2208588957055	43.1958274063537	43.9393939393939	27.6404494382022	42.0103092783505	24.3971631205674	65.814696485623	64.2925890279114	72.3860589812332	80.0966183574879	64.8605577689243	49.0963855421687	77.5438596491228	18.2425978987584	46.6283324621014	37.721021611002	45.8290422245108	41.7276720351391	42.5339366515837		89.9082568807339
NR_046239.1	2218	2218	22.6102138804016	19.1582002902758	29.9500831946755	53.958143767061	47.2602739726027	61.5503875968992	53.6281179138322	50.261780104712	41.206675224647	35.6707317073171	44.4187836797537	30.9115832762166	31.8206670311646	11.6071428571429	48.1910274963821	21.2592592592593	26.6856600189934	16.047619047619	36.7702805155421	51.2233211868818	61.5664845173042	27.6869158878505	54.2780748663102	10.6520858647226	34.9270814103747	16.4383561643836	22.7798540665599	45.689327763008	27.253446447508	19.7058823529412	7.44728577837595	29.6682817741334	28.4931506849315	22.979797979798	53.2663316582915	22.5016995241332	20.0297619047619	42.826780021254	12.2306348281887	26.3456090651558	22.9294165646675	23.8548273431994	16.4294954721863	20.0536552649229	83.5820895522388	73.5881207400195	33.3333333333333
NR_046239.1	2219	2219	15.9178743961353	12.3730378578024	9.35779816513761	14.0905209222886	8.03662258392675	8.70614442175608	12.1835977050287	7.61099365750529	14.4853875476493	16.2052117263844	20.0879165814762	12.0849024306744	20.0763358778626	13.3155397390273	10.2880658436214	13.0393551446183	7.20363017583664	11.734693877551	21.2977777777778	13.223957303815	5.46623794212219	15.4383242823894	10.3397341211226	8.26602046311255	20.6134094151213	9.32086884795161	19.2880700557261	11.2670640261488	100.0	16.0150891632373	11.0310965630115	16.0649577237955	15.2307195869635	17.4345076784101	14.9731937707429	17.1853651131016	15.4804854050508	12.738301559792	10.0411710887466	19.5796951309753	17.010989010989	13.8196915776987	12.6476072094469	8.80174291938998	0.0	3.51116746318151	0.0
NR_046239.1	2222	2222	18.693206404154	15.5297532656023	23.1281198003328	47.1171171171171	40.8163265306122	40.3688524590164	43.5374149659864	42.560553633218	30.5519897304236	18.693009118541	30.3794244970716	21.5940054495913	23.1400437636762	7.26194886995183	33.6705202312139	13.7777777777778	16.8401135288552	11.0583768391077	20.6439393939394	27.8296988577362	51.3661202185792	18.8157382158161	34.5811051693405	7.76699029126214	18.5021213798192	7.94209702660407	12.9777777777778	27.6975683890578	15.3968253968254	16.7741935483871	7.85105428443248	26.2295081967213	22.8324833267948	28.2471626733922	41.375485302274	19.2464358452138	15.313981042654	31.0272536687631	7.35632183908046	22.7215587680704	15.952672378621	15.60183551006	8.33333333333333	14.2666666666667	29.8507462686567	58.290723155588	54.3859649122807
NR_046239.1	2223	2223	32.6515880654475	31.0885608856089	46.9517743403094	53.2651902328223	69.3661971830986	55.4508499630451	54.8914858096828	57.9725448785639	57.9864061172472	39.5141700404858	42.007510402923	37.3083475298126	31.3610970035551	12.2094733745219	39.6843950905903	24.3422611993363	20.4313280363224	19.1396281443675	40.6405693950178	48.1694043142687	65.5933762649494	36.1817828704603	54.0850277264325	18.0716401831403	36.5216616152612	16.0900604063701	21.3862963806055	35.7623533935782	100.0	29.6156485929993	11.9882083196856	53.0146367664832	45.1888924765902	53.4568459105287	67.7101967799642	43.7300501595987	27.6127973748975	51.4941533131226	13.2235186456189	37.085308056872	23.1444883618797	32.785912148793	21.49300155521	26.3203841117416	54.1120381406436	70.7455113192818	53.0864197530864
NR_046239.1	2229	2229	11.5652707299392	8.30657246842218	8.69527970530284	15.5483572420176	8.79944643063084	19.6728307254623	12.4944340546798	9.74098614577059	11.1659866867082	9.49994431451164	17.952032810271	11.0753429907258	15.6499356499357	8.55955433725351	11.3720027857925	14.8992453123784	10.7879607710517	9.96591582691168	14.6122301290556	22.5373745648167	11.5234850328547	14.6335146335146	16.3364293085655	8.35063068816861	23.0566628701595	11.0330073349633	21.3233478726031	18.4321290775167	13.9136077122729	10.8142871277333	5.85370802475398	15.5351203287028	13.5584784927124	8.9617615721558	14.8430813124108	11.6027784924106	13.5479543930248	9.19320999427809	7.4867637326274	17.9628898539282	13.2618025751073	14.8096514745308	8.07403701850926	9.93794659646484	17.4780337212064	0.0	19.4293042641872
NR_046239.1	2230	2230	14.19009917153	7.5767366720517	9.21690921690922	27.705047318612	18.0350367320578	24.8718762755681	20.6305202759332	12.6185395922238	18.6994939959218	9.38115210134383	26.8338501908397	15.1493362831858	18.8564615035203	6.80794142495072	12.773697096887	16.5519783730646	12.9235193673048	10.8993157380254	21.0451789902208	33.6594518528446	18.8887127457197	22.0122668979617	20.5336179295624	9.56917978458989	37.2394089549574	11.8545628132707	28.9024609304832	21.0831401126201	100.0	11.936858280366	7.18268284683503	31.7192088204333	23.3925349035996	15.1309733032053	30.3341697534552	100.0	18.088177033222	100.0	7.12559638143627	31.2566967702434	17.9468296634509	23.3320507887649	9.80118049083566	9.83005429800437	8.39853938445488	25.8677605709015	2.29073933340571
NR_046239.1	2231	2231										100.0																0.0				0.0										50.0		0.0
NR_046239.1	2234	2234	5.13977057578795	3.35541782432144	4.61656835085919	8.7197872094368	5.52422603291518	10.6947697111632	6.58900942557354	5.12291559222967	6.30139912421233	5.05611734637182	8.846803592069	6.60897534078726	8.20486467968482	3.74779541446208	7.13789337833813	5.49758604578726	3.57745528180898	2.89543838862559	5.36791314837153	8.78862287702067	5.0522224921059	4.91237157903825	6.68730650154799	3.25774512935164	9.67764940807303	2.76675821381345	6.61722290894108	6.90360671070322	4.93323442136499	5.90154211150652	3.54825628548256	8.72075951844964	7.09002986772863	4.36841482183024	9.10450951057918	6.88041038794485	6.35426272109984	5.81173780487805	3.87963193235514	11.4281956864808	7.21205597416577	8.66902997099581	2.66399599399099	4.88147662325494	8.22844929945381	0.0	11.5740740740741
NR_046239.1	2235	2235	10.7301742786009	6.36033857315599	8.47985601550602	22.0937549158408	19.1312756870014	22.6006612618325	19.0776761561252	12.1763346566333	17.2353918163974	9.06292749658003	18.9506983406948	12.0546581102014	11.5852272727273	4.69850662158354	11.5083798882682	10.056587526141	6.46667864199749	5.02567865003668	14.3382190143028	24.3493426348269	18.9962736858796	16.3472868217054	15.1618641053006	6.55417406749556	23.9386212141547	6.89490445859873	13.6140392908481	12.9299283970034	100.0	9.43857931902398	5.99490843393282	25.8266755437195	19.7773443075313	14.6312881895036	28.3219710560938	100.0	12.5928445880819	100.0	6.96967817945061	24.0373574217255	13.7450199203187	19.5373939861218	8.58452454940957	7.74002537713238	19.7183098591549	24.8683156540525	23.5612875257397
NR_046239.1	2236	2236	5.07520891364902	3.03386390342912	4.30842879124637	8.62627197039778	4.01657267809875	10.3218015202103	6.5522759601707	4.71195184866724	5.15970515970516	4.75555555555556	9.78884196488108	5.16316837750881	7.71404109589041	2.90072297654735	4.28826682549136	6.30258647553755	4.0855374226224	3.31013033175355	6.91672194415968	10.3938618925831	5.23757443188723	6.13126079447323	7.09051501702962	3.49784379492094	12.1207794988936	3.49358321450397	8.35737245528723	7.52952180521454	6.56893672295417	5.25326474079937	3.36713995943205	8.66588419405321	7.97039567321378	4.3823285562004	8.41114833559056	5.98986724812416	5.12906469996648	4.17103133034949	3.9890529109305	10.502763885233	7.21660572166057	7.12213986464712	2.91524744540172	5.12892639474918	9.10820451843044	0.0	11.0402042118698
NR_046239.1	2237	2237	11.3642860059619	6.43600290345996	9.02292085035662	20.8595717884131	17.6233473073202	23.1173538740372	18.6292192733831	13.7309539337167	15.6606481831231	8.67111339148281	19.669880309226	12.2565294378043	13.2659435515929	5.33812848177138	9.65893206597708	10.7835292669416	7.19547251167805	5.82262996941896	16.5817795296514	26.5540132770066	21.0755929245657	16.9105791888875	16.1494661921708	7.25195358749704	27.7442162258916	8.12146329799952	16.1385011681543	14.9449548878404	100.0	9.10108429520811	4.73178345518771	26.8080146528279	18.7598153524009	14.4519802394708	28.6568592273651	100.0	11.9659574468085	100.0	6.09067791353966	24.69013006886	12.7306273062731	17.7549919050189	7.80230027976376	8.28924162257496	19.0488610676404	25.6638671780184	22.7090771394569
NR_046239.1	2240	2240	6.4144645340751	4.64545066211021	6.08881298035867	11.7211883019304	5.85461237635151	13.0329904221355	8.98836486366462	7.20054992266713	7.47224594363792	5.26374236535258	10.5162693656501	7.28664370455415	9.09168662333219	4.99691548426897	7.58086922008335	7.54320411022887	6.2886713916076	4.20429311621021	8.34488160510936	12.084653920867	6.50801359883439	8.65774708675011	8.70192803381792	5.14477147642977	13.7692527096406	4.60693582833316	10.6386485372888	9.43561579808367	7.2236646884273	6.19311436485952	4.21564653425213	8.98689614707608	9.82288925243616	4.18835778513961	10.3767537924649	8.60146135110883	7.94169389293792	6.3821680320061	5.56660039761431	14.4170168067227	8.65498333512526	10.7890499194847	4.65465465465465	6.84841671350946	8.89073043684148	0.0	12.960306073649
NR_046239.1	2241	2241	11.3677166639465	7.78476928041304	9.84366353071389	26.1146496815287	19.5615378415411	25.465500838128	20.8979224287644	15.3659259259259	16.9623310938326	9.23458055697933	22.1724991795698	13.6808899219658	15.5705611984339	7.45175376813636	12.8815927348935	12.7222393109812	9.21750067379391	7.04940083149914	17.9749413379378	28.3128896038608	21.073495599778	20.136391816491	18.9639222941721	7.90205240432957	28.6871308394487	8.79777070063694	18.3462068139632	16.5225664998138	100.0	11.4521429070824	7.35451038332102	28.5468567940964	21.975461289709	15.4445002511301	30.854499780693	100.0	15.8434930535866	100.0	7.2296626984127	27.1864718035045	15.4952430120215	20.5905026210299	10.4110014761868	10.1367545467362	20.8887729367771	27.5795961949136	24.6431660899654
NR_046239.1	2249	2249	5.8879075709604	3.59812086269485	4.76718403547672	12.3889721997924	6.39447958596895	11.7251151257527	7.96695976552092	5.36204529855868	6.27597229621737	4.21847246891652	10.4971395627301	5.7542411737735	9.21592073795695	3.51263315432697	6.22583523346882	7.69111007317453	4.90438695163105	3.04914150384843	7.51218924938301	12.9665609980571	6.22497269748817	8.11836769907687	8.10671611042439	3.89796731765644	13.1517010198987	3.01027153462829	9.40769420874866	9.44730077120823	6.05582861912269	4.32202551676392	3.44617879586459	8.93450635386119	8.17225696418419	4.43681968764789	9.90670180186596	6.60437731985153	6.0144077734964	5.10573442560488	3.66782579897334	12.0189150137922	6.14987635738093	8.60088048963814	3.50455592269951	4.3702040052405	9.32875577127974	0.0	12.4661246612466
NR_046239.1	2250	2250	12.3583136263557	6.35381390098371	8.87169211635459	27.1683573169773	19.1247582205029	26.4981231061463	20.9724098012734	14.7781792335485	17.2038952215596	8.88585099111415	22.5995944656489	13.0295321314014	15.5055032338591	7.06338028169014	12.663267444297	13.3095516329418	7.51548891083775	6.03911980440098	18.1113865769435	31.5976410668811	20.4266116882087	20.0731510755688	19.2113317673856	7.40915805022157	32.3892617449664	8.94690758576773	19.5165729328706	17.8782738218379	100.0	11.0232915996363	5.51497743126795	27.3917869034406	21.8846574430657	14.3766222892071	30.5448168666056	100.0	13.2482993197279	100.0	5.59137118770146	27.6795960523296	14.1592920353982	20.2019423462309	8.95255842844941	9.50535512965051	22.4550117360689	28.8961669092673	26.5138408304498
NR_046239.1	2254	2254	3.3307384341637	2.157658619953	2.50831840286665	4.09788756781715	3.07355819039945	3.85706182643222	3.31585029780425	3.19368131868132	2.7404563872894	2.94182948490231	3.03622159090909	2.53154875717017	4.2251111871365	1.96371961958436	2.86621045323812	1.67471568780184	1.75636117991443	1.51941891491254	2.18727404193782	2.02806514391068	1.23846527440505	2.05562273276904	3.00968872397444	1.57907329133105	2.54836176743522	1.364701089724	3.01930374525656	2.2452201368181	1.53174897883401	2.21628574255466	1.88564476885645	3.74425652556457	2.73231820122385	1.96519474369599	3.34236031927024	2.37820512820513	2.32129389089081	1.95461479786423	2.33656475267214	3.18295409706695	2.5823111684958	4.28709573439347	1.64229921890647	2.7728337236534	4.56593927893738	0.0	6.05044699872286
NR_046239.1	2255	2255	9.69083938331022	6.13957240822912	8.23993358239934	18.2618953991349	15.2741935483871	19.1888099225929	16.0810810810811	12.7459113534013	13.7545344619105	6.96343130553657	15.4369221592604	10.962389380531	10.7292968306259	5.36368762334367	9.70107556921358	8.74407728755154	5.1203736974488	4.91161538932045	12.315118235763	16.2408636759874	15.0837102277236	12.0575289814643	12.7916903813318	5.0195104647038	19.2044386773457	5.34235668789809	12.3967436849036	9.55316508067853	100.0	7.52763397229607	5.2061093775661	21.5440155512358	15.9716608815558	12.88728856138	24.8494756569241	100.0	11.6389818016894	100.0	5.45386858596513	17.7595837478001	10.7166580559451	15.8763204564731	8.37476693598508	7.79486455981941	16.5782378011655	22.7431736468759	19.1213072178336
NR_046239.1	2259	2259	0.0								0.0																											0.0
NR_046239.1	2261	2261	2.58788249014272	1.33461456331411	1.45026445998976	5.75879976918638	2.78224879282594	5.00921071276746	3.14443062710961	2.21269296740995	2.49360613810742	1.57637655417407	4.52127659574468	2.47592847317744	3.66416125725999	1.42655864741106	2.35923869944489	2.86537413376937	2.03668279509396	1.55590131140253	3.41900920965509	5.59247520703405	3.99320305862362	3.66790368516441	3.7418822801773	1.44257591456125	6.03663316941059	2.31966629362092	3.70705988961199	3.6939622420948	2.42952522255193	2.30419303797468	1.2875101378751	4.59747627897877	3.1909601307654	2.27326545110111	5.25790823596466	2.88603058808473	2.79614901632482	2.75238095238095	1.73826669977651	5.38340336134454	2.61177987962167	3.23100042936883	1.72206647977573	1.68476226132535	5.10119540774056	0.0	8.03443328550932
NR_046239.1	2262	2262	11.8596405428537	7.10483870967742	9.3911961854744	24.1723676967838	19.5267224726336	24.5341053012484	19.8585209003215	14.8939950254649	15.9229898074745	10.6535668517727	20.4596947293108	12.1825726141079	14.7307495886058	8.28989998591351	11.9918983098198	12.5745557400234	7.7088948787062	7.4119373776908	17.3300863404915	26.972846128059	21.4908802537669	18.0031007751938	17.7366548042705	7.42208291442427	28.9836270913483	9.4752766940043	17.6544465043957	16.1122144985104	100.0	9.94614254738756	5.99244787391233	27.7820925330079	20.8412547528517	14.4483509124393	30.8127715549886	100.0	14.9345126722232	100.0	7.11273719459258	24.2653810835629	14.2888757745648	19.0358657925183	10.1623805454122	9.5087051526045	21.4298138806749	27.6275547356668	26.197944835046
NR_046239.1	2272	2272	5.1261962057194	4.24983902124919	5.32042494859493	8.11512149091767	4.6363002556356	9.18300890078877	5.75280898876404	4.75572849113705	5.99460916442048	4.76990258649647	6.16075437808711	5.57483229238954	7.48440748440748	3.96467991169978	4.5740537301508	4.04547236377891	3.74476750763661	2.28235818898223	3.96448984555515	7.44316412332607	4.25741355973914	4.17102966841187	5.31259784991128	4.04638144742103	6.22319156670302	2.89484451718494	5.59679706397531	5.33514921837992	3.23394709785961	4.66063798072145	4.82148306377785	7.79207822009378	6.82439234862649	4.4997606510292	7.51896149358226	6.12205234516714	6.54450261780105	4.39244269684473	5.04075860921644	7.20973782771536	5.73628280199523	5.93284798435293	3.94842868654311	4.58732844519647	6.03954463750749	0.0	11.0125765881974
NR_046239.1	2273	2273	10.4941291585127	6.99814351440794	7.8874602516245	19.9370574350905	16.4277661459172	19.7999637943519	16.3491246138002	13.1050417678772	14.2522481674601	9.22629236562821	15.8427368798137	11.8649695628113	11.9488636363636	7.32154182228173	10.3869796032411	8.54858548585486	6.49245689655172	4.32974559686888	13.7700416334485	20.4345784990946	17.5057480377388	13.0424001983635	14.6037843220942	6.05344052967605	20.4420383875442	7.66292671281929	11.1635972255441	10.8132704558617	100.0	8.88173998181691	6.06682538379443	24.7849492202675	17.6174177600304	12.6350163275559	26.1987325122564	100.0	12.3965067483271	100.0	6.72492872195364	18.7523918867202	11.0414515415253	15.1279284833539	8.94188937228092	7.8511523010783	15.3672119735468	23.8775163303465	23.6554485445298
NR_046239.1	2275	2275	6.12994822114582	4.41066266994968	4.82658465744063	13.4626553606691	5.91627263291431	11.3044718636331	7.67035319300749	7.06601256562527	8.22723868620948	4.79162023623802	9.50768545333036	6.25383200490497	8.26822357688675	3.59635945922064	6.25993640699523	4.9894753254853	4.67763751127142	4.16388332219996	6.12811688703737	9.43764778451732	4.52995616171456	5.85028126352228	6.69218038891187	3.62590847376408	9.31298803639229	4.12928221859706	6.98347107438017	7.20107898903419	4.73845582086779	4.81426448736999	4.08929477422628	8.73624213836478	7.38365048820469	5.30994429299514	9.57621667976846	7.74905382000128	5.96037609133647	6.8327130451379	5.44640636657548	12.0427835732207	6.33074935400517	8.29478214093599	4.26236084645472	5.01546826661667	8.68739615475908	0.0	10.8410617204989
NR_046239.1	2276	2276	11.2538226299694	6.6171723692705	7.99806442693212	25.590179414542	17.0260701641455	23.1743733598769	20.5802882141019	13.9369518843328	15.689238210399	9.50954378156295	20.4046311768919	14.3876929887665	13.9049892033186	7.34972870128955	12.2179531959483	10.2871548914714	6.38641875505255	5.82945926107169	16.669618347649	24.3350083752094	19.0344062153163	16.5220624690134	17.0199146514936	6.59100313294319	25.8427971027452	9.1061052296426	17.5017938292275	14.5220664267692	100.0	9.94336060415356	6.19715997701716	27.7814753189129	21.0383682784196	14.8104761107857	29.0383005858674	100.0	13.5260770975057	100.0	6.88116049841919	24.7437662536332	14.2435859628428	18.7037607891492	8.65041155458922	9.52414522382799	20.6662607636775	28.0269929119332	26.8764871295695
NR_046239.1	2277	2277	4.32222222222222	2.15996578272027	2.94217977144806	9.73461583033955	5.2122885743873	10.4897090134847	6.38108780661216	5.19804106882035	5.46231961517905	3.48048482152786	8.74295102348919	4.65845636043754	5.88184931506849	1.88745810548598	4.48368217438746	5.46643824949385	3.98558883134429	2.29160486502522	5.89510447401698	11.0781202006757	5.11046370478271	5.8092360811394	7.51778900690935	2.35190943155545	11.7135111998859	2.99175740307317	8.25362796833773	8.15646377828451	5.32072673340749	3.33432274661126	1.88545362392296	7.55916291805202	5.45596813202447	2.71037992661853	8.46455290345565	4.87164714166827	4.80576021433356	4.08610343842271	3.42885539175087	10.1971090670171	4.87044403827545	6.50633455013958	2.72681704260652	2.3212280044927	10.4072933933223	0.0	11.0153256704981
NR_046239.1	2278	2278	9.4645842678302	5.71174664727743	6.68556415929204	25.6371932032725	17.6508447304907	24.1953736815898	19.8288618670784	13.8325625518795	15.5171111278991	8.16780821917808	21.8626865671642	11.865626210637	14.0315980904751	5.31210370579118	10.9178541492037	11.9628696133276	7.60801221593461	5.19782302941356	17.7707908954034	27.7911808068624	20.2283720561415	17.2163670179789	19.0208496406461	6.40260124150163	30.1878354203936	8.34659452577976	17.7624887825307	16.1634543800149	100.0	8.37469416288011	4.62826193993107	27.2777716124736	18.6688851913478	12.6873796164475	30.3897345979119	100.0	12.5354348565597	100.0	5.20801041602083	25.5931425072708	11.0669024462128	18.0073971336107	7.39532354540511	8.43611248149975	20.6015299026426	26.5082178145711	25.2946901697848
NR_046239.1	2279	2279
NR_046239.1	2285	2285	8.8544579930641	4.73531622463223	3.58242134062928	8.25043885313049	4.29085005218601	5.69128855331576	4.25892857142857	2.96194248320992	6.34869481147277	5.93617496094622	11.2865000223584	6.74165960397565	10.8733172247152	11.8675661281733	5.79046861008855	9.42523327844429	5.79595525929274	6.66567475078113	8.43118266553686	7.40740740740741	3.73524759703127	8.95224889505156	3.63786688714345	4.7006155567991	12.29720028715	9.44841675178754	19.5980318572263	4.98329131734772	7.90844808336435	10.1192842942346	10.5348955680082	9.53084959589986	7.42142857142857	9.81865903125746	6.89926923628027	8.86686828389421	13.0346918154261	7.38831615120275	12.2608550989852	16.2812333864965	10.9212802768166	12.3360433604336	10.9252166901834	8.32706766917293	3.29305851693911	0.0	1.03784129011656
NR_046239.1	2286	2286	26.6005816573137	20.4036964980545	22.8970016657413	42.9476518571315	33.8645740635871	45.0118117390514	34.0319554951808	32.1976251566323	31.4837336576467	22.2317596566524	38.5543250523795	29.7505971227018	31.4200777498285	21.3816022060383	27.9140026698518	27.7284498705142	20.8295843080799	16.4467628106781	30.5896969428052	46.2390866353257	31.0279036489387	31.0321257689679	34.0531679851757	15.8153590898317	45.152478617169	21.8183270751778	34.6575588711127	30.5495689655172	100.0	23.7741143458436	17.1416803953871	41.6995279089142	36.3502049375655	26.0001677430177	43.3135007786607	100.0	30.4056357232133	100.0	20.8177976634352	41.1557326793378	28.8435976960567	34.9942062572422	20.83754962248	24.0520656479909	33.9170587210315	42.4595941183619	42.1115322144017
NR_046239.1	2294	2294	12.3849964614296	7.04960835509138	15.4109589041096	16.0202360876897	8.54092526690392	16.551724137931	14.1176470588235	14.5348837209302	20.7171314741036	18.7919463087248	14.7881355932203	11.9951040391677	14.1373801916933	8.16085156712005	15.6769596199525	8.9968152866242	3.8135593220339	4.72610096670247	12.01248049922	18.796992481203	14.7727272727273	14.5650048875855	8.33333333333333	5.54216867469879	9.50276243093923	2.59067357512953	8.53028064992614	13.2450331125828	6.3257065948856	9.51008645533141	8.26188620420888	17.8743961352657	18.3241252302026	5.76652601969058	13.9455782312925	15.0684931506849	11.4614918132201	11.0132158590308	8.02713397399661	13.3634602969658	14.8007590132827	12.3524783634933	7.54257907542579	8.34326579261025	0.0	16.7164179104478	0.0
NR_046239.1	2295	2295	25.3277153558052	9.9388379204893	6.62983425414365	29.0559120073327	41.1471321695761	21.4942528735632	31.2796208530806	26.865671641791	33.5922330097087	27.6758409785933	28.6234991423671	17.3153296266878	23.9703840814438	13.9952153110048	21.993670886076	15.7575757575758	7.73480662983425	10.4134762633997	27.5889644142343	20.3512396694215	33.8541666666667	22.7809132888661	23.5148514851485	14.7108843537415	25.1789681560109	9.52673632452366	13.8033495407888	18.8609467455621	15.8347676419966	15.3631284916201	12.8221244500314	35.3688524590164	27.2181146025878	23.3519553072626	44.3367122080212	29.5306859205776	17.9289544235925	25.3346080305927	9.34014869888476	27.8662420382166	18.3572710951526	27.7887462981244	13.0180969060128	12.6878130217028	0.0	35.3658536585366	0.0
NR_046239.1	2300	2300	1.3296011196641	0.779220779220779	5.51724137931035	8.12182741116751	9.57446808510638	2.72108843537415	1.75953079178886	3.50877192982456	3.15581854043393	1.77777777777778	3.23275862068966	2.68948655256724	1.04	1.12426035502959	4.25531914893617	2.05533596837945	2.11416490486258	0.994475138121547	1.70542635658915	4.78011472275335	9.6045197740113	2.15686274509804	0.0	0.979192166462668	1.27462340672074	3.0514385353095	3.56744704570792	0.0	1.87667560321716	2.98363811357074	0.234925606891151	1.82166826462128	0.0	2.38429172510519	1.45739910313901	0.647249190938511	2.60384376937384	0.43859649122807	2.36753100338219	2.5	2.80464216634429	1.10236220472441	0.648298217179903	2.00945626477541	0.0	0.583090379008746	0.0
NR_046239.1	2301	2301	20.0945626477541	5.87248322147651	17.7842565597668	34.6441947565543	40.75	35.2009744214373	44.3719412724307	18.0952380952381	32.7380952380952	21.4168039538715	31.8300996329313	19.3894389438944	16.4344065353196	6.78651685393258	20.3497615262321	16.0791589363018	4.6	8.93141945773525	34.5646437994723	42.3491379310345	51.0526315789474	25.8383727322705	42.5587467362924	12.1155638397018	34.5076784101174	14.0148950575491	16.3395078794581	28.2625482625483	17.8416013925152	14.5299145299145	7.31373889268626	31.9216757741348	28.5364659813999	19.2962542565267	50.0	26.9565217391304	13.4438305709024	27.9767666989351	8.76513317191283	25.7131537242472	16.4292497625831	22.8105906313646	13.3033419023136	11.2639724849527	0.0	44.3859649122807	100.0
NR_046239.1	2309	2309		0.0	0.0			50.0	0.0	100.0			42.6966292134831	71.4285714285714	0.0	12.5		100.0		32.1428571428571	0.0	42.8571428571429	0.0	9.09090909090909	0.0	0.0	43.8775510204082	0.0	16.0	0.0	0.0	12.5	0.0	25.0	55.5555555555556	100.0	50.0	0.0	35.2941176470588		42.8571428571429	26.7716535433071	19.3548387096774	0.0	14.2857142857143
NR_046239.1	2310	2310	54.5454545454545	42.8571428571429	21.0526315789474	19.047619047619		53.3333333333333	100.0	26.3157894736842	83.3333333333333	47.7272727272727	48.6682808716707	32.6923076923077	32.3529411764706	18.2481751824818	100.0	36.3636363636364	16.6666666666667	18.1818181818182	50.6787330316742	67.5	0.0	28.125	83.3333333333333	13.1313131313131	42.9370629370629	15.0375939849624	3.125	45.2830188679245	72.7272727272727	41.6666666666667	38.0165289256198	49.1525423728814	76.9911504424779	16.6666666666667	71.3147410358566	49.5049504950495	48.7903225806452	100.0	22.5352112676056	43.2078559738134	29.9145299145299	45.4545454545455	33.9869281045752	66.6666666666667		0.0
NR_046239.1	2312	2312		0.0	0.0			0.0	0.0	100.0			38.6363636363636	0.0	20.0	0.0		0.0		25.0	33.3333333333333	42.8571428571429	0.0	9.09090909090909	0.0	0.0	31.0	7.69230769230769	16.6666666666667	0.0	0.0	37.5	0.0	60.0	22.2222222222222	0.0	100.0	0.0	7.84313725490196		42.8571428571429	24.6031746031746	19.3548387096774	0.0	14.2857142857143
NR_046239.1	2313	2313	0.0	32.1428571428571	0.0	52.3809523809524		26.0869565217391	100.0	26.3157894736842	33.3333333333333	50.0	46.6666666666667	30.7692307692308	64.7058823529412	16.0583941605839	0.0	18.1818181818182	0.0	13.6363636363636	47.9638009049774	42.5	0.0	39.0625	66.6666666666667	11.1111111111111	46.4335664335664	6.76691729323308	34.375	50.9433962264151	72.7272727272727	41.6666666666667	28.099173553719	54.468085106383	71.6814159292035	0.0	70.9163346613546	67.3267326732673	39.9193548387097	85.7142857142857	12.6760563380282	53.0278232405892	20.5128205128205	56.3636363636364	25.4901960784314	16.6666666666667		33.3333333333333
NR_046239.1	2314	2314		0.0	0.0			0.0	0.0	100.0			21.3483146067416	0.0	22.2222222222222	12.5		0.0		18.5185185185185	0.0	28.5714285714286	0.0	0.0	0.0	0.0	7.0	0.0	0.0	0.0	0.0	0.0	0.0	20.0	22.2222222222222	0.0	100.0	0.0	5.88235294117647		0.0	9.44881889763779	6.45161290322581	0.0	0.0
NR_046239.1	2315	2315	0.0	16.0714285714286	0.0	19.047619047619		21.7391304347826	76.4705882352941	57.8947368421053	33.3333333333333	0.0	24.818401937046	1.92307692307692	25.0	8.39416058394161	0.0	18.1818181818182	0.0	0.0	25.3393665158371	55.0	0.0	14.84375	5.55555555555556	4.04040404040404	21.1484593837535	3.7593984962406	3.125	39.622641509434	0.0	16.6666666666667	7.43801652892562	13.135593220339	36.283185840708	0.0	39.4422310756972	19.8019801980198	33.8709677419355	85.7142857142857	18.3098591549296	33.3878887070376	12.8205128205128	16.3636363636364	4.57516339869281	0.0		0.0
NR_046239.1	2318	2318		0.0	0.0			0.0	0.0	0.0			26.9662921348315	0.0	0.0	0.0		0.0		7.14285714285714	0.0	0.0	0.0	10.0	0.0	0.0	17.1717171717172	0.0	8.69565217391304	0.0	0.0	0.0	0.0	20.0	22.2222222222222	0.0	100.0	50.0	5.88235294117647		42.8571428571429	17.3228346456693	3.33333333333333	0.0	14.2857142857143
NR_046239.1	2319	2319	0.0	23.2142857142857	0.0	4.76190476190476		28.2608695652174	88.2352941176471	84.2105263157895	33.3333333333333	47.7272727272727	28.9346246973366	11.5384615384615	32.3529411764706	12.4542124542125	0.0	0.0	0.0	13.6363636363636	24.4343891402715	65.0	0.0	14.0625	33.3333333333333	10.1010101010101	26.8531468531469	6.01503759398496	9.375	45.2830188679245	0.0	0.0	9.09090909090909	34.7457627118644	56.6371681415929	0.0	54.9800796812749	31.6831683168317	27.8225806451613	85.7142857142857	7.04225352112676	38.9525368248772	9.4017094017094	32.7272727272727	22.2222222222222	0.0		0.0
NR_046239.1	2340	2340	24.3243243243243	26.3157894736842	14.5454545454545	27.5862068965517	47.2222222222222	25.3968253968254	24.1379310344828	4.76190476190476	13.1147540983607	0.0	14.7208121827411	7.54716981132075	2.98507462686567	28.8135593220339	8.10810810810811	8.69565217391304	13.6363636363636	3.57142857142857	28.8888888888889	34.7826086956522	17.2413793103448	13.8888888888889	16.6666666666667	0.0	15.0943396226415	0.0	9.67741935483871	12.8205128205128	9.09090909090909	13.3333333333333	10.3448275862069	25.0	13.4615384615385	10.3448275862069	17.741935483871	11.4754098360656	8.33333333333333	12.5	12.9032258064516	5.75539568345324	10.2040816326531	27.5	15.7894736842105	22.0	31.25	34.6153846153846	44.4444444444444
NR_046239.1	2341	2341	22.5	25.0	25.5813953488372	32.4324324324324	0.0	20.3389830508475	65.7142857142857	8.47457627118644	3.7037037037037	63.6363636363636	22.5663716814159	8.43373493975904	16.6666666666667	5.67901234567901	0.0	0.0	12.7659574468085	0.0	48.1818181818182	67.5	0.0	44.4444444444444	11.7647058823529	15.3061224489796	22.6573426573427	9.77443609022556	4.6875	41.5094339622642	9.09090909090909	0.0	15.8730158730159	45.0819672131148	69.9115044247788	0.0	67.6923076923077	35.6435643564356	25.1012145748988	100.0	22.5352112676056	23.1907894736842	26.4957264957265	50.9090909090909	22.8758169934641	16.6666666666667		33.3333333333333
NR_046239.1	2346	2346	13.5135135135135	7.69230769230769	7.54716981132075	16.6666666666667	22.2222222222222	31.1475409836066	18.9655172413793	4.83870967741935	8.19672131147541	3.7037037037037	20.1754385964912	6.38297872340426	4.47761194029851	13.7931034482759	2.7027027027027	9.52380952380952	9.09090909090909	8.57142857142857	11.6279069767442	35.1351351351351	17.8571428571429	9.67741935483871	17.2413793103448	2.85714285714286	22.3684210526316	0.0	10.4166666666667	23.5294117647059	25.4545454545455	3.33333333333333	0.0	26.8292682926829	11.1111111111111	10.7142857142857	18.3333333333333	15.2542372881356	12.7659574468085	8.33333333333333	7.40740740740741	10.3448275862069	16.0	20.0	6.06060606060606	14.0	12.5	29.4871794871795	44.4444444444444
NR_046239.1	2347	2347	0.0	0.0	45.8333333333333	56.25	20.0	46.1538461538462	38.8888888888889	0.0	41.6666666666667		5.0	0.0	0.0	0.0	0.0	0.0	0.0														0.0	0.0			0.0
NR_046239.1	2348	2348	6.75675675675676	15.3846153846154	5.66037735849057	16.6666666666667	22.2222222222222	21.3114754098361	17.2413793103448	6.45161290322581	6.55737704918033	25.9259259259259	22.8070175438596	2.12765957446809	5.97014925373134	18.9655172413793	0.0	4.76190476190476	9.09090909090909	0.0	6.97674418604651	40.5405405405405	7.14285714285714	6.45161290322581	6.89655172413793	5.71428571428571	18.4210526315789	0.0	14.5833333333333	14.7058823529412	1.81818181818182	0.0	3.84615384615385	21.9512195121951	17.7777777777778	0.0	23.3333333333333	25.4237288135593	10.6382978723404	16.6666666666667	11.1111111111111	6.89655172413793	8.0	30.0	0.0	10.0	25.0	24.3589743589744	33.3333333333333
NR_046239.1	2349	2349	31.0344827586207	0.0	45.8333333333333	0.0	0.0	0.0	0.0	0.0	41.6666666666667		18.75	0.0	28.2608695652174	0.0	0.0	0.0	0.0														0.0	0.0			0.0
NR_046239.1	2358	2358	9.45945945945946	15.3846153846154	9.43396226415094	26.6666666666667	30.5555555555556	27.8688524590164	20.6896551724138	3.2258064516129	1.63934426229508	7.40740740740741	19.2982456140351	2.12765957446809	4.41176470588235	32.7586206896552	5.40540540540541	11.9047619047619	13.6363636363636	0.0	13.953488372093	40.5405405405405	25.0	16.1290322580645	20.6896551724138	11.4285714285714	26.3157894736842	17.6470588235294	20.8333333333333	5.88235294117647	1.81818181818182	3.33333333333333	0.0	24.390243902439	13.3333333333333	17.8571428571429	21.6666666666667	15.2542372881356	4.25531914893617	12.5	11.1111111111111	3.44827586206897	16.0	10.0	3.03030303030303	10.0	31.25	34.6153846153846	44.4444444444444
NR_046239.1	2359	2359	31.0344827586207	0.0	45.8333333333333	56.25	0.0	46.1538461538462	22.2222222222222	0.0	43.75		27.5	0.0	43.4782608695652	0.0	0.0	0.0	0.0														0.0	0.0			100.0
NR_046239.1	2360	2360	9.45945945945946	7.69230769230769	1.88679245283019	20.0	25.0	22.9508196721311	15.5172413793103	9.67741935483871	4.91803278688525	0.0	7.89473684210526	6.38297872340426	5.88235294117647	20.6896551724138	2.7027027027027	7.14285714285714	18.1818181818182	0.0	13.953488372093	16.2162162162162	14.2857142857143	3.2258064516129	6.89655172413793	2.85714285714286	21.0526315789474	0.0	18.75	2.94117647058824	5.45454545454545	3.33333333333333	7.69230769230769	21.9512195121951	11.1111111111111	14.2857142857143	15.0	15.2542372881356	4.25531914893617	8.33333333333333	7.40740740740741	6.89655172413793	16.0	22.5	0.0	2.0	25.0	30.7692307692308	33.3333333333333
NR_046239.1	2361	2361	0.0	0.0	45.8333333333333	0.0	0.0	0.0	22.2222222222222	0.0	43.75		18.75	0.0	0.0	11.038961038961	0.0	0.0	0.0														0.0	0.0			100.0
NR_046239.1	2362	2362	8.10810810810811	5.12820512820513	9.43396226415094	26.6666666666667	30.5555555555556	24.5901639344262	20.6896551724138	6.45161290322581	6.55737704918033	3.7037037037037	14.9122807017544	8.51063829787234	7.35294117647059	20.6896551724138	0.0	4.76190476190476	13.6363636363636	0.0	9.30232558139535	27.027027027027	17.8571428571429	12.9032258064516	13.7931034482759	0.0	25.0	0.0	14.5833333333333	8.82352941176471	1.81818181818182	10.0	3.84615384615385	29.2682926829268	13.3333333333333	10.7142857142857	20.0	18.6440677966102	12.7659574468085	8.33333333333333	7.40740740740741	3.44827586206897	12.0	5.0	9.09090909090909	20.0	12.5	26.9230769230769	33.3333333333333
NR_046239.1	2363	2363	31.0344827586207	0.0	45.8333333333333	0.0	20.0	46.1538461538462	61.1111111111111	0.0	22.9166666666667		18.75	0.0	43.4782608695652	16.2337662337662	0.0	0.0	0.0														0.0	0.0			100.0
NR_046239.1	2367	2367	12.1621621621622	18.4210526315789	15.0943396226415	40.0	33.3333333333333	36.0655737704918	15.5172413793103	9.67741935483871	22.9508196721311	11.1111111111111	28.9473684210526	21.2765957446809	42.6470588235294	34.4827586206897	21.6216216216216	11.9047619047619	13.6363636363636	2.85714285714286	11.6279069767442	35.1351351351351	14.2857142857143	9.67741935483871	13.7931034482759	5.71428571428571	14.6666666666667	0.0	8.33333333333333	14.7058823529412	7.27272727272727	3.33333333333333	7.69230769230769	31.7073170731707	22.2222222222222	25.0	26.6666666666667	22.0338983050847	21.2765957446809	20.8333333333333	22.2222222222222	3.57142857142857	20.0	27.5	12.1212121212121	14.0	37.5	37.1794871794872	44.4444444444444
NR_046239.1	2368	2368	75.8620689655172	15.625	45.8333333333333	0.0	0.0	0.0	33.3333333333333	10.0	29.1666666666667		23.75	16.6666666666667	0.0	5.19480519480519	33.3333333333333	100.0	0.0														0.0	0.0			100.0
NR_046239.1	2370	2370	17.5675675675676	7.89473684210526	11.3207547169811	30.0	22.2222222222222	37.7049180327869	13.7931034482759	14.5161290322581	18.0327868852459	7.40740740740741	19.2982456140351	4.25531914893617	10.2941176470588	31.5789473684211	10.8108108108108	7.14285714285714	18.1818181818182	6.66666666666667	23.2558139534884	37.8378378378378	21.4285714285714	10.0	20.6896551724138	8.57142857142857	31.9444444444444	23.3333333333333	20.0	23.5294117647059	7.27272727272727	0.0	9.09090909090909	29.2682926829268	27.2727272727273	10.7142857142857	35.0	22.0338983050847	17.3913043478261	8.33333333333333	29.6296296296296	5.55555555555556	26.0869565217391	25.6410256410256	6.45161290322581	18.0	31.25	43.5897435897436	33.3333333333333
NR_046239.1	2371	2371	31.0344827586207	0.0	45.8333333333333	0.0	0.0	69.2307692307692	0.0	10.0	31.25		18.75	0.0	0.0	11.038961038961	0.0	100.0	0.0														0.0	0.0			100.0
NR_046239.1	2372	2372	13.5135135135135	10.5263157894737	11.3207547169811	33.3333333333333	25.0	26.2295081967213	13.7931034482759	27.4193548387097	13.1147540983607	7.40740740740741	18.4210526315789	2.12765957446809	8.82352941176471	33.9285714285714	13.5135135135135	7.14285714285714	13.6363636363636	3.57142857142857	13.953488372093	18.9189189189189	14.2857142857143	18.5185185185185	13.7931034482759	8.33333333333333	21.4285714285714	0.0	6.66666666666667	20.5882352941176	5.45454545454545	4.34782608695652	5.0	24.390243902439	27.906976744186	10.7142857142857	26.6666666666667	20.3389830508475	28.2608695652174	12.5	4.16666666666667	18.75	21.7391304347826	29.7297297297297	3.2258064516129	8.0	25.0	41.025641025641	44.4444444444444
NR_046239.1	2373	2373	31.0344827586207	18.75	79.1666666666667	0.0	0.0	69.2307692307692	0.0	0.0	31.25		18.75	0.0	0.0	27.9220779220779	33.3333333333333	0.0	0.0														0.0	0.0			100.0
NR_046239.1	2388	2388	2.7027027027027	0.0	3.77358490566038	6.66666666666667	19.4444444444444	10.0	5.17241379310345	8.82352941176471	1.63934426229508	0.0	8.7719298245614	4.25531914893617	1.47058823529412	14.2857142857143	2.7027027027027	2.38095238095238	9.09090909090909	3.57142857142857	6.97674418604651	24.3243243243243	10.7142857142857	7.40740740740741	13.7931034482759	0.0	11.7647058823529	0.0	11.1111111111111	11.7647058823529	7.27272727272727	0.0	0.0	12.1951219512195	6.97674418604651	10.7142857142857	5.0	5.08474576271187	4.34782608695652	12.5	4.16666666666667	0.0	9.09090909090909	27.027027027027	0.0	8.0	18.75	16.6666666666667	22.2222222222222
NR_046239.1	2389	2389	0.0	0.0	0.0	0.0	0.0	23.0769230769231	5.55555555555556	0.0	0.0		12.5	0.0	0.0	0.0	0.0																0.0	0.0			0.0						0.0
NR_046239.1	2394	2394	18.9189189189189	10.5263157894737	5.66037735849057	26.6666666666667	34.1463414634146	27.8688524590164	17.2413793103448	5.88235294117647	18.0327868852459	0.0	16.6666666666667	17.0212765957447	7.35294117647059	30.3571428571429	5.40540540540541	7.14285714285714	13.6363636363636	0.0	4.65116279069767	24.3243243243243	17.8571428571429	11.1111111111111	17.2413793103448	12.5	33.8235294117647	0.0	17.7777777777778	14.7058823529412	23.6363636363636	0.0	0.0	19.5121951219512	16.2790697674419	14.2857142857143	21.6666666666667	13.5593220338983	15.2173913043478	12.5	8.33333333333333	12.5	18.1818181818182	45.945945945946	9.67741935483871	6.0	25.0	26.9230769230769	33.3333333333333
NR_046239.1	2395	2395	51.7241379310345	0.0	0.0	0.0	0.0	46.1538461538462	22.2222222222222	10.0	18.0		5.0	0.0	0.0	0.0	33.3333333333333							0.0									0.0	0.0			100.0						100.0
NR_046239.1	2399	2399	9.45945945945946	7.89473684210526	5.66037735849057	30.0	29.2682926829268	29.5081967213115	13.7931034482759	7.35294117647059	8.19672131147541	7.40740740740741	22.8070175438596	8.51063829787234	8.82352941176471	30.3571428571429	0.0	14.2857142857143	9.09090909090909	7.14285714285714	18.6046511627907	21.6216216216216	21.4285714285714	22.2222222222222	10.3448275862069	4.16666666666667	14.7058823529412	0.0	20.0	17.6470588235294	9.09090909090909	13.0434782608696	0.0	19.5121951219512	16.2790697674419	10.7142857142857	26.6666666666667	16.9491525423729	13.0434782608696	8.33333333333333	4.16666666666667	6.25	22.7272727272727	27.027027027027	6.45161290322581	10.0	25.0	24.3589743589744	44.4444444444444
NR_046239.1	2400	2400	0.0	0.0	79.1666666666667	0.0	0.0	53.8461538461538	22.2222222222222	0.0	66.0		28.75	16.6666666666667	0.0	5.16129032258065	0.0							0.0									0.0	0.0			100.0						0.0
NR_046239.1	2409	2409	0.0	0.0	1.88679245283019	6.66666666666667	12.1951219512195	1.63934426229508	1.72413793103448	2.94117647058824	1.63934426229508	0.0	1.75438596491228	0.0	1.47058823529412	1.78571428571429	0.0	2.38095238095238	0.0	0.0	2.32558139534884	0.0	7.14285714285714	3.7037037037037	6.89655172413793	0.0	2.94117647058824	3.57142857142857	4.44444444444444	5.88235294117647	0.0	0.0	0.0	4.8780487804878	0.0	0.0	1.66666666666667	3.38983050847458	2.17391304347826	4.16666666666667	0.0	0.0	0.0	0.0	0.0	6.0	0.0	1.28205128205128	0.0
NR_046239.1	2410	2410	27.2727272727273	0.0	36.6666666666667	0.0	0.0	68.4210526315789	16.0	12.2448979591837	50.0	0.0	18.1818181818182	0.0	13.0	4.07239819004525	0.0	0.0		0.0	0.0	0.0	0.0	0.0	0.0	0.0	9.55882352941176	7.5	6.31578947368421	0.0	0.0	5.12820512820513	0.0	0.0	6.12244897959184	0.0	19.5652173913043	20.5128205128205	0.0	0.0	0.0	6.52173913043478	3.7037037037037	8.33333333333333	13.0434782608696	0.0
NR_046239.1	2423	2423				0.0	100.0			0.0											0.0			100.0				0.0		100.0							0.0	50.0	0.0							100.0
NR_046239.1	2424	2424	0.0		0.0	100.0		0.0	100.0	100.0	90.9090909090909	100.0	82.3529411764706	53.3333333333333	53.7037037037037	0.0	100.0	66.6666666666667		22.2222222222222	81.6326530612245	100.0	100.0	80.0	100.0	22.9885057471264	65.4411764705882	60.0	51.0416666666667	100.0	0.0	12.8205128205128	7.8125	62.0	57.1428571428571	100.0	70.2702702702703	89.7435897435898	27.6315789473684	100.0	36.7647058823529	60.1449275362319	22.2222222222222	50.0	21.7391304347826	34.7826086956522
NR_046239.1	2425	2425				0.0	100.0			0.0											0.0			100.0				0.0		0.0							100.0	50.0	0.0							0.0
NR_046239.1	2426	2426	0.0		100.0	55.1724137931034		0.0	14.2857142857143	55.5555555555556	81.8181818181818	89.4736842105263	63.5294117647059	53.3333333333333	33.3333333333333	0.0	100.0	66.6666666666667		0.0	48.9795918367347	71.4285714285714	100.0	40.0	100.0	22.9885057471264	47.7941176470588	51.2820512820513	22.9166666666667	0.0	0.0	12.8205128205128	14.0625	42.0	57.1428571428571	100.0	81.0810810810811	64.1025641025641	38.1578947368421	78.2608695652174	17.6470588235294	41.304347826087	33.3333333333333	31.25	21.7391304347826	34.7826086956522
NR_046239.1	2430	2430	36.3636363636364	0.0	0.0	0.0	37.5	100.0	78.5714285714286	50.0	100.0	100.0	70.0	15.3846153846154	33.3333333333333	0.0	100.0	35.2941176470588	100.0	22.2222222222222	50.0	100.0	100.0	54.1666666666667	100.0	6.06060606060606	72.0	27.4509803921569	18.0327868852459	90.0	0.0	33.3333333333333	9.67741935483871	84.2105263157895	12.5	100.0	91.4285714285714	44.0	56.7567567567568	85.7142857142857	16.2790697674419	27.6315789473684	12.9032258064516	13.0434782608696	8.33333333333333	33.3333333333333		100.0
NR_046239.1	2431	2431	22.9166666666667		100.0	46.7741935483871	0.0	23.0769230769231	43.3333333333333	69.2307692307692	56.5217391304348	76.0	43.9252336448598	44.1176470588235	60.1941747572816	11.6591928251121	15.3846153846154	15.3846153846154	0.0	5.97014925373134	42.6086956521739	53.8461538461538	16.1290322580645	42.1052631578947	16.6666666666667	18.0124223602484	51.5151515151515	14.3712574850299	39.9209486166008	6.15384615384615	11.6883116883117	18.75	6.84931506849315	28.2051282051282	51.7647058823529	28.3333333333333	21.1428571428571	29.5302013422819	33.6538461538462	92.0	17.4193548387097	44.4839857651246	10.0	29.8387096774194	8.10810810810811	46.0
NR_046239.1	2433	2433	18.1818181818182	0.0	0.0		66.6666666666667	50.0	46.4285714285714	0.0	100.0	0.0	23.3333333333333	0.0	33.3333333333333	0.0	100.0	17.6470588235294	0.0	22.2222222222222	47.6190476190476	83.3333333333333	100.0	4.34782608695652	100.0	15.1515151515152	7.40740740740741	28.0	0.0	44.4444444444444	0.0	20.8333333333333	9.67741935483871	47.3684210526316	50.0	0.0	82.8571428571429	8.69565217391304	13.8888888888889	57.1428571428571	16.2790697674419	14.4736842105263	12.9032258064516	0.0	8.33333333333333	100.0		100.0
NR_046239.1	2434	2434	48.936170212766		100.0	35.4838709677419	0.0	73.0769230769231	73.3333333333333	69.2307692307692	70.4545454545455	84.0	50.0	23.5294117647059	28.1553398058252	23.3183856502242	76.9230769230769	40.3846153846154	0.0	11.9402985074627	54.7826086956522	65.3846153846154	77.4193548387097	34.1463414634146	16.6666666666667	5.59006211180124	24.5901639344262	21.3872832369942	13.0434782608696	26.1538461538462	11.6883116883117	11.5853658536585	6.84931506849315	46.1538461538462	57.6470588235294	66.6666666666667	78.8571428571429	46.3087248322148	25.1184834123223	80.0	3.87096774193548	40.7801418439716	20.8333333333333	30.8943089430894	21.8181818181818	0.0
NR_046239.1	2435	2435	18.1818181818182	0.0	0.0		33.3333333333333	50.0	42.8571428571429	16.6666666666667	100.0	0.0	23.3333333333333	0.0	33.3333333333333	9.30232558139535	100.0	23.5294117647059	0.0	0.0	33.3333333333333	50.0	100.0	30.4347826086957	100.0	6.06060606060606	48.1481481481481	24.0	8.19672131147541	44.4444444444444	0.0	29.1666666666667	3.2258064516129	57.8947368421053	37.5	0.0	82.8571428571429	56.5217391304348	22.2222222222222	42.8571428571429	20.9302325581395	9.21052631578947	19.3548387096774	26.0869565217391	8.33333333333333	100.0		100.0
NR_046239.1	2436	2436	38.2978723404255		100.0	48.3870967741936	100.0	73.0769230769231	46.6666666666667	61.5384615384615	79.5454545454545	84.0	48.5981308411215	44.1176470588235	37.8640776699029	29.1479820627803	76.9230769230769	40.3846153846154	0.0	22.3880597014925	64.3478260869565	65.3846153846154	32.258064516129	37.7049180327869	0.0	16.875	42.2131147540984	25.4335260115607	20.2380952380952	43.0769230769231	23.3766233766234	15.2439024390244	3.42465753424658	46.551724137931	57.6470588235294	66.6666666666667	85.1428571428571	64.1891891891892	38.2075471698113	56.0	11.6129032258065	47.1631205673759	26.890756302521	39.344262295082	36.036036036036	20.0
NR_046239.1	2445	2445	0.0		0.0	0.0	0.0	0.0	0.0	0.0	0.0	0.0	0.0	0.0	0.0	0.0	0.0	0.0	0.0	0.0	0.0	0.0	0.0	0.0	0.0	0.0	0.0	0.0	0.0	0.0	0.0	1.21951219512195	0.0	0.0	0.0	0.0	0.0	0.0	0.0	0.0	0.0	0.0	0.0	0.0	0.0	0.0
NR_046239.1	2447	2447	0.0		0.0	0.0	0.0	0.0	0.0	0.0	0.0	0.0	2.75229357798165	0.0	0.0	0.0	0.0	0.0	0.0	0.0	0.0	0.0	0.0	0.0	0.0	0.0	0.0	0.0	0.0	0.0	0.0	0.0	0.0	3.41880341880342	0.0	0.0	0.0	0.671140939597315	0.0	0.0	0.0	0.0	0.0	0.0	0.0	0.0
NR_046239.1	2452	2452	38.0281690140845	21.0526315789474	53.125	60.5633802816901	88.2352941176471	69.4656488549618	65.2173913043478	73.2142857142857	47.3282442748092	39.7727272727273	58.1481481481482	32.258064516129	55.3846153846154	19.8529411764706	44.4444444444444	28.5714285714286	32.1428571428571	31.9148936170213	58.1497797356828	61.9289340101523	91.8032786885246	41.6666666666667	57.4074074074074	10.4166666666667	44.683908045977	29.3604651162791	18.955223880597	44.3349753694581	32.3529411764706	34.4186046511628	12.9963898916967	58.5051546391753	48.4375	22.3684210526316	72.3404255319149	37.037037037037	33.9563862928349	70.9677419354839	16.9761273209549	35.8552631578947	23.75	31.9648093841642	28.3076923076923	39.4495412844037		74.8299319727891	0.0
NR_046239.1	2453	2453	8.40336134453782	0.0	10.5263157894737	15.2597402597403	7.47663551401869	13.1578947368421	13.0909090909091	15.2941176470588	19.0839694656489	14.1891891891892	19.6059113300493	7.44336569579288	24.2630385487528	11.6385911179173	25.0	13.3333333333333	18.0555555555556	3.52112676056338	17.0418006430868	18.266253869969	23.134328358209	13.2413793103448	17.741935483871	4.92359932088285	14.3333333333333	10.6639839034205	14.4017725258493	18.0821917808219	6.5015479876161	9.33786078098472	3.46820809248555	12.4358974358974	14.070351758794	35.7429718875502	23.4375	12.5968992248062	23.2307692307692	7.80669144981413	2.78592375366569	16.988416988417	7.32824427480916	15.9016393442623	5.78125	11.965811965812		0.0	0.0
NR_046239.1	2454	2454														0.0										0.0
NR_046239.1	2461	2461	3.26086956521739	1.44927536231884	5.55555555555556	3.47222222222222	8.82352941176471	5.3030303030303	0.699300699300699	4.41176470588235	8.63309352517986	0.0	3.62204724409449	2.36220472440945	5.18518518518519	0.626959247648903	1.40845070422535	0.0	3.50877192982456	0.833333333333333	3.50877192982456	1.02040816326531	3.2258064516129	2.13333333333333	1.88679245283019	0.512820512820513	1.98863636363636	0.852272727272727	0.595238095238095	1.45631067961165	0.72992700729927	2.76497695852535	0.0	4.08163265306122	4.93827160493827	14.2857142857143	8.97097625329815	2.55681818181818	0.604229607250755	8.60215053763441	1.05263157894737	1.78861788617886	0.0	0.289017341040462	1.51975683890578	0.917431192660551		19.047619047619	0.0
NR_046239.1	2462	2462	13.25	0.0	20.5128205128205	24.9275362318841	28.3185840707965	22.6337448559671	20.3571428571429	37.5	36.8821292775665	23.6842105263158	20.4766107678729	11.7469879518072	16.5548098434004	1.29198966408269	21.3675213675214	28.6624203821656	17.8082191780822	5.6140350877193	32.2632423756019	23.5294117647059	26.1194029850746	17.0563961485557	14.5161290322581	5.76271186440678	23.8476953907816	8.6105675146771	3.58974358974359	15.8038147138965	4.30769230769231	8.30508474576271	8.47784200385356	27.5641025641026	22.9096989966555	37.5	32.1342925659472	20.6963249516441	15.5963302752294	30.0	2.34260614934114	14.1346153846154	5.80152671755725	13.2137030995106	13.9570552147239	15.8119658119658		44.4881889763779	33.3333333333333
NR_046239.1	2469	2469	21.8579234972678	10.1449275362319	33.3333333333333	51.3888888888889	71.4285714285714	52.2727272727273	38.5714285714286	54.4117647058823	35.7664233576642	18.75	37.5786163522013	33.59375	28.6764705882353	8.07453416149068	18.0555555555556	24.4318181818182	16.0714285714286	15.4166666666667	43.1718061674009	45.1776649746193	51.6129032258064	26.5415549597855	40.3846153846154	11.8556701030928	35.8571428571429	15.8640226628895	11.5898959881129	35.2112676056338	13.1386861313869	10.1382488479263	4.9469964664311	36.8956743002545	44.6875	32.9545454545455	56.3002680965147	22.9461756373938	25.3776435045317	53.763440860215	5.52631578947368	24.6329526916803	10.3125	19.6531791907514	14.8036253776435	23.1481481481481		59.5890410958904	0.0
NR_046239.1	2470	2470	21.7821782178218	24.3055555555556	55.1282051282051	47.5218658892128	54.3307086614173	47.0833333333333	19.9288256227758	40.7407407407407	46.4944649446494	42.1052631578947	39.1571553994732	23.7388724035608	41.9282511210762	7.24450194049159	27.7777777777778	30.9375	39.7260273972603	8.12720848056537	47.0209339774557	49.0683229813665	72.1804511278195	28.8251366120219	70.9677419354839	11.6040955631399	39.3979933110368	23.921568627451	15.8473954512106	44.7513812154696	13.9318885448916	19.9318568994889	11.9460500963391	40.6369426751592	41.7785234899329	66.5322580645161	60.4567307692308	38.0582524271845	27.9456193353474	57.2490706319703	6.02941176470588	28.2545805207329	25.3822629969419	25.9803921568627	27.1186440677966	19.1666666666667		81.4229249011858	33.3333333333333
NR_046239.1	2475	2475	10.3802992518703	8.61062067092218	10.6577100461199	17.1539731195473	15.9871627243552	18.4144858916117	16.648541769649	15.1053215077605	15.3409666632891	9.46598934456697	15.2573225219262	11.9565217391304	11.3362541073384	7.5737017392377	11.1568700861101	10.7214348626792	8.62560416408477	8.91242572978559	13.783838248136	20.1256748384813	19.4748112250648	13.7389202256245	14.8272865522485	8.27830188679245	18.2141446068748	9.96373161394318	10.7961762149876	12.4069631543335	10.5371163454675	0.0	6.81030212976721	17.9316819527696	13.514841063785	17.9217081850534	22.570286388361	12.8243657169277	10.7876712328767	12.7313450430272	8.0302450229709	14.6758489669912	10.7022155463763	13.2440621640113	9.50606668577434	9.07717106588757	18.6099942561746	0.0	18.8469641831067
NR_046239.1	2476	2476	3.08823529411765	2.60123013839057	2.22647592182148	5.234471410942	3.73852449950227	3.14247507901775	3.38482731476926	2.76934400588831	5.32266133066533	2.96649604467194	4.96593549403379	2.57289879931389	3.92635140451648	4.77550554095739	2.09213051823416	3.16559072878588	1.43801461208396	2.0	5.33416614615865	5.26775574386302	3.34444316745202	4.72453428458185	2.59179265658747	2.46545382244756	7.38527103580895	2.86345931150647	4.32056186116511	3.125186734389	3.01075268817204	4.07138873396542	3.24459234608985	0.0	3.96250249318529	4.70433639947438	5.66612977450529	5.21680596847478	4.60928809788654	4.9016375425871	2.69199603853426	7.92261630584984	4.5633065270245	4.64298593580959	4.21913778839967	3.29658901830283	0.924870138097048	2.45901639344262	2.95166402535658
NR_046239.1	2477	2477																									0.0																0.0
NR_046239.1	2481	2481	8.65687032740397	5.77919489836588	5.85657370517928	15.8331385837813	13.3691714385883	15.5754915060126	15.6412012129512	11.3717584532209	12.2996794871795	6.91528772536429	14.9668074834037	8.32541191381496	8.48190167477039	5.57305548824812	7.60456273764259	8.7706685837527	5.88743520118489	5.36204529855868	12.9073268651723	19.0018516885636	17.7627880831928	12.1299871299871	12.8993826491931	6.4421497301103	20.9720110379005	9.06631937487477	10.3585922426984	11.7119882143515	8.18286934092324	0.0	4.48623402163225	17.9854561163511	12.7336366818341	13.3399209486166	22.7697701597195	11.3442247062195	7.62255596486257	10.7163589922211	5.6968559361802	15.0058616647128	7.76426566884939	11.8655625913298	7.5414206817749	7.0433744528452	19.4245634125394	0.0	14.0015302218822
NR_046239.1	2482	2482	4.91757317483459	3.13462076686258	2.68972142170989	11.6843184147591	11.1111111111111	11.0239162929746	10.1929487827053	6.34169427354472	8.46162244786549	4.85659194986744	11.2068965517241	6.18581323143062	5.7618437900128	3.62632084534102	4.18410041841004	6.22278056951424	3.06944622074434	2.73469762319905	11.0223752151463	17.9348316635075	15.3288451579492	10.7684777288302	11.4227848101266	3.82146132681137	18.2923646991284	4.82773999331029	6.44383414830196	9.4494001845586	4.94473531122746	3.64298724954463	1.76933158584535	0.0	11.1817628356896	9.5112285336856	20.7049728856582	9.37949278279372	4.59918332258758	8.75955320399765	1.52161811096678	13.8385121866697	5.61927710843374	6.52651696129957	4.7861407458158	3.27906182397814	17.6840340829725	18.5089396154279	11.4893617021277
NR_046239.1	2483	2483	5.66967953985209	5.29411764705882	8.55704697986577	13.1974248927039	8.04597701149425	11.6625310173697	22.962962962963	4.92307692307692	10.02331002331	20.9059233449477	0.0	6.57894736842105	14.8484848484848	8.31408775981524	5.70430733410943	4.43951165371809	5.93434343434343	6.0	13.0313588850174	13.9318885448916	14.869109947644	10.632183908046	10.801393728223	3.65853658536585	0.0	9.46969696969697	8.43373493975904	15.7327586206897	7.62910798122066	8.56353591160221	6.82110682110682	0.0	10.3305785123967	9.75918884664132	0.0	15.7894736842105	11.5566037735849	9.56375838926174	0.934579439252336	0.0	6.43086816720257	19.7712418300654	5.95419847328244	5.79710144927536	13.0853994490358	27.431421446384	20.7547169811321
NR_046239.1	2484	2484																0.0														0.0				0.0
NR_046239.1	2489	2489	4.67088022198243	3.00941270051704	3.739337433049	11.6485570744246	9.23938404106393	11.2218343383053	10.9234673955486	7.35052111903456	8.74825034993001	4.29817020754022	9.62217230867961	5.58411769358538	7.70831727433901	2.95042321644498	5.1163649796823	4.77254588986433	2.29403058707449	2.33953209358128	8.31552230830884	11.6703393565447	11.8406285072952	7.43091259640103	8.28824929668903	3.00469483568075	12.1433796634967	3.86657317439647	4.92784464986367	7.39538018503768	4.34087882822903	0.0	3.02099963158541	14.225068355159	9.9378013837445	10.5188945290468	16.773649743889	8.31518624641834	5.67119796091759	6.55908985372649	2.61578848678042	10.6213364595545	4.90516677567037	8.76168224299065	4.17737177657246	4.09095422500248	10.1072194424589	100.0	11.6052681809506
NR_046239.1	2490	2490	5.24830109775222	4.39938791124713	4.18837675350701	11.1876606683805	11.8489153176963	11.4639625963932	10.7769178015088	7.77543731110908	7.96848509025631	5.34616722718312	10.6966924700915	6.60823702784457	7.72791463988702	4.25410583941606	5.08344523307117	5.01050338442387	3.70112542058243	3.17748917748918	10.2306105868383	12.4705059861924	13.4438305709024	8.05071315372425	9.88115116393282	3.73906125696102	13.5049401976079	3.90156693658639	6.10337473340861	7.51434720229555	4.0243248077267	4.45113788487282	3.72220240218813	0.0	11.2603924176921	10.5283911671924	16.2777297608758	9.3990236238146	5.95188429981922	8.28207381370826	2.088772845953	11.4147353856797	6.68474195961107	7.67219617742517	4.65372942150281	4.05236907730673	13.9923954372624	17.939073565789	12.3686818632309
NR_046239.1	2491	2491																																											0.0
NR_046239.1	2499	2499	8.94496589218854	6.18638466622604	6.77160677160677	20.6050029086678	15.3514395617205	22.2694136291601	20.064409095345	13.7297889832831	14.8122253296045	8.05204369706641	20.8713029576339	11.0514258630224	10.5246937360351	5.64263322884013	8.79343718315052	11.2006382130036	6.99827203159714	4.94387798817582	17.6949786324786	26.4135987317245	20.2020202020202	15.7962294424388	16.0030296472625	8.06716768435885	29.044593150762	8.18391265150756	13.8251910933865	15.1531862745098	9.61640916355887	0.0	4.99693063228975	24.1870503597122	19.4520164954218	13.6690647482014	29.8729088315394	16.2846665138666	9.20605717520521	11.4232644532157	5.26019690576653	21.1094171455377	8.95661929693343	15.1966510903427	7.54896368130823	6.82359952324196	24.0137221269297	0.0	24.0030528525091
NR_046239.1	2500	2500	9.00575614861329	5.34283170080142	5.86939102564103	22.0495935795864	17.993155977481	22.5308454385218	19.2824232918341	11.7576979472141	14.1347687400319	8.48695652173913	21.3838447088291	10.8410344024229	12.5765426283561	5.98884208129341	7.4973600844773	9.93377483443709	5.80517821897132	4.05686546463246	17.6183626243042	26.8239214310768	20.2232965009208	17.3450765690709	17.3639137710405	7.24450194049159	29.2620599739244	7.65746787444702	13.6906257853732	17.4459677902173	9.63294538943599	8.04739018665475	4.62819750148721	0.0	21.199200532978	13.4149552395998	29.2926378952227	15.5406924460432	9.05928193709992	13.2512910669157	4.39015595420535	23.6367837338262	9.7903406963684	14.935475137623	8.86681383370125	5.58676654182272	20.6673433138797	29.3798528464381	21.210922041947
NR_046239.1	2507	2507	5.45847039473684	2.92444091570729	4.10220580896297	15.2510777117558	10.3874883286648	13.0166603077706	11.8620824762464	7.67399267399267	9.3937575030012	6.07257467292027	12.1497197758207	7.15303054280741	6.77521413689328	4.2512077294686	5.51399279578831	5.42096426001439	3.23576633320983	2.89792387543253	10.065543071161	14.1734369480749	12.6619353385153	8.83395071670156	9.50525062249648	4.47831738154319	14.6138257149291	4.99849140098562	6.60490535857105	8.81197839960727	5.63405314138452	0.0	2.64192676333251	16.0651249909949	11.0550651534258	10.1340860973889	20.5804064143349	10.3478110399723	5.20530458832707	8.01908752327747	3.01635031009209	12.8819934179596	5.53993250843645	9.70760233918129	5.12429755214782	4.64861636472228	12.8113369596336	100.0	12.3541786192389
NR_046239.1	2508	2508	4.97725728028442	4.03410537032324	3.74299439551641	14.400082110233	10.6556473829201	13.0432147402873	10.9905153026303	7.47620790629575	9.00039824771008	5.15822417990031	11.581987044408	6.54720347529284	5.27182866556837	4.79116877204962	4.31903253671178	5.91439688715953	3.12028766964389	2.87620202720263	10.4550277760439	15.3745301984092	12.8331801470588	10.5067300079177	10.4565537555228	3.75932371954252	15.6915722747584	4.41052631578947	6.02409638554217	7.69276712656035	5.07913797728695	5.51708733526915	3.2492263746727	0.0	11.9643332446101	9.40249507550886	19.6626949864733	10.4769921436588	5.01841940640856	8.84421006372226	2.96449810776717	15.6034085674804	5.81580177653109	8.17264371958911	5.53410553410553	4.13635418831844	13.999492772001	20.1871567098393	13.0787495053423
NR_046239.1	2510	2510	9.97739416358405	7.98836132786668	7.53221010901883	21.2131796483875	16.8652184069143	22.8792589302709	19.5726412332911	13.0760790051207	14.6402481737216	8.82858546168959	19.8472366632008	12.7461057958409	13.4603517432891	7.92903692976104	9.63933216492944	10.0447141488342	6.02617930353174	5.6861063464837	14.8447412353923	23.6124591899762	18.2808988764045	14.6000642467074	14.5100162425555	7.22339675828048	23.9317682823847	7.70233677665229	10.4839246488717	13.7721612171032	9.13452994490848	0.0	6.12871530336527	24.2875647668394	19.3844001399091	14.3582510578279	29.7670797378836	17.1992427284723	10.9906462585034	14.0334572490706	7.58400600713347	20.5696202531646	10.6882363942398	15.2002338497515	9.35923069599162	8.86856233843707	20.7123444428551	100.0	24.7038593809706
NR_046239.1	2511	2511	10.8838568298028	8.01473390067319	9.62844586496205	21.6102993767242	20.4642975024755	21.1972640881303	19.1835541699143	13.9305301645338	15.5080213903743	9.96877529779114	21.5141443808935	12.7515226273996	14.4951140065147	7.58004299128861	9.24506610461774	9.6457301980198	5.24973925136169	5.9535124859587	17.0675616881099	24.8824656103082	20.1926384588923	17.6405906377631	16.6372375907397	8.10011824990146	26.8326488706366	7.76160050277574	12.2260167649798	15.5157004111303	8.95894558731855	10.7269503546099	7.59717314487632	0.0	22.550052687039	15.8576475206071	30.104142824445	17.6300256153246	12.3022725702839	15.2538679450861	6.76752305075642	24.5625841184388	13.3709632645508	16.6235157575217	9.77863154043176	8.58711414957531	19.4933502216593	28.8218770095103	25.8790991702884
NR_046239.1	2512	2512			0.0	0.0					0.0										0.0
NR_046239.1	2514	2514	7.3361055495662	6.28223779923291	6.17198335644938	18.0463383397369	14.1906873614191	15.7063079070948	14.9785323965652	11.082686158063	11.961196119612	6.35057118290136	14.7453833240067	8.47109072213873	9.21428020664662	6.19714906982363	8.32180090414245	5.59904153354633	3.08680083960983	3.99451397222698	11.7894596219357	17.4645155602574	15.2980877390326	11.0763052208835	10.0584668687744	4.87718885885533	16.3899363989419	5.21512385919166	6.80290221660121	9.82520699172033	6.29886282871357	0.0	4.21531276883372	19.1278065630397	14.74332074416	11.8842625264644	24.568349993509	12.5975665748393	7.48901799631571	9.63505346350535	5.78186596583443	16.7194649771207	7.66061060123619	12.8067783404753	7.01036811566632	6.26118067978533	14.8582880045806	0.0	14.5666284841543
NR_046239.1	2515	2515	6.49540517961571	5.71028869388274	7.21350784294135	18.5877784590231	16.2376237623762	16.8673969618108	13.8304093567251	10.4309634916278	12.6894502228826	7.93705889158857	15.0879907174628	9.65703275529865	10.7142857142857	5.44363965595292	7.79258123262724	6.43238640761669	3.2	3.85846526516135	12.2404575407186	17.1687271460909	16.0794215539998	12.4813330189421	10.5345757724375	4.86001577287066	18.9987163029525	5.05865102639296	8.59433258762118	10.652511034236	6.37539010254124	8.10601020181858	6.04169120244965	0.0	17.2763825720124	13.277464973157	23.8395054662011	13.8190534589442	8.18879137585516	10.8965968586387	4.98029380150484	18.6973610331275	8.46061279274276	13.3868808567604	7.79232671000824	6.67426676339517	14.4416243654822	24.514752210291	14.373391407642
NR_046239.1	2518	2518	15.2028762198254	12.1941542124058	13.3934767522554	27.4601141260044	21.5935604293047	25.1633779582514	24.1311987504881	18.5652850215024	18.1763707180665	12.0698131760079	23.8140948724102	17.2370188888011	17.8161362410418	12.8876553638229	15.5895639347285	10.7473650590866	7.89083724376389	6.92729766803841	16.1579052835482	23.331275901596	19.0513656288637	15.7438613384689	16.3002274450341	9.7967813931634	23.9936947587682	9.107303877367	13.582873479157	14.0589569160998	10.6245003109177	100.0	12.0039316869394	28.8203946420856	25.7504723252397	19.9746085484554	32.4524381533667	20.8149464152674	15.1579543844737	17.7359367735937	12.2925457102672	25.3694581280788	16.0168302945302	20.9737098344693	13.4888148500714	14.2842952220125	20.818428959794	100.0	25.6723250047683
NR_046239.1	2519	2519	13.6050516647532	11.7138864184983	11.0733899151273	26.5869365225391	23.3267283135183	24.5025101312526	22.8618741476719	16.323731138546	19.2399049881235	12.6503237742831	22.6253960893423	16.8335901386749	18.6190845616757	13.0715255771842	14.8950445701141	9.68839403077399	7.02608695652174	5.95042749805683	16.7319043181112	24.5215727209464	19.4336161430865	16.9166732113406	17.1372549019608	8.71021775544389	24.8909865079772	7.93085385018334	13.8440526446486	14.1282982905474	10.1586170023169	15.601108033241	13.0224891086777	0.0	25.6815487949427	18.2412980895054	32.5613312746612	20.9614527629234	16.3949150200359	17.1789840854589	11.1598353320208	28.2111634162744	16.6882636060718	20.9817045961624	13.6201372997712	14.0667081002693	20.8312214901166	32.3055574358627	22.9096659418857
NR_046239.1	2520	2520	10.7122682688851	9.20269734232448	11.3215029245564	22.8681267474371	18.7047841306884	22.2567747667703	20.703125	14.1681148815513	15.6790246827221	10.2274124154886	19.3554835872216	13.2479645877796	14.0896120922341	8.85724628936889	11.4248800295312	8.41584158415842	5.23262989016414	4.63939627819227	15.5387801456343	22.4495194427299	18.4852230587706	14.6756583172768	13.4719514836474	6.92894891368174	22.6351351351351	7.63680096211666	10.3452864080899	12.9661432777233	8.41179605613786	0.0	7.70175654096548	24.3535258949795	19.9678276682053	17.3722833756703	28.8432811586673	19.2861651460378	11.2031725798456	14.5245559038662	7.62449592047266	22.8504398826979	11.4395285754373	17.2574990261005	9.56778370144707	10.0378034222045	20.2117007581176	100.0	22.7611227802177
NR_046239.1	2521	2521	10.2455590386625	8.46897253306206	8.83293365307754	23.0265848670757	19.8943661971831	21.3723829117754	20.3683851476464	14.6060217809097	15.1986525314574	10.6604866743917	19.4098538170005	14.1788743253662	14.2990146636667	11.8877954982468	10.90333716916	8.98824257425743	5.17101449275362	4.86603284356093	16.583758239025	24.2817342852168	17.1563002065641	15.431759251984	16.3345440267007	7.04142011834319	24.4141829393628	6.43673341021071	12.3202390587063	13.933790635252	8.11485642946317	12.0758483033932	9.70096538733223	0.0	20.3994199841814	17.7317967522263	30.3219523373052	17.5775150568816	11.9635081899233	15.8026847102477	7.54007343064386	25.1880965749579	13.9577934098482	16.2526804860615	12.0007328691829	10.3719821780126	18.9559047136341	29.5402960804905	24.1195092995647
NR_046239.1	2522	2522	0.0	0.0	0.0	0.0	0.0	0.0	0.0	0.0	0.0	0.0	0.0	0.0	0.0	0.0	0.0	0.0	0.0	0.0	0.0	0.0	0.0	0.0	0.0	0.0	0.0	0.0	0.0	0.0	0.0	0.0	0.0	0.0	0.0	0.0	0.0	0.0	0.0	0.0	0.0	0.0	0.0	0.0	11.1111111111111	50.0	20.0	0.0	0.0
NR_046239.1	2533	2533	4.68239379084967	3.32186341979884	3.17884729649436	5.05931612002791	3.07314793175976	3.72148859543818	3.23240190828546	1.62073070231664	5.13357256778309	3.89689714146103	7.18923198733175	4.53186467348544	5.25994350713795	4.34938463376748	2.74010517575422	4.21452903430246	2.93645897594078	3.24255319148936	6.58086771925169	5.69276580837274	3.02521008403361	6.02305020524155	3.02964959568733	2.92998038989503	9.56531332744925	5.28144544822794	7.70633834929321	3.8871626150003	3.67842581102641	0.0	4.21432871763998	6.83340458885564	5.97683717082587	3.54838709677419	4.76037929267043	5.94351951815444	5.81241743725231	3.92111636489448	4.51446471346969	9.91384133378091	7.24983919875034	5.78972635621699	4.79510127178521	2.85968731446665	2.41704805491991	0.0	0.992555831265509
NR_046239.1	2534	2534	15.0957136912193	9.63075751808146	12.1296758104738	29.6928672459083	24.3397887323944	31.0001776514479	25.4011212062633	18.6117880675151	21.6370808678501	13.2066781807714	25.5459157414896	18.9379447547632	19.0337199477686	9.01630129286116	16.3491911553556	15.0343443698387	9.74561505401324	9.83620542569527	24.2510522406536	34.8652796725784	25.108720531014	22.63072526454	24.7075882068632	10.9237105314768	32.187561118717	12.7810898441586	19.4299404140303	23.797200329373	16.4326341983647	13.7416309954999	8.71441903873075	0.0	26.1904761904762	19.0339799505273	34.8525770875535	21.4721206074715	16.2387417663664	20.5150400346245	10.8545034642032	27.6557359651916	18.4274302127278	22.5567228745475	12.9486597001363	12.4690594059406	26.429930247305	35.0623105422701	30.7692307692308
NR_046239.1	2544	2544	0.741656365883807	0.0	7.83132530120482	2.83505154639175	0.0	1.31233595800525	0.0	5.74712643678161	0.0	0.0	1.87845303867403	0.0	0.0	1.59189580318379	0.0	0.904159132007233	0.505050505050505	2.09205020920502	2.18102508178844	0.0	0.0	0.0	0.0	1.05633802816901	0.911161731207289	1.14192495921697	1.59955874241589	0.0	0.881057268722467	0.347222222222222	0.489396411092985	2.91576673866091	2.16748768472906	0.888888888888889	2.85714285714286	0.536193029490617	0.842266462480858	1.35593220338983	0.652883569096844	1.21255349500713	0.465116279069767	1.10024449877751	1.88679245283019	1.01351351351351		0.0
NR_046239.1	2545	2545	0.0	0.0	0.0	0.0	0.0	0.0	0.0	0.0	0.0	0.0	0.275397796817625	0.0	0.0	0.0	0.0	0.0	0.0	0.0	0.0	0.0	0.0	0.0	0.0	0.0	0.0277700638711469	0.0	0.0	0.0	0.0	0.0	0.0	0.0	0.0	0.0	0.0	0.0	0.0	0.0	0.0	0.0	0.0	0.0	0.120918984280532	0.0	0.0	0.0	0.0
NR_046239.1	2546	2546	27.2952853598015	15.4589371980676	35.3293413173653	28.8311688311688	45.0	41.5789473684211	33.5849056603774	24.1379310344828	29.5031055900621	27.6859504132231	35.2360043907794	23.1947483588621	17.5806451612903	14.1823444283647	24.8704663212435	18.6594202898551	11.6161616161616	13.7787056367432	30.5251641137856	29.2181069958848	83.3333333333333	19.1382765531062	24.223602484472	7.2310405643739	26.9652650822669	8.80913539967374	14.7205312672939	23.8260869565217	6.84326710816777	20.4188481675393	5.88235294117647	33.6225596529284	25.172754195459	24.4444444444444	51.8126888217523	23.3661593554163	19.9692780337942	34.5762711864407	10.4689203925845	26.7525035765379	17.5209692451072	22.5092250922509	10.6259097525473	7.43243243243243		44.6886446886447
NR_046239.1	2547	2547	31.9957761351637	20.1058201058201	30.1587301587302	41.0569105691057	57.3033707865169	36.2272240085745	44.8430493273543	58.5365853658537	38.3771929824561	35.1744186046512	35.3841444750536	24.8677248677249	33.6563876651982	18.3175033921303	34.7826086956522	19.9095022624434	16.6666666666667	13.268156424581	35.7560568086884	35.0574712643678	51.6666666666667	25.4946727549467	42.8571428571429	12.5722543352601	31.9567627494457	18.5909980430528	15.4756486117433	20.0227531285552	19.1935483870968	18.7418086500655	14.4010767160162	38.0125086865879	32.2730284956925	38.8392857142857	44.2857142857143	33.4609494640123	21.8905472636816	36.9449378330373	11.6438356164384	31.871921182266	22.483660130719	21.1111111111111	20.0968523002421	20.4938271604938	100.0	64.6365422396857	0.0
NR_046239.1	2550	2550	10.2459016393443	9.24092409240924	8.02764486975013	14.2952571810287	9.38215102974828	21.3776722090261	12.2405534858968	14.3956541421458	18.1372549019608	10.4704097116844	16.6666666666667	9.89617131732641	9.31654676258993	9.60548885077187	11.3450292397661	7.75862068965517	8.66666666666667	7.59433962264151	12.5346901017576	13.1763733994217	8.4026622296173	12.5359638306617	16.5628245067497	9.67600700525394	20.7022677395757	6.85117967332123	13.6116671432657	10.7919060704472	7.82045349375289	10.762331838565	7.42521367521368	18.75	12.8323981458892	10.0	17.8126113288208	10.7093663911846	13.4207240948814	13.1859756097561	9.66488586692569	21.365277321956	13.2094258214404	16.5009940357853	8.84229717411121	8.35623969213854	8.3028083028083	12.061521856449	15.4750244857982
NR_046239.1	2551	2551	25.3380782918149	12.6050420168067	14.6537842190016	34.1796875	47.2843450479233	19.9340115479791	38.3155397390273	19.2498230714791	35.9195402298851	29.2452830188679	30.3934705810696	18.030118030118	43.0686406460296	17.7484787018256	32.7433628318584	27.9515640766902	15.3558052434457	22.7306826706677	40.0820793433653	24.3697478991597	38.3259911894273	33.0319469559976	26.4756944444444	17.5324675324675	32.9807692307692	20.5882352941176	27.1082017712745	17.5141242937853	28.0205655526992	26.5004616805171	14.9563318777293	38.8382141142583	23.8294065016403	25.2796420581655	37.6796714579055	33.4220329962746	23.7913043478261	35.3083434099154	11.6629044394281	36.7744063324538	21.8151815181518	30.2043422733078	21.7098943323727	32.943143812709	45.7142857142857	46.9017094017094	2.41730279898219
NR_046239.1	2553	2553	5.06284916201117	5.05494505494505	3.24047754405912	13.6474411047929	5.07065669160432	9.88167572753438	6.82215743440233	7.77777777777778	10.5348460291734	5.6731583403895	9.49423247559893	6.39597556593604	3.75412541254125	8.00604229607251	3.96166134185304	3.95948434622468	2.41691842900302	4.45299615173172	5.44474393530997	7.02341137123746	6.04732690622261	9.02173913043478	5.63847429519071	2.23658051689861	9.23076923076923	4.20353982300885	7.21133805752397	4.00220811482197	2.0374449339207	7.91666666666667	4.74967907573813	15.2899824253076	7.77232013868824	7.02127659574468	16.139497161395	9.33333333333333	8.52649006622517	10.6271777003484	5.61357702349869	13.4631317315659	8.03571428571429	9.21985815602837	4.3249561659848	3.13653136531365	3.2967032967033	8.80520951302378	6.26836434867777
NR_046239.1	2554	2554	30.5681818181818	15.625	21.2927756653992	43.0981595092025	39.2	23.0702009903874	52.0348837209302	28.448275862069	38.8489208633094	26.2054507337526	21.7999472156242	12.1809225257501	22.0338983050847	14.7948164146868	21.4765100671141	15.5124653739612	15.3005464480874	11.1961722488038	32.9907502569373	21.5009208103131	57.0281124497992	26.5338645418327	26.2100456621005	15.1774785801714	21.0202604920405	16.5869218500797	14.01305876444	11.877643996095	22.2929936305732	14.4110275689223	11.7808219178082	36.5008384572387	17.2701949860724	41.0041841004184	43.0330162283156	36.0222531293463	16.4428164428164	30.4347826086957	6.33270321361059	23.5234899328859	11.2735667564448	21.7723453017571	25.7597684515195	24.0088105726872	67.9245283018868	50.9574468085106	20.1017811704835
NR_046239.1	2570	2570	16.8005588543486	15.1648351648352	14.837976122797	36.3119415109667	17.0407315045719	23.2736572890026	16.48223645894	19.7685185185185	23.3387358184765	25.4022015241321	22.1827861579414	20.2085580726357	17.8217821782178	16.2556618017111	11.4231014677728	12.0960295475531	6.94864048338369	10.7300884955752	8.76010781671159	15.2890587673196	7.80017528483786	17.1645844649647	15.5334438916528	7.4203187250996	22.06961875444	9.73451327433628	15.3461217681401	11.5926028153464	8.5352422907489	19.2972007147111	14.9454778704298	30.2461899179367	20.3698353077145	14.8936170212766	26.6828872668289	23.0952380952381	25.5592377796189	24.4773519163763	19.5950359242325	34.742951907131	24.5531914893617	28.258064516129	18.7134502923977	14.1451414514145	6.95970695970696	17.6953567383918	22.9187071498531
NR_046239.1	2571	2571	44.842562432139	49.3449781659389	42.0863309352518	75.3265602322206	66.551724137931	39.3184421534937	61.4666666666667	45.1888809693514	62.3140495867769	48.559670781893	37.8291996931731	27.3609885260371	56.6867989646247	37.3333333333333	54.4871794871795	38.4915474642393	17.3469387755102	23.469387755102	50.6457564575646	28.7483414418399	65.8914728682171	36.3004172461752	33.0044843049327	21.327967806841	31.8630678077683	20.6847360912981	28.5344827586207	22.1690590111643	38.5899814471243	39.4002068252327	23.8573021181717	58.5585585585586	36.3518338201882	55.7377049180328	73.444976076555	57.5556893437688	37.4271137026239	55.0680786686838	25.6895193065406	44.9515116942384	28.9813486370158	44.5241199478488	41.0383189122373	41.025641025641	67.9245283018868	73.0886850152905	30.1526717557252
NR_046239.1	2572	2572																						0.0			0.0				0.0							100.0
NR_046239.1	2573	2573	0.0	40.0	7.48560460652591		0.0	13.0198915009042	2.73972602739726	10.4651162790698	25.0	10.0	9.52281289242361	3.85321100917431	0.0	0.0	0.0	0.0	0.0	3.1304347826087	0.0	7.16845878136201	0.0	0.0	17.6024279210926	3.7037037037037	11.0471806674338	0.0	0.0	5.15151515151515	16.6666666666667	0.0	0.0	22.1698113207547	4.67836257309941	0.0	23.2558139534884	2.17391304347826	10.4448742746615	0.0	14.8936170212766	16.4819944598338	4.12451361867704	0.0	0.0	50.0		0.0	0.0
NR_046239.1	2574	2574	1.52173913043478	0.0	18.3453237410072	0.727802037845706	0.0	16.6905239049528	3.6096256684492	20.456165359943	0.0	2.2680412371134	14.3222506393862	5.60706401766004	0.0	0.0	0.321543408360129	0.0	0.0	6.41263940520446	0.369344413665743	6.73162090345438	2.72373540856031	0.417827298050139	18.1328545780969	0.401606425702811	14.865975990791	0.570613409415121	0.172488141440276	4.14805360561583	0.0	0.0	0.780379041248606	9.01803607214429	7.3146944083225	0.0	13.3620689655172	1.26811594202899	10.0182149362477	1.3595166163142	1.73501577287066	18.5754985754986	5.45977011494253	0.195694716242661	0.123456790123457	0.0	0.0	0.0	17.6844783715013
NR_046239.1	2586	2586	11.7945823927765	3.61990950226244	14.4661308840413	19.811320754717	27.2727272727273	14.3506247633472	22.1269296740995	12.4555160142349	22.3443223443223	16.8539325842697	14.0201262152482	10.4414261460102	11.4491150442478	10.3106411103767	7.5512405609493	10.875106202209	5.70175438596491	6.82839173405211	8.6038961038961	12.0576671035387	41.0526315789474	16.651418115279	14.4306651634724	6.99588477366255	14.1864057672503	4.76190476190476	9.24092409240924	8.55312735493595	6.41613198900092	14.84375	7.81476121562952	20.3876525484566	10.5321507760532	12.2004357298475	31.5495207667732	16.0956690368455	13.3064516129032	21.0714285714286	8.77616747181965	19.0797804981005	10.9183241641981	10.8419139915203	6.26614987080103	6.85483870967742	33.7662337662338	21.3151927437642	20.5623901581722
NR_046239.1	2587	2587	22.2703222703223	17.0731707317073	23.9348370927318	38.8412017167382	51.1574074074074	33.2622601279318	47.3581213307241	32.6789107029766	34.8049281314168	27.4905422446406	26.5107212475634	19.5254764683003	25.0222617987533	11.1647879763822	20.5599300087489	19.3823915900131	5.86932447397564	15.4798761609907	19.6072118480361	27.4439102564103	47.2361809045226	30.9590577678071	31.4967105263158	18.2683982683983	28.1414830902885	11.5448968209704	15.186477059297	15.2988275664856	12.1163166397415	17.2858225928734	10.9218436873747	38.83217639853	27.2859216255443	33.3333333333333	56.3681183237469	34.4290657439446	20.3585147247119	40.0447427293065	12.2006841505131	32.9726805517988	18.8340807174888	22.2268041237113	14.9431230610134	14.1322314049587	56.0483870967742	40.6383992377323	23.5361653272101
NR_046239.1	2589	2589	9.93399709139725	8.86312141809943	8.74864838297454	13.397492718754	11.0844657607248	17.0267547296541	11.9977309255933	11.9586498551179	8.89830508474576	11.6299232103047	11.4765409383625	12.342654963598	12.4804313793703	9.48448448448448	9.42515864128406	9.94277539341917	6.82788051209104	7.1651376146789	9.40811383590675	12.1242576518958	10.9905829061867	10.5367793240557	11.2415928258781	7.08428246013667	13.3328696619836	6.6145251396648	10.6082893484468	10.1602795186068	8.5741718674988	10.552871712292	8.72445384073291	14.2912546053907	11.1144086659742	7.7500988533017	15.194511577142	11.9284016221507	10.2063293927601	10.4104699583581	9.04909509049095	14.6621621621622	10.5359317904994	13.9193194999356	7.97133900582176	8.18509221870566	14.7268122060065	14.2699115044248	23.0742111757448
NR_046239.1	2590	2590	8.02511116923882	6.14110561411056	6.39186489921918	11.1564163551931	6.73659673659674	10.4414957780458	9.01216058637348	8.09152591309369	9.32369038311181	8.13928873835732	0.0	9.01186774132132	10.9248284466625	8.80672268907563	7.05922865013774	6.26609442060086	4.57625236032434	5.92788038698329	8.34511070731543	9.71639950678175	5.55367422959702	10.5451518934665	7.92862398822664	100.0	14.1413060918864	5.32758101735728	8.88073394495413	8.16937774335141	6.81505908216543	8.44136267711788	7.20196534781484	14.1700735895339	10.8165429480382	9.366391184573	13.8207432596551	10.1260375038426	9.83157070113592	100.0	8.26502154990281	17.8807947019868	13.0081300813008	12.9497148781752	7.45050010206165	7.53397282174261	3.66852665321144	7.26249785260265	6.14818707304256
NR_046239.1	2592	2592	6.19523357704973	2.91533546325879	4.45103857566766	8.06656504065041	6.50019817677368	11.288811145124	8.37994122665656	7.73636590022412	5.90590590590591	5.94851287178205	8.66318819719323	7.07154117558742	7.46307786419645	4.80926602039532	4.98187563899991	4.86757337151038	3.89240915556705	2.95209980001905	5.23424385777507	8.15937374548374	6.68801138384916	5.7887848585523	7.28155339805825	3.98433901427913	10.4937769462296	3.00558659217877	6.50485436893204	7.31126313217689	4.66743339083765	6.30698273088062	3.63559202150233	9.7088343436351	8.30810628994282	4.10437975347495	11.9438308614705	6.43894227397068	6.10552184932033	5.16334028398372	4.85112416447235	11.1526014438636	6.78339073861462	8.41305202463635	3.50207655180155	4.2945450601887	8.81506356440393	9.07584960594348	18.5825574767243
NR_046239.1	2593	2593	6.47307225082432	5.40981176819327	5.50689526649273	19.2349926793558	7.0085270412335	14.1970604246053	10.9323675566411	7.12062256809338	8.81369270116073	5.86912284459677	0.0	6.49251132009753	9.02607770090474	7.69456681350954	6.74479789524037	5.71352644166888	4.73949034247687	2.44127982245238	11.7352185089974	10.9736669478025	8.88636363636364	7.50256060088768	7.45739336026007	100.0	13.1736913444782	6.06823266219239	8.71112014637121	7.24200011615076	5.2316700610998	6.28325597192347	6.00700202690252	11.2166324435318	10.094825655193	6.39653721293736	15.1896369184779	9.92227654506707	7.64317945157931	100.0	4.69072164948454	13.6581803005008	7.39634256744523	12.9161308758394	5.26171928385951	5.44808527437821	13.5764342558499	16.8566520924422	15.6705976414152
NR_046239.1	2599	2599	10.7791773492364	7.84574468085106	8.81781955655461	14.6648044692737	10.0263852242744	17.907281462532	12.7923492093552	12.3195619711299	11.385093857603	8.1948782011243	16.0895764007555	11.6279069767442	14.7233374061791	7.41160186233799	9.71306527997029	9.31188561215371	5.17686547895688	4.4979079497908	11.0712924132673	13.5284096602866	9.13831930781083	10.3198551599276	11.4707872772389	6.00621332412841	17.4524467566249	4.93248521370383	12.5716300802257	11.4887126296522	7.09294534316072	10.3064066852368	6.38418079096045	14.6758018071691	13.9642287345705	7.74168194917474	18.8445775535939	12.4518793308602	10.4956268221574	9.62397063200714	7.32496964791582	16.1258236976253	10.6118546845124	15.788096795291	7.45599282430766	8.45253576072822	12.5448886760833	16.1783886826528	24.6203492786636
NR_046239.1	2600	2600	10.2091214796133	7.49301225542894	10.0614868641699	21.3420210333791	11.2564222326016	21.0176870748299	15.7730830738153	12.475709288768	12.2121629600472	8.60111396743788	100.0	11.8404566337185	15.5114988104679	7.51504143489613	10.4326798514552	8.04643082754264	4.61384152457372	5.12512697386647	11.5524706205759	16.679153399513	11.0340909090909	13.0631014221238	12.0126033871603	100.0	19.4166612892818	6.59284843559529	11.2108305445695	12.3033153341462	8.36487858923461	9.83088834555827	8.15231614760534	17.361942212344	17.248322147651	8.45256703138151	21.613204609156	12.5571491200601	11.1696961287637	100.0	7.23791534300678	20.4796663190824	12.8311782258794	17.9563597658329	6.42694771647035	7.56876129291307	16.0361646443017	15.9558001547854	24.4604316546763
NR_046239.1	2604	2604	9.93038150932888	8.3743187558155	8.63125638406537	16.1355846134315	9.71488912354805	17.2385824806588	13.8032166508988	13.5594625974457	9.92442765058902	8.84115884115884	15.3092412801151	11.59876960012	13.292576419214	9.93077407174323	10.2657004830918	7.51072961373391	5.11561813719158	3.80264283677156	8.86008387342737	11.1801865035596	8.71059492770799	9.07627289192997	9.95939544326641	5.98526703499079	13.2693714936174	5.11389012952211	9.8032295067502	10.2869352869353	6.67241049205437	10.0803427959293	7.9412180302388	13.6900625434329	15.3245444621715	8.73493975903614	17.9947978245448	13.5513691434974	11.9164619164619	8.7797619047619	8.93543817041085	16.5194675954721	11.2141491395793	16.5685119748724	9.7219107423189	9.14905149051491	12.0689655172414	16.1482893548711	19.3089044997152
NR_046239.1	2605	2605	11.1052742172725	9.96131528046422	9.92359299291837	19.7076958209637	12.6648768530407	19.8640935036695	15.0324046797408	12.4533871970168	13.1891891891892	10.5860923604414	0.0	12.248590716125	16.2967660114141	9.13630688911588	11.4833362113625	7.67348227678219	5.00167093683859	5.56529764651592	10.786470507356	13.5175644028103	10.5328939893194	11.8413211883885	10.9404234367307	100.0	16.3666860202568	6.4830809877045	9.24248191853826	10.8854589764419	5.9920598282707	11.5580448065173	8.70532792250295	17.126741304162	16.7885390240263	10.0228337940151	21.455247105689	15.2139858387117	12.0563928050559	100.0	9.29473412937033	20.6284580853951	12.5124400615218	17.6514425636112	10.8264462809917	10.5321285140562	11.545314170329	16.9861600618929	23.0661603038177
NR_046239.1	2606	2606							0.0
NR_046239.1	2607	2607	8.01626650325887	6.07551183195959	7.2816526897116	10.1854203708407	9.8507856859897	13.1902414675236	10.7359061672342	10.917537746806	7.02612562534742	6.31092226943264	11.6697396231506	7.6905762304922	10.3616984099249	5.58982752108775	7.04264610238781	5.80968579357264	4.02944595118171	3.46139216432103	7.01205554707767	9.98897906021441	7.1614892103391	7.60257441673371	7.98736462093863	4.19113413932067	10.5233173272564	3.45020098258151	8.48415290897855	7.06959706959707	5.0	8.79356568364611	4.42402826855124	12.0031796502385	10.6059332717035	6.26310272536688	11.5578681803847	8.79613418306604	8.70767104353835	6.8247197698641	4.97824547202267	11.613144137416	7.70040176009183	13.7714360518392	6.55369767702839	7.61977021461088	8.93071205945816	10.5944968869251	19.1825095057034
NR_046239.1	2608	2608	7.88050611644879	6.03976356797421	7.92171481826654	16.3983099234898	8.29051844932275	16.0998966211437	12.4705684493777	9.81657080677755	10.8761923492969	7.7293651643293	0.0	7.8476429218021	13.1530960120511	7.80896333182435	8.03108808290155	6.38667403489382	4.17780748663102	4.33176318463101	8.7766323024055	11.6782168945495	8.77611262488647	10.3894997016961	8.46388806778993	100.0	12.8517944745675	4.33546552949538	9.07084696750628	8.59365927302288	6.13394919168591	8.95294357302913	6.1796281749149	14.0184520758585	12.6398210290828	7.62110830628681	16.3541212385521	10.7655652391999	9.63019496288073	100.0	5.54935143028949	15.3260302556077	9.23146473779385	13.2354505798489	6.09819121447028	6.91419969894631	11.3512229874139	12.2076023391813	18.4252597921663
NR_046239.1	2612	2612	7.03534396253763	4.12727998934896	5.77768688004909	12.0457433290978	7.88014783526927	14.9334832302792	10.8722416895539	9.27432746595815	6.18602581219404	6.8642160540135	13.1168188565517	8.09613218174991	9.43198673763197	3.84469935711585	6.06060606060606	6.61120057255323	4.561902300336	3.58535425582501	8.92162100282378	13.5302954431647	8.51619025026687	7.99597180261833	9.9841879376553	4.1882407087792	16.3491288063833	4.25841064043814	10.8000706464147	10.0744901697399	5.81863496932515	8.01244234688405	4.82319660537482	12.1621621621622	10.498444986131	4.9042748492001	14.9345529096357	7.86524723350609	7.97112578712947	7.51961855567696	4.02956363268199	14.0405422211168	7.03214695752009	12.8305839224928	4.57758330528442	6.06817194963092	12.2962607861937	13.3587786259542	19.1671420422133
NR_046239.1	2613	2613	7.03285151116951	4.10399656209712	4.94402985074627	17.7947722862687	8.97002216260352	16.9696310003265	13.6627662261133	9.3701399688958	8.35547682314733	5.74922235331975	0.0	7.80379041248606	10.6678299492386	6.01699716713881	6.62520514813855	7.08530805687204	3.53360829338981	3.46324344292575	10.130674002751	15.1583286490538	10.4903857094095	11.8816103718867	9.66312056737589	100.0	17.9488834387505	4.84084206244279	11.0232027386839	10.3774680603949	6.69193086237175	7.24622910721565	4.66457023060797	15.9217160926417	14.5067264573991	7.39538239538239	19.2693722336513	10.7767538085387	8.61290546641662	100.0	3.72916308644097	17.5120016697975	10.2053741065774	14.2963593783266	4.65404902264971	6.6659973898203	14.3043220840734	13.7714506902929	21.4085634253701
NR_046239.1	2614	2614	10.0	0.0	0.0	0.0	0.0	0.0	0.0	0.0	0.0	0.0	0.0	7.69230769230769	0.0	0.0	0.0	11.1111111111111	33.3333333333333	0.0	0.0	0.0	0.0	0.0	20.0	0.0	0.0	0.0	0.0	15.3846153846154	0.0	0.0	0.0	50.0	5.55555555555556	0.0	5.26315789473684	0.0	0.0	0.0	0.0	0.0	14.2857142857143	0.0	0.0	0.0	0.0	0.0	0.0
NR_046239.1	2620	2620	2.80176015150671	1.77765985672592	2.56200877819741	5.64577518396346	4.50841219768665	6.94323144104804	4.85299660761402	5.12267904509284	3.01724137931034	3.37526466558725	6.17648374256452	3.65707434052758	3.47234339556796	2.31563050591493	3.04573227180152	2.42527295507428	2.14497997157255	1.64605137963844	3.79071009076348	4.94890803446203	4.18742586002372	3.83338364020525	4.14928402300147	1.46178637200737	6.71927112991133	1.92114375069809	2.87833303902525	3.60739791247024	1.6193944039862	3.6663807890223	1.73777903362532	6.4817576299831	6.22110130306852	2.4914765276685	7.55520504731861	3.86906847970842	4.03931807710029	3.89958325064497	2.93611420471803	6.83260734287492	3.78983634797588	5.12182342153524	2.40044868199664	2.12581344902386	4.5770428947999	7.25620166716882	8.72291904218928
NR_046239.1	2621	2621	3.32494231172645	1.41494265194555	2.70722857940274	8.84191385384703	4.69549046954905	7.81716519190055	5.51747199464972	5.90468810538551	5.06849315068493	2.98172491183071	0.0	3.89979876483242	5.20025328478708	3.50601191145072	3.37727233565952	2.9891947314457	2.2942421205034	1.41143911439114	4.3833734111989	5.8113419427288	5.67601316835055	4.69947216073557	5.36470125012304	100.0	8.33924540470816	2.54693049213597	4.6525771628402	4.51092943700354	2.8605702685245	3.23697068403909	1.91049463491233	8.29776336008195	7.67968983000298	4.42042042042042	10.2028119945253	5.61122244488978	5.07698709945901	100.0	2.74843253457013	9.89892674794207	4.75329839146937	7.46490854955338	3.59429869861599	2.60677762181672	7.04308712121212	6.48613797549968	7.91724686691864
NR_046239.1	2625	2625	2.75858225590727	2.25583864118896	3.3486472690148	5.85619918699187	4.87196323046618	7.23237109545483	4.87022180273714	4.7244094488189	3.76106194690266	3.58565737051793	5.61400367103908	4.23887763523145	4.00594769526808	2.67575413353528	2.36993149416775	3.60021493820527	1.89897946001809	1.70297783274665	4.47179330377618	5.67191101312757	5.14827995255042	3.66075030254135	4.31452067139799	2.38864528040619	6.67323319379463	3.08552263834544	4.25437427835509	3.92815688191093	2.18684059083062	3.9196735395189	2.71191253727105	8.267755752565	5.97492215770428	3.93184796854522	7.75732680306501	4.18624219900428	3.84112077592179	4.15300546448087	2.86960048671669	6.45647531717121	3.93662986077772	5.55701523909616	2.97786268120013	4.41910966340934	6.62672258837627	8.0367451433161	11.404675917126
NR_046239.1	2626	2626	2.9485834207765	1.95132411279082	2.7826896230805	8.28785811732606	5.03664068861231	8.95660203139428	5.85284280936455	4.29324240545567	5.47824382595061	3.11096856959589	0.0	3.93504059962523	5.22730872802154	3.8349077822762	3.46223408836448	2.77712031558185	2.06128133704735	1.39376038397637	4.95634838798378	5.53629976580796	6.54173764906303	5.54372817848931	4.47158475327489	100.0	8.64850910029689	2.37418831168831	4.19963481436397	4.33319798132142	2.19719350073855	3.83087111563933	3.0632281712266	8.34044732798361	9.29157345264728	4.38649200817209	10.1555693839452	5.61192534135037	4.82863882336617	100.0	3.09251782492913	8.81677796327212	4.28416485900217	8.71276595744681	3.30749354005168	3.03911735205617	7.00757575757576	7.53922200730711	10.4917380051762
NR_046239.1	2627	2627	2.24956846149563	1.15369314414534	1.99060841159657	5.15621031242063	5.05780346820809	6.35366005736376	4.38472418670438	4.25232095490716	3.06246545052515	2.92616112563815	4.90218023906523	2.60432302611828	4.23876944590107	1.42658755207676	2.9349134339413	2.81059792337988	2.04187128456966	1.15980606521532	3.672532517215	3.94710478861952	4.78111282477162	2.9026405966539	3.75380453161989	1.90531177829099	5.80899245159173	1.9447859617749	3.54351687388988	4.1587786259542	1.71636782050053	2.6530612244898	1.31858783496385	6.69522765766663	5.66212350664648	2.25366876310273	6.59766118836915	4.07347682815677	2.3941493456505	3.1700288184438	1.8251875887244	5.91337099811676	3.34707969694063	4.58848277675519	1.72994832621883	1.97568389057751	5.04433261442607	6.60576247364722	11.2186788154897
NR_046239.1	2628	2628	2.96401217081104	1.72580126487298	2.39203276247208	8.12407680945347	4.2068564787914	7.78501628664495	5.44314381270903	4.39364587369237	4.43508909340121	2.79974353494336	0.0	3.37983204941356	4.91128010139417	2.57303370786517	3.01464254952627	2.45384251222976	2.20514533912462	1.62451541443603	4.5819880469877	6.67665511752037	6.43879173290938	5.16771666950451	3.9381707197007	100.0	8.72846913102381	2.89281364190012	3.97260273972603	4.11856836243402	2.73239176590049	3.19690490735085	2.1716378859236	7.83677650674407	6.93150480733398	3.29129129129129	9.76854156296665	4.59439158738107	3.75147354552389	100.0	1.99278474488919	9.75406419341392	3.91359363702097	6.8807827289163	2.09667424085933	2.24674022066199	6.76059673218091	6.65262795994671	8.85219813009747
NR_046239.1	2642	2642	3.2133676092545	1.9294743845642	1.54808283781013	5.06636038795304	3.38311087617286	6.12410859502064	4.96024233244983	4.03158769742311	2.73151232511659	2.03597302023482	5.71390037762992	2.63832353384592	3.37393742879677	1.75062972292191	3.01764159702878	2.72988505747126	1.04705274043433	1.29733854812554	3.58675659104844	5.25203742831271	4.63788797716732	2.65629734370266	3.81188677117402	1.95330559408229	6.15789906972915	2.14029583146571	3.56061954780132	3.51220706112709	2.4802922514901	2.38377737029447	1.7474073021736	5.59720139930035	4.68023992565684	2.73145108338805	6.78650617675008	3.70005627462015	2.60762228051227	2.98507462686567	1.7691916624301	5.63114134542706	2.91795069337442	4.84593099815644	1.6993022732388	1.70986713134393	5.52154603288921	6.44236572118286	10.2539621920947
NR_046239.1	2643	2643	3.02537751677852	1.58968850698174	2.80678851174935	6.95820521580686	3.86585933861202	6.82794237564556	5.33634916645723	4.28072896471501	4.32395332875772	2.26592560923472	0.0	3.36297943301834	4.29170955736796	3.2156862745098	3.11907633982423	2.65898690231971	1.203074523783	2.11274102777009	4.70531666437697	6.89009548773638	6.20172648796002	5.28960817717206	4.85379541203111	100.0	8.2564664903567	2.31354642313546	4.73219720024346	3.88586010903607	2.25279290924199	2.31443719412724	2.18615001963608	8.04028678729942	8.06114839671887	3.3886085075703	10.1008215085885	5.31161916692765	3.79597501734906	100.0	1.58989343416982	8.93825615352524	3.75327846613005	6.17953626887896	2.4286895411327	2.76997189883581	8.04502369668247	5.11309882170809	11.3432835820896
NR_046239.1	2646	2646	5.17193334447974	3.02467498010082	3.39780984546106	8.26646287097185	6.87022900763359	11.5557497814958	8.36487509462528	7.12153871663074	5.67313019390582	4.09968847352025	10.6856194789471	5.58272515235874	7.11286089238845	3.65991699157339	5.34372390759811	6.34465453893718	3.81235461359524	2.9686013320647	9.1939064533415	11.5334469962892	8.35214446952596	7.31953558808682	7.71921904976865	4.05592789461521	14.7469602366086	3.55744490435172	9.49670994131247	9.99633162142333	5.34343821949348	5.70783618187681	2.45494536682276	9.81955936596551	8.19575471698113	3.9202832044054	12.8965899200886	6.13948919449902	5.57652314565201	5.77247888723299	2.55707762557078	11.0091743119266	5.58487669129642	9.29651545036161	3.19172847830973	4.45216635899663	12.1989215098862	11.3481228668942	18.1021341463415
NR_046239.1	2647	2647	5.02333385768969	2.40369138319562	3.8041958041958	13.2178669097539	6.83114162690562	14.2678484041107	10.921129829855	8.0884063590539	7.95020096069013	3.80626536940019	0.0	6.12230715774844	6.68303111885343	5.791419289795	5.42869452822059	6.73714105396024	3.27540106951872	3.62914396527842	9.35997802499657	13.6810562786778	10.8436470988986	10.9815271984336	8.76415558838011	100.0	19.4066430183812	5.82268208561574	11.8564149364971	10.8957994894407	5.68527918781726	4.7648136835675	3.02356020942408	13.9151949492364	13.2105027599582	6.43570311560207	17.5529265255293	8.34220579946139	7.0908207867897	100.0	2.84266575060117	18.2017315114217	7.70065075921909	11.4918067673973	4.15503875968992	4.67824515610882	13.967803030303	11.6079105760963	16.0995024875622
NR_046239.1	2657	2657	4.04458448948878	3.54189944134078	2.71569536982373	4.6618797556532	4.53945364070275	6.16579489618006	5.93656401198065	5.2298375997798	4.82764763516523	3.85411532774766	5.60374302681303	4.12684060966159	4.55334212535573	2.30620745707609	3.65321283602665	4.3556916225995	3.62377850162866	2.59818731117825	6.07253133135557	7.87801778907243	5.89030513711858	5.73133840242008	5.25838621940163	0.0	9.23295454545454	3.25	5.88547189819724	5.14160998883362	3.97515527950311	3.300515705579	2.2005772005772	7.60795065113091	5.25606469002695	3.14716312056738	8.52808026428484	4.1574402125775	3.89636744909694	4.00490754535098	2.26949092203631	7.51227309053545	3.81595609962009	4.68620974401321	3.25564187939327	3.51503256311892	7.01931829675331	6.77699927518724	3.65251727541955
NR_046239.1	2658	2658	5.99347116430903	4.49112978524743	4.55002708349454	12.3192711428006	7.68171806167401	12.1028457786827	9.78735389381777	7.01249427618238	7.23668108019907	5.76289302574152	0.0	6.18562838602131	6.25536693308673	5.73167408483968	6.39919470808168	6.34811432860091	4.44048149799376	4.52560240963855	9.29793379249056	11.5233016461859	11.0952423458002	8.83806296766907	8.04708143165986	100.0	13.3022358050507	6.78941311852704	7.61714855433699	8.6784140969163	6.60836501901141	5.84727661089356	3.37214411247803	10.973341599504	9.12996127783156	7.29188619599578	12.8563499672032	7.47816315063595	6.28297950668794	100.0	4.80666360996485	13.3909903060255	6.8597199145502	8.50840336134454	3.89643463497453	5.48501777552057	14.010152284264	10.1433296582139	15.7095709570957
NR_046239.1	2662	2662	8.64592863677951	4.58015267175572	5.04201680672269	24.4616234124793	13.1779831257533	19.5370625516671	19.5922598479613	12.1010171869519	10.9610189116171	10.266613609232	17.9501698754247	10.979020979021	12.8812636165577	6.50697175545227	6.66409861325116	10.2308626974484	5.49915397631134	3.98671096345515	18.3785014803006	20.9179170344219	16.5838228648893	14.6546546546547	15.6514723678903	0.0	21.6428322288106	6.20555914673562	12.2251123196973	19.1082802547771	9.60922485586163	8.02692905230451	5.30927835051546	18.128390596745	14.2928535732134	7.33371233655486	23.2284307428816	10.1414624427177	6.57358929610238	13.2584269662921	5.55133079847909	21.2765957446809	10.4380952380952	12.9886914378029	6.22813156053184	5.69594865623746	22.7039361095265	22.6780726256983	27.3242630385488
NR_046239.1	2663	2663	10.3594080338266	4.70311581422693	4.45276737411569	32.8806983511154	16.9089517980107	28.780487804878	22.568988173456	14.3580470162749	17.1652954375467	9.50503723171266	20.2640997161545	14.0508684863524	12.2065727699531	6.61412890515058	9.24117205108941	8.26248092435143	7.0106341079165	4.05063291139241	20.5969517358171	29.5244174912225	21.8577348066298	21.3709677419355	18.0731618978631	7.44219653179191	29.7003525264395	8.8785046728972	15.5172413793103	18.5030218503022	13.326816552623	10.8296943231441	3.32	24.4042728019721	22.443729903537	21.0850111856823	34.0782122905028	16.5651862464183	10.1739337622111	16.5831942125765	5.15021459227468	26.1600928074246	15.0968603874415	18.1944831429368	6.91131498470948	6.3391442155309	24.8318042813456	26.3350524039261	22.3866790009251
NR_046239.1	2666	2666	4.45816186556927	1.87683284457478	4.55752212389381	12.0221606648199	8.792965627498	12.3688569850911	13.0329289428076	7.57363253856942	7.90679908326967	7.19968178202068	10.0580818812863	7.42037101855093	4.22343324250681	7.48129675810474	4.07535563244906	4.49465500485909	3.28892589508743	2.32769044740024	8.97727272727273	12.3854566952409	11.3605747642568	10.2972080456319	8.9041095890411	0.0	10.9402306885704	5.29695024077047	5.90866290018832	8.95769321673363	5.42437779195916	7.82789009849663	4.1215868109222	11.1864406779661	12.4968695216629	7.29638009049774	18.4210526315789	8.22683706070288	4.83965014577259	14.9553571428571	5.2912066996574	14.0679442508711	7.1920428462127	8.75322997416021	3.70626948389331	4.36174469787915	14.1795311606632	15.7426778242678	14.8694665153235
NR_046239.1	2667	2667	5.13560300057703	6.18374558303887	4.45462114904246	22.9500242600679	11.32797550708	18.5831622176591	15.0509365757476	12.233079985523	8.70702541106128	6.47985989492119	11.8715256331069	7.22928948184921	6.8368544600939	5.40692762602084	6.72679443818113	4.75152571926765	4.49704142011834	1.58328055731476	11.3934773401101	16.2991371045062	15.6822107081174	11.0268082953971	10.4461371055495	3.36225596529284	15.4287395205177	5.99065677383897	7.08792350862606	10.749941954957	8.01302931596091	8.39160839160839	4.96198479391757	14.8285068802629	17.6634512325831	16.331096196868	24.2975504322767	10.2812108185563	7.3164918970448	12.9175946547884	4.45397558561531	14.0325392213829	6.35026737967914	11.266034578918	4.89296636085627	5.30903328050713	13.7254901960784	16.8690733654966	13.3209990749306
NR_046239.1	2680	2680	8.41313269493844	4.40399295361127	5.97874224977857	16.5096952908587	11.0536779324056	15.7052166712669	18.7003110957484	8.99824253075571	12.0426829268293	7.19681908548708	14.1076487252125	9.78336827393431	10.038084874864	7.23965763195435	7.11812235475183	6.46959050157499	3.04166666666667	3.17220543806647	12.2818944029005	15.7243816254417	14.4589133363269	11.6976604679064	13.099556630391	0.0	15.3913043478261	5.3542802180186	5.52031947380785	13.1379962192817	6.82615629984051	10.4070066975786	3.8560411311054	15.513342379014	12.9120879120879	6.44431882419446	20.5623524361451	9.10724985020971	6.05178935117835	9.765625	6.58796648895659	19.1517271534762	8.23484559664506	7.85829307568438	5.21588946459413	4.91017964071856	18.6073059360731	20.6368540107882	16.0997732426304
NR_046239.1	2681	2681	7.95847750865052	7.63807285546416	5.11647254575707	24.368932038835	16.035208572522	18.2472372140838	17.6026272577997	11.5732368896926	15.9761104889884	6.09114811568799	17.6107614463779	11.7628801986344	11.0785463071512	6.86550365785031	7.92637114951164	6.87853722246408	5.20094562647754	2.12025316455696	14.7214573183648	19.6234843650287	19.0937391905915	16.0060590759909	14.9691917361363	5.23843930635838	19.6911764705882	6.28948091183741	8.03738317757009	10.5128800185658	8.46078750406769	8.34425513324596	3.8015206082433	21.569433032046	18.4605488850772	16.8809390721073	28.5251215559157	14.8890479599141	9.53061710745771	15.2476349471341	5.96572181938036	18.7064965197216	11.5307486631016	11.4484679665738	4.21760391198044	6.05461020973486	19.0825688073394	21.4903526280772	10.5457909343201
NR_046239.1	2684	2684	8.23233478161445	5.02067336089781	5.63192904656319	20.4330927262632	13.4453781512605	15.544472152951	18.9451769604441	14.6367146367146	13.4024577572965	8.04965959150981	14.4836451935438	13.1309565831274	10.8768035516093	5.79446064139942	5.15384615384615	9.66715614292707	3.38770388958595	3.4629404617254	15.5097365406644	18.2655182655183	15.3534443944169	12.5659323611542	16.5044606650446	0.0	16.6666666666667	7.01926216127979	11.8050453098212	15.0889679715302	7.19332048811818	8.58505564387917	5.49865229110512	18.1797340669418	16.0978094752929	9.40906483075158	20.6753812636166	10.0100908173562	5.84007187780773	11.7879300620417	7.10881652104845	19.0973871733967	9.66601178781925	10.1387054161162	5.57712672079068	5.60709963695038	22.9059829059829	21.0949798845548	27.3242630385488
NR_046239.1	2685	2685	9.2079969242599	6.18010594467334	5.15164104694641	26.9286754002911	11.4384085692425	21.4340786430224	22.4342105263158	15.7685352622061	15.5223880597015	11.2084063047285	19.5257502778807	10.6699751861042	13.4174985320023	7.62735716296088	7.76186887716654	7.85978663183105	5.04532912889239	3.95319418089817	17.1464860287892	25.6148195464708	19.7855413351781	18.3080808080808	17.2826086956522	6.68352601156069	24.1916519694297	7.77686177521297	12.7672825410006	13.6986301369863	10.6479973949853	10.1398601398601	4.92393915132106	24.8562037797864	23.9657020364416	23.0984340044743	31.4007922218221	16.2341149096116	10.3744335797758	17.2969966629588	6.65568369028007	24.1729541497388	16.1936560934891	15.8951477969883	5.43843568591506	7.15981012658228	23.7132352941176	25.0041618112202	18.6111111111111
NR_046239.1	2690	2690	5.86080586080586	3.07147076196102	2.30496453900709	15.6024430871738	7.8525641025641	14.6651909241837	16.7535627389642	11.556023884791	9.1362763915547	6.01443464314354	13.9465026462595	7.83898305084746	10.1553829078801	5.18059102517329	6.73854447439353	4.89356496207487	3.38770388958595	4.01215805471125	11.0016044006418	12.3885918003565	13.1685393258427	11.8012422360248	13.9845966761248	0.0	12.538171366984	5.64990202482038	6.46425073457395	14.3467933491686	6.44850818094321	10.244161358811	3.98277717976319	13.8857011705302	13.171974522293	5.45037292025244	19.6168081863706	8.80808080808081	6.16951182988919	10.9921082299887	6.31955484896661	14.3536121673004	6.8262063554335	8.76322751322751	4.37235543018336	5.00403551251009	19.0883190883191	16.3286713286713	17.8004535147392
NR_046239.1	2691	2691	8.79923150816523	6.59211300765156	4.60963455149502	21.2032993692382	14.2310635042081	19.5165852404217	17.4613613942782	11.8711545421643	13.4751773049645	8.27858081471748	16.3333333333333	8.96680111697176	10.237606336169	6.67417628836947	6.92771084337349	7.55662020905923	3.89917290271761	3.79867046533713	16.2396781706542	19.1767708998086	20.0207468879668	17.2265723667593	12.536231884058	5.52546045503792	18.4744268077601	6.42680582257622	10.0913621262458	13.3766836971667	9.40449072567523	9.92132867132867	3.4	21.2569316081331	17.470525187567	20.8496366685299	28.2471626733922	14.1757651691427	8.57551214864221	12.6321647189761	5.24060646011866	21.3580963435868	8.38343353373413	14.9818991924255	5.31622364802933	5.46102097348635	16.9014084507042	19.8569765508066	17.8538390379278
NR_046239.1	2695	2695	10.2428964252979	5.14488468361916	4.96674057649667	19.0687361419069	9.82682239226742	16.6158958737192	15.3312521678807	11.8846694796062	9.96550402453047	8.7374749498998	11.8210405946255	10.4890148830617	11.0987791342952	8.57351331630792	6.77183532127741	8.37619397501837	2.50836120401338	3.61482381530984	11.3428047662695	14.2814726840855	14.2728500675371	10.6211180124224	9.88654781199352	0.0	12.596585804133	5.12904279647174	8.92330383480826	12.5475285171103	9.33889602053915	11.7771883289125	8.02369413031772	16.3307375171782	15.6807751147374	9.3516924842226	20.8786428882123	11.1178369652946	8.14302884615385	11.0236220472441	7.80876494023904	16.951566951567	10.7789142407553	11.3756613756614	9.1743119266055	6.04838709677419	21.8358038768529	19.8881509961552	22.6757369614512
NR_046239.1	2696	2696	11.0897559100519	6.18010594467334	5.93853820598007	23.118018455561	12.5478194338179	19.5529290853032	17.6973684210526	10.4920405209841	13.6516225289071	11.7827420061323	14.6549591887212	7.29134346881787	11.899852724595	7.59921193357726	6.81732580037665	6.40243902439024	4.45232466509062	2.78481012658228	13.9712108382726	20.242656449553	16.8799723279142	12.4905183312263	13.4106560347952	4.58649331888769	15.4072331667157	5.41208791208791	11.3211466555879	10.7292150487692	8.42824601366743	9.56331877729258	6.44257703081232	22.0645691959696	18.2032590051458	23.5754189944134	28.7592292454529	14.9767108563239	10.7483317445186	13.0144605116796	8.00658978583196	20.2667439837634	10.4787412119183	16.2116991643454	6.50977995110024	6.65346534653465	15.1255358236375	20.1697453819271	11.9333950046253
NR_046239.1	2698	2698	12.7518315018315	7.15976331360947	7.3992024811697	28.7139689578714	14.9536477226925	26.0376314333149	23.7946583420049	17.2110994028802	14.7465437788018	8.41009211053264	23.7351297119106	17.5991501416431	17.5863991081382	10.0218658892128	12.4036979969183	10.9099804305284	7.02341137123746	6.50851581508516	17.4490496908633	23.1888361045131	16.6966696669667	17.4588381484933	15.5465587044534	0.0	20.8093525179856	9.1533180778032	11.4922813036021	21.8609067173036	10.2671387190216	14.4220572640509	6.45161290322581	20.3809960982327	18.6894441611423	9.87370838117107	28.0583369612538	15.2432868968302	10.8976283398379	17.4746335963923	12.2813990461049	29.1745730550285	15.6777996070727	17.6742649487942	7.988688582538	8.96245458215583	23.945267958951	24.8688352570829	22.7891156462585
NR_046239.1	2699	2699	13.6844128387469	7.88699234844026	9.52579034941764	39.6694214876033	18.3938814531549	32.2622107969152	27.5238408418283	14.947520810713	17.9372197309417	12.8339903635567	29.9987619165532	17.2146401985112	15.7677571470675	13.2431670893209	13.1172257821334	10.7313887679582	8.90464933018125	6.42811906269791	19.8770926043653	28.3157558325344	20.4081632653061	21.986353297953	19.71728887278	8.57142857142857	25.956444967628	7.7240241891149	14.6062746727613	18.564126394052	12.4225627649169	14.8601398601399	6.32506004803843	28.1487569344565	26.0729613733906	23.331463825014	36.8108108108108	20.2114316430747	14.2857142857143	18.4298440979955	10.4915869350049	29.669373549884	19.1097724230254	24.6934225195095	9.60244648318043	11.7577197149644	22.0588235294118	25.9197602796737	17.8538390379278
NR_046239.1	2701	2701	4.99653018736988	5.14046622833234	3.21727633318643	9.86547085201794	7.0097244732577	13.5210482297184	12.6917712691771	5.80736543909348	8.22128313484441	5.45234248788368	13.8730853391685	9.0481360839667	9.96612083568605	10.7891727030118	7.01348747591522	9.91735537190083	3.70838600927096	4.70046082949309	16.046511627907	12.5825825825826	5.85058505850585	15.9401845370665	6.38820638820639	0.0	15.6925389964292	6.27557980900409	15.2305665349144	10.8419285200288	7.60905214824533	9.42872989462008	7.29885057471264	13.6512388966807	12.6539166884988	10.8657757117955	13.8283681636283	9.83198506533914	10.2987921169739	6.36467889908257	10.5760963026655	22.2282023681378	12.1677740863787	12.3039386545835	6.10294117647059	5.77632117984433	1.48232611174458	9.33804060017652	6.68934240362812
NR_046239.1	2702	2702	18.4824902723735	11.8918918918919	8.52225020990764	41.3592233009709	20.591669910471	34.7182549987016	32.7660994327661	19.9050401753104	27.4745954083553	14.6954986760812	31.7838246409675	21.5249450894258	23.4421364985163	12.3678948871751	17.6893939393939	17.7278674225905	8.93633847370502	9.82199618563255	27.0390824129142	33.4938985228003	27.9666897987509	28.8247213779129	22.6909090909091	11.3488034807832	34.2772861356932	14.3015214384509	21.990837151187	22.2584400465658	18.3606557377049	20.3695556533216	9.85122637716124	33.3264675592173	30.6197365579788	31.0130164119977	41.8904208998549	22.8251039971062	17.8640308582449	22.203485103991	12.1698428619191	36.4192139737991	23.6381977135171	26.7822197372099	13.1062001227747	14.6847565841979	26.7363245236632	32.2327830581958	28.5581395348837
NR_046239.1	2708	2708	5.3968253968254	2.5	5.12820512820513	5.4726368159204	0.0	6.42201834862385	10.0591715976331	5.40540540540541	11.3989637305699	7.09677419354839	3.23475046210721	11.2970711297071	0.835654596100279	3.03867403314917	1.40845070422535	2.84463894967177	0.0	0.425531914893617	5.91054313099042	3.10077519379845	5.0	4.18848167539267	2.90697674418605	2.11864406779661	4.89443378119002	3.6144578313253	3.21428571428571	3.63984674329502	1.07142857142857	8.08080808080808	5.3921568627451	1.4018691588785	4.24354243542435	1.25	1.53203342618384	3.53159851301115	0.224719101123596	0.806451612903226	0.972762645914397	4.23976608187134	2.6634382566586	1.91387559808612	1.63265306122449	9.15032679738562	1.75438596491228	7.15990453460621	1.14942528735632
NR_046239.1	2709	2709	33.0188679245283	26.2626262626263	17.7570093457944	56.8062827225131	75.1173708920188	58.0459770114943	66.4335664335664	46.7532467532467	63.8655462184874	45.5089820359281	40.8825438027255	41.6403785488959	33.4745762711864	21.7973231357553	37.6811594202899	29.3398533007335	35.3846153846154	23.4657039711191	47.5873544093178	68.0904522613065	88.953488372093	39.2356687898089	51.2367491166078	10.1408450704225	40.9420289855072	28.9855072463768	16.5289256198347	46.2203023758099	45.9915611814346	20.7708779443255	8.83977900552486	55.425219941349	41.6352201257862	77.7777777777778	77.5396085740913	49.8633879781421	21.9567690557452	67.6470588235294	7.95847750865052	27.8120184899846	24.4932432432432	28.3916083916084	18.0	30.4347826086957		70.3463203463203	100.0
NR_046239.1	2714	2714	18.1818181818182	53.8461538461538	4.0	0.0	0.0	17.8571428571429	44.4444444444444	13.6363636363636	5.71428571428571	28.0	21.1538461538462	25.0	0.0	40.7407407407407	25.0	0.0	0.0	0.0	53.8461538461538	7.69230769230769	0.0	16.6666666666667	0.0	18.75	56.25	0.0	37.5	50.0	0.0	66.6666666666667	100.0	60.0	28.5714285714286	0.0	9.09090909090909	23.0769230769231	25.0	100.0	0.0	93.3333333333333	21.4285714285714	0.0	0.0	0.0	0.0	0.0	0.0
NR_046239.1	2715	2715	75.0	0.0	27.2727272727273	0.0	13.3333333333333	0.0	37.5	0.0	100.0	66.6666666666667	65.7142857142857	0.0	0.0	60.7142857142857	71.4285714285714		0.0	0.0		22.2222222222222	0.0	57.1428571428571			100.0	60.0		100.0		0.0		0.0	75.0			50.0	100.0	100.0	0.0	100.0	100.0					0.0
NR_046239.1	2719	2719	33.3333333333333	15.3846153846154	12.0	0.0	0.0	31.0344827586207	48.1481481481481	13.6363636363636	0.0	28.0	38.4615384615385	33.3333333333333	0.0	14.8148148148148	0.0	80.0	0.0	0.0	24.0	38.4615384615385	0.0	16.6666666666667	0.0	43.75	43.75	0.0	65.2173913043478	36.8421052631579	5.88235294117647	0.0	0.0	10.0	7.14285714285714	0.0	18.1818181818182	0.0	25.0	100.0	25.0	73.3333333333333	14.2857142857143	0.0	0.0	0.0	0.0	0.0	5.0
NR_046239.1	2720	2720	100.0	0.0	0.0	0.0	13.3333333333333	0.0	62.5	0.0	100.0	83.3333333333333	40.0	16.6666666666667	0.0	25.0	71.4285714285714		100.0	0.0		100.0	0.0	57.1428571428571			22.2222222222222	60.0		100.0		0.0		33.3333333333333	100.0			50.0	100.0	100.0	0.0	40.0	0.0					0.0
NR_046239.1	2724	2724	42.4242424242424	0.0	12.0	0.0	6.25	25.0	42.3076923076923	13.6363636363636	44.1176470588235	28.0	8.51063829787234	22.2222222222222	8.33333333333333	38.4615384615385	12.5	0.0	0.0	0.0	28.0	30.7692307692308	0.0	16.6666666666667	0.0	56.25	56.25	0.0	70.8333333333333	50.0	0.0	0.0	100.0	70.0	14.2857142857143	0.0	36.3636363636364	30.7692307692308	25.0	100.0	0.0	80.0	14.2857142857143	0.0	0.0	0.0	0.0	9.09090909090909	5.0
NR_046239.1	2725	2725	93.75	0.0	0.0	0.0	13.3333333333333	0.0	37.5	0.0	100.0	83.3333333333333	57.1428571428571	0.0	0.0	39.2857142857143	71.4285714285714		100.0	0.0		11.1111111111111	0.0	57.1428571428571			100.0	33.3333333333333		50.0		0.0		100.0	100.0			64.2857142857143	100.0	100.0	0.0	0.0	0.0					0.0
NR_046239.1	2731	2731	0.0	0.0	12.0	0.0	0.0	10.7142857142857	29.6296296296296	13.6363636363636	45.7142857142857	44.0	6.38297872340426	8.33333333333333	8.33333333333333	25.9259259259259	0.0	0.0	0.0	0.0	38.4615384615385	53.8461538461538	0.0	0.0	0.0	12.5	33.3333333333333	0.0	0.0	50.0	0.0	0.0	100.0	10.0	14.2857142857143	0.0	36.3636363636364	23.0769230769231	0.0	0.0	25.0	92.8571428571429	28.5714285714286	0.0	0.0	0.0	0.0	0.0	5.0
NR_046239.1	2732	2732	93.75	0.0	0.0	0.0	13.3333333333333	0.0	37.5	0.0	100.0	77.7777777777778	42.8571428571429	16.6666666666667	0.0	85.7142857142857	71.4285714285714		100.0	0.0		33.3333333333333	0.0	14.2857142857143			100.0	33.3333333333333		100.0		0.0		0.0	100.0			64.2857142857143	0.0	100.0	0.0	60.0	0.0					0.0
NR_046239.1	2740	2740	16.6666666666667	0.0	16.6666666666667	0.0	0.0	15.0	43.4782608695652	13.6363636363636	71.4285714285714	16.0	4.8780487804878	10.0	0.0	30.4347826086957	12.5	0.0	0.0	25.0	0.0	0.0	0.0	0.0	100.0	53.8461538461538	20.0	0.0	0.0	33.3333333333333	0.0	66.6666666666667		0.0	0.0	0.0	45.4545454545455	9.09090909090909	0.0		25.0	0.0	27.2727272727273	0.0	0.0	0.0	0.0	0.0	75.0
NR_046239.1	2741	2741	81.25	0.0	0.0	0.0	13.3333333333333	0.0	68.75	0.0	100.0	16.6666666666667	48.5714285714286	16.6666666666667	0.0	63.6363636363636	71.4285714285714		100.0	100.0		88.8888888888889	0.0	42.8571428571429			55.5555555555556	0.0		50.0		0.0		33.3333333333333	75.0			42.8571428571429	0.0	100.0	0.0	100.0	100.0					0.0
NR_046239.1	2748	2748	4.16666666666667	9.09090909090909	12.5	0.0	0.0	5.55555555555556	40.9090909090909	34.0909090909091	45.7142857142857	55.0	26.8292682926829	23.3333333333333	50.0	30.4347826086957	12.5	80.0	25.0	25.0	6.66666666666667	30.0	0.0	0.0	0.0	53.8461538461538	20.0	0.0	12.5	50.0	0.0	66.6666666666667		40.0	11.1111111111111	0.0	36.3636363636364	9.09090909090909	0.0		25.0	50.0	18.1818181818182	0.0	0.0	0.0	0.0	0.0	70.0
NR_046239.1	2749	2749	18.75	0.0	0.0	0.0	13.3333333333333	0.0	68.75	0.0	100.0	83.3333333333333	57.1428571428571	58.3333333333333	0.0	63.6363636363636	71.4285714285714		100.0	100.0		88.8888888888889	0.0	14.2857142857143			77.7777777777778	33.3333333333333		50.0		0.0		66.6666666666667	100.0			64.2857142857143	100.0	100.0	0.0	60.0	100.0					0.0
NR_046239.1	2754	2754	37.5	45.4545454545455	25.0	0.0	6.25	7.69230769230769	43.4782608695652	11.6279069767442	5.71428571428571	55.0	4.8780487804878	26.6666666666667	0.0	0.0	12.5	100.0	0.0	0.0	0.0	40.0	0.0	0.0	100.0	15.3846153846154	20.0	0.0	37.5	41.6666666666667	6.25	66.6666666666667		60.0	11.1111111111111	0.0	27.2727272727273	27.2727272727273	0.0		25.0	0.0	18.1818181818182	0.0	0.0	33.3333333333333	0.0	9.09090909090909	80.0
NR_046239.1	2755	2755	93.75	0.0	0.0		66.6666666666667	0.0	62.5	14.2857142857143	100.0	72.2222222222222	53.3333333333333	16.6666666666667	0.0	100.0	71.4285714285714		100.0	0.0		11.1111111111111	0.0	14.2857142857143			77.7777777777778	0.0		100.0		0.0		66.6666666666667	100.0			85.7142857142857	0.0	100.0	0.0	60.0	0.0					0.0
[truncated: 1,619 more rows]
[truncated: 17 more columns]
