# Supplementary material for: Organ Specificity and Commonality of Epigenetic Aging in Low‐ and High‐Running Capacity Rats
Source: Aging Cell. 2025 Jun 8;24(8):e70110. doi: 10.1111/acel.70110 (PMC12341768; doi:10.1111/acel.70110)
Supplement: Supplementary file 11 — Table S10: Genes associated with the Rat clock 2 CpGs sites. [file ACEL-24-e70110-s007.csv]

chr10_54525176	Tmem102	gene body
chr3_89660538	Ehf	gene body
chr13_94092470	Tp53bp2	gene body
chr5_56681893	LOC102553821	gene body
chr5_56681893	Fam219a	gene body
chr10_102700863	LOC120095215	promoter
chr7_130841471	Gpd1	promoter
chr16_19546502	Cilp2	gene body
chr10_102535469	Septin9	gene body
chr11_31935194	Runx1	gene body
chr20_3534416	Cdk2ap1-ps2	promoter
chr3_138031421	Syndig1	promoter
chr4_147094343	Atp2b2	gene body
chr16_19546461	Cilp2	gene body
chr7_1325127	Gdf11	promoter
chr7_1325127	Cd63	promoter
chr6_100410305	LOC120103569	gene body
chr6_100410305	Ccdc177	gene body
chr10_12560163	LOC120095038	gene body
chr10_12560163	Trnap-agg_52	promoter
chr10_12560163	Trnak-cuu_10	promoter
chr10_27858434	LOC120095074	gene body
chr19_10834094	Mt2A	promoter
chr3_162384306	Eif4e-ps9	promoter
chr16_56632646	Mfhas1	gene body
chr10_54525209	Tmem102	gene body
chr3_138031427	Syndig1	promoter
chr11_31935201	Runx1	gene body
chr6_100410273	LOC120103569	gene body
chr6_100410273	Ccdc177	gene body
chr14_73747865	Jakmip1	gene body
chr5_56681815	LOC102553821	gene body
chr5_56681815	Fam219a	gene body
chr10_12768031	Kremen2	promoter
